# Supplementary material for: Proteogenomics refines the molecular classification of chronic lymphocytic leukemia
Source: Nat Commun. 2022 Oct 20;13:6226. doi: 10.1038/s41467-022-33385-8 (PMC9584885; doi:10.1038/s41467-022-33385-8)
Supplement: Supplementary file 4 — Supplementary data 1 [file 41467_2022_33385_MOESM4_ESM.xlsx]

## Sheet: Legend
	Tabular items	Description
	Proteomics	Log2 transformed relative quantification of 68 CLL samples (with 2 samples appearing as triplicates) for the 7311 proteins that were identified in all samples
	Sample list	List of individual CLL-samples and their corresponding TMT-channels
	Columns	Description
	HGNC gene symbol	Genesymbolcentric protein ID
	Gene ID	ENSGs mapping to corresponding HGNC symbol
	Protein ID	ENSPs mapping to corresponding HGNC symbol
	Description	Gene description
	MinPSMQuant	Minimum number of peptide spectral matches (PSMs) used for TMT quantification across all samples

## Sheet: Proteomics
HGNC gene symbol	Gene ID	Protein ID	Description	MinPSMQuant	CLL_26	CLL_29	CLL_13	CLL_41	CLL_51	CLL_01	CLL_60	CLL_04	CLL_62_rep1	CLL_62_rep2	CLL_14	CLL_19	CLL_52	CLL_30	CLL_10	CLL_40	CLL_35	CLL_23	CLL_11	CLL_65	CLL_67	CLL_38	CLL_15	CLL_32	CLL_03	CLL_61	CLL_59	CLL_27	CLL_22	CLL_06	CLL_37	CLL_31	CLL_42	CLL_28	CLL_70	CLL_69	CLL_12	CLL_36	CLL_55	CLL_62_rep3	CLL_34	CLL_02	CLL_64	CLL_25	CLL_17
A2M	ENSG00000175899	ENSP00000445717.1;ENSP00000323929.7;ENSP00000438599.1;ENSP00000385710.2	alpha-2-macroglobulin [Source:HGNC Symbol;Acc:HGNC:7]	7	0.203908	0.0304259	-0.282518	-0.0948626	-0.00204864	-0.231066	-0.0758171	-0.123775	0.600611	0.510585	-0.332803	0.0706941	0.642019	-0.210951	0.282326	0.00487311	0.00333288	0.0157809	0.130672	0.363059	-0.265687	-0.225194	-0.246176	-0.177522	0.563383	0.621891	1.5894	-0.289674	-0.250352	-0.156566	-0.0605596	-0.356044	-0.300304	-0.0406277	0.712589	0.822173	-0.176087	0.114498	-0.508131	0.782894	-0.308203	0.116949	0.402231	0.0935977	-0.2815
AAAS	ENSG00000094914	ENSP00000448020.1;ENSP00000209873.4;ENSP00000457518.1;ENSP00000377908.3;ENSP00000446885.1	aladin WD repeat nucleoporin [Source:HGNC Symbol;Acc:HGNC:13666]	12	0.0836257	-0.0731319	-0.0791024	-0.0802732	-0.0180334	-0.0444603	-0.103543	-0.00392994	-0.0586844	0.0493618	-0.220114	0.0310278	-0.0746735	0.0726133	0.173966	-0.0535382	0.0925267	0.0891163	0.170103	-0.0559879	-0.0724151	-0.12299	0.0122662	-0.0467304	0.236751	-0.109596	-0.0503932	0.0505805	0.0357551	-0.00195627	-0.0849153	-0.154915	0.000241377	0.199559	0.0123132	0.254816	-0.145227	-0.173063	-0.126976	-0.237603	-0.0460609	0.176132	-0.0611058	-0.102733	0.0545505
AACS	ENSG00000081760	ENSP00000416461.2;ENSP00000324842.6	acetoacetyl-CoA synthetase [Source:HGNC Symbol;Acc:HGNC:21298]	5	0.00605681	0.000819581	0.539995	0.136348	0.309282	0.180916	0.0676631	-0.469319	0.0309422	-0.0437237	-0.185096	-0.169707	0.0476402	0.0299308	-0.158777	-0.0702433	0.0489741	0.144614	-0.145132	-0.349525	0.30465	-0.0828039	0.291876	0.198713	-0.172729	0.0621375	0.115531	0.379286	-0.272321	0.00368658	-0.00610766	0.438164	-0.0424016	-0.231676	-0.19354	-0.00800942	0.377527	0.540491	0.228511	0.314428	-0.035771	-0.289253	-0.392308	-0.0603343	-0.188306
AAGAB	ENSG00000103591	ENSP00000261880.5;ENSP00000440735.1;ENSP00000453059.1;ENSP00000453263.1	alpha and gamma adaptin binding protein [Source:HGNC Symbol;Acc:HGNC:25662]	3	-0.141046	-0.0610213	0.174852	0.0482046	0.237344	0.115774	0.145007	0.129643	-0.272855	-0.590741	0.0186856	-0.29865	0.0900103	0.311293	-0.343155	-0.0736126	-0.100333	0.15998	-0.126738	0.144755	0.277978	-0.507718	-0.122694	-0.152679	0.0548142	0.197001	0.0100142	0.198471	0.0373082	-0.0947054	0.125353	-0.323907	0.0706141	-0.0878571	-0.10684	0.00948412	-0.142908	0.0136413	0.220962	-0.360377	0.0054866	-0.161637	0.196781	-0.0918806	0.317756
AAMDC	ENSG00000087884	ENSP00000435560.1;ENSP00000486080.1;ENSP00000377078.2;ENSP00000307254.8;ENSP00000436086.1;ENSP00000433281.1;ENSP00000437120.1;ENSP00000432830.1;ENSP00000433293.1;ENSP00000433956.1;ENSP00000431808.1	adipogenesis associated Mth938 domain containing [Source:HGNC Symbol;Acc:HGNC:30205]	1	0.243114	0.193218	0.267385	-0.000306944	-0.21365	0.21443	-0.187684	-0.0038206	-0.696433	-0.60937	-0.179732	-0.195469	-0.297625	-0.260589	-0.435626	-0.0235093	0.214067	0.185649	0.206105	-0.560837	-0.0876228	-0.146751	-0.326154	0.18344	-0.170931	-0.305054	-0.220216	-0.118493	0.065828	0.131906	-0.184852	-0.075047	-0.17268	-0.450098	-0.0521647	0.279313	-0.360558	0.272218	0.0154992	-0.112402	-0.0274865	0.0813594	-0.0716446	0.327254	0.314533
AAMP	ENSG00000127837	ENSP00000416394.1;ENSP00000396295.1;ENSP00000248450.4;ENSP00000393818.1;ENSP00000403343.1	angio associated migratory cell protein [Source:HGNC Symbol;Acc:HGNC:18]	9	0.025999	0.0750661	-0.0228542	0.0407042	-0.107881	0.130532	-0.053367	0.021814	-0.19235	-0.174938	-0.0703964	-0.0308981	0.0234121	-0.114874	-0.119056	0.0402851	0.0840766	-0.12954	-0.117443	-0.73135	-0.132598	0.245348	0.185538	0.0538212	-0.286874	0.193258	-0.247709	0.112268	0.0913076	-0.0140892	0.0478457	-0.0704928	0.189737	-0.0766881	-0.0579394	-0.197663	0.257925	0.611428	0.0183374	-0.285385	-0.0463093	-0.33319	0.137743	0.214859	0.0470204
AAR2	ENSG00000131043	ENSP00000313674.4;ENSP00000363043.3;ENSP00000380455.3	AAR2 splicing factor homolog [Source:HGNC Symbol;Acc:HGNC:15886]	12	0.0472066	0.0651284	0.072455	-0.0664581	-0.0262202	0.0263261	-0.0988989	-0.0902268	-0.0951473	-0.104432	0.105174	-0.0174156	0.0220473	0.0307643	0.0466373	0.0196716	-0.00580232	0.070407	-0.023085	-0.103437	0.063183	-0.0113377	0.0889109	0.25386	-0.0162937	0.031593	-0.0671829	0.0174666	0.0375483	-0.00931735	0.0636068	0.104616	0.0853481	0.126658	-0.0316282	-0.324098	-0.0116662	0.0636291	0.256873	-0.0776308	0.123363	-0.0914788	0.0520618	0.242057	0.135103
AARS	ENSG00000090861	ENSP00000455360.2;ENSP00000261772.7	alanyl-tRNA synthetase [Source:HGNC Symbol;Acc:HGNC:20]	132	-0.0848593	0.052701	0.0592328	0.32236	-0.116681	0.0912856	0.290479	0.198061	-0.130391	-0.268968	-0.0565844	-0.102525	0.080688	0.321238	-0.214098	0.0437079	-0.157967	0.247103	-0.216703	-0.267631	0.280774	0.083324	0.170714	-0.171459	-0.0530115	0.0953018	-0.0451595	-0.0792715	0.0198577	0.0170782	0.0422394	0.37018	-0.00232862	-0.0844091	0.0693063	-0.0430451	0.192592	0.24818	0.231379	-0.12347	-0.155453	-0.116436	0.0179519	-0.055525	0.0680548
AARS2	ENSG00000124608	ENSP00000244571.4	alanyl-tRNA synthetase 2, mitochondrial [Source:HGNC Symbol;Acc:HGNC:21022]	35	-0.0606535	0.0552657	-0.201491	-0.450417	-0.141229	0.0223366	-0.130105	-0.247678	0.282095	0.30807	-0.162424	-0.0161322	0.0430546	0.187868	0.131583	0.00203758	0.1098	0.132693	-0.177708	0.221992	-0.0237472	0.19686	-0.0667083	0.177247	-0.105655	0.20831	0.320849	-0.0342003	0.150207	0.196498	-0.13947	-0.0644131	0.0627729	0.132318	0.359364	0.198614	-0.130886	0.113209	-0.144538	0.252564	-0.0063645	-0.0375746	0.160869	-0.0367152	-0.0816982
AASDH	ENSG00000157426	ENSP00000421171.1;ENSP00000427298.1;ENSP00000421658.2;ENSP00000473564.2;ENSP00000423760.1;ENSP00000409656.1;ENSP00000205214.6	aminoadipate-semialdehyde dehydrogenase [Source:HGNC Symbol;Acc:HGNC:23993]	1	-0.0959392	-0.317775	-0.0888099	0.147438	-0.320915	0.120237	-0.0158563	0.126874	-0.0256887	-0.38421	-0.350402	-0.377046	-0.0346771	-0.170721	-0.0584319	0.221366	-0.0965157	0.0836861	0.287825	0.178464	0.0316387	0.0251427	0.0829084	-0.142737	0.347575	-0.110136	0.550088	-0.0390903	-0.323823	0.0226448	-0.223077	-0.264587	-0.148552	0.12498	0.038488	0.050742	0.0990737	-0.300548	-0.0239511	0.0223186	0.268792	0.325572	0.349548	-0.0426016	0.328568
AASDHPPT	ENSG00000149313	ENSP00000437175.1;ENSP00000435099.1;ENSP00000437144.1;ENSP00000278618.4	aminoadipate-semialdehyde dehydrogenase-phosphopantetheinyl transferase [Source:HGNC Symbol;Acc:HGNC:14235]	16	-0.046241	0.0912758	-0.0371364	-0.456321	-0.117271	0.0858018	-0.00610406	0.0544251	-0.132774	-0.0600927	-0.443735	0.0347853	-0.0541808	0.0700578	-0.0579497	0.161136	0.065483	0.0272813	-0.160437	-0.0750858	-0.0407524	0.0120805	0.0950317	-0.119447	-0.160007	0.0613793	-0.119755	0.0496215	0.121078	0.172961	-0.555424	0.123164	0.0478612	0.139619	0.259729	-0.023528	0.297655	0.137501	-0.0573967	-0.204212	-0.0589753	0.239513	0.0768059	0.169374	-0.47205
AATF	ENSG00000276072;ENSG00000275700	ENSP00000480472.1;ENSP00000488221.1;ENSP00000488862.1;ENSP00000477881.1;ENSP00000481894.1;ENSP00000487925.1;ENSP00000479926.1;ENSP00000477848.1	apoptosis antagonizing transcription factor [Source:HGNC Symbol;Acc:HGNC:19235]	31	-0.0163731	-0.0696998	-0.250743	-0.175329	-0.249529	0.0661261	-0.194326	0.0628758	-0.0533456	0.00385363	-0.141559	0.131381	0.0523636	-0.128613	0.132769	-0.0493999	0.0373197	-0.0746719	-0.211584	0.115264	0.0402144	-0.0418147	-0.224892	-0.131982	0.0492506	0.283026	-0.180488	-0.383406	0.00237376	-0.125844	-0.25539	-0.170049	-0.0920819	-0.0290538	-0.0847009	0.437303	-0.247076	0.198334	-0.00935501	0.14328	0.21862	-0.0105408	0.0463013	-0.0484533	-0.064451
ABAT	ENSG00000183044	ENSP00000456267.1;ENSP00000455184.1;ENSP00000455502.1;ENSP00000456330.1;ENSP00000268251.8;ENSP00000456392.1;ENSP00000411916.2;ENSP00000454415.1;ENSP00000454963.1;ENSP00000455198.1;ENSP00000379845.2	4-aminobutyrate aminotransferase [Source:HGNC Symbol;Acc:HGNC:23]	31	0.172692	-0.224008	-0.0972256	-0.730147	-0.440535	0.243376	0.120268	-0.447882	0.188788	0.265803	-0.560777	0.141976	-0.348142	-0.205938	-0.165679	-0.0362764	0.0984643	0.0918345	-0.265757	-0.355432	0.347732	-0.107435	-0.133716	-0.0223694	0.640855	-0.206627	-0.08751	0.100807	0.112288	-0.222949	0.745921	0.561999	0.160974	-0.17772	0.0739167	-0.184228	0.534353	0.834843	-0.349835	0.372284	-0.0971588	-0.0356466	-0.536422	-0.0223428	-0.598816
ABCA1	ENSG00000165029	ENSP00000416623.2;ENSP00000363868.3;ENSP00000363865.1	ATP binding cassette subfamily A member 1 [Source:HGNC Symbol;Acc:HGNC:29]	5	0.280952	-0.0758007	-0.294105	-0.643535	0.143448	-0.0129061	-0.899973	-0.682083	-0.080397	-0.0490976	-0.0950432	-0.624325	-0.119727	-1.07161	-0.0246568	0.0928754	0.22709	0.388889	0.170946	0.00997218	-0.699163	0.756858	-1.45413	0.252673	-1.05708	-0.696213	0.0562017	-4.27963	-3.1686	-1.39169	-0.350036	-1.01552	-1.15782	-0.162461	0.213348	-0.490551	-0.455499	-0.836993	-0.229726	-0.290402	-0.226811	-0.256079	-1.28375	0.140906	-2.56506
ABCA5	ENSG00000154265	ENSP00000466931.1;ENSP00000467524.1;ENSP00000467672.1;ENSP00000376443.2;ENSP00000465766.1;ENSP00000465351.1;ENSP00000467448.1;ENSP00000466662.1;ENSP00000467251.1;ENSP00000467882.1;ENSP00000467815.1	ATP binding cassette subfamily A member 5 [Source:HGNC Symbol;Acc:HGNC:35]	2	0.173059	0.119707	-0.364337	-0.381715	-0.643607	-0.0714966	-0.411437	-0.659326	-0.0967835	0.0735809	-0.0223285	0.082812	-0.0744032	-0.523551	0.460952	0.585892	0.11281	0.00821474	-0.028344	0.0796965	-0.0167742	0.494158	0.53794	0.533698	0.344255	-0.0434832	-0.197699	-0.541674	0.123664	-0.184927	0.0345203	-0.113818	0.0414065	0.149541	-0.0715186	-0.0660457	-0.0366217	-0.83309	-0.0522537	-0.465838	-1.13649	-0.139426	-0.966315	0.137568	-0.588546
ABCB1	ENSG00000085563	ENSP00000399419.1;ENSP00000265724.3;ENSP00000478255.1;ENSP00000444095.1	ATP binding cassette subfamily B member 1 [Source:HGNC Symbol;Acc:HGNC:40]	16	0.169263	0.210178	-0.257922	0.158749	0.180464	-0.0178762	-0.627834	-0.253739	-0.0516086	-0.0349378	-0.602337	-0.874062	0.239811	-0.424634	-0.216994	0.00820276	0.405807	0.0671198	-0.505983	1.13407	-0.0790152	0.183063	-0.728009	-0.179373	0.135834	-0.90558	-0.490211	-0.0575639	-0.573401	0.343791	-0.566643	-0.366162	0.442941	-0.66734	0.565641	0.0147511	-0.698595	-0.00523738	-0.454716	-0.0373339	0.804984	0.240552	-0.641695	-0.14958	-0.652279
ABCB10	ENSG00000135776	ENSP00000355637.3	ATP binding cassette subfamily B member 10 [Source:HGNC Symbol;Acc:HGNC:41]	30	0.0972556	-0.0391738	-0.233956	-0.295851	-0.758827	0.19822	-0.658494	-0.578761	0.167405	0.285923	-0.0796785	0.445492	-0.401217	-0.206469	0.359744	0.196222	0.0372583	0.260932	-0.501547	-0.165641	-0.432613	0.00435579	-0.0119004	0.134426	0.602148	-0.18947	-0.335039	-0.533357	0.0733012	-0.0774263	0.66198	0.250421	-0.423582	0.475867	-0.383317	-0.554752	-0.0159016	-0.113433	-0.43545	0.119138	0.323058	-0.606411	-0.402546	-0.240362	0.239737
ABCB4	ENSG00000005471	ENSP00000493477.1;ENSP00000392983.1;ENSP00000394511.1;ENSP00000265723.4;ENSP00000395716.1;ENSP00000352135.3;ENSP00000351172.3;ENSP00000496629.1	ATP binding cassette subfamily B member 4 [Source:HGNC Symbol;Acc:HGNC:45]	3	0.100307	0.212771	0.204805	0.389229	0.121691	-0.191337	-0.0575973	0.223205	-0.120623	-0.117964	-0.022857	-0.306803	-0.0399337	-0.568118	-0.113402	-0.0782903	-0.176742	0.0102864	0.142945	0.449899	0.130615	0.135965	0.078036	-0.392675	0.307825	-0.15325	0.245692	0.054304	-0.0653472	0.230744	-0.114664	-0.141077	0.0213607	0.0681682	0.253451	-0.0731552	-0.198789	-0.157421	0.0651667	-0.0298326	0.222266	0.474344	-0.468285	0.0727836	-0.269178
ABCB7	ENSG00000131269	ENSP00000432813.1;ENSP00000362492.3;ENSP00000435521.1;ENSP00000253577.3;ENSP00000436586.1;ENSP00000493617.1;ENSP00000494779.1;ENSP00000493713.1;ENSP00000479985.1;ENSP00000496526.1;ENSP00000343849.4	ATP binding cassette subfamily B member 7 [Source:HGNC Symbol;Acc:HGNC:48]	31	0.0167323	-0.105067	0.152954	0.070541	-0.190863	0.058764	-0.121195	0.192933	-0.555618	-0.694524	-0.174611	0.0688325	0.0553235	0.0521165	0.143257	-0.074819	-0.054666	0.359015	-0.213561	-0.281231	-0.188377	-0.0738063	0.0582373	-0.0256421	0.46633	0.131969	-0.0122629	-0.131341	0.0537713	-0.0540594	0.64032	-0.627542	-0.158944	-0.0960829	0.0402841	-0.0381025	0.0896533	-0.785545	-0.0706924	-0.746385	0.0449878	0.135492	-0.0608327	-0.0896237	0.163563
ABCB8	ENSG00000197150	ENSP00000351717.4;ENSP00000419891.1;ENSP00000420162.1;ENSP00000420216.1;ENSP00000418970.1;ENSP00000420631.1;ENSP00000419558.1;ENSP00000418316.1;ENSP00000297504.6;ENSP00000419014.1;ENSP00000438776.1;ENSP00000418271.1;ENSP00000417563.1	ATP binding cassette subfamily B member 8 [Source:HGNC Symbol;Acc:HGNC:49]	10	-0.196563	-0.136113	0.00882891	-0.2473	-0.0660513	0.0317975	0.0746657	-0.0705683	0.07955	0.173675	-0.259132	0.249974	0.244113	0.0476738	0.188496	0.316647	0.0526423	-0.0349919	-0.163615	0.101687	0.135571	-0.100458	0.0662792	-0.0192353	0.394201	0.211566	0.32663	-0.263544	0.342458	0.0797383	-0.113764	0.0724973	-0.368822	0.0836105	-0.00215055	-0.257969	0.271012	1.09584	-0.209451	0.452234	-0.298445	0.293952	0.19041	-0.27456	-0.141962
ABCC1	ENSG00000103222;ENSG00000278183	ENSP00000483316.1;ENSP00000382340.3;ENSP00000459693.1;ENSP00000481080.2;ENSP00000461615.1;ENSP00000382342.3;ENSP00000478647.1	ATP binding cassette subfamily C member 1 [Source:HGNC Symbol;Acc:HGNC:51]	26	-0.042538	-0.0718547	0.205887	-0.118231	0.265394	-0.234796	0.479545	-0.388621	-0.120894	-0.162501	0.578411	-0.209246	0.134428	0.351344	-0.308151	-0.100163	-0.00234901	-0.0415605	-0.15342	0.0334943	0.172593	-0.0639738	0.186528	-0.0202893	-0.0263086	0.263889	0.069663	0.331775	-0.155787	0.204486	-0.135106	-0.0464747	-0.23496	-0.0579319	0.0163782	0.17044	0.214259	-0.521825	0.182936	-0.294249	-0.0598973	-0.0196764	-0.0944638	-0.242468	-0.0921748
ABCC10	ENSG00000124574	ENSP00000361593.4;ENSP00000361608.4;ENSP00000422699.1;ENSP00000244533.3	ATP binding cassette subfamily C member 10 [Source:HGNC Symbol;Acc:HGNC:52]	1	-0.206962	-0.120645	-0.00273863	0.170621	-0.0480803	0.181217	-0.0427866	-0.0801604	0.113428	0.175538	-0.319759	-0.130736	-0.12448	-0.0171291	0.0147783	0.12071	-0.258727	0.20658	0.226635	0.302677	0.155177	0.00305255	0.0418077	0.334646	0.506586	0.585764	0.164772	-0.378088	0.0851236	0.192528	-0.336381	-0.0881438	-0.301314	-0.320455	0.0101634	0.313421	0.265857	-0.138465	0.206268	0.326093	-0.0612742	0.28196	0.403612	0.00420146	0.114836
ABCC4	ENSG00000125257	ENSP00000494609.1;ENSP00000493766.1;ENSP00000493861.1;ENSP00000494938.1;ENSP00000366084.4;ENSP00000487081.1;ENSP00000494431.1;ENSP00000494751.1;ENSP00000495513.1;ENSP00000442024.1	ATP binding cassette subfamily C member 4 [Source:HGNC Symbol;Acc:HGNC:55]	7	-0.315254	0.109139	0.0950936	0.0208791	-0.0573108	0.0524103	-0.083686	-0.435816	0.221123	0.429534	0.101149	0.0179449	0.211402	0.321946	-0.0585886	-0.236422	-0.0351138	-0.168634	-0.306973	0.136966	0.0322567	-0.0718156	-0.0883927	0.333281	0.0758721	-0.212272	-0.177991	-0.130376	-0.44728	0.21946	0.35862	0.252394	0.249638	-0.379033	-0.327033	-0.417283	-0.337684	0.468853	0.0527861	0.498973	0.0433508	-0.0234422	-0.801775	0.0481533	0.202223
ABCD1	ENSG00000101986	ENSP00000359147.3;ENSP00000218104.3	ATP binding cassette subfamily D member 1 [Source:HGNC Symbol;Acc:HGNC:61]	15	-0.444127	-0.431214	0.348075	-0.438775	0.234094	-0.0986107	0.463423	-0.186573	-0.0256524	-0.0131666	0.691082	-0.161398	0.209219	0.48899	0.232759	-0.0425305	0.190962	-0.257885	0.159271	-0.00609203	0.382189	-0.310692	-0.0903705	-0.0644434	0.409405	-0.0491273	0.723529	0.45169	-0.326109	0.326243	0.242587	-0.37109	-0.313594	-0.402095	-0.522948	0.0364722	0.270705	-0.78764	0.175965	-0.166455	-0.362466	0.140494	-0.370371	-0.562254	0.386324
ABCD2	ENSG00000173208	ENSP00000310688.3	ATP binding cassette subfamily D member 2 [Source:HGNC Symbol;Acc:HGNC:66]	15	-0.136663	-0.276361	0.978987	-0.100469	0.348817	-0.0739087	0.605995	-0.367015	-0.0477368	-0.204009	-0.942663	-0.465162	0.409154	0.897334	0.0400466	0.316685	0.0510376	-0.330464	0.244381	-0.365453	-0.137281	0.034175	-0.0266994	-0.0161944	-0.0179737	0.219218	0.671974	-0.479018	0.00755705	0.15794	-0.0445692	-0.279539	-0.317774	-0.0508683	0.0741679	-0.579786	0.323543	-0.413776	0.369987	-0.1407	-0.258754	-0.269252	-0.0311871	-0.474576	-0.150841
ABCD3	ENSG00000117528	ENSP00000326880.5;ENSP00000359233.4	ATP binding cassette subfamily D member 3 [Source:HGNC Symbol;Acc:HGNC:67]	23	-0.106241	-0.13681	0.0615421	0.425441	0.0288448	-0.155385	-0.070687	0.263781	0.104705	0.227306	0.277788	0.108805	0.0146523	-0.012199	0.313316	-0.0984078	0.292609	0.0966258	0.503301	0.0960484	-0.00622817	-0.343134	-0.165926	-0.370154	-0.375864	0.0987261	0.129841	0.194169	-0.157441	-0.0368095	-0.274674	0.124798	-0.103	-0.258755	0.0468136	0.154317	-0.0418963	0.456141	-0.211648	0.0407383	0.0717999	0.328555	0.0258672	-0.106408	-0.0125672
ABCD4	ENSG00000119688	ENSP00000451521.1;ENSP00000450982.1;ENSP00000450491.1;ENSP00000451778.1;ENSP00000450611.1;ENSP00000451770.1;ENSP00000432630.1;ENSP00000434626.1;ENSP00000452430.1;ENSP00000432557.1;ENSP00000450960.1;ENSP00000451457.1;ENSP00000451993.1;ENSP00000349396.4;ENSP00000436527.2;ENSP00000436782.1;ENSP00000434792.1	ATP binding cassette subfamily D member 4 [Source:HGNC Symbol;Acc:HGNC:68]	2	-0.119264	-0.209683	-0.0560125	-0.698514	0.13775	0.0647489	0.0590725	0.269981	0.322207	0.276855	-0.0825881	0.046955	-0.0775983	0.217057	-0.286617	0.197952	-0.337821	-0.00894717	-0.0924221	-0.0799873	0.18062	-0.0433146	0.0497479	0.0056355	0.637138	-0.257343	-0.123387	-0.0330585	-0.15266	-0.165617	-0.348993	0.0220453	-0.270087	-0.156868	-0.527688	0.407586	-0.197437	0.429168	0.541189	0.119833	0.678041	0.0958227	-0.248089	-0.358603	0.783979
ABCE1	ENSG00000164163	ENSP00000296577.4;ENSP00000421250.1;ENSP00000423415.1;ENSP00000422068.1	ATP binding cassette subfamily E member 1 [Source:HGNC Symbol;Acc:HGNC:69]	67	-0.200609	0.0430001	0.0422971	0.0384607	-0.00648282	0.11975	-0.0707582	0.147442	-0.0918621	-0.116296	-0.169081	0.0487536	0.034187	0.225097	-0.14609	-0.0560876	-0.0817122	-0.113763	-0.221933	-0.0846183	0.141135	0.0601069	0.0138379	-0.0498887	-0.0749419	0.154704	0.0625211	-0.128559	-0.050312	0.0200913	-0.17574	0.209391	-0.142857	-0.0546131	0.0428121	0.0853274	0.138731	0.303818	0.184194	-0.0152456	0.113873	0.0821172	0.0425158	-0.0523197	-0.0718588
ABCF1	ENSG00000236149;ENSG00000231129;ENSG00000204574;ENSG00000236342;ENSG00000232169;ENSG00000225989;ENSG00000206490	ENSP00000406926.1;ENSP00000445100.1;ENSP00000401969.1;ENSP00000389472.2;ENSP00000395308.2;ENSP00000389065.2;ENSP00000406948.1;ENSP00000394994.1;ENSP00000403526.2;ENSP00000416890.1;ENSP00000394785.2;ENSP00000406756.1;ENSP00000391102.2;ENSP00000412553.2;ENSP00000393143.2;ENSP00000440893.1;ENSP00000373081.4;ENSP00000390550.2;ENSP00000397199.2;ENSP00000397875.2;ENSP00000413319.2;ENSP00000404726.2;ENS…	ATP binding cassette subfamily F member 1 [Source:HGNC Symbol;Acc:HGNC:70]	60	-0.0585723	-0.0157254	0.113907	-0.034841	0.103218	-0.0240016	0.0375934	0.00315836	-0.125424	-0.134992	0.238471	0.049452	0.211485	0.256023	-0.247505	0.0991726	0.0580923	0.0291445	-0.0827214	-0.0913892	-0.0339446	0.0892149	0.182114	0.135765	-0.0479529	0.102829	0.165108	-0.0552839	0.0933364	0.202848	-0.192295	0.0160357	-0.215947	0.0654528	0.203885	-0.175766	0.26938	0.0842562	0.112082	-0.0263242	-0.0476041	-0.0225769	0.199217	0.152626	-0.105276
ABCF2	ENSG00000285292;ENSG00000033050	ENSP00000395785.1;ENSP00000287844.2;ENSP00000222388.2;ENSP00000419720.1	ATP binding cassette subfamily F member 2 [Source:HGNC Symbol;Acc:HGNC:71]	34	-0.00712779	-0.0855733	0.0682279	0.0257125	0.0482066	0.0956117	0.000216515	0.159272	-0.163908	-0.331401	-0.253368	-0.0914079	0.0690064	0.153569	-0.170924	0.0352117	0.0406083	-0.130029	0.0558764	0.178966	0.192965	0.146628	0.0271004	-0.0831403	-0.0209508	0.0817397	0.100712	0.200674	0.119107	0.203142	-0.114655	-0.00367188	-0.141278	-0.0182166	0.0548961	0.0651625	0.180525	0.293716	-0.348053	-0.0869291	-0.0505538	0.281723	0.201154	0.139357	-0.00791789
ABCF3	ENSG00000161204	ENSP00000415704.1;ENSP00000292808.4;ENSP00000411471.2	ATP binding cassette subfamily F member 3 [Source:HGNC Symbol;Acc:HGNC:72]	31	0.00485648	0.00842818	0.0991231	0.089931	0.0683972	0.0719232	0.119469	-0.0172354	-0.160875	-0.195113	-0.102685	-0.112222	0.0077476	0.324248	-0.268624	0.17665	0.0119916	-0.12885	0.0570325	0.130345	0.0988219	-0.10586	0.0820692	0.101914	-0.127537	0.112776	0.151487	0.187827	0.187339	0.310599	-0.0465553	0.0504942	0.03594	0.124656	0.306118	0.338564	0.359514	0.296198	0.105797	-0.0475116	0.0147596	0.0713721	0.190882	0.231608	0.0307312
ABHD10	ENSG00000144827	ENSP00000273359.3;ENSP00000418162.1;ENSP00000418973.1;ENSP00000417880.1	abhydrolase domain containing 10 [Source:HGNC Symbol;Acc:HGNC:25656]	68	0.0529561	-0.0302267	0.293183	-0.23354	-0.127556	-0.0894175	-0.119578	0.191885	0.0767464	0.112885	-0.0501114	-0.0164894	0.0191166	0.174839	0.168078	-0.153537	0.0576084	0.173698	0.0322548	0.0927922	-0.207893	0.0295804	-0.0920745	-0.352997	0.166684	0.0817768	0.0449591	0.0196333	-0.103765	-0.180859	0.193958	-0.107233	-0.262846	0.153357	0.0668666	-0.412159	-0.0112012	0.188445	-0.175015	0.149719	0.134607	0.149049	0.263297	0.131117	-0.119829
ABHD11	ENSG00000106077	ENSP00000410536.1;ENSP00000430937.1;ENSP00000387908.1;ENSP00000222800.3;ENSP00000416970.2;ENSP00000392945.2;ENSP00000378579.4;ENSP00000397666.1	abhydrolase domain containing 11 [Source:HGNC Symbol;Acc:HGNC:16407]	14	-0.109538	-0.0597947	-0.0128913	-0.296906	0.348486	0.0366592	0.0637006	0.182608	0.0475166	0.197782	0.0791701	0.0274791	-0.119719	-0.046035	-0.044076	-0.0817132	-0.057027	0.347091	-0.276502	-0.18425	0.159273	-0.185707	0.109837	-0.10604	0.127494	-0.0652128	-0.0217386	0.131877	0.0132035	0.0140534	0.431285	-0.316621	-0.0988109	-0.0233904	0.0659119	-0.469802	-0.309417	0.568827	0.102828	0.126923	-0.0495717	-0.0368774	-0.0859919	0.110915	0.135105
ABHD12	ENSG00000100997	ENSP00000341408.5;ENSP00000459278.1;ENSP00000459121.1;ENSP00000460249.1;ENSP00000459495.1;ENSP00000460950.1;ENSP00000365725.3;ENSP00000413311.1	abhydrolase domain containing 12 [Source:HGNC Symbol;Acc:HGNC:15868]	8	-0.0608733	-0.220657	-0.0998245	0.125846	0.105599	-0.111761	0.0359592	-0.0324572	0.141963	0.0279382	-0.316533	-0.0984012	-0.127126	0.0108474	0.261971	-0.172423	-0.0323285	-0.14102	0.0167652	0.122338	0.0528745	0.129224	-0.0403449	-0.0624457	0.363178	-0.180205	0.185805	0.0783381	-0.256771	-0.0391964	0.0274972	-0.246837	0.298214	-0.115871	-0.0436117	0.135419	0.238093	0.35468	0.15799	0.1633	-0.197643	-0.0230545	-0.241577	0.0406472	-0.219804
ABHD13	ENSG00000139826	ENSP00000365063.3	abhydrolase domain containing 13 [Source:HGNC Symbol;Acc:HGNC:20293]	2	-0.0929045	-0.0404522	0.161273	0.230503	0.0283083	-0.149096	-0.0362967	0.0119323	0.240435	0.163458	-0.251339	-0.27211	0.185636	-0.11396	-0.0530405	-0.0307108	-0.217141	-0.246782	0.132633	0.268124	-0.0523179	0.317035	0.0742724	0.0555576	0.222383	0.258682	0.209591	-0.137075	-0.0704133	0.0314782	-0.0374935	-0.0281374	-0.0599877	-0.13143	0.074263	-0.000526515	-0.118568	-0.293071	-0.210124	0.14481	-0.0762911	-0.191584	-0.0171654	-0.22895	-0.133753
ABHD14B	ENSG00000114779	ENSP00000354841.5;ENSP00000420065.1;ENSP00000433388.1;ENSP00000378455.2;ENSP00000417564.1;ENSP00000318248.10	abhydrolase domain containing 14B [Source:HGNC Symbol;Acc:HGNC:28235]	32	0.225011	0.0956886	-0.0841617	0.0724868	-0.164302	0.0914198	-0.275193	-0.177542	-0.0410889	0.0039572	0.239391	0.0275876	-0.166879	-0.512693	-0.0318813	0.17127	0.00221202	0.100986	0.284099	-0.173876	-0.201506	0.209555	0.306655	0.185424	0.00626347	-0.339325	-0.0968203	-0.376853	-0.0446117	0.309549	0.0291129	0.321953	0.0243556	0.149092	0.0966688	-0.171641	0.337615	0.0801574	-0.22641	0.103376	0.0585086	-0.0231019	-0.627763	-0.19894	0.123451
ABHD16A	ENSG00000204427;ENSG00000235676;ENSG00000230475;ENSG00000224552;ENSG00000236063;ENSG00000231488;ENSG00000206403	ENSP00000405428.2;ENSP00000416404.2;ENSP00000388346.1;ENSP00000395665.2;ENSP00000419742.1;ENSP00000418170.1;ENSP00000448451.1;ENSP00000379282.3;ENSP00000394825.1;ENSP00000415240.1;ENSP00000448431.1;ENSP00000447498.1;ENSP00000449579.1;ENSP00000420628.1;ENSP00000393632.1;ENSP00000389155.2;ENSP00000447846.1;ENSP00000396207.1;ENSP00000447549.1;ENSP00000407263.1;ENSP00000407727.2;ENSP00000410347.2;ENS…	abhydrolase domain containing 16A [Source:HGNC Symbol;Acc:HGNC:13921]	17	-0.04531	-0.324822	0.0465537	-0.0646027	-0.1248	-0.272251	0.0220765	-0.0103675	-0.172687	-0.180398	-0.167777	-0.14782	-0.0859391	0.198256	0.110927	-0.0623693	-0.024886	0.144269	-0.020964	-0.129148	0.0466336	-0.342582	0.177211	0.182112	0.362616	0.0641018	0.0323137	0.170229	-0.229655	-0.153218	-0.0644386	-0.0985278	-0.216595	-0.147978	-0.121337	-0.0670544	-0.00804988	-0.240274	0.164709	-0.0635923	0.0516698	0.0490087	-0.111244	-0.0546238	0.0317149
ABHD17A	ENSG00000129968	ENSP00000292577.6;ENSP00000250974.9;ENSP00000467638.1;ENSP00000466977.1	abhydrolase domain containing 17A [Source:HGNC Symbol;Acc:HGNC:28756]	3	0.0131014	-0.0481366	0.448169	-0.23719	-0.00749924	0.00655918	0.104358	-0.130214	-0.10379	0.110973	0.0885905	-0.21977	0.0841037	0.0689202	-0.0142798	-0.108181	0.0266072	-0.0922576	-0.0119664	0.257905	-0.0215119	0.175814	0.0849478	-0.0442687	0.170375	0.303357	0.374831	0.29203	0.136643	-0.138052	0.0642633	0.197197	0.124815	-0.0748369	0.0753467	-0.270779	-0.19723	-0.14713	0.0622887	0.0467871	0.102118	0.0173598	0.28384	-0.0489565	-0.358945
ABHD17B	ENSG00000107362	ENSP00000330222.6;ENSP00000366240.2	abhydrolase domain containing 17B [Source:HGNC Symbol;Acc:HGNC:24278]	1	-0.195224	0.526855	0.256542	0.073966	0.162274	0.371877	0.275598	-0.0479776	0.0599187	-0.26617	-0.0781788	-0.393056	-0.00520031	-0.0393188	-0.0950931	0.0439452	0.840209	0.029642	-0.470822	0.160449	-0.261011	0.522902	0.214333	-0.320526	0.206734	0.0125945	0.0887202	-0.582963	-0.664141	-0.119751	-0.156334	-0.110905	-0.128331	-0.435782	0.318707	-0.568595	0.0653632	-1.42045	-0.000703345	-0.287576	-0.743276	-0.10508	0.46926	-0.482601	-0.78956
ABHD18	ENSG00000164074	ENSP00000397229.1;ENSP00000381937.1;ENSP00000425434.2;ENSP00000480015.1;ENSP00000373447.5;ENSP00000421129.1;ENSP00000496010.1	abhydrolase domain containing 18 [Source:HGNC Symbol;Acc:HGNC:26111]	1	0.314102	-0.143044	0.209561	0.0931728	0.0639348	0.122628	0.0475728	0.285336	0.0708798	0.301509	-0.339203	-0.0433478	-0.284412	0.0721449	0.00822522	-0.370117	-0.295425	0.106161	-0.100889	-0.229477	0.185345	-0.277804	-0.463972	-0.473151	0.69207	0.20253	0.154564	-0.230526	-0.950333	0.190931	-0.269197	-0.658961	-0.293199	-0.463542	-0.0150113	0.18282	-0.284062	0.424973	0.195784	0.305475	-0.0829785	0.0659464	0.0276427	0.0118616	-0.195785
ABHD3	ENSG00000158201	ENSP00000463365.1;ENSP00000463848.1;ENSP00000289119.2;ENSP00000463996.1;ENSP00000462578.1;ENSP00000462935.1	abhydrolase domain containing 3 [Source:HGNC Symbol;Acc:HGNC:18718]	2	0.106525	0.0626463	0.191961	0.0852887	0.0637834	-0.0844777	0.182218	-0.0422883	-0.00283386	-0.107544	0.338202	-0.319837	0.183805	-0.043439	-0.0331659	-0.317453	-0.373829	0.162988	-0.114239	0.0878958	0.171176	0.0201658	0.0731704	-0.280854	0.186182	-0.232929	-0.00436791	0.526301	-0.206716	-0.328573	0.140408	0.174919	-0.0031371	-0.0609821	-0.223539	-0.481534	-0.157691	0.271969	0.140265	0.314004	0.159777	0.406502	0.188124	-0.134478	-0.355312
ABHD6	ENSG00000163686	ENSP00000295962.4;ENSP00000418934.1;ENSP00000418209.1;ENSP00000420315.1;ENSP00000420408.1	abhydrolase domain containing 6 [Source:HGNC Symbol;Acc:HGNC:21398]	5	-0.207463	-0.58884	-0.0824366	-0.225167	-0.281043	-0.335888	0.440414	-0.141627	0.136308	0.202388	-0.800792	-0.543353	-0.0496141	0.563941	-0.193447	-0.0189726	0.0274328	-0.100994	-0.372162	-0.241919	0.165735	-0.661004	-0.496087	-0.597929	0.35479	0.0593012	0.107655	0.15526	-0.685937	-0.611858	-0.467005	-0.18713	-0.642988	-0.0771366	-0.640689	0.0399405	-0.207925	0.722648	0.658597	0.434408	-0.222041	-0.414792	0.370817	-0.0660056	-0.240845
ABI1	ENSG00000136754	ENSP00000352114.4;ENSP00000365309.2;ENSP00000279599.8;ENSP00000365330.1;ENSP00000365310.3;ENSP00000365308.3;ENSP00000365336.1;ENSP00000365307.5;ENSP00000440101.1;ENSP00000365312.2;ENSP00000439646.2;ENSP00000365340.4	abl interactor 1 [Source:HGNC Symbol;Acc:HGNC:11320]	34	-0.331042	0.0190416	0.210502	-0.122817	0.214273	-0.0132536	0.303182	0.0212174	-0.0287969	0.0500784	0.133979	-0.109543	-0.166725	-0.12152	-0.254855	0.0220638	-0.0189096	-0.0312607	-0.571358	0.0827252	0.280455	-0.0952057	0.108689	0.118145	-0.320348	-0.0179378	-0.0342786	0.310397	-0.0762007	0.114049	0.0823044	0.472529	-0.0664853	0.0106043	0.088729	-0.437638	0.137787	-0.125572	0.233879	-0.0950204	0.242464	-0.516071	-0.170729	-0.248501	-0.023669
ABI3	ENSG00000108798	ENSP00000459171.1;ENSP00000460776.1;ENSP00000225941.1;ENSP00000406651.2	ABI family member 3 [Source:HGNC Symbol;Acc:HGNC:29859]	4	0.0357931	0.0243366	-0.268843	-0.235019	0.306624	-0.0976423	-0.240887	0.280226	-0.117945	-0.120282	-0.313787	0.441117	0.637754	0.421494	-0.507923	0.134862	0.137196	-0.683688	-0.473521	-0.291678	-0.261332	0.661411	0.823171	-0.346508	-0.557424	1.10726	0.214527	-0.188794	0.101235	0.610768	-0.353049	-0.658704	0.742658	-0.218816	1.1177	-0.779346	1.07065	-0.635499	-0.45794	-0.341564	-0.448866	-0.429203	1.08343	-0.0866245	-0.683983
ABL1	ENSG00000097007	ENSP00000376971.4;ENSP00000323315.5;ENSP00000361423.2	ABL proto-oncogene 1, non-receptor tyrosine kinase [Source:HGNC Symbol;Acc:HGNC:76]	10	0.142165	0.203821	0.19925	0.0607292	0.0999271	0.064359	0.0597382	0.074213	-0.0789787	-0.0455262	-0.0108656	0.0372914	0.122025	0.140358	-0.105534	0.0964607	0.0817313	-0.056979	-0.0415622	0.0665596	-0.0233968	0.238337	0.105958	-0.0135139	-0.303563	-0.0416274	0.139697	0.0507239	0.10756	0.152933	0.109013	0.0200979	0.0685154	0.0385068	0.214239	-0.0826996	0.0795132	-0.509908	-0.222054	-0.0878751	-0.00765601	-0.169662	0.0646382	0.103947	-0.0608936
ABL2	ENSG00000143322	ENSP00000424697.1;ENSP00000356595.4;ENSP00000426831.1;ENSP00000339209.3;ENSP00000423578.1;ENSP00000423413.1;ENSP00000427562.1;ENSP00000375897.3	ABL proto-oncogene 2, non-receptor tyrosine kinase [Source:HGNC Symbol;Acc:HGNC:77]	2	0.0959903	0.193903	0.187963	0.299886	0.0929859	0.0984018	0.030502	-0.0472175	-0.127483	-0.139866	-0.0410803	-0.069535	0.0120301	0.163911	-0.120338	0.157278	0.158646	-0.176274	0.450739	0.283044	-0.0367618	0.434999	-0.0716437	-0.188421	-0.162106	-0.252448	-0.160007	-0.387098	0.228832	0.192331	0.51567	-0.114741	0.363803	0.254328	0.38493	0.385733	-0.106079	0.292955	-0.395421	-0.0133582	0.108122	0.360994	-0.0226617	0.0283119	-0.179399
ABLIM1	ENSG00000099204	ENSP00000414154.1;ENSP00000400934.1;ENSP00000358257.2;ENSP00000376682.4;ENSP00000277895.5;ENSP00000358270.4;ENSP00000376679.3;ENSP00000358256.5;ENSP00000433629.2;ENSP00000358260.3	actin binding LIM protein 1 [Source:HGNC Symbol;Acc:HGNC:78]	17	0.00609543	0.141607	-0.214241	-0.134394	0.0316156	0.190633	-0.267078	0.173892	0.294017	0.396326	-0.445861	-0.00700832	0.339806	-0.32452	0.206369	-0.0308966	0.0937109	-0.10027	-0.171267	0.280271	-0.0423253	-0.0474659	0.0712037	-0.398237	-0.219565	0.233929	0.366756	-0.455259	-0.262013	0.213932	-0.560304	-0.131154	0.3926	0.0745467	0.175202	-0.27246	-0.111085	-0.507703	-0.870553	0.166407	0.429238	0.353758	0.204583	-0.0690247	-0.411489
ABR	ENSG00000278741;ENSG00000276016;ENSG00000159842	ENSP00000459820.1;ENSP00000487388.1;ENSP00000461629.1;ENSP00000460770.1;ENSP00000484899.2;ENSP00000486137.1;ENSP00000486808.1;ENSP00000461565.2;ENSP00000459406.1;ENSP00000486946.1;ENSP00000487391.1;ENSP00000486789.1;ENSP00000486258.1;ENSP00000303909.5;ENSP00000479455.1;ENSP00000460248.1;ENSP00000480982.2;ENSP00000487381.1;ENSP00000486817.1;ENSP00000459118.1;ENSP00000486868.1;ENSP00000442048.2;ENS…	active BCR-related [Source:HGNC Symbol;Acc:HGNC:81]	52	-0.227121	0.0921832	0.261657	-0.0709489	0.12456	0.133011	0.431669	-0.641793	0.148751	0.0979146	0.438955	0.115238	-0.370508	-0.328995	0.0743789	0.154831	0.375538	-0.411005	0.224217	0.317078	0.138009	-0.168442	0.235267	0.0905371	0.0135184	-0.469641	0.0437066	0.657227	-0.353925	0.298117	0.452435	-0.00576792	0.00550658	0.0736173	0.302399	-0.120446	0.0936701	0.0123291	0.494719	0.0377094	0.0724381	0.090831	-0.449127	0.348311	0.463753
ABRACL	ENSG00000146386	ENSP00000356632.3;ENSP00000418406.1	ABRA C-terminal like [Source:HGNC Symbol;Acc:HGNC:21230]	11	-0.196354	0.00309883	0.265954	0.0904143	-0.120356	-0.153594	0.15581	-0.109757	0.0773491	-0.190713	-0.538662	-0.274468	-0.107957	0.511657	-0.183142	0.237163	-0.239804	-0.0357213	-0.242908	-0.219198	0.127397	-0.0385456	-0.0449093	0.289317	-0.263569	-0.060665	-0.209183	-0.356846	-0.590857	-0.148074	-0.313863	0.364299	0.102884	0.232117	-0.239642	-0.769729	-0.0599103	0.330815	0.370049	-0.0911535	0.0978053	-0.393555	0.0356816	-0.120641	-0.0888795
ABRAXAS1	ENSG00000163322	ENSP00000426763.1;ENSP00000426080.1;ENSP00000480277.1;ENSP00000481099.1;ENSP00000421876.2;ENSP00000421068.1;ENSP00000369857.3;ENSP00000482434.1	abraxas 1, BRCA1 A complex subunit [Source:HGNC Symbol;Acc:HGNC:25829]	22	0.240799	0.248114	0.0308627	0.327181	0.0521455	0.145225	-0.0421053	0.460475	0.11019	0.218013	-0.0923292	-0.0688161	0.0584146	-0.0393105	0.211991	-0.310582	0.0440353	-0.10177	0.526401	0.159728	0.0633109	0.169055	-0.0390805	-0.275304	-0.712842	-0.163482	0.0833424	0.0241639	-0.271408	0.0212728	-0.125518	-0.392044	0.0261863	-0.0626121	0.0173505	0.78231	-0.196714	0.00636514	-0.289345	0.248145	0.150776	0.395731	-0.0640364	0.0530946	-0.528833
ABRAXAS2	ENSG00000165660	ENSP00000298492.5	abraxas 2, BRISC complex subunit [Source:HGNC Symbol;Acc:HGNC:28975]	21	0.0702877	0.121288	-0.0242755	-0.283848	0.0827837	-0.0576095	0.00277707	-0.11478	-0.0857267	-0.0566613	0.127254	0.0648093	0.0326217	0.149595	-0.184521	-0.08471	0.105028	0.0222163	0.0862922	0.0434288	0.0625998	0.199304	0.155208	0.125115	-0.837936	0.011019	0.115933	0.13097	0.0780725	0.142206	-0.00944669	0.0171272	-0.00705881	0.16073	0.238222	-0.149156	0.327933	0.244173	0.153038	-0.0866404	0.0677601	0.11902	0.321505	0.287557	-0.129816
ABT1	ENSG00000146109	ENSP00000274849.1	activator of basal transcription 1 [Source:HGNC Symbol;Acc:HGNC:17369]	8	0.0565359	0.0663008	-0.424635	-0.181412	-0.186714	0.083599	-0.198859	-0.0822435	-0.0508905	0.131276	0.0219787	0.0115741	0.0337784	-0.164245	0.19017	0.0410473	0.105546	-0.0715884	0.00597172	0.243184	-0.211104	0.104262	-0.073453	-0.405642	-0.152928	-0.138205	-0.112956	-0.362487	0.219647	0.0348534	0.0726994	-0.18667	0.123205	0.146296	-0.00644132	0.371181	0.00775255	-0.075263	-0.297515	-0.111336	-0.209274	0.0741186	-0.115744	0.257603	0.150974
ABTB1	ENSG00000114626	ENSP00000418439.1;ENSP00000418641.1;ENSP00000417366.1;ENSP00000420748.1;ENSP00000412684.2;ENSP00000232744.8	ankyrin repeat and BTB domain containing 1 [Source:HGNC Symbol;Acc:HGNC:18275]	4	-0.349805	-0.0772092	-0.256947	0.0699721	-0.187933	-0.286853	0.127638	0.214297	-0.0609284	0.194998	-0.316053	-0.157634	0.0636069	0.259201	-0.355466	0.176689	-0.155289	-0.0623907	-0.248364	-0.189059	0.162704	0.0682832	-0.0693591	-0.199316	0.0970239	0.000354153	0.133922	-0.254184	-0.167922	-0.0674178	-1.01354	0.586379	-0.00500075	-0.0904066	0.0509514	0.240447	-0.0671968	0.295541	0.185233	0.15132	-0.0281768	0.0708229	0.324616	-0.254148	0.148382
ACAA1	ENSG00000060971	ENSP00000301810.7;ENSP00000391078.1;ENSP00000398172.1;ENSP00000333664.8;ENSP00000414021.1;ENSP00000486920.1;ENSP00000486456.1;ENSP00000389226.1;ENSP00000396485.1;ENSP00000405785.1;ENSP00000395183.1;ENSP00000403124.1	acetyl-CoA acyltransferase 1 [Source:HGNC Symbol;Acc:HGNC:82]	24	-0.199727	-0.133322	-0.227149	-0.100196	0.0468467	-0.0916778	0.0247139	0.159921	-0.186477	-0.204431	0.497937	0.0416396	-0.0197174	-0.258019	0.179958	0.0413289	-0.0156074	-0.0128406	0.513607	0.0787429	0.00231225	-0.165581	-0.0688947	0.128474	0.200996	-0.278872	0.0227225	-0.340037	0.10031	-0.201309	0.0427521	-0.0265331	0.0676734	0.0798666	-0.256668	0.0360149	-0.0926586	0.300897	-0.255318	-0.0592507	0.126644	-0.171283	-0.0310791	-0.384299	0.322001
ACAA2	ENSG00000167315	ENSP00000468157.1;ENSP00000285093.8;ENSP00000465045.1;ENSP00000465095.1;ENSP00000466015.1;ENSP00000466466.1	acetyl-CoA acyltransferase 2 [Source:HGNC Symbol;Acc:HGNC:83]	93	0.0093316	-0.072953	0.237075	0.128587	-0.015957	0.0880063	0.0761326	-0.174358	-0.0325004	0.0258596	-0.0394252	-0.0198785	0.0203297	0.208289	0.349837	-0.037396	0.0104296	0.290112	0.0558982	-0.226909	-0.0526666	-0.322052	-0.093673	0.125411	0.415887	-0.123723	-0.191615	0.183928	-0.0855852	-0.115048	0.144381	-0.212598	-0.183031	0.122087	-0.227187	-0.0985115	-0.150965	0.532213	0.303537	0.121112	-0.0154181	0.17724	0.0661403	-0.121503	0.00760077
ACACA	ENSG00000278540;ENSG00000275176	ENSP00000488774.1;ENSP00000483674.1;ENSP00000488846.1;ENSP00000483300.1;ENSP00000488223.1;ENSP00000479621.1;ENSP00000487874.1;ENSP00000483852.1;ENSP00000487997.1;ENSP00000483969.1;ENSP00000482498.1;ENSP00000477912.1;ENSP00000481900.1;ENSP00000483696.1;ENSP00000479901.1;ENSP00000478588.2;ENSP00000484948.1;ENSP00000482269.1;ENSP00000480031.1;ENSP00000478547.1;ENSP00000488145.1;ENSP00000478577.1;ENS…	acetyl-CoA carboxylase alpha [Source:HGNC Symbol;Acc:HGNC:84]	33	-0.360444	-0.20986	0.0664348	0.0231149	-0.0697063	-0.0690372	-0.269578	-0.107618	-0.17788	-0.130182	-0.0789423	0.262665	-0.286469	-0.101105	0.0541497	-0.230659	-0.30264	0.0941958	-0.0857801	0.422003	0.36874	-0.200995	-0.241525	-0.398256	-0.0781026	-0.100226	-0.226444	0.0364117	-0.338066	-0.466095	-0.232168	0.276384	0.0215102	-0.0291532	-0.431491	0.338882	-0.136643	0.185815	0.271895	0.111378	0.740821	0.581942	-0.15708	0.00874109	0.0345633
ACAD10	ENSG00000111271	ENSP00000449097.1;ENSP00000446959.1;ENSP00000446711.2;ENSP00000389813.2;ENSP00000325137.4;ENSP00000446998.1;ENSP00000447561.2;ENSP00000421527.1	acyl-CoA dehydrogenase family member 10 [Source:HGNC Symbol;Acc:HGNC:21597]	15	-0.0913077	-0.253143	0.109458	-0.238184	0.110862	0.278071	0.192337	0.129252	0.0958227	0.134572	0.0648458	0.0166807	0.421065	0.662913	-0.0687729	-0.180135	-0.194414	0.121085	-0.129281	0.0338776	0.46124	-0.302519	-0.121535	-0.449935	0.0204534	0.28258	0.632426	0.443538	-0.0784719	0.0284466	-0.139883	0.0295953	-0.323349	-0.0314353	-0.0562658	0.0285273	-0.0222487	0.823617	0.521552	0.229207	-0.104883	0.125603	0.140382	-0.406044	-0.289683
ACAD8	ENSG00000151498	ENSP00000281182.4;ENSP00000363884.4;ENSP00000431532.1;ENSP00000431310.1	acyl-CoA dehydrogenase family member 8 [Source:HGNC Symbol;Acc:HGNC:87]	37	0.434234	-0.123167	0.00219554	0.230864	0.0273164	0.122175	-0.0157657	-0.19836	0.0544665	-0.00129499	0.104576	0.354961	0.106157	0.212291	0.313081	0.166443	-0.300513	0.279477	-0.377684	-0.0117343	-0.352649	-0.0207795	0.0971684	-0.0520772	0.269897	0.192438	0.0336717	0.224434	0.3366	0.104131	0.425256	-0.35849	0.141396	0.185596	0.146715	0.623428	0.038142	0.292934	-0.418872	-0.011758	-0.052494	0.181321	0.108195	-0.000895813	0.025246
ACAD9	ENSG00000177646	ENSP00000426277.1;ENSP00000425226.1;ENSP00000423758.1;ENSP00000427283.1;ENSP00000312618.7;ENSP00000422020.1;ENSP00000426189.1;ENSP00000425346.1;ENSP00000422683.1	acyl-CoA dehydrogenase family member 9 [Source:HGNC Symbol;Acc:HGNC:21497]	41	0.0700496	-0.0529712	-0.0075531	-0.263032	-0.214088	0.0777822	-0.0548996	0.0192591	-0.0595679	-0.0917029	-0.128596	0.0469611	-0.102391	0.0832484	-0.06429	-0.0220499	0.0590493	-0.0226796	-0.343349	-0.0476969	-0.033471	-0.0260428	-0.112305	-0.256927	0.251659	0.384634	-0.111089	0.00724642	0.059998	-0.115096	0.275915	-0.0452696	-0.15626	0.155194	0.0495942	-0.154806	-0.113617	-0.34075	-0.0615885	-0.176618	-0.507066	0.140534	0.455927	-0.502891	-0.0266566
ACADM	ENSG00000117054	ENSP00000434284.1;ENSP00000359878.4;ENSP00000431372.1;ENSP00000431953.1;ENSP00000359871.5;ENSP00000432522.1;ENSP00000434092.1;ENSP00000409612.2;ENSP00000442324.1;ENSP00000434823.1;ENSP00000435584.1	acyl-CoA dehydrogenase medium chain [Source:HGNC Symbol;Acc:HGNC:89]	81	0.199458	-0.0446072	-0.110108	0.271072	0.257914	0.0562294	-0.0957119	0.29946	0.141047	0.167113	-0.35023	-0.0437029	0.13551	-0.11899	0.323615	-0.39739	0.119706	0.0581686	0.495263	0.48422	0.051102	-0.302296	-0.0523229	-0.234738	-0.0371496	-0.356425	0.0985951	0.489681	-0.272944	0.0228601	-0.300594	-0.0628333	-0.220024	0.0913259	0.410056	-0.404729	-0.236585	-0.513452	-0.133415	0.111181	0.187065	0.545153	-0.513293	-0.483565	-0.181153
ACADS	ENSG00000122971	ENSP00000401045.2;ENSP00000242592.4	acyl-CoA dehydrogenase short chain [Source:HGNC Symbol;Acc:HGNC:90]	31	0.526148	0.231517	0.132592	-0.295296	0.366766	-0.124501	0.453731	-0.293108	0.328199	0.4257	-0.287825	0.314405	0.341441	0.455542	0.479984	-0.326576	-0.485076	0.479751	-0.873553	0.0400124	-0.561663	-0.324758	0.36137	0.00596529	-0.796142	0.0409522	0.213159	0.399516	0.313559	-0.245559	0.656271	-0.118257	-0.0052669	0.207538	0.0232353	-0.281529	-0.291862	0.312312	0.0759195	0.541034	-0.0742664	0.0754593	-0.460459	-0.634703	0.035193
ACADSB	ENSG00000196177	ENSP00000357873.3;ENSP00000357862.4	acyl-CoA dehydrogenase short/branched chain [Source:HGNC Symbol;Acc:HGNC:91]	31	0.22744	0.142	-0.0034438	-0.149737	-0.0278697	0.00713829	-0.218895	0.0152407	0.0854521	-0.0154469	0.0238299	0.0159961	-0.0137075	-0.103561	0.155296	-0.0379561	0.268004	0.107146	-0.0993838	-0.11229	-0.18532	0.0662304	-0.267507	-0.147021	-0.102999	0.217831	-0.100026	-0.144904	-0.135936	0.0165062	0.0373652	-0.183079	0.0143734	0.0993069	0.410662	-0.348833	-0.0143692	-0.326414	-0.370981	-0.115908	-0.0254956	0.150568	0.146917	0.0316092	-0.0989963
ACADVL	ENSG00000072778	ENSP00000442082.2;ENSP00000467920.1;ENSP00000465353.1;ENSP00000464254.1;ENSP00000438689.2;ENSP00000462611.1;ENSP00000462366.1;ENSP00000463246.1;ENSP00000344152.5;ENSP00000466487.1;ENSP00000349297.5;ENSP00000325395.5	acyl-CoA dehydrogenase very long chain [Source:HGNC Symbol;Acc:HGNC:92]	71	-0.0624626	0.0255184	0.281985	-0.551584	-0.132051	0.0469642	0.0485308	-0.233622	0.0340797	-0.00199195	-0.0888178	-0.0883734	0.0875026	-0.370386	0.042248	0.0354375	0.00440621	0.124462	-0.038797	-0.294317	-0.0126767	-0.199735	-0.105375	0.331904	0.215459	-0.169669	-0.0754946	-0.131512	0.210386	-0.221796	0.290848	-0.0885827	-0.235909	-0.0959443	-0.127617	-0.749744	-0.0850018	-0.293974	0.196608	-0.0522718	-0.49459	0.137646	0.208461	-0.153427	0.394266
ACAP1	ENSG00000072818	ENSP00000458173.2;ENSP00000459422.1;ENSP00000158762.3	ArfGAP with coiled-coil, ankyrin repeat and PH domains 1 [Source:HGNC Symbol;Acc:HGNC:16467]	57	-0.126655	0.0437857	0.282839	-0.464921	-0.0659185	0.0087904	0.23439	-0.391346	-0.217987	-0.213642	0.12443	-0.0458242	0.250206	-0.199777	-0.147906	0.148973	0.0477433	-0.16475	-0.0930857	0.180039	0.162036	0.263123	0.193516	-0.0652464	-0.143568	0.218263	0.624966	0.0310039	0.127872	0.29458	-0.0312588	0.0675621	0.0585858	-0.0799334	0.269173	-0.753527	0.327337	-0.243994	0.314971	-0.226969	-0.0254909	-0.0556107	0.258373	-0.0740728	-0.0067083
ACAP2	ENSG00000114331	ENSP00000484209.1;ENSP00000405262.1;ENSP00000489156.1;ENSP00000413388.1;ENSP00000411336.1;ENSP00000412338.1;ENSP00000324287.6	ArfGAP with coiled-coil, ankyrin repeat and PH domains 2 [Source:HGNC Symbol;Acc:HGNC:16469]	70	0.16407	-0.044306	0.365625	0.0514927	0.0975566	-0.102856	0.181961	0.0677609	-0.567093	-0.859185	-0.11103	0.20105	0.0213394	0.000876657	-0.327558	0.380091	0.0170176	-0.205214	0.0173645	-0.0646573	0.0419768	0.00647686	0.173284	-0.168167	-0.295339	0.132365	0.100476	0.115144	0.621549	0.0965797	0.0947083	0.0642446	0.246247	0.127191	0.341707	0.15828	0.431529	-0.307541	-0.0522641	-0.761763	-0.0749591	0.00928699	0.280492	0.194984	-0.214509
ACAT1	ENSG00000075239	ENSP00000435965.1;ENSP00000299355.6;ENSP00000265838.4;ENSP00000436096.1;ENSP00000433568.1	acetyl-CoA acetyltransferase 1 [Source:HGNC Symbol;Acc:HGNC:93]	80	0.0925141	0.00681209	0.227874	-0.701506	-0.217986	0.250506	0.0529373	-0.0471394	0.0988225	0.0847831	-0.800934	-0.186594	-0.0940545	0.281391	0.467166	0.0574591	0.266351	0.444252	-0.688357	0.0491488	-0.000702049	-0.130379	0.00997358	-0.271008	0.394358	0.183253	-0.134513	-0.153378	0.0691205	-0.179233	-0.444387	0.040404	-0.1701	0.0313036	-0.219064	-0.514693	0.108815	1.13517	0.00142937	0.134626	-0.0415592	0.467374	-0.105717	0.135932	-0.555311
ACAT2	ENSG00000120437	ENSP00000356015.4	acetyl-CoA acetyltransferase 2 [Source:HGNC Symbol;Acc:HGNC:94]	24	0.0973456	0.212488	-0.134446	0.509669	-0.0150325	0.151636	-0.0910732	0.0574822	-0.0422314	-0.0133448	0.0903872	0.245525	-0.293564	0.0285951	-0.324942	-0.191335	0.000645252	0.286745	0.687424	-0.0689168	-0.0671634	0.2439	0.168854	0.264357	-0.143714	-0.297454	-0.154411	-0.354747	0.0824222	-0.0415517	0.0366608	0.0784731	0.0306636	-0.0702143	0.287996	-0.0671282	0.0116627	0.648625	0.235438	0.0450941	0.0087259	0.144133	-0.0345768	0.0416761	-0.271236
ACBD3	ENSG00000182827	ENSP00000355777.5	acyl-CoA binding domain containing 3 [Source:HGNC Symbol;Acc:HGNC:15453]	35	-0.00294857	-0.0197118	-0.0155221	0.110523	0.0242076	-0.0514162	0.03703	-0.0082699	-0.227776	-0.101415	-0.171175	-0.0170081	-0.0755428	0.142445	0.0661419	0.0495969	-0.11101	0.0271134	-0.0255322	-0.104814	0.0908794	0.0756566	0.186719	0.145682	-0.0228801	-0.186909	-0.198463	-0.0765041	0.1666	-0.0474656	0.192822	-0.064652	0.0916716	-0.0537507	-0.0938653	0.132787	0.0808311	0.0119089	0.0767072	-0.161058	-0.0253226	0.0312788	-0.0451428	-0.0208469	0.0801992
ACBD5	ENSG00000107897	ENSP00000379568.3;ENSP00000365066.1;ENSP00000365049.1;ENSP00000365062.4;ENSP00000365070.4;ENSP00000483256.1;ENSP00000401591.2;ENSP00000393398.1	acyl-CoA binding domain containing 5 [Source:HGNC Symbol;Acc:HGNC:23338]	6	-0.251249	-0.178505	-0.174099	0.143885	-0.168488	-0.00460654	0.09695	0.291351	0.0828793	-0.242094	0.178389	0.0628558	-0.0934486	0.2352	0.128947	-0.217133	-0.0287959	0.124139	-0.207632	-0.0387707	0.0631785	-0.316267	-0.235996	0.0403931	0.328484	0.202319	0.133538	-0.159636	-0.178186	-0.0414502	-0.19456	0.147703	-0.287269	-0.243713	-0.244356	0.291944	0.0625896	0.587134	0.165763	-0.0353264	-0.122196	0.114168	-0.197899	-0.233702	0.14454
ACBD6	ENSG00000230124	ENSP00000494507.1;ENSP00000495710.1;ENSP00000356567.3	acyl-CoA binding domain containing 6 [Source:HGNC Symbol;Acc:HGNC:23339]	5	-0.349386	-0.144109	0.0850829	0.401151	-0.287953	0.103254	-0.0688394	0.265522	-0.10549	-0.0194319	0.223435	-0.197489	-0.0599337	0.440964	-0.195539	0.0405416	-0.123554	-0.00165671	-0.031289	-0.0900113	0.147889	-0.064351	-0.110933	0.159841	-0.219005	0.225925	-0.0564753	0.495789	-0.0629899	0.345666	0.264919	-0.459724	0.104487	0.150153	-0.0484181	0.135515	0.112316	-0.0550456	-0.0839777	-0.262161	-0.0329897	0.399244	0.155299	-0.0430641	0.370421
ACD	ENSG00000102977	ENSP00000473313.1;ENSP00000473595.2;ENSP00000483117.1;ENSP00000473679.2;ENSP00000219251.7;ENSP00000377496.4;ENSP00000478084.1	ACD, shelterin complex subunit and telomerase recruitment factor [Source:HGNC Symbol;Acc:HGNC:25070]	2	0.318115	0.150449	0.157618	-0.24178	0.150645	-0.0297795	-0.165946	-0.123816	-0.325879	-0.310741	-0.22347	-0.0478836	0.265985	-0.391457	0.0801372	0.00718674	0.276474	-0.0783659	-0.0938879	-0.0498661	0.191713	0.369931	-0.166355	0.255812	0.0812385	0.0222475	-0.154254	-0.202819	0.231062	0.193342	0.169047	-0.0803904	0.275781	0.441638	0.00985009	-0.230423	0.137405	-0.0973995	-0.273483	-0.445909	0.0846546	-0.221897	-0.00566983	0.449338	-0.095769
ACIN1	ENSG00000100813	ENSP00000483298.1;ENSP00000380502.3;ENSP00000481955.1;ENSP00000262710.1;ENSP00000474349.1;ENSP00000345541.6;ENSP00000350073.2;ENSP00000451410.1;ENSP00000451138.1;ENSP00000451328.1;ENSP00000405677.1	apoptotic chromatin condensation inducer 1 [Source:HGNC Symbol;Acc:HGNC:17066]	183	0.214252	0.0849063	-0.0869619	0.00313319	0.0307514	-0.0249042	-0.0209889	0.0288707	0.125419	0.177369	0.00317402	0.0856595	-0.036851	-0.22152	0.326842	-0.0551332	0.174591	0.0658187	-0.0540215	0.0815701	-0.0654378	-0.013086	0.0226898	-0.0550906	0.083778	-0.198877	-0.179241	-0.00905879	0.0223937	-0.0197779	-0.0140027	-0.0262482	0.107479	0.103508	-0.115207	0.173267	-0.124907	-0.100261	-0.0668317	0.095269	0.0610644	-0.066058	-0.0549406	0.0367563	-0.0293822
ACLY	ENSG00000131473	ENSP00000345398.1;ENSP00000445349.1;ENSP00000466259.1;ENSP00000253792.2;ENSP00000468705.1;ENSP00000377474.1;ENSP00000464717.1	ATP citrate lyase [Source:HGNC Symbol;Acc:HGNC:115]	233	-0.150206	0.171361	-0.13254	0.264611	-0.0422219	0.0855332	-0.0824135	0.157752	0.0308057	0.0680511	0.127148	0.129034	-0.193591	-0.00944061	0.0756229	-0.0594868	0.142582	-0.0614737	0.332772	0.084443	-0.275912	0.101784	0.163109	-0.144849	-0.19865	-0.267263	-0.268696	0.0602601	0.182522	0.171352	-0.0321123	0.141454	0.096871	0.134617	0.178508	0.438387	0.00828705	0.430151	0.00322314	0.125101	0.0941564	-0.175111	-0.0971137	0.212011	-0.19499
ACO1	ENSG00000122729	ENSP00000369255.1;ENSP00000438733.2;ENSP00000309477.5	aconitase 1 [Source:HGNC Symbol;Acc:HGNC:117]	47	-0.0312123	0.140904	-0.0302806	-0.14038	-0.0421435	0.166542	0.00415493	0.148655	-0.0634718	-0.159119	0.109555	0.0600423	0.0795095	-0.0908153	-0.0937703	-0.0321436	0.124009	0.0660077	0.148244	0.102363	-0.170065	0.123661	0.0445328	-0.137703	-0.193272	0.0632313	-0.0586704	-0.0329704	-0.0613765	0.164851	0.0453729	0.147286	0.0438345	0.140132	0.256035	-0.435606	0.1785	-0.188571	0.000725984	-0.0433827	-0.0337865	0.0178127	0.227108	0.131604	-0.309172
ACO2	ENSG00000100412	ENSP00000379769.3;ENSP00000216254.4	aconitase 2 [Source:HGNC Symbol;Acc:HGNC:118]	278	0.111666	-0.12116	0.0138468	-0.170461	-0.0457129	0.0327235	-0.0272146	0.0919257	0.158026	0.196286	-0.168888	0.100742	0.0320079	0.176331	0.195872	0.0259632	0.0755956	0.0846973	0.0630979	0.0112005	-0.085182	-0.0255205	-0.0172994	-0.0758692	0.20632	0.0917961	0.141413	-0.0269472	0.0585237	0.00121585	0.177558	-0.196768	-0.0192577	0.0717313	-0.0120069	-0.0705996	0.0337975	0.141299	-0.137759	0.154825	-0.113706	-0.0427235	0.173658	-0.0244932	-0.0668547
ACOT13	ENSG00000112304	ENSP00000230048.3;ENSP00000445552.1	acyl-CoA thioesterase 13 [Source:HGNC Symbol;Acc:HGNC:20999]	20	0.0178553	-0.592458	0.00998246	0.16456	-0.374063	0.243578	-0.297549	0.136078	0.284862	0.346595	-0.150348	0.0607086	-0.10531	0.397445	0.12503	-0.064267	0.0277818	0.676525	0.124323	-0.0244552	-0.143446	-0.264493	-0.200302	0.260075	0.342815	-0.0766527	-0.00121987	-0.0812405	0.0749372	-0.00453676	0.161771	-0.0955725	-0.114195	-0.351479	-0.0297995	0.283428	0.0286691	0.442472	-0.0877463	0.18718	0.13234	0.316935	-0.211972	-0.215936	-0.145243
ACOT2	ENSG00000119673	ENSP00000477685.1;ENSP00000238651.5;ENSP00000440961.2;ENSP00000483704.1	acyl-CoA thioesterase 2 [Source:HGNC Symbol;Acc:HGNC:18431]	6	-0.368438	-0.469335	-0.543325	-0.608839	-0.329046	0.116521	-0.417845	0.0879757	0.550655	0.562537	0.0538527	0.200679	-0.23343	0.499596	0.211342	0.0252937	-0.0212	0.597514	-0.283299	0.0241717	0.0267778	-0.614329	-0.348821	-0.0122931	0.0891896	-0.427174	0.0913604	-0.223093	0.0610942	-0.0845463	0.212998	0.151639	-0.118406	-0.0502401	-0.182595	-0.204525	-0.140987	0.368712	-0.279722	0.221756	-0.13049	0.327061	-0.122387	-0.236689	-0.393036
ACOT7	ENSG00000097021	ENSP00000402532.1;ENSP00000367086.2;ENSP00000439218.2;ENSP00000476610.1;ENSP00000354615.4;ENSP00000367073.3;ENSP00000465719.1;ENSP00000367091.4;ENSP00000367076.3	acyl-CoA thioesterase 7 [Source:HGNC Symbol;Acc:HGNC:24157]	10	-0.175135	-0.225524	0.236206	-0.372709	-0.0903851	-0.0325363	0.113425	-0.0367982	0.030608	0.0108177	-0.245468	-0.0632923	-0.136642	0.322517	-0.309938	-0.224538	-0.338746	0.0191929	-0.322888	-0.341019	0.25242	-0.0975087	0.283435	-0.272447	0.259249	0.327047	-0.119867	-0.412639	-0.111651	0.0329325	-0.302399	0.421955	-0.0385666	-0.12313	-0.0130029	-0.484881	0.378032	0.377162	0.64976	0.183519	-0.205483	0.033053	0.278314	-0.328233	-0.281679
ACOT8	ENSG00000101473	ENSP00000435115.1;ENSP00000435581.1;ENSP00000416217.1;ENSP00000434216.1;ENSP00000433923.1;ENSP00000403862.1;ENSP00000431175.1;ENSP00000419403.1;ENSP00000217455.4	acyl-CoA thioesterase 8 [Source:HGNC Symbol;Acc:HGNC:15919]	9	-0.396645	-0.035135	-0.0942899	-0.0117877	0.05056	-0.0543445	-0.210244	0.214929	-0.0908406	-0.0732929	0.425721	-0.207058	0.01416	0.338869	0.422489	-0.0696874	0.159409	-0.0353602	0.527097	0.181807	0.0774101	-0.134286	-0.214893	0.0409589	0.144499	-0.0251155	0.117612	-0.0642292	-0.111564	-0.0343353	-0.116302	-0.0752228	-0.048261	-0.105023	-0.125795	0.154995	0.0442125	-0.143092	-0.0148937	-0.10677	-0.165388	0.0279541	0.0364065	-0.376635	0.0546972
ACOT9	ENSG00000123130	ENSP00000420238.1;ENSP00000336580.7;ENSP00000420490.1;ENSP00000368605.5;ENSP00000417778.1;ENSP00000368597.1	acyl-CoA thioesterase 9 [Source:HGNC Symbol;Acc:HGNC:17152]	44	0.00644332	0.0428836	0.477341	0.154441	0.0130033	-0.33316	0.060325	-0.0752821	0.24631	0.243307	0.0401559	-0.0483971	0.00969311	0.0280422	0.0736404	-0.0395416	0.00753702	0.284546	0.0698306	0.0521309	0.00374176	0.0544037	-0.0793212	0.116438	0.383818	-0.131047	0.134434	0.353375	0.0249915	0.169465	0.364451	-0.169771	-0.119863	0.119807	0.0942245	0.128224	-0.468946	0.388874	0.0142935	0.432716	0.0375161	0.0199309	-0.400597	0.0775158	-0.00696989
ACOX1	ENSG00000161533	ENSP00000468435.1;ENSP00000468651.1;ENSP00000458325.1;ENSP00000466921.1;ENSP00000293217.4;ENSP00000459936.1;ENSP00000461486.1;ENSP00000466210.1;ENSP00000301608.4	acyl-CoA oxidase 1 [Source:HGNC Symbol;Acc:HGNC:119]	18	-0.193111	-0.167459	-0.0514397	0.250489	-0.0222004	0.170935	-0.0589919	-0.136955	0.214102	0.2706	0.0397759	-0.0607858	-0.21956	-0.0983852	0.26843	-0.117538	0.0978193	0.158029	0.35136	-0.0604686	0.0741668	-0.478554	-0.21533	-0.200679	0.699012	-0.38914	-0.0814558	-0.13581	-0.0644782	-0.0757225	-0.266661	0.229589	-0.309013	-0.131412	-0.187363	0.638774	-0.093254	-0.138169	-0.0279181	0.205732	0.0744146	-0.37652	-0.111645	0.0405546	0.00621532
ACOX3	ENSG00000087008	ENSP00000421625.1;ENSP00000427321.1;ENSP00000413994.2;ENSP00000348775.4	acyl-CoA oxidase 3, pristanoyl [Source:HGNC Symbol;Acc:HGNC:121]	21	-0.0473607	0.009132	-0.220257	0.392629	0.180655	0.00861535	-0.456222	0.15662	-0.423648	-0.277709	1.36557	0.0088948	0.0285356	-0.143761	0.329401	-0.0967023	0.293797	-0.154645	0.973697	0.215619	-0.200982	0.00866024	-0.115973	0.501424	0.198253	-0.633416	-0.105806	-0.60988	0.00136352	0.152332	0.0973212	-0.04914	0.0876414	0.00581897	0.155255	-0.498965	-0.118247	0.224252	-0.822609	-0.126082	-0.126413	-0.015311	-0.306182	-0.0991337	0.405763
ACP1	ENSG00000143727	ENSP00000384184.2;ENSP00000410331.1;ENSP00000272067.6;ENSP00000272065.5;ENSP00000408596.2;ENSP00000411121.1;ENSP00000389681.1;ENSP00000385404.3;ENSP00000384307.1	acid phosphatase 1 [Source:HGNC Symbol;Acc:HGNC:122]	20	-0.220296	0.011624	0.0995007	0.163164	0.0771331	-0.0294564	0.228683	0.0357435	-0.0786755	-0.403712	0.30537	0.0971203	0.177078	0.234999	-0.0469113	0.0724845	-0.0199398	0.0297432	-0.0123246	0.0211883	-0.0402932	0.156461	-0.0895493	0.0346831	-0.0888303	-0.103501	0.261035	-0.0663365	-0.0811586	-0.0487971	-0.0636201	0.140554	-0.0451793	0.0324012	0.0677404	0.109172	0.134733	0.499405	-0.155614	-0.0904389	0.232508	-0.0859721	0.0509938	0.115654	-0.0623085
ACP5	ENSG00000102575	ENSP00000392374.1;ENSP00000468685.1;ENSP00000468767.1;ENSP00000218758.4;ENSP00000465127.1;ENSP00000468509.1;ENSP00000464831.1;ENSP00000413456.1;ENSP00000465498.1	acid phosphatase 5, tartrate resistant [Source:HGNC Symbol;Acc:HGNC:124]	6	-0.355374	-0.104976	-0.512163	-0.204971	-0.557489	0.203424	-0.439943	-0.142982	0.0860786	0.307906	-0.48705	-0.462651	0.316065	0.238572	0.389168	-0.00495329	-0.162391	0.0837877	-0.0867771	0.180331	-0.296954	-0.312005	-0.0288683	-0.0158346	0.159478	0.683313	0.141804	-0.928113	-0.460605	0.0779	-0.632189	0.388569	-0.197508	0.0724159	-0.0276567	-0.41268	0.108663	0.481026	-0.181554	0.0901248	-0.535949	-0.0848113	0.125357	-0.35175	0.0268774
ACP6	ENSG00000162836	ENSP00000376714.3;ENSP00000477476.2;ENSP00000463574.1;ENSP00000479906.1;ENSP00000480100.1;ENSP00000482100.1;ENSP00000481777.1	acid phosphatase 6, lysophosphatidic [Source:HGNC Symbol;Acc:HGNC:29609]	10	0.305191	0.109939	-0.179791	-0.340746	-0.301563	0.111585	-0.410497	-0.335444	0.428869	0.581603	0.205193	0.0376017	-0.246433	-0.0147468	0.439995	-0.174952	-1.24225	0.503199	0.523143	-0.619462	-0.613972	-0.0125319	-0.253887	0.26673	0.234	-0.226369	-1.24018	-0.482423	0.133792	0.0512371	0.35061	-0.0139502	0.0225222	0.41214	-0.102953	0.25479	-0.099381	0.638051	-0.119694	0.595797	-0.169483	1.17941	-0.107865	-0.171973	-0.0885267
ACSF2	ENSG00000167107	ENSP00000422546.1;ENSP00000425964.1;ENSP00000401831.2;ENSP00000426730.1;ENSP00000424842.1;ENSP00000421884.1;ENSP00000300441.4;ENSP00000425332.1;ENSP00000421558.1	acyl-CoA synthetase family member 2 [Source:HGNC Symbol;Acc:HGNC:26101]	36	0.131701	-0.128273	0.482838	-0.127072	0.221272	0.0396644	-0.00542688	-0.423668	0.396096	0.405666	0.374724	-0.0267392	0.233485	0.441519	0.379612	-0.0551652	0.527481	0.0976363	0.0786146	-0.512778	0.102701	-0.560572	-0.225819	0.0382218	-0.450994	-0.517584	0.525006	0.774815	-0.145612	0.414519	0.0254024	0.0424554	-0.198105	0.0450389	0.153766	0.245738	0.206293	0.508533	0.450038	0.301472	-0.379424	-0.341692	-0.264391	-0.00945213	-0.32953
ACSF3	ENSG00000176715	ENSP00000445870.1;ENSP00000479130.1;ENSP00000442683.1;ENSP00000320646.4;ENSP00000445397.1;ENSP00000367596.4;ENSP00000446281.1;ENSP00000442781.1;ENSP00000440734.1;ENSP00000384627.3;ENSP00000443428.1;ENSP00000439201.1;ENSP00000457301.1	acyl-CoA synthetase family member 3 [Source:HGNC Symbol;Acc:HGNC:27288]	40	-0.0721532	-0.210704	-0.179069	-0.0903773	-0.233238	0.15286	-0.0838864	0.447677	0.0496103	0.112973	-0.0444557	0.0802135	-0.0291696	0.34673	0.180219	-0.0182129	0.180496	0.0931878	-0.492087	-0.00854144	-0.474875	-0.196603	-0.0883546	0.143527	-0.208973	0.0246671	0.078064	0.238155	-0.0379594	-0.0314894	0.0192221	-0.259749	-0.101	0.171118	-0.162625	-0.0358987	0.153702	0.306277	-0.170064	0.0294726	-0.00420412	0.326364	-0.562774	-0.18509	-0.155306
ACSL1	ENSG00000151726	ENSP00000485264.1;ENSP00000426244.1;ENSP00000281455.2;ENSP00000422607.1;ENSP00000425006.1;ENSP00000407165.2;ENSP00000424935.1;ENSP00000425098.1;ENSP00000425640.1;ENSP00000426150.1;ENSP00000426491.1	acyl-CoA synthetase long chain family member 1 [Source:HGNC Symbol;Acc:HGNC:3569]	42	-0.270994	-0.175218	-0.140512	0.205236	0.0620179	-0.0717555	0.286386	-0.106865	-0.014817	-0.0411592	0.135374	0.369545	-0.140185	0.624061	0.00253162	-0.216127	-0.0896805	-0.0201834	0.0867745	-0.175823	0.00942971	-0.153757	-0.25376	0.00507389	0.122414	-0.139162	-0.10454	0.556052	-0.0865822	0.055288	0.0365614	-0.0642565	-0.151463	0.0665658	-0.0304353	-0.205493	0.385007	0.837145	0.617499	0.194881	-0.173078	-0.26208	-0.369967	-0.0683148	0.147412
ACSL3	ENSG00000123983	ENSP00000350012.3;ENSP00000385157.3;ENSP00000416913.1;ENSP00000375918.3;ENSP00000441643.1;ENSP00000438342.1	acyl-CoA synthetase long chain family member 3 [Source:HGNC Symbol;Acc:HGNC:3570]	34	0.280962	-0.143529	0.0512518	0.351473	0.195092	-0.138448	0.442554	-0.0570554	0.122385	0.161352	0.042217	-0.0958158	0.104681	0.395825	0.116555	-0.0996062	0.0853177	0.092477	0.555299	-0.547281	0.194204	-0.254777	-0.354505	0.057153	0.0675182	-0.0059131	0.045572	0.338634	-0.114462	0.0579808	0.188569	-0.169188	-0.174595	-0.0385159	0.00273906	0.0433645	-0.00741858	0.513023	0.305258	-0.0394204	-0.225416	-0.301138	0.124355	0.186469	0.186982
ACSL4	ENSG00000068366	ENSP00000424808.1;ENSP00000421425.1;ENSP00000423077.1;ENSP00000419171.2;ENSP00000423539.1;ENSP00000425378.1;ENSP00000425408.1;ENSP00000339787.2;ENSP00000262835.7	acyl-CoA synthetase long chain family member 4 [Source:HGNC Symbol;Acc:HGNC:3571]	36	0.0555979	-0.143975	0.0760961	0.127866	0.142641	-0.0621334	-0.0942443	0.101846	-0.246971	-0.25484	0.0284289	-0.0395866	0.255255	0.185133	0.0825336	-0.159494	0.157456	0.0151206	-0.0515086	-0.0131408	-0.115703	-0.0560238	-0.160026	0.177924	0.0900291	0.158938	0.193048	0.0941337	-0.150034	-0.0354969	0.00292306	0.0160838	0.150144	0.17562	0.149567	-0.261157	0.0778185	0.144453	0.0661221	-0.189213	-0.0162486	-0.246183	0.058459	0.0238558	0.126129
ACSL5	ENSG00000197142	ENSP00000348429.1;ENSP00000403647.1;ENSP00000376796.1;ENSP00000346223.4;ENSP00000346680.4	acyl-CoA synthetase long chain family member 5 [Source:HGNC Symbol;Acc:HGNC:16526]	25	0.386878	0.100655	0.0300273	0.379317	-0.023546	-0.0590024	-0.175064	0.104328	-0.0368764	0.113423	-0.0394979	0.0547649	-0.0273815	0.490849	0.112225	0.0401904	-0.0277048	-0.0688035	-0.130655	0.186864	-0.0757125	-0.0313549	-0.0977663	0.0280741	0.0410631	0.0161005	-0.0614059	0.0973685	-0.0121489	0.0601009	-0.104638	0.123507	-0.207655	0.19847	-0.123495	0.123122	0.402905	0.515265	0.0358556	0.159931	-0.210607	0.0974482	-0.228673	-0.138457	0.0265434
ACSS1	ENSG00000154930	ENSP00000439304.2;ENSP00000365916.3;ENSP00000388793.2;ENSP00000316924.4	acyl-CoA synthetase short chain family member 1 [Source:HGNC Symbol;Acc:HGNC:16091]	33	-0.0328913	-0.259183	0.124662	-0.235562	-0.0307564	-0.059238	0.0349626	0.419294	0.159771	0.224963	0.245489	0.201107	-0.0617185	-0.140255	0.105604	-0.248548	-0.225882	0.0953585	-0.375687	-0.199919	-0.0703935	-0.0559528	-0.0482477	0.0640116	0.377083	-0.0136686	0.004378	0.45637	0.0401863	0.030622	0.229257	-0.283998	0.126196	-0.221601	-0.156614	0.274274	-0.133493	-0.04762	0.37031	0.0359177	-0.0440177	-0.107162	-0.0648921	-0.379214	0.0595887
ACSS2	ENSG00000131069	ENSP00000418608.1;ENSP00000419925.1;ENSP00000253382.5;ENSP00000417783.1;ENSP00000353804.2;ENSP00000420351.1;ENSP00000418152.1;ENSP00000418812.2;ENSP00000419167.1;ENSP00000418362.1;ENSP00000420105.1	acyl-CoA synthetase short chain family member 2 [Source:HGNC Symbol;Acc:HGNC:15814]	8	0.423195	-0.0823603	-0.106579	0.137633	0.0290776	-0.270973	0.21851	0.0481044	-0.135933	-0.256187	0.0629314	0.228748	0.154396	-0.698153	-0.236928	-0.101287	-0.617112	0.0244026	0.337931	-0.248745	0.178747	-0.01596	-0.076338	-0.167694	-0.134856	0.205218	0.783299	-0.0326963	-0.691405	0.000410758	-0.0500822	0.135265	-0.037263	-0.172973	0.00649719	-0.341651	0.48256	0.990432	0.45198	-0.0731277	0.0584863	-0.207588	-0.216707	0.246298	-0.139383
ACTBL2	ENSG00000169067	ENSP00000416706.1	actin, beta like 2 [Source:HGNC Symbol;Acc:HGNC:17780]	12	-0.227148	0.0401551	0.0604785	0.227574	0.0800678	0.129829	0.102757	0.0585946	0.261821	-0.0257716	-0.0720207	0.0120175	0.289607	0.280537	-0.0698071	0.17591	-0.0880104	-0.0234845	-0.157302	-0.0506529	-0.0117377	0.0803806	0.0945436	-0.135535	0.0167626	0.0761766	0.214631	-0.228258	0.211131	0.0260343	0.0732767	0.0429653	-0.00928646	0.0343332	0.156658	-0.291703	0.0970658	0.0281434	-0.00455892	0.0148679	-0.0298014	-0.127894	0.102996	-0.0551133	-0.138176
ACTL6A	ENSG00000136518	ENSP00000397552.2;ENSP00000394014.2;ENSP00000420694.1;ENSP00000376430.1;ENSP00000420153.1	actin like 6A [Source:HGNC Symbol;Acc:HGNC:24124]	56	0.0472643	0.00357372	0.000332062	0.0569314	0.018199	-0.0589901	0.0549034	0.0679723	-0.00650918	-0.0578624	-0.0937681	-0.0347844	0.0450316	-0.0723628	0.0659955	-0.0863244	0.0360855	-0.0917626	0.0934121	0.060467	0.00528978	-0.111881	0.0566709	-0.0154193	0.00497807	0.0145915	-0.00206293	0.0326878	-0.0762157	-0.00105875	0.0663312	0.0602978	0.156643	0.0697406	0.0438538	0.312517	-0.116671	-0.0198994	-0.0262547	0.0444195	0.0489267	0.0224582	0.0621731	0.0402012	-0.0724126
ACTN1	ENSG00000072110	ENSP00000450625.1;ENSP00000450903.1;ENSP00000450618.1;ENSP00000193403.6;ENSP00000444422.2;ENSP00000366035.3;ENSP00000452254.1;ENSP00000439828.2;ENSP00000450925.1;ENSP00000414272.2;ENSP00000452423.1;ENSP00000450764.1;ENSP00000451086.1;ENSP00000377941.4	actinin alpha 1 [Source:HGNC Symbol;Acc:HGNC:163]	4	0.183443	-0.493274	-0.0649323	0.376356	-0.201747	0.134904	0.368694	0.515548	0.267616	0.0349161	-0.0533151	-0.0586567	0.169583	0.387465	-0.183106	0.0273889	-0.167381	-0.130427	-0.162451	-0.0882725	0.457155	0.397312	0.0661622	-0.0612233	0.180455	0.024682	0.433322	-0.318375	0.0238445	0.0813257	-0.0638672	0.0352302	-0.238054	-0.104073	-0.0478292	-0.1728	-0.146874	-0.18153	0.735203	1.12268	0.0562793	-0.0267268	0.19728	-0.0849851	-0.112702
ACTN4	ENSG00000130402;ENSG00000282844	ENSP00000489220.1;ENSP00000465176.1;ENSP00000489202.1;ENSP00000489448.1;ENSP00000488962.1;ENSP00000439497.1;ENSP00000398393.1;ENSP00000489474.1;ENSP00000467190.1;ENSP00000489516.1;ENSP00000411187.3;ENSP00000252699.2	actinin alpha 4 [Source:HGNC Symbol;Acc:HGNC:166]	247	-0.0758963	-0.0505629	0.0482236	0.00155482	0.0133564	-0.0176216	0.0419114	-0.0740712	0.0466551	0.0520184	-0.24836	-0.0587137	0.0153791	0.37359	-0.205881	0.0410134	-0.0283034	-0.0741229	-0.199405	-0.148794	0.184642	0.0679843	-0.0785991	0.034229	-0.250662	0.0786416	0.155426	-0.102474	0.106222	0.135898	0.0270907	0.109737	0.00538809	-0.034937	0.10533	-0.147324	0.1297	0.0410149	0.32976	0.128534	0.0274442	-0.198695	0.486671	-0.221041	-0.165885
ACTR10	ENSG00000131966	ENSP00000451863.1;ENSP00000438183.2;ENSP00000451289.1;ENSP00000452586.1;ENSP00000452135.1;ENSP00000254286.4;ENSP00000451336.1;ENSP00000477173.1;ENSP00000450796.1	actin related protein 10 homolog [Source:HGNC Symbol;Acc:HGNC:17372]	15	0.0899801	0.0280988	-0.0143087	-0.0967012	0.0549925	0.030192	0.117636	-0.146793	-0.105485	-0.151711	0.233268	0.0160309	0.0232593	0.29999	-0.128635	0.164652	-0.0501431	-0.0563284	0.0748069	-0.0444024	0.142122	0.117533	0.104268	0.226487	-0.0271803	-0.0607085	0.398934	0.0679286	-0.0815357	0.012813	0.0146051	0.198901	-0.0412514	0.0458656	-0.0722011	-0.362373	0.168545	0.0600769	0.106192	-0.178436	-0.0595259	-0.180277	0.0108333	0.248738	0.272272
ACTR1A	ENSG00000138107	ENSP00000358921.4;ENSP00000490634.1;ENSP00000473334.1	ARP1 actin related protein 1 homolog A [Source:HGNC Symbol;Acc:HGNC:167]	28	-0.099691	-0.00929027	0.0302167	0.025875	0.0248017	0.0747832	0.120246	0.0941482	-0.0369559	0.047382	-0.0607018	-0.0739719	0.129894	0.16072	-0.0340851	0.142382	0.0509262	-0.00391543	0.18658	0.0587655	0.221688	-0.0447954	-0.0381578	-0.0908725	0.0560995	-0.0307335	0.335742	0.0313867	0.0449062	0.115443	-0.0698158	0.00453263	-0.1122	-0.113809	0.144231	-0.149006	0.134204	0.0981525	0.142789	-0.054444	-0.0972184	-0.0841951	0.0614917	0.0668239	0.0943594
ACTR1B	ENSG00000115073	ENSP00000289228.5	ARP1 actin related protein 1 homolog B [Source:HGNC Symbol;Acc:HGNC:168]	20	0.0555517	-0.0706356	-0.102311	-0.217118	-0.0216343	0.0945455	0.0999983	-0.126417	0.162729	0.162035	0.245749	0.0343306	0.276353	0.110692	-0.210124	0.228633	-0.291576	-0.0590728	0.19878	0.0264661	0.0691	0.277599	0.154251	0.296927	-0.110167	-0.00617312	0.357238	-0.00369964	-0.0509984	-0.112038	-0.0826925	0.243116	0.0203463	0.00436938	0.0583692	-0.21258	0.163743	-0.14757	0.0109583	0.0445772	-0.228222	-0.192295	-0.197417	0.106531	0.116804
ACTR2	ENSG00000138071	ENSP00000490877.1;ENSP00000260641.5;ENSP00000490923.1;ENSP00000437383.2;ENSP00000367220.4	ARP2 actin related protein 2 homolog [Source:HGNC Symbol;Acc:HGNC:169]	115	-0.0949704	0.140926	0.23235	-0.0638573	0.18599	-0.000312602	0.0974171	0.0122519	0.0228562	-0.0084403	-0.002138	0.0565051	0.107913	0.0667727	-0.164228	0.14898	-0.0323345	0.0324519	-0.178563	-0.267686	0.0195174	0.262217	0.181916	0.0932578	-0.286984	-0.0423072	0.333471	-0.0203866	0.0543801	0.122573	0.0965565	0.183149	0.048378	0.0703917	0.149921	-0.297013	0.200629	-0.215846	0.120708	-0.0414135	0.0661244	-0.351512	0.127669	-0.0370841	-0.033476
ACTR3	ENSG00000115091	ENSP00000407912.1;ENSP00000263238.2;ENSP00000394213.1;ENSP00000444987.1;ENSP00000403125.2	ARP3 actin related protein 3 homolog [Source:HGNC Symbol;Acc:HGNC:170]	158	-0.144867	0.0853593	0.154923	-0.0440955	0.296013	0.0261032	0.157778	0.0368499	-0.0687517	-0.107073	-0.0174912	0.0505233	0.124556	0.0940641	-0.127416	0.1541	0.0100272	-0.00748301	-0.107524	-0.216024	0.125336	0.141776	0.203065	0.0924409	-0.377975	-0.0293853	0.344224	0.0850767	0.133486	0.164719	0.126799	0.169154	0.10188	0.0646426	0.143437	-0.261667	0.244667	-0.127969	0.124457	-0.0941824	0.0657713	-0.35205	0.192063	-0.0849315	0.0199561
ACTR3B	ENSG00000133627	ENSP00000367007.3;ENSP00000256001.8;ENSP00000380452.2	ARP3 actin related protein 3 homolog B [Source:HGNC Symbol;Acc:HGNC:17256]	4	-0.118978	-0.0265899	-0.0630033	-0.0407192	0.0172653	-0.0451702	0.117378	0.102193	-0.26338	-0.37212	-0.117126	0.133135	0.0759822	-0.0327315	-0.155009	0.190565	0.134636	-0.143558	-0.222436	0.169453	-0.0570425	0.518975	0.253834	-0.256888	-0.0575055	-0.204297	0.149708	0.0590633	0.0254945	0.212994	-0.00513134	-0.0545228	0.0167496	0.0558419	0.198658	0.0969911	0.409442	-0.000499211	-0.484817	-0.485382	0.43023	-0.00746195	-0.152365	0.894543	-0.137233
ACTR5	ENSG00000101442	ENSP00000243903.4	ARP5 actin related protein 5 homolog [Source:HGNC Symbol;Acc:HGNC:14671]	24	0.0425216	0.0359342	0.124453	0.177797	0.0131311	-0.0241603	-0.128516	0.0525511	0.0569441	0.0543027	0.111512	-0.0530374	-0.122218	-0.23578	0.0790317	-0.131318	0.0971509	-0.0326139	0.402444	0.0678084	-0.0527362	-0.127892	-0.231549	-0.194428	0.0759017	-0.0825061	-0.0661957	0.0278179	-0.114228	0.0100424	0.17395	-0.0334399	0.089587	-0.0502209	0.00867087	0.238883	-0.158416	0.274283	-0.179375	0.0257199	-0.00347113	0.199164	-0.146215	-0.0329929	-0.0784919
ACTR6	ENSG00000075089	ENSP00000448508.1;ENSP00000188312.2;ENSP00000447641.1;ENSP00000448669.1;ENSP00000450330.1;ENSP00000447565.1;ENSP00000447237.1;ENSP00000448356.1;ENSP00000448447.1	ARP6 actin related protein 6 homolog [Source:HGNC Symbol;Acc:HGNC:24025]	8	0.0327018	-0.0742779	-0.0144603	0.0966862	0.0205204	0.0941141	0.0172791	0.0568388	-0.0277016	0.0146178	-0.230316	-0.101368	0.159998	0.000530015	0.115021	0.0155531	0.0220111	-0.0905035	-0.0819706	0.0488227	0.101389	0.099953	-0.0619439	0.0404032	0.00694932	0.12219	-0.0696434	0.0319428	-0.0664298	-0.0168835	0.0580016	-0.0591669	0.017738	-0.0750652	0.024194	0.133514	-0.191348	0.183783	0.127026	-0.0493049	0.0889167	0.194704	0.29194	-0.064104	-0.244898
ACTR8	ENSG00000113812	ENSP00000417230.1;ENSP00000336842.3;ENSP00000419429.1;ENSP00000417781.1	ARP8 actin related protein 8 homolog [Source:HGNC Symbol;Acc:HGNC:14672]	15	0.124183	0.109731	-0.0806515	-0.0704738	-0.095387	-0.0857039	-0.134942	0.0119683	-0.0859809	0.0729708	0.0943895	0.0289193	-0.073046	-0.248319	0.280565	-0.0960941	0.105036	0.00506268	0.155001	0.170112	-0.0103519	-0.158283	0.0747207	0.0936335	0.0975293	-0.0377879	-0.110341	-0.00918167	0.0289218	0.0373846	0.124749	0.0518192	0.1178	0.109367	-0.0993186	-0.00107716	-0.208722	0.163279	-0.301676	-0.112066	0.0965645	-0.212486	-0.201407	0.131844	-0.00896416
ACY3	ENSG00000132744	ENSP00000434270.1;ENSP00000255082.3	aminoacylase 3 [Source:HGNC Symbol;Acc:HGNC:24104]	1	-0.242572	-0.0708593	-0.0960892	-0.604432	-0.671621	0.196406	-0.458805	-0.112028	-0.0188941	0.202661	-0.452938	0.0525583	0.155547	0.0800595	0.373014	0.749031	0.0952411	-0.127029	1.2337	-0.406054	0.068136	0.249428	2.11694	-0.359059	0.313521	0.144079	0.934154	-0.809853	-0.245077	0.342192	-0.405381	0.382201	-0.126084	0.183957	0.914651	-0.227796	0.0578295	0.811777	-0.0802555	0.222947	-0.794558	-0.541246	-0.145871	-0.603099	-0.375085
ACYP1	ENSG00000119640	ENSP00000238618.3;ENSP00000451220.1;ENSP00000451581.1;ENSP00000450873.1;ENSP00000452249.1;ENSP00000350655.3	acylphosphatase 1 [Source:HGNC Symbol;Acc:HGNC:179]	6	-0.0204226	0.0517375	-0.84681	-0.600595	-0.503507	0.131389	-0.257425	0.00092743	0.00925248	0.0812836	0.704421	-0.0343025	-0.206483	-0.487776	-0.232237	-0.168552	-0.051499	0.253893	0.220454	0.12968	-0.229619	0.120487	0.282513	0.0497216	-0.458095	-1.00726	-0.842145	-0.474669	0.0255657	-0.029853	0.232608	0.287083	0.0478783	0.0321314	0.197366	-0.168416	0.264539	0.645397	-0.162742	0.0643771	0.145775	0.275278	-0.532457	0.427285	0.353281
ACYP2	ENSG00000170634	ENSP00000306448.4;ENSP00000475333.1;ENSP00000475424.1;ENSP00000475986.1;ENSP00000378161.3;ENSP00000475658.1;ENSP00000475312.1;ENSP00000385674.1	acylphosphatase 2 [Source:HGNC Symbol;Acc:HGNC:180]	9	-0.355194	-0.305007	0.403362	0.114263	-0.00946174	-0.101143	-0.012575	0.221176	-0.259583	-0.292396	-0.68541	-0.214504	0.507661	0.261189	-0.232677	-0.0545206	-0.00511803	-0.0604628	-0.0998212	0.0875195	0.419675	-0.136983	-0.140805	-0.647831	0.0652838	0.375133	0.578595	-0.248004	-0.453212	-0.271971	-0.678419	0.290297	-0.564743	-0.212536	0.237559	-0.636505	0.3706	0.596965	-0.0336129	-0.134292	0.0370017	0.504273	0.280369	0.0681469	-0.381
ADA	ENSG00000196839	ENSP00000441818.1;ENSP00000361965.4;ENSP00000440946.1;ENSP00000446464.1	adenosine deaminase [Source:HGNC Symbol;Acc:HGNC:186]	29	-0.278304	0.106229	-0.0194991	0.924261	-0.520233	0.367645	0.553369	-0.111202	0.359558	-0.0118855	1.41773	1.00805	-0.377787	0.261833	-0.329975	-0.285638	-0.262469	-0.282965	0.59286	0.133784	-0.776023	0.710594	-0.411693	-0.0271398	0.691759	-0.235833	-0.52742	-1.8041	0.290933	-0.545482	-0.562344	0.380887	0.760668	-0.950425	-0.0806299	-0.228613	-0.617989	0.855603	0.0883061	0.046219	0.0733168	0.155557	-0.664301	-0.998079	1.20754
ADA2	ENSG00000093072	ENSP00000483418.1;ENSP00000392078.1;ENSP00000442482.1;ENSP00000332871.4;ENSP00000382733.1;ENSP00000406443.2;ENSP00000382731.2;ENSP00000262607.2	adenosine deaminase 2 [Source:HGNC Symbol;Acc:HGNC:1839]	24	-0.526177	0.127931	-0.0792952	-0.0862156	0.299451	0.15985	0.118846	-0.306454	0.0598847	0.00894588	-0.503085	-1.21295	-0.26159	-0.390203	0.25626	0.122481	-0.27368	-0.547952	-0.132074	0.865368	0.203511	-0.295347	-0.306877	-0.309406	0.692853	-0.60492	0.151633	0.466694	-0.892958	0.451275	0.210716	0.858355	-0.0812506	-0.305001	0.0958399	0.145207	-0.615651	0.908109	0.227923	0.196334	-0.148332	0.877196	-0.629366	-0.300416	0.496756
ADAL	ENSG00000168803	ENSP00000478575.1;ENSP00000374302.4;ENSP00000457591.1;ENSP00000456242.1;ENSP00000398744.3;ENSP00000455907.1;ENSP00000413074.3	adenosine deaminase like [Source:HGNC Symbol;Acc:HGNC:31853]	9	-0.129366	0.170358	-0.0579398	0.253804	-0.197931	0.206682	-0.135934	0.156698	-0.089316	-0.227362	-0.323176	0.10646	-0.256659	0.00658235	-0.184068	0.153836	-0.107166	0.199781	0.129357	0.207555	0.140442	-0.153447	0.342614	0.200817	0.12349	-0.285669	-0.19441	-0.462992	0.186974	0.184272	0.133105	-0.0499465	-0.0330719	-0.340156	0.253511	0.0497307	0.368318	0.372303	-0.129577	-0.155031	-0.0306826	-0.333009	-0.233206	-0.160324	0.0782639
ADAM10	ENSG00000137845	ENSP00000452639.1;ENSP00000456542.2;ENSP00000452704.1;ENSP00000453952.1;ENSP00000260408.3;ENSP00000481779.1;ENSP00000386056.1;ENSP00000391930.1	ADAM metallopeptidase domain 10 [Source:HGNC Symbol;Acc:HGNC:188]	19	0.259766	0.184334	0.169113	0.101451	0.247543	-0.07111	0.0463406	0.0555736	-0.00326551	0.0219801	0.0372659	-0.0755632	-0.108119	-0.091762	-0.0202428	-0.204036	0.246534	-0.129635	0.0400464	-0.0498003	-0.140325	0.0824272	0.00198825	-0.194442	0.0982156	0.01449	0.0291484	0.222161	-0.0743321	0.161543	-0.0419811	-0.104391	-0.0306821	0.232933	0.148889	0.0360225	-0.354384	-0.100811	-0.368593	-0.135084	-0.0558016	0.0350646	-0.220612	0.196979	-0.0775462
ADAM17	ENSG00000151694	ENSP00000309968.3;ENSP00000418728.1;ENSP00000480552.1	ADAM metallopeptidase domain 17 [Source:HGNC Symbol;Acc:HGNC:195]	10	-0.504036	-0.177948	0.181891	-0.00907497	-0.0678317	-0.135394	0.0635685	0.413261	0.0382417	0.294335	-0.0432122	-0.197216	0.595899	0.0113051	0.186296	-0.421329	-0.0222352	-0.14954	-0.363301	0.0461378	0.0102105	-0.320361	-0.196006	-0.19664	-0.00920248	0.0179455	0.114676	0.46326	-0.0613536	0.0410677	-0.101787	0.0229384	-0.188111	-0.183487	-0.215554	0.297564	-0.220299	0.217728	-0.141284	-0.0250281	-0.0997276	0.0361184	0.162027	-0.125231	-0.21638
ADAM28	ENSG00000042980	ENSP00000430085.1;ENSP00000265769.4;ENSP00000429484.1;ENSP00000393699.2;ENSP00000430094.1;ENSP00000431108.1	ADAM metallopeptidase domain 28 [Source:HGNC Symbol;Acc:HGNC:206]	8	-0.0530523	0.264478	0.0117408	-0.0141665	-0.226144	-0.0539321	-0.0859534	-0.344678	-0.189357	0.00973783	0.152338	0.612808	-0.224999	0.0944059	0.189256	-0.0608093	0.153157	-0.379806	0.16611	0.00748273	-0.268968	0.28383	-0.170077	0.3848	-0.0350295	-0.78701	-0.330758	0.143038	0.182392	0.523377	0.484249	-0.145064	0.631723	0.492722	-0.157492	0.121906	0.0565088	0.224341	-0.328101	0.010272	0.191981	-0.518024	-0.432109	0.342461	0.776601
ADAP1	ENSG00000105963	ENSP00000391315.1;ENSP00000442682.1;ENSP00000416545.1;ENSP00000265846.5;ENSP00000407267.2;ENSP00000409129.2;ENSP00000394973.1;ENSP00000414436.1;ENSP00000481154.1;ENSP00000478011.1;ENSP00000404217.1	ArfGAP with dual PH domains 1 [Source:HGNC Symbol;Acc:HGNC:16486]	3	-0.627721	-0.603916	-0.394368	-0.735332	-0.475878	0.421909	1.58416	-0.681816	-0.0845653	-0.377529	0.31839	0.16151	0.0568908	1.7196	-0.11183	0.0640876	0.455464	-0.369438	-0.228958	0.412839	-0.0896043	-0.0792548	-0.495885	-0.193142	0.191814	0.479006	0.907817	1.95929	-0.276441	-0.0121561	-0.335367	-0.458192	-0.586162	-0.688374	-0.106203	-0.367205	0.269716	-0.430448	1.49961	-0.213774	-0.318796	0.822613	-0.419371	0.00762809	1.12767
ADAR	ENSG00000160710	ENSP00000357459.4;ENSP00000431794.1;ENSP00000357456.3	adenosine deaminase, RNA specific [Source:HGNC Symbol;Acc:HGNC:225]	148	0.132498	0.0874752	-0.0721141	0.0450063	-0.0286973	-0.0363899	-0.0957198	-0.0422831	-0.055149	-0.061692	-0.047212	-0.0691934	-0.0743001	-0.0901835	0.210398	-0.067935	0.151979	0.0251565	0.0505265	0.106174	-0.0943713	-0.029662	-0.0153022	0.0114774	-0.00938309	-0.00889453	-0.114171	-0.0670671	-0.0559784	0.0100404	-0.0521551	-0.0844484	-0.0341045	0.0774207	-0.0343621	0.139226	-0.0967551	-0.090209	-0.058542	-0.0686284	-0.0241455	0.316223	-0.045626	0.0713178	-0.0490173
ADARB1	ENSG00000197381	ENSP00000374513.4;ENSP00000436367.1;ENSP00000414600.2;ENSP00000015877.6;ENSP00000387480.1;ENSP00000486475.1;ENSP00000435381.1;ENSP00000478160.1;ENSP00000353920.3	adenosine deaminase, RNA specific B1 [Source:HGNC Symbol;Acc:HGNC:226]	20	0.216524	0.513325	-0.160948	-0.471678	0.301181	-0.538787	0.040183	-0.645087	-0.670708	-0.849236	-1.10339	-0.518871	0.177166	-0.214747	0.0290712	-0.20114	-0.0514914	-1.34159	-0.662268	0.350032	-0.073873	0.542584	-0.381759	-0.642714	-0.332812	-0.0835604	-0.482699	0.552806	-0.400675	-0.469508	0.219992	-0.527423	-0.220799	0.565505	0.174893	-0.0374672	0.586351	-0.581915	0.191421	-0.683647	-0.469138	-0.224873	-0.307944	0.574477	-0.776328
ADAT1	ENSG00000065457	ENSP00000457999.1;ENSP00000455000.1;ENSP00000455108.1;ENSP00000456751.1;ENSP00000310015.3;ENSP00000457501.1;ENSP00000455121.1;ENSP00000456768.1	adenosine deaminase, tRNA specific 1 [Source:HGNC Symbol;Acc:HGNC:228]	6	0.0854593	0.0329632	0.139492	0.273393	0.0622137	0.0172897	0.190361	-0.0129347	-0.173819	-0.6874	-0.55132	-0.678887	-0.272185	0.0572521	-0.0232202	-0.273091	0.198052	-0.126863	0.330264	0.0820963	-0.047989	-0.195844	-0.122315	-0.0770314	-0.122776	-0.188184	-0.0930276	0.218778	-0.118773	0.238263	0.0375633	0.05298	0.0179623	0.0337528	0.0837953	-0.0320124	0.147385	0.241217	0.0502848	-0.0664123	-0.0269882	0.277548	-0.282239	-0.110719	0.0874381
ADAT3	ENSG00000213638	ENSP00000404502.2;ENSP00000332448.2	adenosine deaminase, tRNA specific 3 [Source:HGNC Symbol;Acc:HGNC:25151]	6	-0.290872	0.129807	-0.196382	0.163876	-0.0944473	0.214228	0.0313308	0.387566	0.294689	0.223764	-0.108737	0.205856	-0.0867815	-0.036057	-0.0487345	0.127898	-0.0938958	-0.0191544	-0.312986	0.0517609	0.0359374	0.0264113	0.371259	0.0304649	0.0860085	0.161568	-0.03365	-0.265034	-0.119036	-0.289753	-0.151706	0.22348	-0.0814729	-0.178139	-0.141737	0.0767361	0.191483	0.213776	0.0194085	0.42139	0.176413	0.224651	0.200202	0.00716516	0.436195
ADCK1	ENSG00000063761	ENSP00000377256.4;ENSP00000339663.5;ENSP00000238561.5;ENSP00000451549.1;ENSP00000451271.1	aarF domain containing kinase 1 [Source:HGNC Symbol;Acc:HGNC:19038]	6	-0.180032	-0.0583915	-0.245679	-0.35461	-0.0404295	-0.107529	0.0612706	0.11326	0.307868	0.150692	-0.412018	-0.0853059	-0.16546	0.400931	-0.043028	0.176073	0.185834	-0.157328	-0.12234	0.267512	0.233383	-0.256528	-0.235012	-0.234784	0.312914	-0.543908	0.262107	-0.0710171	-0.247631	-0.088375	-0.369915	-0.180492	-0.0149773	-0.331291	-0.138985	0.191112	-0.0364899	0.720357	0.203941	0.375624	0.21228	0.0920432	-0.138331	-0.12678	-0.52197
ADCK5	ENSG00000173137;ENSG00000285451	ENSP00000493595.1;ENSP00000473494.1;ENSP00000436484.1;ENSP00000494807.1;ENSP00000495782.1;ENSP00000431875.1;ENSP00000495633.1;ENSP00000310547.6	aarF domain containing kinase 5 [Source:HGNC Symbol;Acc:HGNC:21738]	2	0.051649	-0.0778254	0.207302	-0.491851	0.185683	-0.267706	0.575775	0.0187828	0.0704796	0.0887874	-0.573892	-0.376604	-0.022969	0.0134523	-0.300481	-0.0798069	-0.119212	-0.145322	-0.0847645	0.268664	0.323089	-0.0538405	-0.216536	0.127888	0.186857	0.160792	0.633503	0.693404	-0.194527	-0.22806	0.317464	-0.612735	-0.749198	-0.273564	-0.103703	-0.263525	0.425473	0.642201	0.839961	0.262186	0.172668	-0.151936	0.60017	-0.267616	-0.176034
ADCY7	ENSG00000121281	ENSP00000455670.2;ENSP00000378187.2;ENSP00000457409.2;ENSP00000254235.3;ENSP00000454301.2;ENSP00000437788.1;ENSP00000460018.1;ENSP00000460636.1	adenylate cyclase 7 [Source:HGNC Symbol;Acc:HGNC:238]	10	0.0636358	-0.121282	0.354447	-0.0510211	0.14545	-0.19499	-0.204376	-0.410881	0.241639	0.18765	-0.019957	-0.0287662	0.155245	-0.0693717	0.112683	-0.0294624	-0.107518	0.220176	-0.131227	-0.0987902	-0.0213085	-0.106126	0.0145439	0.100859	-0.157647	0.0229935	0.16211	-0.180923	-0.150901	0.120654	0.0178061	0.17315	-0.321218	-0.0723839	0.168218	-0.152707	0.197308	-0.0980222	-0.0866177	0.275842	-0.0824256	-0.446266	0.16351	-0.0291489	-0.107429
ADD1	ENSG00000087274	ENSP00000426700.1;ENSP00000381191.2;ENSP00000424143.1;ENSP00000441388.1;ENSP00000423024.2;ENSP00000421907.2;ENSP00000348100.3;ENSP00000425703.1;ENSP00000381193.1;ENSP00000421918.1;ENSP00000438069.1;ENSP00000399828.2;ENSP00000381197.1;ENSP00000264758.6	adducin 1 [Source:HGNC Symbol;Acc:HGNC:243]	63	0.188585	-0.0420878	0.0891608	-0.475013	0.0995509	0.0102492	-0.0188827	0.346998	-0.129339	-0.0972195	0.13834	0.350535	0.369609	0.0704371	0.196191	0.122972	0.248318	0.251791	0.253027	0.212979	-0.107105	0.247374	0.275697	-0.550246	-0.424723	0.185517	0.124621	0.0216184	0.125155	0.0351244	-0.535448	-0.481499	0.065887	0.173145	0.157121	-0.900314	0.18635	-1.37794	-0.209293	-0.176044	0.16438	0.423559	0.110405	0.0978935	-1.08021
ADD3	ENSG00000148700	ENSP00000348381.4;ENSP00000277900.8;ENSP00000353286.3	adducin 3 [Source:HGNC Symbol;Acc:HGNC:245]	81	0.182298	-0.11818	0.0847331	-0.497728	0.0614061	0.0725265	-0.0626262	0.402504	0.0166869	0.0958139	0.105383	0.324276	0.43235	0.0165521	0.221498	0.128589	0.250651	0.253441	0.388705	0.225555	-0.0846944	0.32752	0.383943	-0.745073	-0.488596	0.340263	0.230341	0.0766058	0.282567	0.106634	-0.643162	-0.432495	0.0533529	0.191861	0.282572	-0.893301	0.175789	-1.38006	-0.308189	-0.189359	0.300251	0.462897	0.145811	-0.0272742	-1.3967
ADGRE5	ENSG00000123146	ENSP00000465800.1;ENSP00000351413.2;ENSP00000349918.2;ENSP00000467351.1;ENSP00000242786.4;ENSP00000467478.1	adhesion G protein-coupled receptor E5 [Source:HGNC Symbol;Acc:HGNC:1711]	8	-0.213123	-0.338519	0.272857	0.00823456	-0.271521	-0.289765	0.156375	-0.275568	0.136051	-0.221105	0.0201693	-0.410284	-0.528221	-0.0412473	-0.263783	0.137883	0.139919	-0.141475	-0.129397	0.191849	0.147717	0.0245577	-0.38128	0.116324	0.456807	0.352391	-0.153575	-0.613871	-0.586138	-0.51052	-0.849292	0.999093	0.248407	-0.619825	-0.0736768	-0.206064	-0.485934	0.308303	0.576232	-0.0296361	0.467762	0.0655407	0.157905	-0.152788	0.011153
ADH5	ENSG00000197894	ENSP00000424650.1;ENSP00000487496.1;ENSP00000421556.1;ENSP00000422119.1;ENSP00000296412.8;ENSP00000427049.1	alcohol dehydrogenase 5 (class III), chi polypeptide [Source:HGNC Symbol;Acc:HGNC:253]	66	-0.0624391	0.0714815	0.0748032	-0.000923181	-0.0296926	0.0325283	0.0909688	0.0281726	-0.015003	-0.00404084	0.219217	-0.00874515	-0.0257925	-0.0234392	-0.21045	0.0184787	-0.058008	-0.0432848	0.095362	0.0423892	-0.053437	0.249311	0.051429	-0.011784	-0.177088	-0.10161	0.144974	-0.143439	-0.110858	0.0877444	0.108809	0.144332	0.0014982	0.1373	0.0952545	-0.315403	0.0369584	0.244139	0.0150958	-0.0147201	0.069685	0.0193919	0.0391759	0.0789457	-0.107543
ADI1	ENSG00000280830;ENSG00000182551	ENSP00000333666.3;ENSP00000486013.1;ENSP00000410178.1;ENSP00000371525.5	acireductone dioxygenase 1 [Source:HGNC Symbol;Acc:HGNC:30576]	8	-0.378579	-0.151872	-0.0746606	0.24642	-0.126697	0.252356	0.174045	0.0176152	0.110461	0.396091	0.00369982	0.282166	0.169257	0.423943	0.699387	0.104304	-0.135892	0.133775	-0.111737	0.0187829	0.25815	-0.0060167	0.332165	0.15592	-0.0877126	0.207224	0.243801	-0.227483	-0.229731	-0.0956202	-0.477839	0.389109	-0.311712	-0.390752	-0.319137	-0.249632	0.112465	0.392014	-0.344173	0.21974	0.0291712	0.0231064	0.074794	-0.484935	0.114506
ADK	ENSG00000156110	ENSP00000361819.3;ENSP00000286621.2;ENSP00000438321.1;ENSP00000443965.1	adenosine kinase [Source:HGNC Symbol;Acc:HGNC:257]	93	0.580849	0.0819158	0.626619	-0.0402579	-0.28727	-0.190784	-0.422185	0.0197169	-0.729414	-0.895253	-0.223122	0.139515	-0.16993	0.581695	-0.502202	0.239847	-0.170205	-0.715574	0.0633364	-0.697419	0.195235	0.988628	-0.145645	-0.705993	-0.716539	-0.337141	-0.36834	0.877366	0.404488	0.0512687	0.723604	-0.468207	0.206861	0.0477411	0.127123	-0.768101	0.586558	-0.426425	0.347505	-0.739167	-0.258124	-0.47571	-0.266376	0.0795895	-0.602668
ADNP	ENSG00000101126	ENSP00000436181.1;ENSP00000495540.1;ENSP00000379346.3;ENSP00000360662.2;ENSP00000493685.1;ENSP00000493755.1;ENSP00000379349.2;ENSP00000483881.1;ENSP00000342905.3	activity dependent neuroprotector homeobox [Source:HGNC Symbol;Acc:HGNC:15766]	68	0.194915	0.0338464	-0.136004	-0.13854	0.052621	-0.0345528	-0.0363729	-0.0255414	0.0817894	0.114352	-0.0197055	0.0831322	-0.166323	-0.327995	0.169042	-0.121647	0.134704	-0.10283	0.336499	0.213284	0.0474054	-0.0720294	0.0607729	-0.0109894	0.0824193	-0.0725894	-0.145367	-0.0169317	-0.0292681	0.0759667	-0.0338624	-0.117826	0.167945	0.126959	0.0219977	0.241654	-0.169791	-0.229795	-0.110175	0.0272336	0.0847192	-0.0532068	-0.123324	0.272278	-0.100286
ADNP2	ENSG00000101544	ENSP00000453275.1;ENSP00000453418.1;ENSP00000262198.3;ENSP00000468397.1;ENSP00000467370.1	ADNP homeobox 2 [Source:HGNC Symbol;Acc:HGNC:23803]	6	0.555488	-0.0778139	0.302458	-0.0821594	0.377067	-0.0988439	0.252085	-0.267744	0.253327	0.298635	0.256087	0.523489	0.052241	0.181984	-0.0401985	0.0504463	0.0145806	0.170961	-0.0802481	0.15898	-0.22935	-0.018993	0.0729468	-0.0763515	-0.0312813	-0.0828711	0.119819	0.0612204	0.0102205	0.0505701	-0.12439	-0.0996617	0.0660141	-0.389166	-0.154374	0.183752	0.00884739	0.09949	-0.109087	0.345209	0.0312727	0.135328	0.190836	0.0182051	-0.113463
ADO	ENSG00000181915	ENSP00000362888.1	2-aminoethanethiol dioxygenase [Source:HGNC Symbol;Acc:HGNC:23506]	14	-0.009303	0.0824441	0.081346	0.0052622	-0.140183	-0.132088	-0.01307	-0.196618	-0.400333	-0.296388	-0.226616	0.0671516	-0.187967	0.0111702	-0.00269966	0.100769	0.0342747	-0.241039	-0.319607	-0.070868	-0.0527876	0.415386	0.0726244	0.114252	-0.216595	-0.0735737	-0.149072	0.106245	0.109995	0.0664978	0.547073	-0.0457424	0.153743	-0.187413	-0.0700706	-0.484297	-0.184055	-0.210632	-0.12818	-0.596868	0.427634	-0.147931	-0.0712725	-0.0320747	-0.00820119
ADPGK	ENSG00000159322	ENSP00000456387.1;ENSP00000454304.1;ENSP00000454707.1;ENSP00000454367.1;ENSP00000457572.1;ENSP00000457447.1;ENSP00000397694.2;ENSP00000312250.8;ENSP00000458102.1;ENSP00000457175.1	ADP dependent glucokinase [Source:HGNC Symbol;Acc:HGNC:25250]	31	0.187921	-0.23522	0.00664807	0.089301	0.123559	-0.182682	0.0257384	-0.0942296	0.0351775	0.0728175	-0.209497	-0.145067	-0.0538789	0.00828689	-0.00396115	0.146951	0.0377164	-0.167471	0.0119354	0.291021	0.0194206	-0.173124	0.0309103	-0.082498	0.267233	0.0497415	0.0334841	0.254879	0.0439065	-0.00680187	-0.145614	0.135242	-0.174949	0.0277123	-0.236564	-0.0800491	0.10765	-0.541258	0.055792	-0.0817646	-0.188884	-0.0617695	-0.195433	-0.00767803	-0.113831
ADPRH	ENSG00000144843	ENSP00000417528.1;ENSP00000349496.3;ENSP00000419703.1;ENSP00000417430.1;ENSP00000420200.1	ADP-ribosylarginine hydrolase [Source:HGNC Symbol;Acc:HGNC:269]	27	0.203969	0.112936	-0.11937	0.19499	-0.2598	-0.105698	0.0250384	-0.437473	-0.212601	-0.237536	-0.0844572	-0.0534641	0.103589	0.492875	-0.136663	0.12945	0.135402	-0.146412	0.20921	0.0647327	-0.163512	0.166044	-0.161412	0.0667884	-0.21855	-0.250346	-0.0385959	-0.0709026	-0.035572	0.280569	0.194838	-0.135479	-0.0429426	0.102699	0.44045	-0.292081	0.629739	0.0459562	0.0869693	-0.186696	-0.106086	-0.0920388	0.119074	-0.0545258	0.214877
ADPRHL2	ENSG00000116863	ENSP00000362273.4	ADP-ribosylhydrolase like 2 [Source:HGNC Symbol;Acc:HGNC:21304]	50	-0.00537584	0.107559	-0.050281	0.183101	0.0549639	0.0220286	-0.0559007	0.087767	-0.106296	-0.149264	-0.0795103	-0.0624011	-0.00868238	0.116694	-0.0718536	0.0946069	0.0168537	-0.190164	0.294258	-0.0369045	0.0354838	0.0798086	0.168887	0.0979731	0.0302706	-0.0244651	0.0195728	-0.00252472	-0.0530245	0.059651	0.0405613	-0.0749504	0.0124463	-0.00577013	0.166047	-0.0184522	0.0783047	0.156019	-0.125737	-0.16671	0.0409036	-0.00873613	-0.0281435	0.0333512	0.164868
ADPRM	ENSG00000170222	ENSP00000477021.1;ENSP00000369099.4;ENSP00000431622.1	ADP-ribose/CDP-alcohol diphosphatase, manganese dependent [Source:HGNC Symbol;Acc:HGNC:30925]	1	-0.199826	0.214198	-0.11096	-0.172918	-0.0777919	0.0682294	0.443462	-0.0566769	-0.031182	0.0345343	0.207009	-0.0289494	-0.502875	-0.467526	-0.180533	0.0723553	-0.41189	-0.263192	0.313468	0.0970588	0.324596	0.292311	0.116386	-0.286601	0.053319	-0.0933142	-0.275322	0.31287	0.00220358	0.0382479	-0.180272	0.187826	-0.226674	0.0884473	-0.125943	-0.109219	-0.781116	0.285082	0.26138	-1.10348	-1.03681	0.236347	0.0779236	-0.974736	-0.544017
ADRB2	ENSG00000169252	ENSP00000305372.4	adrenoceptor beta 2 [Source:HGNC Symbol;Acc:HGNC:286]	1	-0.187028	-0.229814	-0.0823501	0.0255028	-0.147755	-0.164076	-0.17714	-0.0388188	0.104604	0.506788	0.0822704	0.172964	0.510733	-0.191499	0.442152	0.290415	0.410048	-0.0191016	0.36976	0.142073	0.129281	0.631211	0.36904	-0.0867328	0.00441602	0.360782	0.75319	-0.00847969	0.0428513	0.0490882	-0.180725	-0.21157	-0.137562	0.0715954	0.217519	0.238374	-0.349958	-0.328372	-0.294327	0.219344	-0.345514	0.00237462	-0.322666	-0.54514	-0.365815
ADRM1	ENSG00000130706	ENSP00000479008.1;ENSP00000253003.2;ENSP00000480756.1;ENSP00000478877.1	adhesion regulating molecule 1 [Source:HGNC Symbol;Acc:HGNC:15759]	11	0.0243298	0.0832259	0.0553229	-0.0582746	0.0984419	-0.000524151	0.0861762	-0.103536	-0.259402	-0.342932	0.109269	-0.0532499	-0.163669	0.159877	-0.225938	-0.111039	-0.0082577	-0.0354232	0.0654037	-0.121143	0.0490098	0.105382	0.0794864	0.153961	-0.105592	0.0419922	0.0122616	0.113877	0.0288064	0.0703894	-0.0225149	0.0667441	0.0676092	0.0590252	0.0166402	-0.23703	0.0986195	0.119882	0.290518	-0.236275	0.142912	-0.0757148	0.0236432	0.0165177	0.149506
ADSL	ENSG00000239900	ENSP00000485286.1;ENSP00000341429.6;ENSP00000485289.1;ENSP00000485462.1;ENSP00000216194.8;ENSP00000489696.1;ENSP00000485477.1;ENSP00000485443.1;ENSP00000485073.1;ENSP00000490909.1;ENSP00000485437.1;ENSP00000485202.1;ENSP00000485525.1;ENSP00000476535.2;ENSP00000485288.1;ENSP00000489728.1;ENSP00000490946.1	adenylosuccinate lyase [Source:HGNC Symbol;Acc:HGNC:291]	27	-0.568913	-0.127918	-0.203288	-0.0423074	-0.153818	0.158432	0.100826	0.410371	0.0573333	0.138707	0.197672	0.273335	0.0473785	0.325856	-0.178673	0.00818982	-0.334971	0.15502	-0.560553	-0.293682	0.14378	-0.189863	0.131489	0.14301	0.101361	0.0831124	-0.0392651	-0.0974474	0.124799	0.052737	-0.127788	0.402967	-0.58895	-0.0971212	-0.0435963	-0.00219876	0.0560175	0.238809	0.0417496	0.120264	0.108355	0.0338468	0.0681669	-0.365914	0.208166
ADSS	ENSG00000035687	ENSP00000355493.3	adenylosuccinate synthase [Source:HGNC Symbol;Acc:HGNC:292]	33	-0.133889	0.0288895	0.0899719	0.356307	0.0265251	0.182173	0.0420626	0.208719	-0.0446089	0.0656536	0.0774532	-0.0344322	0.229552	0.38324	-0.0821637	0.347691	0.129071	-0.129459	-0.136001	-0.00227137	0.063861	0.185637	0.171963	0.0641304	-0.156216	0.239634	0.215999	0.11114	0.0166213	0.176529	0.059103	0.0662394	-0.0900407	-0.035007	0.244183	-0.0751728	0.176405	0.0060169	0.0111532	-0.0462172	0.0670886	-0.00696801	0.161821	-0.119296	0.152663
AES	ENSG00000104964	ENSP00000221561.7;ENSP00000317537.3;ENSP00000466179.1;ENSP00000466038.1;ENSP00000467831.1	amino-terminal enhancer of split [Source:HGNC Symbol;Acc:HGNC:307]	5	-0.156509	-0.0797278	-0.213373	0.0205498	0.0102264	-0.259311	-0.0537129	0.023905	-0.572851	-0.887388	-0.349765	-0.31396	0.0508191	-0.345716	0.00020264	0.0445155	0.0688444	-0.32533	0.240761	0.0658836	0.124786	-0.205975	-0.288723	-0.36849	-0.101606	-0.0215538	-0.0654112	0.255719	0.142108	-0.0486409	0.299118	-0.341732	0.0972145	-0.0808816	0.164124	0.206606	0.0326696	-0.258442	0.0493926	-0.323653	-0.20704	-0.147947	0.971826	-0.0253279	-0.135266
AFDN	ENSG00000130396	ENSP00000424188.1;ENSP00000252692.5;ENSP00000375960.2;ENSP00000341118.4;ENSP00000404595.2;ENSP00000426462.1;ENSP00000421441.1;ENSP00000375956.3;ENSP00000423035.1;ENSP00000355771.3;ENSP00000383623.3;ENSP00000383626.4;ENSP00000383625.4;ENSP00000414675.1;ENSP00000422166.1	afadin, adherens junction formation factor [Source:HGNC Symbol;Acc:HGNC:7137]	31	-0.589728	0.453633	-0.188977	0.885347	-0.164496	0.369623	0.165704	-0.340493	-0.00190513	-0.0570586	0.553942	0.109906	0.615566	-0.73391	0.550759	0.315067	0.104381	-0.900793	0.0212415	0.694073	-0.254447	-0.400553	0.117986	0.700982	0.0875248	0.154659	0.303425	0.0760919	-0.597169	-0.947827	0.483997	0.0499774	0.216108	-1.00863	0.908468	-0.223661	0.441773	0.497107	-0.385358	0.0862849	0.530997	0.0788867	0.689307	-0.831487	0.271828
AFF1	ENSG00000172493	ENSP00000427593.1;ENSP00000424766.1;ENSP00000424483.1;ENSP00000378578.4;ENSP00000305689.6;ENSP00000425755.1;ENSP00000440843.2;ENSP00000424881.1	AF4/FMR2 family member 1 [Source:HGNC Symbol;Acc:HGNC:7135]	2	0.165063	0.0107331	0.111135	0.120881	0.126012	-0.235084	-0.153586	0.087564	-0.281832	-0.332083	-0.354447	-0.0413857	0.244431	-0.143462	0.320821	-0.0340416	0.177476	-0.150191	0.400441	0.151903	-0.0110571	-0.552448	-0.479435	-0.545785	0.167465	0.0762525	0.0232815	0.0227305	0.176849	-0.175751	-0.425613	-0.433295	0.169303	0.110897	0.178463	0.0260759	-0.281414	0.235125	0.194238	-0.458252	0.142233	0.0549915	0.536973	-0.457924	-0.579028
AFF3	ENSG00000144218	ENSP00000386834.1;ENSP00000406484.1;ENSP00000411383.1;ENSP00000416131.1;ENSP00000396582.1;ENSP00000395068.1;ENSP00000399795.1;ENSP00000317421.4;ENSP00000387207.1;ENSP00000416685.1;ENSP00000407448.1;ENSP00000414099.1;ENSP00000393732.1	AF4/FMR2 family member 3 [Source:HGNC Symbol;Acc:HGNC:6473]	22	0.0624873	0.0747997	-0.110546	0.040302	-0.146232	0.0387229	-0.0293168	0.0913997	0.0161508	0.00316944	-0.173983	0.165022	0.0841189	-0.470243	0.114455	-0.148958	0.208744	-0.0656461	0.0908405	-0.0337311	0.0969278	-0.142203	0.23229	-0.0888317	-0.438908	0.0910706	-0.0560249	-0.0385722	0.190022	-0.0309976	-0.0573183	0.0162923	0.338127	0.379822	-0.144533	0.4224	-0.291007	0.0237708	-0.0993985	0.0964774	0.146379	0.428785	0.034932	-0.0690766	-0.130206
AFF4	ENSG00000072364	ENSP00000265343.5;ENSP00000367858.3;ENSP00000409069.1;ENSP00000395268.1	AF4/FMR2 family member 4 [Source:HGNC Symbol;Acc:HGNC:17869]	23	0.437925	0.298066	0.117228	0.175101	0.228053	-0.16475	-0.193416	-0.170551	-0.283107	-0.202239	-0.0332408	-0.187828	-0.0310034	-0.398172	0.193147	-0.0534557	0.392081	-0.360886	0.622763	0.253982	0.00667812	0.0484623	-0.391171	-0.237918	-0.0645856	-0.328155	-0.187688	0.0938225	-0.117563	0.147885	0.0418735	-0.434215	0.16419	0.121232	0.16343	-0.133368	-0.25183	-0.521687	-0.0830437	-0.108187	-0.048016	0.10779	-0.0272712	0.20601	-0.172637
AFG1L	ENSG00000135537	ENSP00000415484.1;ENSP00000392085.1;ENSP00000357973.3;ENSP00000398225.1	AFG1 like ATPase [Source:HGNC Symbol;Acc:HGNC:16411]	15	0.179273	-0.0308653	-0.144451	-0.289544	-0.236368	0.139588	-0.299839	0.0242114	0.430534	0.37277	-0.0529563	0.233491	-0.0724426	0.443657	0.235566	0.203945	0.100481	0.014893	0.000385344	0.0247385	-0.0873927	0.0542882	0.186978	-0.0299867	0.0578263	-0.110234	0.169021	-0.371812	0.0182562	0.164268	-0.17377	-0.100674	-0.0963025	0.259011	0.214026	-0.151321	-0.151072	0.582852	-0.076481	0.467045	-0.0385964	-0.154955	0.0168523	0.0734864	-0.0359742
AFG3L2	ENSG00000141385	ENSP00000467236.1;ENSP00000269143.2	AFG3 like matrix AAA peptidase subunit 2 [Source:HGNC Symbol;Acc:HGNC:315]	101	-0.0893491	-0.0970033	0.0733725	-0.0813633	-0.167184	-0.0176252	-0.122559	-0.0410245	0.142302	0.183553	-0.284219	-0.0648198	0.0110605	0.446113	0.188602	-0.095451	-0.080348	0.163394	-0.0955629	-0.0222399	0.016968	-0.17349	-0.14457	-0.0989199	0.549439	0.110151	0.0330752	0.225357	-0.185119	-0.0638593	0.116512	-0.128475	-0.17703	0.0330544	-0.108579	0.111654	-0.248268	0.434008	0.0318074	0.15342	-0.0149934	-0.157445	0.181323	-0.0552324	-0.151019
AFMID	ENSG00000183077	ENSP00000467365.1;ENSP00000467869.1;ENSP00000466515.1;ENSP00000386890.4;ENSP00000466566.1;ENSP00000328938.5;ENSP00000465406.1;ENSP00000466241.1;ENSP00000466859.1;ENSP00000464929.1	arylformamidase [Source:HGNC Symbol;Acc:HGNC:20910]	1	0.330671	-0.529891	-0.224708	-0.434614	-0.509317	-0.106287	-0.339171	-0.503728	0.295914	0.204782	-0.495344	0.0271582	0.00546918	0.0968642	-0.479828	0.364662	0.367232	-0.517209	0.212382	-0.282999	-0.450444	0.260343	0.255492	0.0977651	-0.270192	-0.173559	0.693527	-0.728532	1.08708	1.33176	0.361883	-0.196327	-0.245677	0.309434	0.860256	-0.356772	0.643471	0.855887	0.313472	0.629278	0.0704134	-0.204198	-0.0591283	0.386801	-0.704257
AFP	ENSG00000081051	ENSP00000379138.2;ENSP00000226359.2	alpha fetoprotein [Source:HGNC Symbol;Acc:HGNC:317]	4	0.337458	-0.157888	-0.495565	-0.554418	0.271361	-0.406165	-0.210179	-0.111674	1.46911	1.5879	-0.53005	-0.158963	0.356835	-0.927136	0.625793	-0.702143	0.18918	0.0672866	-0.259151	0.793676	-0.116716	-0.527254	-0.353729	-0.052658	0.952244	0.483485	1.13469	-0.721032	-0.110747	-0.16897	-0.333013	-0.383343	-0.18918	-0.296656	0.575534	1.37933	-0.519927	-0.357555	-0.277752	1.35379	-0.477085	0.155196	0.169098	-0.161626	0.022286
AFTPH	ENSG00000119844	ENSP00000397726.2;ENSP00000387071.1;ENSP00000386913.2;ENSP00000238855.7;ENSP00000489378.1;ENSP00000238856.4	aftiphilin [Source:HGNC Symbol;Acc:HGNC:25951]	40	-0.0584766	-0.122916	-0.0825836	-0.0445302	0.0188214	-0.00104614	0.0929532	0.0123307	-0.0646732	-0.114448	-0.239409	-0.0151065	-0.091149	0.169093	-0.252981	0.228377	-0.0631426	0.0388974	-0.100517	-0.133416	0.0174857	0.193355	-0.0240291	0.05151	-0.0356645	-0.00837979	-0.119786	-0.154742	0.0364884	-0.128688	-0.0326222	0.0325352	-0.0934934	-0.0838473	-0.0119633	0.185262	0.152386	0.515232	-0.0316352	0.072441	0.0473465	-0.0881257	0.214602	0.110362	0.198576
AGA	ENSG00000038002	ENSP00000423798.1;ENSP00000421471.1;ENSP00000264595.2	aspartylglucosaminidase [Source:HGNC Symbol;Acc:HGNC:318]	7	0.196424	-0.169555	-0.0445106	-0.207664	0.138588	-0.258	0.0953141	-0.340787	-0.286326	-0.264799	-0.19127	-0.224675	-0.16868	-0.476439	-0.290878	-0.262735	-0.313347	0.023396	-0.225084	0.0889881	-0.122014	-0.10467	-0.169733	-8.95434e-05	0.128424	-0.0813545	-0.156788	-0.308905	-0.261496	-0.44252	-0.290773	0.0939521	-0.265965	-0.0916717	-0.0498783	0.959217	-0.00612598	-0.229742	0.0364248	-0.323776	-0.227322	0.160712	-0.115293	0.247773	-0.0223926
AGAP2	ENSG00000135439	ENSP00000257897.3;ENSP00000449241.1;ENSP00000446683.1;ENSP00000328160.4	ArfGAP with GTPase domain, ankyrin repeat and PH domain 2 [Source:HGNC Symbol;Acc:HGNC:16921]	19	-0.432306	-0.188919	0.566391	-0.188246	0.0944434	-0.177351	0.178995	0.262732	-0.201141	-0.402995	-0.202409	-0.0748954	0.213457	-0.203531	-0.3705	-0.125287	-0.203836	-0.167459	-0.253557	-0.101657	0.347479	-0.136429	0.163144	-0.015376	-0.0815345	0.269668	0.296831	0.445581	0.0833691	-0.140514	-0.177871	0.166026	-0.146088	-0.204072	-0.0581659	-0.334613	0.0132141	-0.200067	0.125665	-0.15367	-0.127906	-0.125381	0.269329	-0.359412	-0.175301
AGAP3	ENSG00000133612	ENSP00000417910.1;ENSP00000419801.1;ENSP00000418921.1;ENSP00000335589.3;ENSP00000418125.1;ENSP00000418016.1;ENSP00000480655.1;ENSP00000417151.1;ENSP00000418159.1;ENSP00000380413.2	ArfGAP with GTPase domain, ankyrin repeat and PH domain 3 [Source:HGNC Symbol;Acc:HGNC:16923]	2	-0.815423	-0.122312	-0.195405	-0.0109651	-0.739106	0.426877	0.15436	-0.864016	-0.191742	-0.241952	0.532404	-0.562283	-0.151407	-1.13039	0.20189	-0.704007	0.0961853	0.511679	0.394162	0.102083	-0.0411346	-0.479863	-0.234662	-0.248774	0.434325	-0.318793	-0.176032	0.287284	-1.17639	0.1241	-0.493605	-0.422112	-1.04275	-0.634414	-0.0238935	-0.185965	0.0646796	0.261261	-0.425688	0.232412	0.287092	0.484619	-0.821294	0.35352	0.631056
AGFG1	ENSG00000173744	ENSP00000387282.2;ENSP00000396469.1;ENSP00000405429.1;ENSP00000362775.3;ENSP00000387218.1;ENSP00000387154.1;ENSP00000312059.7	ArfGAP with FG repeats 1 [Source:HGNC Symbol;Acc:HGNC:5175]	16	0.134599	0.00442796	0.0472349	-0.0636834	-0.0472971	-0.0176155	0.0244241	-0.0232796	-0.0738606	-0.121711	0.0661115	-0.0794468	-0.0907259	0.154734	-0.121249	0.316599	0.122441	-0.12288	0.138302	-0.698459	0.0524443	0.208385	-0.0744072	0.144371	-0.0621424	0.163322	-0.121586	-0.0479182	0.226632	0.173653	0.0297868	-0.102368	-0.0170271	0.054214	0.0363135	-0.124765	-0.0393248	-0.169235	-0.124838	-0.148657	-0.0585583	-0.139251	0.0977054	0.0505833	-0.28834
AGFG2	ENSG00000106351	ENSP00000388594.1;ENSP00000394453.1;ENSP00000300176.4	ArfGAP with FG repeats 2 [Source:HGNC Symbol;Acc:HGNC:5177]	4	-0.0943741	-0.299384	-0.330109	0.0939106	-0.217246	0.247503	-0.235212	-0.524596	-0.145187	-0.121637	-0.560157	-0.0473293	-0.438373	0.107435	-0.00833865	0.0773188	0.0219406	0.10911	-0.194546	0.128745	0.240205	0.220301	-0.0880105	0.406041	-0.0220033	-0.481555	-0.166818	-0.111598	0.230528	0.490515	-0.11967	0.409671	0.308093	0.243519	-0.0217524	-0.179101	0.328258	0.507905	-0.0311437	-0.0286516	0.124065	-0.0190855	-0.0138853	-0.0543925	-0.023509
AGGF1	ENSG00000164252	ENSP00000316109.7;ENSP00000424733.1;ENSP00000420874.1	angiogenic factor with G-patch and FHA domains 1 [Source:HGNC Symbol;Acc:HGNC:24684]	1	-0.22526	-0.114402	-0.249394	0.131592	-0.255153	0.0818446	-0.00865531	0.217042	-0.00662912	0.25217	-0.12767	-0.0159773	-0.150745	-0.200084	0.13988	-0.0162021	-0.0517825	-0.109869	0.146385	0.120593	0.06335	-0.0820176	-0.0916644	-0.0352212	0.300788	-0.174864	0.153104	-0.0393916	0.0133774	0.0588933	-0.153675	0.108949	0.0651248	-0.337668	-0.0649628	0.24773	-0.148828	0.00966503	-0.152213	0.124743	-0.139602	-0.176239	-0.125192	-0.196283	-0.12051
AGK	ENSG00000262327;ENSG00000006530	ENSP00000418789.1;ENSP00000459752.2;ENSP00000420540.1;ENSP00000420776.1;ENSP00000418101.1;ENSP00000347581.4;ENSP00000458417.2;ENSP00000461611.2;ENSP00000487274.1	acylglycerol kinase [Source:HGNC Symbol;Acc:HGNC:21869]	35	-0.184325	-0.0935103	0.162262	-0.0893625	0.0511128	-0.204484	0.131989	0.178972	0.0806251	0.190923	-0.0761095	-0.046462	0.114425	0.394477	0.102025	-0.268081	-0.0333141	0.307799	-0.0465649	0.0306832	0.137473	-0.229619	-0.257497	0.10174	0.292029	0.181158	-0.229709	0.0725496	-0.11125	-0.0851749	-0.218999	-0.109974	-0.288313	-0.0407752	-0.136634	-0.0387967	-0.0651376	0.615706	-0.427261	0.0794633	-0.0662791	0.183438	0.12426	-0.0599972	-0.065123
AGL	ENSG00000162688	ENSP00000354971.4;ENSP00000359182.3;ENSP00000294724.4;ENSP00000355106.3;ENSP00000359180.2;ENSP00000359184.3	amylo-alpha-1, 6-glucosidase, 4-alpha-glucanotransferase [Source:HGNC Symbol;Acc:HGNC:321]	93	-0.0918868	0.0809141	0.0200989	-0.142088	0.00413856	0.172795	-0.0360001	-0.0110959	-0.0256562	-0.0114348	0.109222	0.0260337	-0.017333	0.0063534	-0.11065	0.0734298	0.0483987	0.0922376	0.158431	-0.000357959	-0.0513638	0.0969332	0.120063	0.00718659	0.0109397	-0.0118946	0.045005	-0.119623	0.00816239	0.149027	-0.016359	0.173525	-0.181809	0.1279	0.108179	-0.175232	0.205637	0.0997547	-0.172796	-0.00199175	0.0437388	0.0390774	-0.15729	0.199814	0.0892552
AGMAT	ENSG00000116771	ENSP00000364986.3	agmatinase [Source:HGNC Symbol;Acc:HGNC:18407]	5	-0.41574	0.233443	0.244533	-0.429081	-0.0625967	0.318746	-0.347735	-0.271901	0.326414	0.49953	-0.324397	-0.186072	0.202768	0.415855	0.620723	-0.0669233	0.295517	-0.44837	-0.0873195	-0.497383	-0.0940471	-0.291196	-0.216664	0.388666	0.6447	-0.258696	0.533787	-0.127699	0.366433	-0.18703	0.130625	0.0515562	-0.218706	0.487622	0.272102	-0.102617	-0.237611	0.184002	0.00641405	0.575165	0.272109	0.404064	0.00909106	-0.300624	0.110273
AGO1	ENSG00000092847	ENSP00000489254.1;ENSP00000362302.1;ENSP00000362300.4	argonaute 1, RISC catalytic component [Source:HGNC Symbol;Acc:HGNC:3262]	38	0.0842101	0.0962139	0.0635357	-0.222783	0.147681	-0.0207756	0.106574	-0.220502	-0.0437933	-0.0759489	0.277724	0.019152	0.00853272	-0.0229773	-0.169847	0.0467465	0.0725176	0.112805	0.185697	-0.0942299	0.00307419	0.0544888	0.0459158	0.16989	-0.014033	-0.273274	0.181257	-0.00469262	0.0400053	0.258925	-0.0860172	-0.133644	0.125719	0.154278	0.314153	0.424016	0.0794632	-0.41679	0.0143196	-0.0836901	-0.0873678	-0.0737104	-0.0112876	0.221784	-0.20076
AGO2	ENSG00000123908	ENSP00000431056.1;ENSP00000430164.1;ENSP00000430176.1;ENSP00000220592.5	argonaute 2, RISC catalytic component [Source:HGNC Symbol;Acc:HGNC:3263]	29	0.157477	-0.0326637	0.0639596	-0.0929264	0.0478589	0.080363	0.264146	-0.347746	0.127908	0.219886	0.297309	-0.103766	0.079008	-0.114875	-0.208373	0.136435	0.0150108	0.00274421	0.337115	-0.367546	-0.0126429	0.368493	-0.0473611	0.0360198	-0.536585	0.0957082	0.279225	0.19188	0.117919	0.0403649	-0.0462418	-0.284651	-0.0950549	0.0616443	-0.00388807	-0.0786505	0.336902	-0.399514	0.451624	-0.0308254	-0.310918	0.233209	0.171479	0.356041	-0.115694
AGO3	ENSG00000126070	ENSP00000362287.3;ENSP00000380928.2;ENSP00000489286.1;ENSP00000246314.6;ENSP00000317425.5	argonaute 3, RISC catalytic component [Source:HGNC Symbol;Acc:HGNC:18421]	14	0.0441776	-0.161591	-0.110296	-0.163628	-0.0481696	0.0136681	-0.0457483	-0.117932	0.0447107	0.0598742	0.00544886	-0.0558928	-0.016795	-0.105696	-0.146615	-0.0237968	0.0875526	-0.202373	0.0800681	-0.0139677	0.128488	-0.042612	-0.116764	-0.0123669	0.159382	-0.124629	0.0938265	-0.260568	-0.0971371	0.0482427	-0.0495381	-0.142362	0.127713	0.0446726	0.356502	0.273008	0.126554	0.0195527	0.0190046	-0.0695971	-0.266552	0.0741263	-0.0732702	0.128108	0.0241434
AGO4	ENSG00000134698	ENSP00000362306.3	argonaute 4, RISC catalytic component [Source:HGNC Symbol;Acc:HGNC:18424]	5	0.26234	-0.00311321	0.094901	-0.00291448	-0.117864	0.0876997	0.0544292	-0.0486363	0.0113131	0.144911	0.0881615	-0.208381	-0.294557	-0.0763872	-0.419966	0.0654434	-0.277616	-0.0270255	0.441499	-0.393767	-0.121671	0.120476	0.152737	-0.21059	-0.315045	-0.217182	-0.237731	0.66643	0.402584	-0.0625229	0.178591	-0.145825	-0.0693477	0.0459359	0.0559396	0.195225	0.00351269	-0.127805	0.211311	-0.258893	-0.078013	-0.20971	-0.55788	0.323252	-0.204007
AGPAT1	ENSG00000236873;ENSG00000204310;ENSG00000227642;ENSG00000226467;ENSG00000228892;ENSG00000235758;ENSG00000206324	ENSP00000387810.2;ENSP00000412805.1;ENSP00000337463.6;ENSP00000364248.3;ENSP00000382721.1;ENSP00000407189.2;ENSP00000382726.1;ENSP00000415015.2;ENSP00000404106.2;ENSP00000378875.1;ENSP00000401410.1;ENSP00000401287.1;ENSP00000408842.1;ENSP00000398016.1;ENSP00000388870.2;ENSP00000388090.1;ENSP00000408032.1;ENSP00000395863.1;ENSP00000406614.1;ENSP00000389516.1;ENSP00000388253.2;ENSP00000382728.3;ENS…	1-acylglycerol-3-phosphate O-acyltransferase 1 [Source:HGNC Symbol;Acc:HGNC:324]	6	-0.109311	-0.255336	-0.273703	0.361485	-0.119819	0.0821856	-0.0908516	0.12719	0.0347125	0.243262	-0.142508	-0.208032	0.106242	0.205254	0.218883	0.0829797	-0.104797	-0.0754083	-0.00743538	0.302129	0.122984	-0.0301881	0.139775	-0.0613623	0.265723	0.0231252	0.0323627	-0.47544	-0.109081	-0.154995	0.0188088	-0.0508624	-0.106965	-0.291663	0.0318281	0.26369	0.0329897	0.0455262	0.000729304	0.123877	-0.270028	0.0112661	-0.0312182	-0.0586714	-0.216438
AGPAT2	ENSG00000169692	ENSP00000438919.1;ENSP00000360761.2;ENSP00000360759.3	1-acylglycerol-3-phosphate O-acyltransferase 2 [Source:HGNC Symbol;Acc:HGNC:325]	2	-0.0382928	-0.166525	0.358685	0.333314	-0.00842024	-0.13563	0.0671322	-0.453259	-0.0625889	0.0744281	0.0619976	-0.286427	0.119472	0.0305897	0.0115701	-0.127695	0.00552345	-0.0012439	0.689445	0.00349801	0.118715	-0.351114	-0.0142372	0.17149	0.37335	-0.331131	0.0488704	0.172757	-0.44514	-0.388568	-0.215181	-0.0604077	-0.158126	-0.104943	-0.175824	0.23832	-0.176981	0.306389	0.303197	0.0326277	-0.0511481	-0.447627	-0.36954	-0.197521	-0.0603301
AGPAT3	ENSG00000160216	ENSP00000332989.2;ENSP00000381140.2;ENSP00000394102.1;ENSP00000389318.1;ENSP00000443510.1;ENSP00000413906.1;ENSP00000414440.1;ENSP00000412079.1;ENSP00000381138.1;ENSP00000291572.8;ENSP00000381135.1	1-acylglycerol-3-phosphate O-acyltransferase 3 [Source:HGNC Symbol;Acc:HGNC:326]	13	0.193554	0.104143	0.128678	0.1329	0.0288099	-0.0527236	-0.0243366	0.0585006	0.185345	0.427649	0.708002	-0.0764079	-0.0967503	0.242945	0.0139127	0.0411403	-0.00942555	-0.0774791	-0.00070089	0.105902	-0.353787	-0.219906	-0.0242763	0.403224	-0.0822755	-0.0847133	-0.409786	0.326308	0.00414426	0.085632	0.0204906	-0.127188	-0.291405	0.0651661	-0.0367991	0.0668435	0.33546	-0.401748	0.357352	0.192089	-0.106183	-0.483446	0.062171	-0.0137239	0.458808
AGPAT5	ENSG00000284980;ENSG00000155189	ENSP00000430751.1;ENSP00000430016.1;ENSP00000495562.1;ENSP00000496344.1;ENSP00000496622.1;ENSP00000495230.1;ENSP00000285518.6;ENSP00000428152.1	1-acylglycerol-3-phosphate O-acyltransferase 5 [Source:HGNC Symbol;Acc:HGNC:20886]	43	-0.123678	-0.0857541	0.303285	-0.325069	0.0788363	-0.0261044	0.199285	0.117942	0.264957	0.328531	0.162861	0.0433799	-0.150011	0.240028	0.300742	-0.092402	0.176002	0.256819	-0.249937	-0.024119	-0.169591	-0.103489	0.0977938	0.298639	0.0432236	-0.0272415	-0.00713785	0.368626	-0.0318052	-0.0328896	0.421504	-0.38965	-0.0219414	-0.140245	0.151081	-0.25058	-0.733653	-0.714584	-0.210509	0.293723	0.176268	-0.218989	-0.61229	-0.115299	0.582813
AGPS	ENSG00000018510	ENSP00000264167.4;ENSP00000494433.1;ENSP00000386688.1;ENSP00000490844.1	alkylglycerone phosphate synthase [Source:HGNC Symbol;Acc:HGNC:327]	27	-0.362634	-0.217237	-0.0717007	0.246874	0.109922	-0.0612005	-0.142878	0.150463	-0.032241	0.0150781	0.269707	-0.036547	0.00627447	-0.141904	0.236925	-0.168447	0.0911111	-0.0195847	0.471785	0.25082	0.000734763	-0.339197	-0.23102	0.143798	0.240323	-0.15621	-0.000328527	-0.106363	-0.166805	-0.14635	0.157081	0.0560709	-0.16262	-0.0915268	-0.0417337	0.255995	-0.343463	0.0133315	-0.353057	-0.0985193	-0.026417	0.10945	-0.0391635	-0.0502329	0.222563
AGTPBP1	ENSG00000135049	ENSP00000365251.3;ENSP00000487074.1;ENSP00000349592.3;ENSP00000338512.5	ATP/GTP binding protein 1 [Source:HGNC Symbol;Acc:HGNC:17258]	15	-0.20325	-0.144186	0.0740304	0.271915	0.0120793	-0.0148641	0.820303	0.0208986	0.116019	0.00482132	-0.0663269	0.169045	-0.206104	0.316533	-0.23904	0.786684	-0.238152	0.228971	-0.377591	-0.0135553	0.154542	-0.158938	-0.0740754	-0.312548	-0.421729	0.228734	0.336175	0.542343	0.0683045	0.00361496	-0.306737	-0.155596	-0.416931	0.142766	-0.0885566	-0.150533	0.255341	-0.512612	0.430913	0.0512848	0.0815216	-0.0950555	0.260734	-0.249996	0.0132839
AGTRAP	ENSG00000177674	ENSP00000408505.2;ENSP00000365814.1;ENSP00000383688.2;ENSP00000365824.3;ENSP00000319713.5;ENSP00000422647.1;ENSP00000424455.1;ENSP00000365816.4	angiotensin II receptor associated protein [Source:HGNC Symbol;Acc:HGNC:13539]	1	0.0221109	-0.0777781	0.233148	-0.0390982	-0.219133	-0.118722	-0.207695	0.0469447	0.0387061	-0.146213	0.469159	0.268583	0.215029	-0.178999	-0.150369	0.14795	0.127943	0.249015	-0.199068	-0.206367	-0.485426	-0.0466583	0.197627	0.0318506	-0.208189	0.160371	-0.281523	-0.0726274	0.0393512	-0.0212018	0.0721561	-0.158138	-0.111863	-0.195755	-0.000853244	-0.251106	-0.238307	0.00977295	0.030732	-0.14044	-0.388294	-0.038055	0.127746	-0.0768235	0.0984266
AHCTF1	ENSG00000153207	ENSP00000418007.1;ENSP00000355464.1;ENSP00000355465.1;ENSP00000417115.1	AT-hook containing transcription factor 1 [Source:HGNC Symbol;Acc:HGNC:24618]	99	0.183336	-0.0567563	-0.0436392	-0.0226287	0.0182087	-0.0190721	-0.0991761	-0.136194	0.0240111	0.0453893	-0.119585	-0.00815278	0.105888	-0.080667	0.222219	-0.0567937	0.126951	0.0430789	0.157862	0.174137	0.0146576	0.0120573	-0.0388619	-0.11285	0.0778519	-0.10374	0.0381683	0.0830183	0.0413441	0.0668318	-0.0187866	-0.121873	0.0885604	0.0748172	-0.0130027	0.244854	-0.073828	-0.173492	-0.0761396	-0.0198002	-0.00782806	0.00820137	-0.0289582	0.104169	-0.0949734
AHCY	ENSG00000101444	ENSP00000442820.1;ENSP00000217426.2	adenosylhomocysteinase [Source:HGNC Symbol;Acc:HGNC:343]	156	-0.0953111	-0.102845	-0.169786	-0.323181	-0.222645	-0.0515154	0.00872069	-0.217903	-0.287955	-0.30463	-0.148042	-0.0636632	-0.303531	-0.104196	0.124641	0.142186	0.403166	-0.135094	0.034318	0.0718124	0.0331934	0.0270144	0.231969	-0.0603461	-0.13325	-0.114064	-0.235991	0.144924	-0.157641	0.144773	-0.144861	0.30245	-0.178505	0.13896	-0.0844873	0.130414	0.057759	0.607661	-0.11777	-0.103563	0.3233	-0.0803181	-0.123479	0.473814	0.0863921
AHCYL1	ENSG00000168710	ENSP00000352092.3;ENSP00000358814.5;ENSP00000377238.4	adenosylhomocysteinase like 1 [Source:HGNC Symbol;Acc:HGNC:344]	24	-0.0546735	-0.0637493	0.140665	-0.0676807	0.0551944	-0.00341023	0.00315703	-0.0818773	-0.121325	-0.228818	-0.00158208	-0.201419	0.128873	0.0235781	-0.186478	0.0731356	0.169628	-0.200853	0.140582	-0.0755753	0.151776	0.085827	0.0413518	-0.047356	-0.173471	0.0589387	0.192481	0.182119	-0.146024	0.131545	0.0458343	0.12856	0.0280932	0.178565	0.218521	-0.477587	0.120645	0.253228	0.220865	-0.184588	0.0503492	-0.0436369	-0.0296512	0.102468	-0.0646766
AHCYL2	ENSG00000158467	ENSP00000420801.1;ENSP00000419346.1;ENSP00000315931.3;ENSP00000420459.1;ENSP00000419608.1;ENSP00000413639.2;ENSP00000419717.1	adenosylhomocysteinase like 2 [Source:HGNC Symbol;Acc:HGNC:22204]	10	-0.178065	0.026869	0.0670274	-0.0757655	-0.10079	0.000637753	-0.165878	0.0725031	-0.182311	-0.224009	-0.0200102	-0.042483	-0.0713177	-0.118311	-0.22971	0.0836954	0.0320827	-0.125258	0.06657	-0.00538443	0.0814812	-0.00961316	0.0530954	-0.156662	0.0615985	0.38666	0.119867	-0.078931	-0.366393	-0.0770553	-0.145946	-0.130154	0.0651742	-0.00485072	0.404001	0.0431644	0.106454	0.433031	0.353762	-0.0441581	0.068404	0.0184152	0.264491	0.209493	0.00762309
AHDC1	ENSG00000126705	ENSP00000494394.1;ENSP00000495072.1;ENSP00000247087.4;ENSP00000363123.2;ENSP00000495665.1	AT-hook DNA binding motif containing 1 [Source:HGNC Symbol;Acc:HGNC:25230]	11	-0.137041	0.0477786	-0.379567	0.09194	-0.288577	0.0730068	0.0891212	-0.438595	0.446564	0.433162	-0.355352	-0.1667	0.129876	-0.355394	0.430426	-0.135375	-0.000723222	0.0944555	0.375513	0.179418	-0.186512	-0.518637	-0.0388693	0.0734819	0.0907575	-0.0168705	-0.492674	-0.0858987	-0.752244	-0.0636785	-0.048027	0.21671	0.0930019	-0.181322	-0.92385	-0.555011	-0.274353	-0.10311	-0.387834	0.172305	0.0998319	0.166614	-0.310447	-0.195723	0.206775
AHNAK	ENSG00000124942	ENSP00000435357.1;ENSP00000436845.1;ENSP00000433286.1;ENSP00000257247.7;ENSP00000367263.4;ENSP00000433789.1;ENSP00000433635.1	AHNAK nucleoprotein [Source:HGNC Symbol;Acc:HGNC:347]	1181	-0.000390691	-0.245603	0.105369	0.193778	-0.105054	-0.0138884	-0.0447983	-0.452588	0.295218	0.404048	0.374844	0.140747	0.155013	0.153747	0.0412438	0.0158261	-0.204194	0.301355	0.579921	-0.288601	0.122062	-0.406665	-0.109178	0.097364	0.163379	0.183809	0.0405951	0.0438303	-0.080929	-0.345327	0.0539078	-0.298124	-0.00642001	-0.33106	-0.408073	0.492856	0.214562	0.354207	0.286927	0.429429	0.0180021	0.133257	0.0319353	-0.119824	0.123039
AHNAK2	ENSG00000185567	ENSP00000450998.1;ENSP00000353114.4	AHNAK nucleoprotein 2 [Source:HGNC Symbol;Acc:HGNC:20125]	1	0.531188	-0.0123796	0.741684	0.00414016	0.220554	0.257061	0.0921203	-0.33946	0.686462	0.764369	0.254406	0.230442	0.455526	0.179417	0.259902	0.107758	0.0188444	0.305246	0.858383	0.011262	0.163393	-0.300178	-0.13727	0.224097	0.109186	-0.0494268	-0.0364568	-0.456885	0.0628955	0.166938	0.482936	-0.0633104	0.520972	-0.0166903	-0.761378	-0.432608	-0.0702859	-0.0624435	0.499664	0.564225	-0.0181384	0.23589	0.0617934	0.0727439	0.0682756
AHSA1	ENSG00000100591	ENSP00000216479.3;ENSP00000451475.1;ENSP00000451467.1;ENSP00000440108.2;ENSP00000450890.1;ENSP00000452127.1;ENSP00000451569.1	activator of HSP90 ATPase activity 1 [Source:HGNC Symbol;Acc:HGNC:1189]	61	-0.0220978	0.0363758	-0.192152	-0.210011	-0.0753688	0.174516	0.108355	0.0367767	0.0962977	0.0903067	0.0446915	-0.112142	0.040181	0.153975	-0.0843016	0.0883051	0.0414889	0.0584142	0.108887	-0.109727	0.0894695	0.0530111	-0.0343874	-0.0528266	-0.10196	-0.344014	0.0421153	-0.0364921	0.0266528	0.0323368	-0.0982842	0.150858	0.0411805	0.057017	0.244029	0.054775	0.118711	0.0362041	0.231306	0.0760049	0.131128	0.0474486	0.0652438	0.0489206	-0.115309
AHSG	ENSG00000145192	ENSP00000393887.2;ENSP00000273784.5	alpha 2-HS glycoprotein [Source:HGNC Symbol;Acc:HGNC:349]	15	0.667427	0.377681	0.103325	-0.318518	0.483998	-0.562209	0.196464	-0.172156	0.572908	0.793763	-0.137163	-0.0447461	0.607165	-0.464588	0.72733	-0.337851	0.534553	0.187371	-0.141943	0.249621	-0.322828	-0.00263001	-0.153576	0.27008	0.213378	0.56529	1.1912	-0.139711	0.218267	-0.554854	-0.0119612	-0.343202	-0.1316	0.286087	0.0853696	-0.259024	-0.566907	0.00761613	-0.61974	0.68315	0.117239	-0.301414	0.458303	0.314039	-0.137338
AIDA	ENSG00000186063	ENSP00000347964.2;ENSP00000339161.6	axin interactor, dorsalization associated [Source:HGNC Symbol;Acc:HGNC:25761]	31	-0.421965	-0.0726014	0.160986	-0.0645489	0.146099	-0.158262	-0.126665	0.454489	-0.182021	-0.220032	0.0503062	-0.0840858	0.225903	-0.0625143	-0.102504	-0.389717	-0.201635	-0.0173257	-0.132869	-0.0638909	0.100149	0.17594	-0.0181205	-0.204746	-0.372604	0.332941	-0.102668	0.075788	0.0548122	0.0732101	-0.243584	0.012604	-0.0378991	0.148584	0.149238	-0.347078	-0.13235	-0.14239	-0.123168	-0.0654422	0.160501	0.27628	0.420659	-0.231825	-0.337184
AIF1	ENSG00000237727;ENSG00000206428;ENSG00000235588;ENSG00000204472;ENSG00000234836;ENSG00000235985	ENSP00000393996.2;ENSP00000397842.2;ENSP00000415805.2;ENSP00000413709.2;ENSP00000391720.2;ENSP00000393114.2;ENSP00000416061.2;ENSP00000365217.4;ENSP00000372966.4;ENSP00000338776.7;ENSP00000394278.2;ENSP00000399901.2;ENSP00000372965.4;ENSP00000401433.2;ENSP00000365227.3;ENSP00000398013.2;ENSP00000399621.2;ENSP00000400538.2	allograft inflammatory factor 1 [Source:HGNC Symbol;Acc:HGNC:352]	1	-0.53321	-0.725018	-0.50327	-0.125834	-0.316048	-0.247323	0.0156457	0.45324	0.517372	0.318426	-0.178208	-0.158424	-0.0648097	0.143581	-0.0856909	-0.343738	-0.127131	0.151315	-0.0199938	0.543025	-0.0862376	0.189416	-0.132287	-0.0486339	0.265515	0.110687	0.182786	-0.516594	-0.572251	-0.232157	0.401826	0.0592766	-0.0468456	-0.404686	0.0149279	0.650993	0.0554417	-0.0838952	0.361822	0.207054	-0.255436	0.106128	-0.242487	-0.199939	-0.0627594
AIFM1	ENSG00000156709	ENSP00000315122.3;ENSP00000287295.3;ENSP00000431222.1;ENSP00000316320.3;ENSP00000402535.2;ENSP00000435955.1;ENSP00000432998.1;ENSP00000446113.2	apoptosis inducing factor mitochondria associated 1 [Source:HGNC Symbol;Acc:HGNC:8768]	112	-0.07732	-0.144449	-0.00660873	-0.131211	-0.157258	-0.0224878	-0.0442248	0.167157	0.177143	0.238561	-0.167425	0.0347761	0.0295283	0.10577	0.178664	-0.136886	-0.0906207	0.304441	-0.243592	0.0213896	0.0736032	-0.190227	-0.227711	-0.1187	0.488964	0.00901711	0.188486	0.0678449	-0.0991576	-0.0692474	0.0394239	-0.00744597	-0.230402	-0.119423	-0.0761002	-0.112206	-0.175842	0.384582	0.100099	0.182767	0.0417917	0.372031	-0.0621014	-0.295752	-0.22499
AIM2	ENSG00000163568	ENSP00000357111.3;ENSP00000357112.4	absent in melanoma 2 [Source:HGNC Symbol;Acc:HGNC:357]	19	-0.224645	0.066895	-0.203194	0.446401	-0.0536359	0.36797	-0.681642	0.0462704	-0.146353	-0.268368	-0.46403	-0.355421	0.163663	0.0235524	0.692241	-0.0498845	0.171897	-0.409553	0.540913	-0.129256	-0.182291	-0.358953	-0.622526	0.103526	-0.573289	-0.194484	0.164213	-0.0771948	-0.0524954	0.599593	-0.442552	-0.404349	-0.265669	0.0149362	0.100942	0.239557	-0.32954	0.0261977	0.130833	-0.138052	-0.373739	0.719781	0.584156	-0.487034	-0.656119
AIMP1	ENSG00000164022	ENSP00000405248.1;ENSP00000423681.1;ENSP00000378191.4;ENSP00000350699.3	aminoacyl tRNA synthetase complex interacting multifunctional protein 1 [Source:HGNC Symbol;Acc:HGNC:10648]	41	-0.164597	-0.0407559	-0.00892647	-0.0208051	0.0197124	0.0447261	0.155798	0.120896	0.0487366	0.0592928	0.0569817	0.0575728	0.1421	0.286455	-0.15276	0.022551	-0.0287898	0.0885571	-0.259808	0.0851629	0.354197	0.0412961	-0.00755096	0.0290992	0.0672602	0.00469119	0.0449922	-0.0665898	-0.0708717	0.0167906	-0.23458	0.239549	-0.118518	-0.0762891	-0.0420516	-0.184972	0.056074	0.209506	0.0214029	0.0375587	-0.183752	0.0813804	0.0570513	0.0228246	-0.0307168
AIMP2	ENSG00000106305	ENSP00000392519.1;ENSP00000378658.2;ENSP00000223029.3;ENSP00000383327.2	aminoacyl tRNA synthetase complex interacting multifunctional protein 2 [Source:HGNC Symbol;Acc:HGNC:20609]	13	-0.0860494	-0.0487231	0.00217356	-0.0726188	0.0831648	0.0509317	0.232297	0.144137	0.0165647	-0.0936427	-0.0239426	0.0999562	0.0405312	0.229598	-0.187451	-0.0650321	-0.0104662	0.0314299	-0.416612	-0.0136688	0.187009	0.0400659	0.013783	0.140234	0.00823619	0.0380225	0.114265	0.377655	-0.232533	-0.0362385	0.0557038	0.247811	0.0436495	0.0399928	-0.0660638	-0.418076	0.156473	0.171225	-0.0437734	-0.23847	0.048258	-0.0390204	0.241622	0.166039	-0.00775613
AIP	ENSG00000110711	ENSP00000279146.3;ENSP00000434982.2;ENSP00000476993.1	aryl hydrocarbon receptor interacting protein [Source:HGNC Symbol;Acc:HGNC:358]	67	0.0287611	0.0726792	-0.00888368	-0.0535962	0.0172958	0.118444	0.0154629	-0.0712061	0.00151474	0.0805165	0.148729	0.0505116	-0.0296002	-0.000820193	-0.0295703	0.205277	0.0186477	0.0214706	-0.177641	0.0301319	0.0589952	0.210579	0.158158	0.210794	-0.108901	-0.0588331	-0.049291	-0.171257	0.0455932	-0.00420023	0.00205284	-0.00814635	0.0490268	0.0849109	0.0582781	-0.152622	0.110162	0.0692222	0.0699405	0.0336081	0.152794	-0.17001	0.079086	-0.026047	0.10901
AK1	ENSG00000106992	ENSP00000362249.1;ENSP00000362271.1;ENSP00000448741.1;ENSP00000223836.10;ENSP00000449130.1;ENSP00000494600.1	adenylate kinase 1 [Source:HGNC Symbol;Acc:HGNC:361]	37	0.214723	-0.223291	-0.789337	-0.54266	-0.483214	-0.0373412	-1.31923	-0.903185	-0.756002	-0.660381	-0.777628	-0.926674	-0.739076	-1.12466	0.357305	-0.468985	-0.290782	-0.294292	-0.252454	-0.259656	-0.182621	0.492259	-0.239076	0.853385	0.0369923	-1.18788	-0.5606	-2.0275	-1.77724	0.349652	0.617104	0.366676	-0.280122	-0.499582	-0.783639	-0.86504	-1.24049	-0.141634	-0.752212	-0.495044	0.466942	-0.669296	-1.54455	0.456113	0.638491
AK2	ENSG00000004455	ENSP00000486507.1;ENSP00000449003.1;ENSP00000450109.1;ENSP00000486342.1;ENSP00000447082.1;ENSP00000346921.6;ENSP00000362548.2;ENSP00000450008.1;ENSP00000446849.1	adenylate kinase 2 [Source:HGNC Symbol;Acc:HGNC:362]	128	-0.0991461	-0.0799142	-0.00822692	-0.131502	-0.0320362	-0.0256171	0.0565783	0.278885	0.270167	0.344639	-0.292522	0.182221	0.0645809	0.439969	0.0700722	0.0428071	-0.0461365	0.0117633	-0.343549	-0.0366934	0.158471	-0.0843019	-0.15554	-0.154358	0.384092	-0.0549047	0.210247	0.101658	0.131176	-0.0158857	0.126264	-0.0699068	-0.216703	-0.0234999	-0.14534	0.157857	-0.0144598	0.764209	0.10379	0.39432	0.000513225	0.230038	-0.059416	-0.17508	-0.0985368
AK3	ENSG00000147853	ENSP00000413933.2;ENSP00000371230.3;ENSP00000482308.1;ENSP00000352948.2	adenylate kinase 3 [Source:HGNC Symbol;Acc:HGNC:17376]	60	0.173923	-0.263365	0.014874	-0.142348	-0.133323	-0.145014	-0.108352	0.126084	0.181038	0.207997	-0.0512964	0.351632	-0.200024	-0.156184	0.431362	-0.161553	0.144374	0.193524	0.319731	-0.0289577	0.0108329	-0.0674038	-0.131964	-0.402011	0.265176	-0.591287	0.0357879	-0.073374	0.203445	0.00479531	0.262567	-0.331663	-0.185497	0.133272	-0.148485	-0.303883	0.0980191	0.690142	0.191829	0.249533	0.0747684	0.146631	-0.39549	-0.00715314	-0.245866
AK4	ENSG00000162433	ENSP00000448458.1;ENSP00000378743.2;ENSP00000322175.7;ENSP00000445912.1	adenylate kinase 4 [Source:HGNC Symbol;Acc:HGNC:363]	1	-0.310346	-0.536764	-0.189578	-0.498537	0.171293	-0.501152	-0.185365	-0.029288	-0.636086	-0.55112	-0.649992	-0.482976	0.762365	0.328079	-0.439093	-0.507646	-0.827462	0.45832	-0.484076	-0.477973	-0.107005	-0.554895	-0.460371	-0.681373	0.186173	-0.369563	-0.291132	0.902203	-2.14081	-1.92313	-2.34544	-1.67864	-2.29999	-1.93541	-2.14706	-1.35297	-0.595345	-0.49883	2.26978	0.0615975	-0.00370974	-0.186403	-0.169533	-0.616792	-0.485912
AK6	ENSG00000279247;ENSG00000085231	ENSP00000485291.1;ENSP00000483874.1;ENSP00000479366.1;ENSP00000480829.1;ENSP00000481620.1;ENSP00000485297.1;ENSP00000370197.3;ENSP00000484679.1;ENSP00000370201.4;ENSP00000420947.1	adenylate kinase 6 [Source:HGNC Symbol;Acc:HGNC:49151]	2	-0.00865366	0.0157729	-0.0382168	0.175793	-0.113878	0.149479	-0.0503027	-0.0322605	-0.0971915	0.28723	0.223199	-0.245136	0.471713	0.698711	-0.036951	0.308779	0.301942	-0.0895241	-0.177341	-0.120876	0.0938922	0.0221155	-0.0881046	-0.0749272	0.0431527	0.0979464	-0.0537312	0.0721489	0.105474	0.175797	0.0309139	0.100878	-0.0708768	-0.0312999	0.296775	0.0119889	-0.218926	0.114403	-0.0285407	0.124397	0.142566	-0.291461	0.102529	0.0870548	-0.0575317
AKAP1	ENSG00000121057	ENSP00000458378.1;ENSP00000461418.1;ENSP00000460557.1;ENSP00000458982.1;ENSP00000433212.1;ENSP00000337736.3;ENSP00000458164.1;ENSP00000460209.1;ENSP00000459968.1;ENSP00000443139.1;ENSP00000461854.1;ENSP00000459521.1;ENSP00000460762.1;ENSP00000459895.1;ENSP00000459808.1;ENSP00000460514.1;ENSP00000314075.3;ENSP00000458370.1;ENSP00000478212.1	A-kinase anchoring protein 1 [Source:HGNC Symbol;Acc:HGNC:367]	6	-0.1201	0.0380094	0.0968652	0.282212	-0.195983	0.116292	-0.27985	0.556712	-0.159135	-0.0653835	-0.516243	0.141008	-0.13244	-0.139623	0.0689653	-0.21271	-0.116427	-0.279761	0.218123	-0.0293503	-0.353716	-0.236752	-0.250473	-0.255785	0.0853603	0.0275501	-0.449428	-0.14935	-0.0977929	-0.431654	0.00191922	-0.244422	0.0105659	-0.0176007	-0.204737	0.818402	-0.331269	0.268563	-0.0799302	-0.0319726	0.251591	0.380763	-0.129505	0.064516	-0.00237871
AKAP10	ENSG00000108599	ENSP00000466329.1;ENSP00000225737.6;ENSP00000464294.1;ENSP00000378907.3;ENSP00000461793.1;ENSP00000458637.1;ENSP00000463398.1;ENSP00000464079.1;ENSP00000461040.1	A-kinase anchoring protein 10 [Source:HGNC Symbol;Acc:HGNC:368]	8	-0.000747322	0.168312	0.240929	-0.304469	0.068902	-0.031729	-0.0143011	-0.284474	0.00589017	0.0529724	0.113866	0.113325	0.147325	-0.403219	-0.0872026	0.0554138	0.0413326	-0.00334561	0.0124644	0.0448345	0.053604	0.377924	0.186237	-0.0658228	-0.107022	0.0754132	-0.0143647	-0.0635413	0.192633	0.105574	0.193482	0.246883	-0.0435638	0.110247	0.0391954	-0.21098	0.153687	0.0579111	0.0136602	0.149698	5.01203e-05	0.136334	0.217227	0.174914	0.099623
AKAP11	ENSG00000023516	ENSP00000025301.2	A-kinase anchoring protein 11 [Source:HGNC Symbol;Acc:HGNC:369]	23	0.235769	-0.579076	0.374793	-0.195441	-0.0768563	-0.653518	0.208436	-0.587695	-0.293243	-0.520455	-0.497765	-0.603823	0.164914	-0.226128	-0.011693	-0.139239	0.336836	-0.299166	-0.266761	0.0861407	0.20925	0.154055	-0.124822	-0.48719	-0.302079	0.71879	0.408411	0.0392739	-0.147664	0.291875	-0.0371311	0.149161	-0.177764	0.0144648	-0.0599742	-0.358997	-0.249766	0.283015	0.302073	-0.286318	-0.00682446	-0.257751	0.64686	0.163317	-0.437605
AKAP12	ENSG00000131016	ENSP00000384537.2;ENSP00000346702.6;ENSP00000253332.1;ENSP00000352794.5	A-kinase anchoring protein 12 [Source:HGNC Symbol;Acc:HGNC:370]	73	-0.309823	-0.382353	0.753238	0.756423	-0.581931	0.893688	0.578908	-0.81933	0.395974	0.308373	-0.99709	-1.35084	0.333264	0.309706	-1.20003	-1.10675	-1.32359	0.794603	-0.177567	-1.06702	-0.187784	-0.130254	-1.06955	1.33808	0.710675	-1.0133	-1.01806	-0.858659	-0.551081	-1.42633	1.19037	-0.112139	0.169899	-1.46178	-1.51138	-0.580575	-1.16648	-0.707911	1.19625	0.276428	0.0179195	0.0370694	-0.848612	-0.655056	1.08183
AKAP13	ENSG00000170776	ENSP00000482058.1;ENSP00000477780.1;ENSP00000453205.1;ENSP00000452622.2;ENSP00000483091.1;ENSP00000453620.1;ENSP00000354718.2;ENSP00000481485.1;ENSP00000378026.2;ENSP00000453634.1;ENSP00000480789.1;ENSP00000452698.2;ENSP00000378018.3;ENSP00000453768.1	A-kinase anchoring protein 13 [Source:HGNC Symbol;Acc:HGNC:371]	135	0.147559	0.149566	0.0500842	-0.0178931	0.0572793	0.104822	0.0110971	0.0751521	-0.009746	0.00487542	0.322993	0.229021	0.25325	0.105238	-0.0289409	0.131447	0.18121	0.042662	-0.00580582	-0.079295	-0.156722	0.30042	0.224876	0.138275	-0.12396	0.083674	0.0960812	-0.197314	0.123116	0.0809651	0.213782	-0.119787	0.209131	0.187504	0.0936374	-0.107717	0.32025	-0.639439	-0.35665	-0.0719991	-0.070107	-0.0484021	0.149179	0.262608	0.110667
AKAP17A	ENSG00000197976	ENSP00000435479.1;ENSP00000324827.3;ENSP00000370660.3	A-kinase anchoring protein 17A [Source:HGNC Symbol;Acc:HGNC:18783]	25	0.190463	0.0132988	-0.071051	-0.40965	-0.0251498	-0.0443335	-0.105906	0.00728744	0.210405	0.4045	0.135443	-0.2028	0.048522	-0.259874	0.237075	-0.134788	0.124338	0.0282555	0.114799	0.020992	-0.0925516	-0.0231789	-0.0117038	-0.0593205	0.166726	-0.0935279	-0.182309	0.0627181	-0.0324703	-0.0593199	-0.117907	0.106346	0.0219225	0.0757735	-0.17595	-0.319775	-0.262734	-0.362026	0.0570527	0.3687	0.0287095	0.1762	-0.153696	0.124217	-0.0529732
AKAP5	ENSG00000179841	ENSP00000315615.5;ENSP00000378207.3	A-kinase anchoring protein 5 [Source:HGNC Symbol;Acc:HGNC:375]	4	-0.191799	0.673906	-0.110731	-0.144854	0.131501	0.347488	-0.376765	-0.263816	0.405007	0.388202	-0.0393567	-0.197448	0.133118	0.17109	-0.245354	0.289338	-0.0293078	0.781878	-0.875637	-0.28221	-0.314348	-0.262531	0.627912	1.0262	-0.465665	-0.106828	0.77763	-1.15928	0.419459	0.454849	-0.998044	0.157229	0.18464	0.288844	0.583798	-0.480112	0.267066	-1.19719	-0.301591	0.293641	-0.208803	-0.569068	0.132035	-0.912684	0.83462
AKAP7	ENSG00000118507	ENSP00000263050.3;ENSP00000445486.1;ENSP00000446022.1;ENSP00000441048.1;ENSP00000345149.4;ENSP00000418208.2;ENSP00000405252.2	A-kinase anchoring protein 7 [Source:HGNC Symbol;Acc:HGNC:377]	5	-1.12558	0.650379	0.567609	0.79911	-0.454298	-0.284285	-0.0988293	0.435497	0.194273	0.359169	0.174233	-0.368628	-0.131821	-0.327358	-1.18857	0.0530332	-1.28111	-0.626909	0.135274	0.525019	0.315205	-0.69567	-0.324281	0.295417	0.515914	0.230081	-0.870531	0.937307	-0.923867	-0.772945	0.721069	-0.23942	0.0700666	-1.05945	-0.984985	0.888048	-1.7486	0.501215	-0.488567	0.545974	-0.489264	-0.661915	-1.13699	-0.825122	1.10891
AKAP8	ENSG00000105127	ENSP00000469908.2;ENSP00000468902.1;ENSP00000269701.1	A-kinase anchoring protein 8 [Source:HGNC Symbol;Acc:HGNC:378]	29	-0.0749129	-0.0836816	-0.0367185	0.246878	0.0116246	-0.123406	0.0258618	0.179386	0.0614548	0.273915	-0.150915	0.172618	-0.0781676	-0.245158	0.103002	-0.216891	-0.0639322	0.00239942	-0.340702	-0.0392542	0.0400372	-0.145293	-0.0672967	-0.00426116	-0.67784	0.334946	-0.0797282	-0.127943	-0.0448558	-0.293027	-0.126074	0.179935	-0.02032	-0.0629033	-0.240041	0.358311	-0.206435	0.17175	-0.153634	0.165923	-0.0855679	-0.0805133	0.082691	-0.126909	-0.0889102
AKAP8L	ENSG00000011243	ENSP00000470067.1;ENSP00000470912.1;ENSP00000470952.1;ENSP00000380557.3;ENSP00000477434.1;ENSP00000472188.2;ENSP00000470906.1;ENSP00000471958.1	A-kinase anchoring protein 8 like [Source:HGNC Symbol;Acc:HGNC:29857]	44	0.00382593	-0.0565712	-0.0983476	0.244236	-0.196756	-0.121899	-0.00569255	0.112476	-0.222509	-0.318018	-0.0286511	-0.0597223	-0.0840688	-0.220125	0.034878	-0.186943	-0.0120244	0.0144438	0.0404876	0.106758	0.083916	-0.0696743	-0.146484	-0.145707	0.0892297	0.114812	-0.176098	-0.0312443	0.00363067	-0.1781	-0.0051294	-0.270722	0.0696493	-0.00322128	-0.168246	0.255296	-0.251103	-0.0127958	0.0657427	-0.149889	0.0210665	0.160304	0.0861619	-0.0810771	-0.146447
AKAP9	ENSG00000127914	ENSP00000494626.1;ENSP00000350813.3;ENSP00000480807.1;ENSP00000378042.2;ENSP00000348573.3;ENSP00000391704.1;ENSP00000378065.1;ENSP00000406937.1;ENSP00000351922.3	A-kinase anchoring protein 9 [Source:HGNC Symbol;Acc:HGNC:379]	194	0.0678672	0.0203981	-0.0103678	0.314681	-0.0138963	-0.0593753	0.00551407	-0.0428619	0.0787688	0.10558	-0.0178443	-0.0065173	-0.014918	-0.221832	-0.0954476	-0.0151988	-0.0647558	-0.00091599	0.150565	0.0544776	0.0941488	0.0266415	-0.0100849	-0.151434	0.191125	-0.0369383	-0.0288773	-0.0422874	-0.0266832	-0.0868036	-0.00828631	0.0261677	0.0229596	-0.0938424	-0.0329338	0.309112	-0.0942069	0.146091	0.346684	0.084416	0.00464203	-0.0122406	-0.0665952	0.101253	-0.0606239
AKIP1	ENSG00000166452	ENSP00000379885.2;ENSP00000431602.1;ENSP00000431331.1;ENSP00000299576.5;ENSP00000434785.1;ENSP00000434820.1;ENSP00000436989.1;ENSP00000310459.4;ENSP00000433510.1;ENSP00000310644.4;ENSP00000434726.1	A-kinase interacting protein 1 [Source:HGNC Symbol;Acc:HGNC:1170]	3	0.157321	0.352221	-0.27418	-0.104936	-0.0119536	-0.420058	-0.286863	-0.499241	0.168221	0.110337	-0.0167857	-0.00348308	-0.169024	-0.568084	-0.699395	0.0913906	0.235639	0.159099	0.841407	0.466629	-0.357171	0.252727	0.228571	0.0106144	0.272382	-0.500772	-0.0611392	-0.258797	0.00446393	0.173146	-0.079761	-0.158097	0.25362	0.16973	0.484735	0.546192	-0.237204	-0.152913	-0.55217	-0.122872	-0.0682455	0.0640342	-1.21254	0.524274	-0.49476
AKNA	ENSG00000106948	ENSP00000363188.5;ENSP00000363201.3;ENSP00000303769.4;ENSP00000363192.4;ENSP00000223791.3;ENSP00000309222.3	AT-hook transcription factor [Source:HGNC Symbol;Acc:HGNC:24108]	36	-0.097644	-0.0394483	-0.165773	-0.126248	-0.0578584	0.038215	-0.000470356	0.127269	0.0673252	0.0924796	-0.23139	-0.00501831	-0.0741205	-0.0160952	-0.0256834	0.0810379	0.0208781	-0.0112826	-0.224263	0.217327	0.130998	-0.107535	0.0106691	-0.0750419	0.260723	0.0269583	0.0439188	-0.368476	-0.0683153	-0.118709	-0.186735	0.157879	0.00283281	-0.100867	-0.0623902	0.141763	-0.0385615	-0.449257	0.169898	0.00767023	0.0275445	0.0554872	-0.207038	-0.082472	-0.172499
AKR1A1	ENSG00000117448	ENSP00000398414.1;ENSP00000476978.1;ENSP00000312606.4;ENSP00000476713.1;ENSP00000480713.1;ENSP00000361140.3	aldo-keto reductase family 1 member A1 [Source:HGNC Symbol;Acc:HGNC:380]	76	0.0154237	0.202038	-0.182437	-0.235163	-0.020019	0.106052	-0.109011	-0.0531357	0.0332042	-0.0494193	0.111588	0.0459668	-0.123107	-0.0829599	-0.155859	0.0951609	0.0360694	0.0832459	0.165783	0.000950829	-0.0387785	0.206514	0.164497	0.204335	-0.229627	-0.207926	0.0486496	-0.686292	-0.0855741	0.417391	-0.0259482	0.0756232	0.0650465	0.341262	0.237462	-0.416563	0.243611	0.260791	-0.180528	0.0551969	0.129033	0.0183019	-0.0281279	0.15422	-0.00857352
AKR1B1	ENSG00000085662	ENSP00000414399.1;ENSP00000413205.1;ENSP00000285930.3	aldo-keto reductase family 1 member B [Source:HGNC Symbol;Acc:HGNC:381]	68	0.437481	0.305987	0.312998	-0.106125	-0.0550412	0.0229805	-0.0808527	-0.271218	-0.127192	-0.188302	0.130661	0.0670852	0.107835	-0.135572	-0.179993	0.104637	0.102202	-0.135701	0.352033	-0.114992	-0.100088	0.616722	0.153571	0.0851979	-0.353129	-0.105967	0.0818698	0.0580784	-0.0399851	0.230948	0.171764	0.137771	0.215931	0.426601	0.210149	-0.370017	0.239737	-0.018029	-0.1388	-0.17753	-0.0273441	-0.720136	-0.539279	0.547297	-0.116547
AKR7A2	ENSG00000053371	ENSP00000419936.1;ENSP00000339084.4;ENSP00000417891.1;ENSP00000235835.3	aldo-keto reductase family 7 member A2 [Source:HGNC Symbol;Acc:HGNC:389]	25	0.0951087	0.00709138	-0.143908	-0.448985	-0.0780513	0.00551066	0.0301763	-0.146578	-0.141383	-0.150415	0.214827	0.0290289	-0.411139	-0.287472	-0.277451	0.0808349	0.0918757	0.334914	0.255466	0.0040282	0.0427806	0.114703	0.248491	0.119665	-0.015312	-0.506342	-0.0229037	-0.0247694	0.0730935	0.113376	0.0533886	-0.0397917	0.0807864	0.137483	0.13074	-0.239458	0.277193	0.34055	0.070537	-0.165162	-0.123667	-0.0292513	-0.318329	0.30345	-0.164105
AKT1	ENSG00000142208	ENSP00000385326.2;ENSP00000450688.1;ENSP00000270202.4;ENSP00000451166.1;ENSP00000450681.2;ENSP00000481526.1;ENSP00000451828.1;ENSP00000451470.2;ENSP00000451824.1;ENSP00000384293.2	AKT serine/threonine kinase 1 [Source:HGNC Symbol;Acc:HGNC:391]	15	0.154781	0.136171	0.150814	-0.256099	0.164462	0.0599553	0.0632052	-0.193714	0.0622872	-0.0414688	0.0572818	0.025264	-0.162182	0.0657887	-0.134172	0.170937	0.0472383	-0.0903861	0.112734	-0.0875841	-0.0361357	0.0165539	0.150489	0.0709587	-0.175827	0.0845567	0.123719	-0.00239659	0.252716	0.194335	0.0774686	0.0939588	0.158522	0.108258	0.217829	-0.209594	0.181371	-0.221282	-0.0127395	-0.0588846	0.00762742	-0.271005	0.0760678	0.0930706	-0.0838845
AKT1S1	ENSG00000204673	ENSP00000375709.1;ENSP00000472839.1;ENSP00000341698.5;ENSP00000375711.1;ENSP00000375708.3;ENSP00000375707.1;ENSP00000375706.1;ENSP00000375710.2	AKT1 substrate 1 [Source:HGNC Symbol;Acc:HGNC:28426]	2	-0.0921957	-0.264908	-0.378277	-0.176671	-0.388916	-0.107121	-0.262661	-0.451804	-0.253331	-0.120054	0.192528	0.119205	0.0686339	0.134317	0.143882	-0.0747243	0.0159006	0.359695	-0.368916	-0.213388	-0.219356	-0.0384547	-0.0555876	0.313365	0.12372	0.156131	-0.043666	-0.241462	0.122264	0.0544283	-0.159887	-0.0252853	0.0847519	-0.0156599	-0.173391	-0.127891	0.286682	-0.101105	-0.123651	-0.100291	0.0496379	-0.354514	0.376045	-0.257423	-0.217233
AKT2	ENSG00000105221	ENSP00000351095.5;ENSP00000462919.1;ENSP00000375719.4;ENSP00000462469.1;ENSP00000463686.1;ENSP00000403842.1;ENSP00000462022.1;ENSP00000470604.1;ENSP00000392458.2;ENSP00000470822.1;ENSP00000404083.1;ENSP00000407999.1;ENSP00000472382.1;ENSP00000403890.1;ENSP00000399532.2;ENSP00000396532.1;ENSP00000375892.2;ENSP00000463368.1;ENSP00000472371.1;ENSP00000396968.2;ENSP00000463086.1;ENSP00000462715.1;ENS…	AKT serine/threonine kinase 2 [Source:HGNC Symbol;Acc:HGNC:392]	27	-0.066493	-0.0256344	0.253831	-0.0963025	0.109963	-0.0613306	0.260081	0.00662587	-0.170305	-0.201879	-0.00192436	-0.0966158	-0.026557	0.433101	-0.200645	0.0534872	0.00903381	0.100187	-0.133399	-0.209501	0.168847	0.088799	0.136927	-0.056439	-0.30128	0.367096	0.142799	0.11531	-0.12886	-0.0169894	-0.145931	0.00734668	-0.225902	-0.0949632	0.0381546	-0.256688	0.0528348	-0.198338	0.235056	-0.200593	0.152628	-0.298998	0.146198	-0.190614	-0.0780334
AKT3	ENSG00000275199;ENSG00000117020	ENSP00000336943.5;ENSP00000447820.1;ENSP00000263826.5;ENSP00000483054.1;ENSP00000479922.1;ENSP00000479081.1;ENSP00000355498.1;ENSP00000355497.1;ENSP00000487523.1	AKT serine/threonine kinase 3 [Source:HGNC Symbol;Acc:HGNC:393]	3	0.259387	0.19387	0.425839	0.665135	0.132887	-0.28836	0.347795	-0.576823	-0.0875467	-0.273959	-0.117431	0.09121	-0.111702	0.344804	-0.43025	0.214271	-0.0517027	0.0386269	0.68668	0.0833724	0.0558198	0.218896	0.00577147	0.180646	-0.361073	0.190617	-0.00697923	0.595754	0.0676506	0.298094	0.198105	-0.223742	-0.237864	0.390646	0.553533	0.096165	0.177908	-1.46895	-0.380819	-0.449991	-0.128978	-1.06208	-0.165566	0.637928	-1.11807
AKTIP	ENSG00000166971	ENSP00000456922.1;ENSP00000455874.1;ENSP00000454269.1;ENSP00000300245.4;ENSP00000458118.1;ENSP00000454771.1;ENSP00000378152.6;ENSP00000456418.1;ENSP00000456398.1	AKT interacting protein [Source:HGNC Symbol;Acc:HGNC:16710]	1	-0.0178049	-0.178271	0.14523	0.132787	-0.254921	0.0322371	-0.280932	-0.0692613	0.123824	0.713711	0.616084	0.241589	0.226809	-0.075651	-0.0713069	0.342699	-0.339355	0.369247	0.340094	-0.158165	-0.116914	0.47817	1.03238	0.358828	-0.159302	-0.28574	-0.386487	0.257237	-0.0512236	0.190015	0.40742	0.295005	0.352999	-0.062647	0.363985	0.475003	-0.123965	-0.521409	-0.366053	-0.232314	-0.348935	-0.401273	-0.848929	-0.811582	0.710096
ALAD	ENSG00000148218	ENSP00000398438.1;ENSP00000386284.3;ENSP00000392748.1;ENSP00000415737.1	aminolevulinate dehydratase [Source:HGNC Symbol;Acc:HGNC:395]	23	0.111168	0.00878194	0.14826	-0.139633	0.214791	-0.0551782	0.280114	-0.280904	-0.166828	-0.22602	0.149997	-0.0671787	0.0496832	-0.227217	-0.208921	-0.168446	0.105819	-0.307587	0.366889	-0.00763927	0.036919	-0.140152	0.0288687	-0.123455	-0.0355856	0.2385	0.290999	0.0338748	0.00377983	0.0788223	0.186836	0.131025	-0.0525435	0.164296	0.364303	-0.414396	0.391409	-0.167231	-0.0193581	-0.193335	-0.218774	0.348521	0.0138442	0.467221	0.0143122
ALAS1	ENSG00000023330	ENSP00000378416.2;ENSP00000419423.1;ENSP00000309259.2;ENSP00000417352.1;ENSP00000418779.1;ENSP00000417719.1	5'-aminolevulinate synthase 1 [Source:HGNC Symbol;Acc:HGNC:396]	6	0.196326	-0.0529071	-0.122835	-0.135807	-0.217075	0.0654941	-0.182277	-0.130008	0.209226	0.496398	-0.15847	0.107702	-0.312294	-0.270047	0.154861	0.149055	-0.0351253	0.187701	0.138084	-0.214723	-0.00584313	0.160413	0.0478804	-0.0531342	0.221589	-0.0713514	-0.0858767	-0.139132	-0.0677998	0.11104	0.0962636	0.0406076	-0.2109	0.139533	0.00136197	-0.199409	0.267259	0.290297	-0.140877	0.295723	-0.0814755	-0.0879207	-0.17449	0.0441196	-0.132802
ALB	ENSG00000163631	ENSP00000295897.4;ENSP00000480485.1;ENSP00000392541.1;ENSP00000426179.1;ENSP00000423727.1;ENSP00000384695.3;ENSP00000483421.1;ENSP00000422784.1;ENSP00000401820.2;ENSP00000421027.1	albumin [Source:HGNC Symbol;Acc:HGNC:399]	91	0.270075	-0.0932779	-0.0500092	-0.246043	-0.0590913	-0.379745	-0.033727	-0.285795	0.00599856	-0.00995873	-0.379392	-0.0768073	0.5229	-0.161486	0.613521	-0.188716	0.0182554	0.359266	0.0586009	-0.0468388	-0.185756	-0.304875	-0.164919	0.0210422	0.219204	0.433923	0.75917	-0.26593	0.450781	-0.0547192	-0.165088	-0.119689	-0.184616	0.138866	0.319588	0.867522	-0.242576	0.102051	-0.364719	0.118475	-0.153778	-0.00787252	0.0975146	-0.149206	0.258573
ALCAM	ENSG00000170017	ENSP00000418213.2;ENSP00000418937.2;ENSP00000419236.2;ENSP00000305988.5	activated leukocyte cell adhesion molecule [Source:HGNC Symbol;Acc:HGNC:400]	10	0.177046	0.189325	-0.15769	0.354994	0.0913246	0.0127577	-0.194786	0.229311	0.128389	0.19934	-0.228044	0.211022	-0.0904871	-0.352875	-0.126843	0.193883	-0.133641	0.124139	0.114024	0.0182208	-0.299805	0.127941	0.539705	-0.464737	0.0880387	0.0713366	-0.0395781	-0.737461	-0.112987	0.329452	-0.307435	-0.117394	0.273959	0.234686	0.474261	0.238825	0.0418253	-0.287966	-0.397364	-0.147548	-0.0473156	0.187751	0.14067	0.458037	0.0276826
ALDH16A1	ENSG00000161618	ENSP00000445088.1;ENSP00000470160.1;ENSP00000293350.3;ENSP00000410142.1;ENSP00000469507.1	aldehyde dehydrogenase 16 family member A1 [Source:HGNC Symbol;Acc:HGNC:28114]	45	-0.0729477	0.0542506	0.212797	-0.074914	0.38814	-0.141794	0.274	0.0296362	-0.175209	-0.193902	0.152156	-0.0176221	0.356552	0.0119805	-0.178805	0.0346267	-0.127699	-0.0541734	-0.176193	-0.189504	0.254739	0.156305	0.0538307	-0.0770217	-0.220764	0.514213	0.436891	0.349845	0.172938	0.0604938	0.0638493	0.0262559	0.00660603	-0.128854	0.137529	-0.319757	0.0439804	0.0283067	0.108712	-0.0602534	-0.0259302	0.031442	0.570284	-0.0278249	-0.0605741
ALDH18A1	ENSG00000059573	ENSP00000360265.3;ENSP00000360268.2	aldehyde dehydrogenase 18 family member A1 [Source:HGNC Symbol;Acc:HGNC:9722]	76	0.267841	-0.0714952	-0.160193	0.260725	-0.249457	0.274646	-0.266842	0.300224	0.116242	0.250197	-0.132852	-0.138209	-0.251215	0.00744498	-0.0575621	-0.0601234	-0.1193	0.288739	-0.0334531	0.0483561	-0.448522	-0.0695694	-0.270616	0.0173721	0.730727	-0.117218	-0.190704	-0.358522	-0.114859	-0.0858847	0.293102	-0.112536	-0.122567	-0.064005	-0.199115	0.0247606	-0.0468592	0.603855	-0.239951	0.214165	0.169788	0.5736	-0.195162	-0.0614337	0.271641
ALDH1B1	ENSG00000137124	ENSP00000489053.1;ENSP00000366927.3	aldehyde dehydrogenase 1 family member B1 [Source:HGNC Symbol;Acc:HGNC:407]	30	-0.483163	-0.82147	-0.0182425	0.344006	-0.207408	0.511988	-0.307419	0.159795	0.719733	0.880279	0.0608763	0.013468	-0.159915	0.539991	-0.0216932	-0.234777	0.186581	0.586673	-0.146697	0.0248376	-0.0399664	-0.668857	-0.492003	0.635658	0.460021	-0.414053	-0.205538	-0.0610712	-0.139359	-0.495453	0.33992	-0.10663	-0.204266	-0.0695191	0.0181226	-0.196544	-0.864287	0.0810249	-0.319224	0.86092	-0.0591826	0.475389	-0.561245	-0.442	0.322969
ALDH2	ENSG00000111275	ENSP00000261733.2;ENSP00000448179.1;ENSP00000474669.1;ENSP00000403349.3	aldehyde dehydrogenase 2 family (mitochondrial) [Source:HGNC Symbol;Acc:HGNC:404]	11	-0.434707	-0.53385	-0.34063	-0.25803	2.50296	0.297502	1.39498	0.0116652	0.10485	0.0822874	-0.625471	0.234856	0.955831	1.14235	0.110129	-0.512193	-0.155629	0.863087	1.36066	-0.432599	0.387255	-0.105443	-0.0144262	-0.787876	0.138556	0.0489313	3.25813	0.924314	-0.885674	0.21798	-0.848998	-0.844657	-1.28363	-0.702517	2.40242	-0.302991	-0.0604047	3.36576	-0.586109	1.22109	-0.177984	0.366925	-0.19723	-0.390624	-0.772043
ALDH3A2	ENSG00000072210	ENSP00000464453.1;ENSP00000378942.2;ENSP00000345774.4;ENSP00000462933.1;ENSP00000487353.1;ENSP00000463128.1;ENSP00000458942.1;ENSP00000464153.1;ENSP00000463924.1;ENSP00000176643.6;ENSP00000461916.1;ENSP00000463637.1;ENSP00000462964.1;ENSP00000395845.2;ENSP00000461235.2;ENSP00000486283.1;ENSP00000458397.1;ENSP00000459977.1;ENSP00000486085.1;ENSP00000466814.1	aldehyde dehydrogenase 3 family member A2 [Source:HGNC Symbol;Acc:HGNC:403]	29	0.181984	-0.18287	-0.233647	-0.485721	-0.0322166	0.188993	1.09189	-0.623161	-0.0354374	-0.164513	0.34425	-0.29027	0.0567524	-0.319612	0.0581089	-0.0801518	0.30369	0.0946452	0.29586	0.332422	-0.043579	-0.219481	0.210412	-0.169282	-0.143294	0.099182	0.170483	0.298596	0.283413	0.436009	0.38246	-0.105273	0.146316	-0.128954	0.157151	-0.659899	0.779192	0.307053	-0.285421	-0.291689	-0.207274	-0.0973369	-0.611007	0.0890701	0.13916
ALDH4A1	ENSG00000159423	ENSP00000364490.3;ENSP00000446071.1;ENSP00000442988.1;ENSP00000290597.5;ENSP00000393209.1	aldehyde dehydrogenase 4 family member A1 [Source:HGNC Symbol;Acc:HGNC:406]	25	-0.0138468	-0.167309	-0.404389	-0.766548	-0.548513	0.161032	0.422268	0.0906436	0.275244	0.259278	-0.430007	0.365807	-0.237031	0.754773	-0.0281409	0.0778254	-0.112571	0.838657	-0.795136	-0.101577	0.280134	-0.213862	0.0521682	0.067364	0.415902	0.186406	-0.174777	-0.512692	0.236871	-0.0548373	-0.346263	-0.202981	-0.196263	0.15602	-0.313031	0.159729	0.405084	1.17706	0.275491	0.482258	-0.0471647	0.125374	0.339828	-0.489749	0.0389046
ALDH5A1	ENSG00000112294	ENSP00000314649.3;ENSP00000350191.3;ENSP00000417687.1	aldehyde dehydrogenase 5 family member A1 [Source:HGNC Symbol;Acc:HGNC:408]	72	0.127233	-0.0795633	-0.300735	-0.0969982	-0.449633	0.0144204	-0.308994	-0.401447	0.36844	0.498538	0.0440333	-0.205827	0.0090952	-0.241422	0.563536	-0.146701	0.268652	0.534812	-0.0691385	-0.263202	-0.305204	-0.0780381	0.165069	0.19012	0.539507	-0.381392	-0.145745	-0.343553	-0.130733	-0.0850547	0.352387	-0.0776862	-0.138511	0.165364	-0.2287	-0.222709	-0.414804	1.03388	-0.176892	0.550573	-0.00484486	-0.236703	-0.423795	0.0851367	0.176555
ALDH6A1	ENSG00000119711	ENSP00000342564.4;ENSP00000452081.1;ENSP00000450436.1	aldehyde dehydrogenase 6 family member A1 [Source:HGNC Symbol;Acc:HGNC:7179]	68	0.272017	0.0407203	-0.504467	-0.746951	-0.276284	0.0660826	-0.545291	-0.229784	0.073466	0.0380164	-0.0979909	0.232542	-0.215086	0.113103	0.308647	0.128928	0.203769	0.36694	0.148485	-0.0947554	-0.144924	-0.0190881	0.162027	0.127538	0.295037	-0.71856	-0.132932	-0.169358	-0.00277002	0.144858	0.0830294	-0.237417	-0.0296247	0.216584	0.0649363	-0.075237	0.156213	0.394335	-0.045352	0.0391183	0.01024	-0.0361947	-0.149661	0.191596	0.0826821
ALDH7A1	ENSG00000164904	ENSP00000490811.1;ENSP00000489895.1;ENSP00000490833.1;ENSP00000490919.1;ENSP00000490024.1;ENSP00000490797.1;ENSP00000403929.1;ENSP00000487998.1;ENSP00000488032.1;ENSP00000449318.2;ENSP00000489725.1;ENSP00000490291.1;ENSP00000447388.1;ENSP00000448593.1;ENSP00000490400.1;ENSP00000414536.2;ENSP00000490655.1;ENSP00000489686.1;ENSP00000387123.3;ENSP00000490819.1;ENSP00000487936.1;ENSP00000490371.1	aldehyde dehydrogenase 7 family member A1 [Source:HGNC Symbol;Acc:HGNC:877]	16	0.290417	0.346166	0.502738	1.18686	-0.356929	0.5562	-0.525964	-0.0121135	1.02606	1.1315	0.812692	1.29841	-0.345767	0.614156	0.707732	-0.265507	-0.639328	0.533664	-0.840905	1.32745	-0.482671	0.392994	0.731722	0.424509	0.655571	0.208181	-0.838521	0.541615	-0.0599259	1.14312	0.108748	-0.6717	-0.249366	-0.48306	0.92773	0.893566	0.491794	-0.851724	-0.397258	1.02687	-0.00542068	0.829954	-0.480112	-0.913073	-0.288065
ALDH9A1	ENSG00000143149	ENSP00000346827.4	aldehyde dehydrogenase 9 family member A1 [Source:HGNC Symbol;Acc:HGNC:412]	87	0.0711778	0.169816	0.343515	-0.144129	0.314067	-0.054902	0.0747089	-0.0249971	0.0946199	0.11304	0.209687	0.0250238	0.148373	-0.0159189	-0.071447	-0.0269003	0.23746	0.0337092	0.030416	-0.596247	-0.179792	0.267987	0.220566	0.00319191	0.0461532	0.0486321	0.29245	0.2496	-0.0430111	-0.204985	0.534003	0.0751705	0.0281804	0.36888	-0.0153699	-0.389142	-0.101752	-0.0835188	-0.396097	0.0615393	-0.0232551	0.240914	-0.0631934	0.256754	0.0454257
ALDOC	ENSG00000109107	ENSP00000398976.1;ENSP00000378731.2;ENSP00000463174.2;ENSP00000463118.1;ENSP00000378729.3;ENSP00000226253.4;ENSP00000462674.1;ENSP00000465623.1	aldolase, fructose-bisphosphate C [Source:HGNC Symbol;Acc:HGNC:418]	58	0.260328	0.414967	-0.456216	0.481925	-0.139126	-0.0705368	-0.123681	-0.123032	-0.138419	-0.15225	-0.231142	0.366632	-0.00624082	0.281061	-0.315187	-0.196817	-0.280366	0.203644	0.756544	-0.455984	0.0181316	0.0708192	0.28102	0.0899087	0.155339	-0.0214102	0.138393	-0.384889	0.250431	0.0240042	0.261138	0.19522	-0.160833	-0.02253	0.501404	0.479092	0.288398	-0.237972	-0.38127	-0.0891658	-0.595198	0.0763094	0.378022	0.404901	-0.206557
ALG1	ENSG00000033011	ENSP00000262374.4;ENSP00000440019.1;ENSP00000468118.1;ENSP00000464700.1;ENSP00000467865.1;ENSP00000467538.1	ALG1, chitobiosyldiphosphodolichol beta-mannosyltransferase [Source:HGNC Symbol;Acc:HGNC:18294]	18	0.0280087	-0.0766429	0.138813	0.283428	0.124202	-0.0610896	0.00503781	0.098151	0.183837	0.197113	-0.109919	0.124344	0.0944674	0.297963	0.26191	0.148374	0.0815072	0.0725896	-0.242792	0.0382123	-0.333327	-0.108772	0.00735952	0.0290016	0.213632	0.041189	0.0249782	0.0967431	0.0504528	0.140454	-0.171314	0.31648	-0.0178937	-0.0968729	-0.240491	-0.00173162	0.171913	0.438418	0.171088	0.119383	-0.09367	0.123472	-0.0123458	-0.157779	0.362381
ALG11	ENSG00000253710	ENSP00000430236.1;ENSP00000429497.1;ENSP00000481922.1	ALG11, alpha-1,2-mannosyltransferase [Source:HGNC Symbol;Acc:HGNC:32456]	7	-0.2589	-0.150927	0.0481625	0.344175	0.0178693	-0.566081	-0.0209375	0.149152	0.142669	0.341263	-0.117121	0.0121346	-0.0195251	-0.323317	0.0743812	-0.201994	-0.278731	-0.475768	0.0461523	0.230878	0.224077	-0.128076	-0.0766186	-0.33486	0.318349	-0.215312	0.087646	0.452801	-0.392804	0.0741907	-0.113966	0.0692271	-0.241663	-0.0922251	-0.18315	0.0707494	-0.541959	0.480581	0.132628	0.314551	-0.171486	-0.163397	-0.14467	-0.070808	0.0385916
ALG12	ENSG00000182858	ENSP00000333813.5;ENSP00000417387.1;ENSP00000420630.1	ALG12, alpha-1,6-mannosyltransferase [Source:HGNC Symbol;Acc:HGNC:19358]	3	0.166669	-0.0855692	0.02839	0.133949	-0.0462312	0.109384	0.0160344	-0.0590656	0.380478	-0.173829	0.0104696	0.159665	0.025079	-0.078292	0.233223	-0.427418	0.142931	0.0776977	0.0691686	0.278206	-0.0171481	-0.096989	0.182778	0.131858	0.23952	-0.0408398	-0.183906	-0.160788	-0.058099	-0.261166	0.404252	0.108288	0.308808	-0.0581419	-0.0517249	-0.188179	0.189997	0.089725	-0.351936	-0.0450599	-0.125718	-0.0182845	0.0621584	-0.0880216	0.160819
ALG13	ENSG00000101901	ENSP00000361047.3;ENSP00000251943.4;ENSP00000427093.3;ENSP00000478130.1;ENSP00000479632.1;ENSP00000479424.2;ENSP00000490681.1;ENSP00000485093.1;ENSP00000426892.2;ENSP00000485420.1;ENSP00000485392.1;ENSP00000485071.1;ENSP00000482257.2;ENSP00000378260.3;ENSP00000479731.1;ENSP00000480638.2;ENSP00000479483.1;ENSP00000477513.1;ENSP00000392990.2;ENSP00000485624.1;ENSP00000485400.1;ENSP00000485333.1;ENS…	ALG13, UDP-N-acetylglucosaminyltransferase subunit [Source:HGNC Symbol;Acc:HGNC:30881]	5	0.0901967	-0.106489	0.0121819	-0.00108805	0.115219	0.0450511	-0.121945	0.129136	-0.255876	-0.169616	-0.213125	0.128244	-0.110503	0.119377	-0.216781	-0.0459406	0.0153486	-0.115969	-0.0668235	-0.105208	0.136169	-0.0425696	-0.0153847	-0.175247	-0.100749	0.108237	0.163171	0.275759	-0.123067	-0.085687	0.00262799	0.145457	0.0284448	0.144993	0.0139766	-0.181702	-0.0330373	0.110459	-0.118874	-0.278944	-0.247983	0.0443166	-0.125339	-0.190734	0.151421
ALG14	ENSG00000172339	ENSP00000359224.4	ALG14, UDP-N-acetylglucosaminyltransferase subunit [Source:HGNC Symbol;Acc:HGNC:28287]	4	-0.147467	-0.211894	-0.122542	-0.0603007	0.245187	-0.247582	-0.11098	0.241128	-0.127911	-0.17673	-0.391103	0.1173	0.054498	-0.0166852	-0.0589541	0.0625549	0.0733004	-0.262487	0.0764218	0.18303	0.48987	-0.1144	-0.28064	-0.212969	0.205387	0.403322	0.302852	0.410266	0.192218	0.282592	0.100597	-0.230109	-0.00736192	-0.220442	-0.113529	-0.151821	-0.115785	0.372118	0.105972	-0.167435	-0.226477	-0.00704706	-0.0991699	-0.374656	-0.208192
ALG2	ENSG00000119523	ENSP00000432675.2;ENSP00000326609.6;ENSP00000417764.1	ALG2, alpha-1,3/1,6-mannosyltransferase [Source:HGNC Symbol;Acc:HGNC:23159]	15	0.173914	-0.149966	0.013654	0.144439	0.0850445	0.0523411	0.025685	0.0298452	0.180623	0.135484	-0.0692845	-0.0351627	0.018925	0.105311	0.0401492	-0.0126181	-0.0306726	-0.137596	0.197645	0.268293	-0.0463607	-0.243983	-0.173622	0.00798045	0.0397926	0.0943103	-0.00888492	-0.0842136	0.00403447	0.0711445	-0.0187704	-0.116018	-0.352463	0.0745202	-0.265846	-0.0751152	-0.000310688	-0.498185	0.192414	0.234044	-0.14084	-0.118436	-0.060777	-0.0611524	0.291561
ALG5	ENSG00000120697	ENSP00000239891.3;ENSP00000390533.1	ALG5, dolichyl-phosphate beta-glucosyltransferase [Source:HGNC Symbol;Acc:HGNC:20266]	13	-0.076906	-0.000625832	-0.0462824	0.286968	-0.080548	-0.387763	-0.241884	0.384586	0.103929	0.167221	-0.116348	-0.217528	-0.0991593	-0.4415	0.0790235	-0.232029	-0.0569686	-0.574893	-0.00444781	0.219399	0.0316535	-0.0174929	0.00664418	0.121444	0.253371	0.205316	-0.122639	-0.19887	-0.140803	-0.00475909	-0.0708007	0.0617037	0.0579583	0.0345277	-0.086242	0.177491	-0.471758	0.223562	0.0283454	0.167495	-0.0601857	0.0873169	-0.0443019	-0.139637	0.0920735
ALG6	ENSG00000088035	ENSP00000263440.4;ENSP00000473328.1;ENSP00000473934.1;ENSP00000360149.4	ALG6, alpha-1,3-glucosyltransferase [Source:HGNC Symbol;Acc:HGNC:23157]	4	0.0627526	-0.121468	-0.20947	-0.0505302	0.0736723	-0.085583	0.0609049	0.0114313	0.230072	0.124171	-0.599974	-0.0118656	-0.356617	0.160945	-0.0870446	-0.0524787	-0.13378	-0.275258	-0.241564	0.341889	-0.301051	0.245081	0.192834	0.288132	-0.0891082	0.0520668	0.0232598	0.190037	0.274826	-0.312877	0.140094	0.298147	-0.272591	0.163805	-0.376531	-0.0176314	0.307415	0.0770611	0.121805	0.222387	0.0653195	0.0572995	-0.517788	0.0325634	0.272805
ALG8	ENSG00000159063	ENSP00000432953.1;ENSP00000435626.1;ENSP00000435467.1;ENSP00000436064.1;ENSP00000434388.1;ENSP00000435417.1;ENSP00000365326.3;ENSP00000434660.1;ENSP00000431357.2;ENSP00000437033.1;ENSP00000436366.1;ENSP00000433429.1;ENSP00000432381.1;ENSP00000437199.1;ENSP00000480742.1;ENSP00000299626.5;ENSP00000434066.1	ALG8, alpha-1,3-glucosyltransferase [Source:HGNC Symbol;Acc:HGNC:23161]	4	0.200105	-0.019867	-0.0268111	-0.24621	-0.300725	-0.238674	0.0147799	0.135784	0.247154	0.317489	-0.237376	0.348272	-0.428023	-0.0529084	-0.237332	-0.0525884	-0.202115	0.171547	-0.364241	-0.0578238	-0.0898618	-0.105699	-0.218916	0.206249	-0.0273217	-0.152391	-0.204822	0.0478342	0.375036	-0.0308188	0.138935	0.0943989	-0.146897	0.0375377	-0.0137847	0.0674355	-0.243576	-0.0765399	-0.336768	-0.0123202	-0.102317	-0.0650562	-0.200061	-0.207949	0.204285
ALKBH1	ENSG00000100601	ENSP00000451886.1;ENSP00000216489.3;ENSP00000451386.1	alkB homolog 1, histone H2A dioxygenase [Source:HGNC Symbol;Acc:HGNC:17911]	1	0.0775085	0.0146044	0.0850507	-0.145686	-0.243381	-0.0719645	0.0223024	0.0726995	0.141048	0.0937808	0.190925	0.398861	0.167773	0.365382	0.145675	-0.0260407	0.0334822	-0.0776865	-0.0418366	0.231992	0.260417	-0.024014	0.0450285	-0.0540548	0.174137	-0.265913	0.0129347	0.270657	0.0558776	-0.0377803	0.157865	-0.0424102	-0.206626	-0.281099	-0.0982825	-0.145457	0.00988847	0.245385	0.0408421	0.285387	0.0380275	0.0712724	-0.0617354	-0.252082	-0.205016
ALKBH2	ENSG00000189046	ENSP00000474702.1;ENSP00000399820.2;ENSP00000343021.3;ENSP00000444103.1;ENSP00000478765.1;ENSP00000398181.1;ENSP00000443042.1	alkB homolog 2, alpha-ketoglutarate dependent dioxygenase [Source:HGNC Symbol;Acc:HGNC:32487]	2	-0.197873	-0.0733496	-0.0468647	0.0918123	-0.154091	0.0935252	-0.0662216	0.0437582	-0.107947	0.0488774	-0.0566322	-0.0640539	0.467007	0.149069	0.0346254	-0.0446727	-0.00340206	-0.0130673	-0.0956116	-0.130541	0.056984	-0.0595862	-0.0883851	0.0352113	-0.273649	0.300303	0.244093	-0.150254	-0.0118666	-0.190543	-0.155656	-0.230399	0.0227365	-0.163935	-0.0116714	-0.178605	-0.128553	0.0724202	-0.115246	-0.106618	0.0217168	0.105608	0.175027	-0.0668104	-0.0751019
ALKBH4	ENSG00000160993	ENSP00000420362.1;ENSP00000292566.3	alkB homolog 4, lysine demethylase [Source:HGNC Symbol;Acc:HGNC:21900]	3	-0.211382	-0.10503	0.0140054	0.133966	0.138488	0.189008	0.292511	0.102452	-0.249596	-0.461778	-0.291824	0.0247486	0.00692125	0.201076	0.0618747	-0.0203798	-0.130674	-0.249015	-0.199296	-0.106015	-0.190174	-0.360123	0.181719	-0.529978	-0.107987	0.10339	0.153987	0.199303	0.4767	0.342147	0.195289	-0.121089	0.206506	0.140905	0.151593	0.0265666	0.296185	-0.16084	0.0907966	-0.226942	-0.0437506	0.0863429	-0.116355	-0.190848	-0.0666004
ALKBH5	ENSG00000091542	ENSP00000468116.1;ENSP00000382091.4	alkB homolog 5, RNA demethylase [Source:HGNC Symbol;Acc:HGNC:25996]	22	0.341102	0.0799211	0.034767	-0.602185	0.0741726	0.0239212	-0.0482691	-0.518037	-0.0631667	-0.227802	-0.0593141	-0.126329	-0.0859192	-0.47732	0.157627	-0.145521	0.182684	0.0731047	0.314887	-0.20878	-0.258244	0.0126591	-0.0300726	0.0277309	-0.20559	-0.328594	-0.164	-0.169687	-0.0415758	-0.0564802	0.0255451	-0.178687	-0.000590221	0.206172	0.00343456	-0.549761	-0.189575	-0.314011	-0.0842375	-0.227718	-0.024646	-0.140089	-0.167674	0.272942	0.0727002
ALKBH7	ENSG00000125652	ENSP00000245812.2;ENSP00000470542.1;ENSP00000470562.1	alkB homolog 7 [Source:HGNC Symbol;Acc:HGNC:21306]	2	0.102286	0.0294434	-0.0712168	0.00408026	-0.10925	0.100083	-0.220841	-0.01742	0.0861752	0.196566	0.0369767	-0.0743017	-0.274049	-0.0884509	0.206308	-0.0311528	0.0461028	-0.081231	0.241588	0.00455208	-0.304328	0.0582903	-0.0570081	-0.163889	-0.0853258	0.269994	-0.15793	-0.251663	0.0103163	-0.029093	-0.0975115	-0.282328	-0.155435	-0.529504	-0.138155	0.213749	0.00742338	-0.0367031	-0.00426002	0.045811	0.0204321	0.00766294	0.0651631	0.0196457	0.0591912
ALKBH8	ENSG00000137760	ENSP00000397673.2;ENSP00000374219.3;ENSP00000415885.2;ENSP00000376812.3;ENSP00000260318.2;ENSP00000391225.1	alkB homolog 8, tRNA methyltransferase [Source:HGNC Symbol;Acc:HGNC:25189]	6	0.00203131	0.0218223	-0.0390972	-0.275798	-0.0921201	0.0665174	-0.0720191	0.0243448	-0.0517564	-0.161041	-0.522685	0.0420349	0.0243941	0.0336952	-0.260466	0.259957	-0.126642	-0.0216606	-0.0935935	-0.00385882	0.0177316	0.236662	-0.0453388	-0.0882187	-0.00213969	0.248296	-0.0159582	-0.365877	0.336151	0.073067	-0.256955	0.115784	-0.0398303	-0.00935848	0.369507	-0.152811	0.177951	-0.153272	-0.148894	-0.196658	0.0817167	0.150781	0.123097	0.0369085	-0.479462
ALMS1	ENSG00000116127	ENSP00000482968.1;ENSP00000479094.1;ENSP00000496540.1;ENSP00000399833.1;ENSP00000478155.1	ALMS1, centrosome and basal body associated protein [Source:HGNC Symbol;Acc:HGNC:428]	52	0.188437	0.0435343	-0.0143672	0.00735338	0.0511663	0.0171451	-0.0468965	-0.0453438	-0.115193	-0.116746	0.089124	-0.0514808	-0.0748385	-0.368737	0.117845	0.000952293	0.202627	-0.0825395	0.308518	0.146226	-0.0755487	0.0509784	-0.0522986	-0.151774	0.0470883	-0.136858	-0.0225988	0.0864448	-0.0346287	0.00468587	0.0395764	-0.3026	0.19847	0.102024	0.10932	0.310047	-0.0686848	-0.184848	-0.386791	-0.138867	-0.0779205	-0.158427	-0.153165	0.225091	-0.0775177
ALOX5	ENSG00000275565;ENSG00000012779	ENSP00000437634.1;ENSP00000483803.1;ENSP00000479452.1;ENSP00000363512.2;ENSP00000479958.1;ENSP00000484468.1	arachidonate 5-lipoxygenase [Source:HGNC Symbol;Acc:HGNC:435]	144	-0.0319837	-0.188631	-0.27669	-0.734745	0.483641	-0.338272	-0.252373	-0.0834393	0.146072	0.196479	0.516407	0.0530808	0.182608	-0.471829	0.0717302	-0.224552	-0.0248692	0.17513	0.735236	0.392627	-0.0333261	-0.362084	-0.172843	0.00631806	0.249253	-0.445268	0.253102	-0.36505	0.0785436	0.520924	-0.146127	0.353614	-0.153549	-0.141449	0.420077	-0.675806	0.0957899	-0.70404	-0.183303	0.113485	0.108737	0.0684911	-0.112272	0.147482	-0.131383
ALOX5AP	ENSG00000132965	ENSP00000369858.3;ENSP00000479870.1	arachidonate 5-lipoxygenase activating protein [Source:HGNC Symbol;Acc:HGNC:436]	10	0.14536	0.168931	0.20814	0.264378	0.0830257	-0.057929	-0.528887	0.0381856	0.335941	0.546915	0.102235	-0.202501	0.0721229	-0.688815	0.3454	-0.38611	0.246204	-0.376748	0.608411	-0.244872	-0.346976	0.309287	-0.0980092	0.265319	-0.173291	0.0200529	0.401713	-0.0489969	0.213261	0.0780232	0.298789	0.0801153	0.0241355	0.0185854	0.285892	-0.689114	-0.804994	-0.141736	-1.23211	0.510978	-0.128479	-0.0576897	-0.286081	-0.119091	0.44209
ALYREF	ENSG00000183684	ENSP00000421592.2	Aly/REF export factor [Source:HGNC Symbol;Acc:HGNC:19071]	96	-0.0424057	-0.0354408	-0.123895	0.167175	-0.0456236	0.0521353	0.0085588	0.0458574	-0.0733238	0.0416599	-0.0576774	-0.0337451	0.0654078	-0.0329342	0.239934	-0.00464937	0.12091	0.013594	0.0671692	0.0267004	-0.0236414	-0.0686569	-0.0956088	-0.110908	0.0449011	-0.0297615	-0.0728139	-0.0694502	0.00313743	-0.0602568	-0.0547842	-0.135056	0.0227429	-0.0101468	-0.158898	0.400567	-0.0223317	-0.16686	0.115846	0.00669763	0.0659523	0.166704	0.0964044	-0.0398855	-0.0836156
AMACR	ENSG00000242110	ENSP00000371517.3;ENSP00000477411.1;ENSP00000371504.2;ENSP00000477108.1;ENSP00000424351.1;ENSP00000334424.6;ENSP00000427227.1;ENSP00000476965.1	alpha-methylacyl-CoA racemase [Source:HGNC Symbol;Acc:HGNC:451]	1	-0.323013	-0.199799	0.207253	0.0545341	-0.487446	0.156326	-0.625913	0.204906	-0.207674	-0.0982948	-0.337023	-0.500946	-0.431062	0.315595	0.236298	-0.331322	0.656802	-0.253557	0.542556	-0.243901	-0.235884	-0.396625	-0.182247	0.202663	0.477052	-0.00831251	0.06517	-0.323571	-0.209927	0.114852	-0.307529	0.345219	-0.205605	-0.21556	-0.254066	0.550063	-0.0513902	0.148355	-0.60633	-0.021861	0.385368	-0.131206	0.31846	-0.466602	-0.268505
AMBRA1	ENSG00000110497	ENSP00000434895.1;ENSP00000415327.2;ENSP00000433372.1;ENSP00000433945.1;ENSP00000431486.1;ENSP00000431926.1;ENSP00000318313.3	autophagy and beclin 1 regulator 1 [Source:HGNC Symbol;Acc:HGNC:25990]	3	-0.245861	-0.130696	-0.321997	0.146212	-0.0393245	0.00978845	0.0157878	0.129346	0.282844	-0.49124	0.164305	-0.220839	-0.277463	-0.0976751	-0.00855309	-0.0406317	-0.100741	-0.0451671	0.0696074	0.206438	0.119479	0.172048	-0.178268	0.144627	0.419699	0.211292	0.128085	-0.405395	-0.118618	-0.360349	-0.333529	-0.10212	-0.0376623	-0.275739	-0.0324993	0.0442243	-0.0898322	0.363903	0.261984	-0.25756	0.0446368	-0.0798294	-0.0500599	0.119805	0.0479784
AMDHD1	ENSG00000139344	ENSP00000266736.2;ENSP00000448918.1;ENSP00000448632.1	amidohydrolase domain containing 1 [Source:HGNC Symbol;Acc:HGNC:28577]	3	-0.0993374	-0.16278	0.186927	0.64163	0.0129525	-0.0343983	-0.125499	-0.451207	0.074963	0.0920489	-0.751134	-0.464098	0.195223	-0.000218225	-0.11395	0.0183327	0.5338	-0.103204	0.09847	-0.157393	0.229767	-0.0534366	-0.123602	0.293657	0.130096	-0.232492	0.0560866	0.255399	-0.109954	0.0264855	-0.0975432	0.419237	-0.270854	-0.302521	-0.263151	0.227962	-0.146092	0.194492	0.506012	0.19261	0.419649	0.183733	-0.5772	0.26911	0.204003
AMDHD2	ENSG00000162066	ENSP00000456656.1;ENSP00000457021.1;ENSP00000457136.1;ENSP00000307481.4;ENSP00000457398.1;ENSP00000456898.1;ENSP00000391596.3;ENSP00000293971.6	amidohydrolase domain containing 2 [Source:HGNC Symbol;Acc:HGNC:24262]	7	-0.424143	-0.208254	-0.0403691	-0.336398	-0.0141158	-0.0903381	0.156936	0.0967106	0.0174634	0.0264282	0.161309	0.0709418	-0.010089	0.0435911	-0.0704026	0.0883267	0.0288626	-0.0761233	0.0855445	0.0401356	0.441518	-0.335422	0.206816	-0.258357	0.029387	-0.262241	0.120102	-0.113953	-0.131736	0.0922315	0.0765245	-0.145314	0.0533109	-0.163712	0.15795	0.0554241	0.12529	-0.0010239	-0.189301	0.0763845	-0.366331	0.156221	0.0768063	0.0712943	-0.0388569
AMFR	ENSG00000159461	ENSP00000455842.1;ENSP00000456745.1;ENSP00000473636.1;ENSP00000456288.1;ENSP00000290649.5	autocrine motility factor receptor [Source:HGNC Symbol;Acc:HGNC:463]	7	0.00459602	-0.0775511	0.0722544	0.314029	0.132241	-0.16337	-0.0410225	0.0758374	0.0260959	0.13326	-0.141611	-0.0422661	0.098922	0.0909093	0.239057	0.0643186	-0.170909	-0.0525624	0.146566	0.0712446	0.040161	-0.0956125	-0.303677	-0.11183	0.276424	-0.0403246	-0.0527541	-0.0288664	0.247748	0.0704055	-0.0840479	-0.141519	-0.287255	-0.128229	-0.483834	-0.194713	-0.257586	0.0195127	-0.0656217	0.0137756	-0.0933699	-0.125634	-0.164645	-0.219364	0.215698
AMOT	ENSG00000126016	ENSP00000305557.1;ENSP00000361026.1;ENSP00000361027.3;ENSP00000361030.1;ENSP00000429013.1	angiomotin [Source:HGNC Symbol;Acc:HGNC:17810]	3	0.0531183	0.0145071	-0.0923693	0.459734	0.239906	0.00681234	0.0143685	-0.537703	0.111468	0.0201345	-0.0999484	0.0551896	-0.169168	0.0282449	-0.0608176	-0.00428313	-0.635459	0.0203994	0.35425	0.154535	0.0819066	0.576912	-0.440838	-0.0170695	0.260929	-0.236124	-0.262951	-0.568664	0.0122346	-0.0625802	0.278253	0.18052	0.160987	-0.017505	0.0880634	0.255183	0.0436165	0.706106	-0.0647598	0.368151	-0.210471	0.0932449	-0.204009	0.376351	-0.371581
AMPD2	ENSG00000116337	ENSP00000436541.1;ENSP00000377292.3;ENSP00000437025.1;ENSP00000433739.1;ENSP00000432344.1;ENSP00000345498.4;ENSP00000437164.1;ENSP00000434891.1;ENSP00000358855.2;ENSP00000431904.1;ENSP00000351573.4;ENSP00000256578.3;ENSP00000431975.1;ENSP00000436303.1	adenosine monophosphate deaminase 2 [Source:HGNC Symbol;Acc:HGNC:469]	24	-0.290964	-0.0697441	0.14963	-0.111472	-0.181435	0.0689289	0.000463077	-0.0406431	-0.0753276	-0.172931	0.0514212	-0.0484662	0.075814	0.00328563	-0.363905	-0.0872338	-0.156371	0.0243745	-0.233933	0.0305169	0.275499	0.129324	-0.0615558	0.0715174	0.0607644	0.440139	-0.15099	-0.417979	0.0190451	0.166888	-0.0448382	0.460705	-0.0179115	-0.0254302	0.0220867	-0.41142	0.00942311	0.0183127	-0.0431081	-0.124943	0.137002	0.0654378	0.307704	0.0363566	-0.0813321
AMPD3	ENSG00000133805	ENSP00000379801.2;ENSP00000433351.1;ENSP00000433937.1;ENSP00000436987.1;ENSP00000434608.1;ENSP00000396000.2;ENSP00000432707.1;ENSP00000433284.1;ENSP00000379802.3;ENSP00000431648.1;ENSP00000435382.1	adenosine monophosphate deaminase 3 [Source:HGNC Symbol;Acc:HGNC:470]	36	-0.449142	-0.00902502	0.375145	-0.838777	0.470222	-0.0131403	0.0208088	-0.685524	0.152148	0.106154	0.428626	-0.666412	0.35764	1.28189	-0.337485	-0.138655	0.0497708	-0.102004	-0.344031	-0.203222	0.030858	-0.011771	-0.136711	0.608987	-0.627501	0.747835	0.915271	0.262038	-0.615813	0.434806	-0.337946	-0.551206	-0.206219	-0.0420531	0.756499	-0.864838	0.708712	-0.286557	0.63126	-0.0486354	-0.414868	-0.743648	-0.183563	-0.59853	0.269232
AMZ2	ENSG00000196704	ENSP00000352976.3;ENSP00000463596.1;ENSP00000462292.1;ENSP00000352831.4;ENSP00000464133.1;ENSP00000464635.1;ENSP00000462140.1;ENSP00000463012.1;ENSP00000483162.1;ENSP00000463344.1;ENSP00000463053.1;ENSP00000461935.1;ENSP00000463857.1;ENSP00000376481.2;ENSP00000462484.1	archaelysin family metallopeptidase 2 [Source:HGNC Symbol;Acc:HGNC:28041]	2	-0.0878428	0.12767	0.0878414	0.156757	0.0108086	0.191319	-0.137081	-0.0310621	-0.239626	0.0834513	0.467806	-0.0263294	0.314038	-0.0876442	0.21901	0.124611	0.429744	0.140827	0.103523	-0.119081	0.0605019	-0.233023	0.397919	0.371326	0.0234243	-0.332692	0.167538	0.392855	-0.0833782	0.368309	-0.335324	0.278022	0.0925005	-0.168415	-0.0109068	-0.223496	0.385412	-0.0228248	-0.084269	0.129065	-0.141405	0.0625181	0.105765	0.326326	0.202575
ANAPC1	ENSG00000153107	ENSP00000405375.1;ENSP00000494863.1;ENSP00000486322.1;ENSP00000396695.1;ENSP00000339109.3	anaphase promoting complex subunit 1 [Source:HGNC Symbol;Acc:HGNC:19988]	40	0.0427913	0.09929	-0.040891	0.0571864	0.0168642	0.14966	-0.018562	0.119518	-0.166791	-0.145085	-0.0409292	0.142152	-0.0422258	-0.0117034	-0.0393774	0.0256406	0.0759448	-0.136314	0.266937	-0.0876714	0.01461	-0.0565583	0.0367141	0.0745573	-0.143441	0.078417	-0.0869048	3.80243e-05	0.0617129	0.205788	-0.145855	-0.0480514	0.093743	0.0736491	0.179046	-0.0607225	0.173961	-0.171244	0.104959	-0.103895	0.0384501	0.0241085	-0.104901	0.111156	0.0469864
ANAPC10	ENSG00000164162	ENSP00000424463.1;ENSP00000310071.5;ENSP00000403891.2;ENSP00000421609.1;ENSP00000478501.1;ENSP00000423223.1;ENSP00000425459.1;ENSP00000423043.1;ENSP00000423995.1;ENSP00000493135.1	anaphase promoting complex subunit 10 [Source:HGNC Symbol;Acc:HGNC:24077]	3	0.213078	0.0376346	0.0561923	0.331711	0.0617665	-0.0389442	-0.0299835	0.177763	-0.104751	-0.321562	-0.117051	0.0771709	0.321914	-0.355237	-0.130727	-0.0772184	0.192881	0.0535614	0.261449	-0.0015323	-0.100232	-0.0236933	-0.0941008	0.0913543	-0.160144	0.147227	-0.176996	0.0153769	0.0315796	0.103546	-0.0546255	-0.260654	0.0244818	-0.0588304	0.0335441	0.322673	0.0994567	0.0139624	0.0915811	0.0968062	-0.0958941	0.446782	0.360274	0.35784	-0.000884251
ANAPC16	ENSG00000166295	ENSP00000477760.1;ENSP00000478792.1;ENSP00000299381.3	anaphase promoting complex subunit 16 [Source:HGNC Symbol;Acc:HGNC:26976]	1	0.174417	0.321755	0.107249	0.0831131	-0.116734	-0.0453493	0.00114639	0.225785	0.146468	-0.437168	0.115199	0.0539162	-0.137138	-0.116848	0.0513326	0.0505413	0.172174	0.0628549	-0.000861662	-1.16513	0.0151146	-0.406035	-0.210919	-0.148541	-0.505119	-0.280431	-1.69767	0.16231	0.284501	0.0731479	0.02826	-0.682549	0.20132	0.150104	-0.00173341	0.222019	-0.0490769	0.165506	-0.00483946	-0.078299	-0.34196	-0.090928	-0.0698563	0.116282	-0.0597811
ANAPC2	ENSG00000176248	ENSP00000314004.2	anaphase promoting complex subunit 2 [Source:HGNC Symbol;Acc:HGNC:19989]	13	0.098994	0.00897804	-0.0432294	0.105928	0.108808	0.146057	0.0658643	0.184848	-0.0601805	-0.234244	-0.0473115	0.0900103	-0.0275841	0.0442397	-0.00688729	-0.0216424	0.00292626	-0.214632	0.187784	-0.138352	0.139369	-0.161335	0.347168	0.184974	-0.13239	0.146509	-0.0144186	0.0897039	0.0436791	0.17284	-0.205819	-0.0780006	0.201379	-0.033116	0.108576	-0.214391	0.145497	-0.196592	0.0785725	-0.0712432	-0.0059427	-0.0294981	-0.146451	-0.0152134	0.161452
ANAPC4	ENSG00000053900	ENSP00000421840.1;ENSP00000426654.1;ENSP00000318775.3;ENSP00000426512.1	anaphase promoting complex subunit 4 [Source:HGNC Symbol;Acc:HGNC:19990]	19	0.0428614	0.023603	-0.0340413	-0.0736285	-0.0413359	0.0298337	-0.240801	-0.0320797	-0.107576	-0.0531417	-0.0691238	0.214757	0.0228467	-0.0456198	0.0266497	0.0170123	0.000909648	-0.00762318	0.295406	0.0240124	-0.0179166	0.0624181	0.129203	0.266143	-0.261861	0.176078	0.0365479	-0.0703807	0.154455	0.150003	-0.103582	-0.0202246	0.020663	0.0534749	0.251298	-0.119181	0.0616598	-0.309051	0.0032112	-0.178843	-0.149782	-0.0208863	-0.321418	0.0134148	0.0866646
ANAPC5	ENSG00000089053	ENSP00000439875.1;ENSP00000438754.1;ENSP00000261819.3;ENSP00000445191.1;ENSP00000437857.1;ENSP00000441508.1;ENSP00000440800.1;ENSP00000415061.2	anaphase promoting complex subunit 5 [Source:HGNC Symbol;Acc:HGNC:15713]	20	-0.0649705	-0.0910837	-0.0541548	0.0153424	0.107334	0.0868226	-0.0494502	0.0794054	-0.13298	-0.165524	-0.067183	0.151954	0.0618046	0.104972	0.0640571	0.0904567	0.102165	-0.0472027	0.11734	-0.100906	0.043165	-0.0250943	0.026277	-0.0448388	-0.170714	0.148104	-0.0634745	-0.0554713	-0.0192035	0.0992471	-0.139537	-0.0922217	0.0920523	-0.102598	0.26385	0.0620515	0.12297	-0.203661	0.137944	-0.162819	-0.075896	0.00521657	-0.193815	0.0591592	0.0233526
ANAPC7	ENSG00000196510	ENSP00000450293.1;ENSP00000450405.1;ENSP00000394394.3;ENSP00000402314.2	anaphase promoting complex subunit 7 [Source:HGNC Symbol;Acc:HGNC:17380]	20	0.138198	-0.0518186	0.0291864	0.150168	0.153214	-0.0732209	0.0266748	0.162642	-0.157285	-0.481863	-0.0924212	0.0652043	0.0152276	0.0628628	0.0384553	-0.137858	0.0747342	0.0521623	0.241062	-0.0347622	0.0540305	-0.0721193	-0.115562	-0.210574	-0.0951964	0.0525732	-0.0746054	0.185053	0.0357658	0.0603073	-0.0246881	-0.272689	0.0506872	-0.0911122	0.00180747	0.260284	-0.0498383	-0.153886	0.163	-0.30112	-0.0455664	0.176596	0.124514	0.0866103	-0.0466733
ANGEL1	ENSG00000013523	ENSP00000251089.2;ENSP00000452287.1;ENSP00000451534.1;ENSP00000451568.2	angel homolog 1 [Source:HGNC Symbol;Acc:HGNC:19961]	3	0.0784544	-0.180208	-0.32507	-0.276962	-0.296601	-0.323624	-0.0758987	-0.12035	-0.231416	-0.414936	-0.193557	0.237981	-0.384747	-0.124214	-0.114067	0.00228131	-0.374154	0.672549	-0.215566	0.0411995	-0.0115998	0.130245	0.0389803	-0.42406	0.176629	-0.530577	-0.236681	0.136415	-0.0832232	-0.295175	0.171044	-0.478629	-0.082784	0.528704	-0.027162	0.147491	-0.0532085	-0.727827	0.118712	-0.370475	-0.266504	-0.057977	-0.317762	-0.259481	-0.279472
ANGEL2	ENSG00000174606	ENSP00000438141.2;ENSP00000355929.3;ENSP00000353696.2	angel homolog 2 [Source:HGNC Symbol;Acc:HGNC:30534]	10	0.147652	0.015544	-0.0635501	0.550883	-0.103947	0.167572	-0.165264	0.0760067	-0.0900412	0.0900457	-0.205312	-0.0626204	-0.00906535	-0.128238	0.0564722	0.0520063	-0.0685264	-0.102112	0.258824	-0.188637	-0.0556202	-0.00121102	-0.0121491	0.0878541	-0.0536854	0.0621352	-0.0367365	-0.467302	-0.0199503	0.0692301	-0.0888035	-0.0243026	0.0183847	0.0139735	-0.0405762	-0.053569	-0.104733	-0.0921187	-0.0940551	-0.00248841	0.0169251	0.532682	0.0624599	-0.072429	-0.27538
ANKFY1	ENSG00000185722	ENSP00000460619.1;ENSP00000467522.1;ENSP00000459943.1;ENSP00000343362.4;ENSP00000459247.1;ENSP00000459775.1	ankyrin repeat and FYVE domain containing 1 [Source:HGNC Symbol;Acc:HGNC:20763]	50	0.0880766	0.121124	0.161039	-0.350581	0.1748	-0.11661	0.0948457	-0.22034	-0.204154	-0.257151	0.239836	-0.104701	0.25994	-0.3799	-0.17719	0.0453633	0.171581	-0.0974137	0.0503014	-0.054756	-0.0036974	0.152856	0.0186409	-0.141695	-0.208075	0.163755	0.21497	0.128437	0.110219	-0.0477073	0.181017	-0.017715	0.0858141	-0.0935208	0.158188	-0.470253	-0.109722	-0.174105	0.0257662	-0.250739	-0.122165	-0.0877157	0.249509	0.167426	-0.0732599
ANKHD1	ENSG00000131503	ENSP00000394489.1;ENSP00000405602.1;ENSP00000297183.7;ENSP00000378211.3;ENSP00000478529.1;ENSP00000421069.1;ENSP00000246149.6;ENSP00000390034.1;ENSP00000410959.1;ENSP00000378212.3;ENSP00000415887.1;ENSP00000393204.1;ENSP00000354085.2;ENSP00000405345.1	ankyrin repeat and KH domain containing 1 [Source:HGNC Symbol;Acc:HGNC:24714]	1	0.0186544	-0.165625	0.0738325	0.223744	0.14652	0.0850132	0.111826	-0.0702107	-0.105343	-0.469791	-0.0655153	-0.153879	-0.0998305	-0.103612	0.0461681	0.134321	0.0973929	-0.0712372	0.466348	0.278427	0.0668527	-0.0998891	0.0970584	0.168247	0.355935	-0.446782	0.0521035	-0.169057	0.00594289	0.143893	-0.056893	-0.19663	0.163418	0.0646163	0.0291227	0.0330335	-0.062196	-0.450703	-0.0286079	-0.375084	-0.0833105	-0.111313	-0.287853	-0.193689	-0.563136
ANKIB1	ENSG00000001629	ENSP00000407002.1;ENSP00000407913.1;ENSP00000396406.1;ENSP00000406644.1;ENSP00000265742.3	ankyrin repeat and IBR domain containing 1 [Source:HGNC Symbol;Acc:HGNC:22215]	12	-0.128151	-0.0864363	0.00606204	0.169928	-0.107162	-0.0492217	-0.0328763	-0.0774052	0.0402441	-0.114315	0.0445386	-0.12187	-0.058581	0.163796	-0.0625504	0.0498641	-0.0329727	0.231233	-0.0114913	0.0499319	-0.0474176	-0.0345454	0.0010178	0.123587	0.1112	0.00841147	0.0382434	0.101007	-0.0496763	0.0859483	-0.0185634	0.194463	-0.14344	-0.101399	-0.0258207	0.0637512	0.136826	0.0348583	0.188285	-0.0290977	0.131687	-0.111105	0.0300004	-0.16664	0.0022301
ANKLE2	ENSG00000176915	ENSP00000437807.1;ENSP00000445760.1;ENSP00000438551.1;ENSP00000437585.2;ENSP00000350686.5	ankyrin repeat and LEM domain containing 2 [Source:HGNC Symbol;Acc:HGNC:29101]	27	0.123988	0.00838241	0.305187	0.126243	0.115717	0.00601143	0.331686	-0.137773	-0.0640497	-0.123177	-0.0587795	0.0508108	0.12205	0.506336	-0.0181966	0.0824866	0.0940926	0.00516479	-0.108949	-0.16148	0.114	-0.0521617	0.0522232	-0.19393	-0.207057	0.299782	0.119257	0.539867	-0.0528713	-0.0177317	0.00243724	-0.0815742	-0.15401	0.180424	-0.118635	0.00929757	-0.0396077	-0.088249	0.208811	-0.163606	0.0842004	-0.0750157	0.0560345	-0.125825	-0.0249127
ANKMY2	ENSG00000106524	ENSP00000303570.2;ENSP00000486844.1;ENSP00000410075.1;ENSP00000392259.1;ENSP00000485738.1	ankyrin repeat and MYND domain containing 2 [Source:HGNC Symbol;Acc:HGNC:25370]	7	0.293057	0.293696	0.0236626	-0.15839	0.142969	0.101354	0.0944182	-0.144136	0.0343919	-0.0501592	0.251257	0.00749506	0.0826201	0.247943	-0.169578	0.0478564	0.0641081	0.0848678	0.0281244	-0.139018	-0.0759456	0.201487	0.0683433	-0.153703	-0.32757	-0.297598	0.124873	0.138056	-0.0741185	-0.0670732	0.085977	0.105335	0.29469	0.150968	0.236338	-0.540686	0.254478	-0.347849	-0.532691	-0.0819907	-0.0583278	-0.228659	-0.0487825	0.283392	0.00124694
ANKRA2	ENSG00000164331	ENSP00000296785.3;ENSP00000422643.1	ankyrin repeat family A member 2 [Source:HGNC Symbol;Acc:HGNC:13208]	2	0.0813269	0.00361207	-0.359284	-0.150181	-0.0147223	-0.0484713	-0.226059	-0.0893663	-0.0421668	-0.0113324	0.261578	-0.177614	-0.28	-0.272426	-0.237215	-0.226421	0.08989	0.162485	0.752695	0.0523762	0.18007	0.125282	-0.0620322	0.0226564	-0.129894	0.157392	0.183064	-0.108903	0.116312	-0.0259829	-0.179079	-0.139694	0.108523	0.111378	-0.0426417	0.196035	-0.732846	-0.350438	-0.244089	-0.156459	0.147612	0.0336002	-0.524647	-0.921276	-0.292606
ANKRD10	ENSG00000088448	ENSP00000312534.4;ENSP00000431927.1;ENSP00000474638.1;ENSP00000267339.2	ankyrin repeat domain 10 [Source:HGNC Symbol;Acc:HGNC:20265]	2	-0.0276994	0.0182794	-0.082964	0.230616	-0.0115117	-0.00025514	0.0915776	-0.0530678	0.0781015	0.10957	0.173691	-0.0343965	0.0214304	-0.0431251	-0.063781	-0.0609259	-0.0405193	0.061521	0.0407666	-0.0724481	0.0949897	0.185896	0.144855	0.51162	-0.0156949	0.326997	-0.0125317	-0.623191	-0.0783771	0.0119143	-0.103667	-0.144769	0.181679	0.0210074	0.114021	-0.11668	0.0365451	0.0999349	-0.195114	0.0106929	-0.0291684	0.0357684	0.171714	-0.133723	0.219653
ANKRD11	ENSG00000167522	ENSP00000495181.1;ENSP00000455008.1;ENSP00000496419.1;ENSP00000495608.1;ENSP00000496476.1;ENSP00000496636.1;ENSP00000496656.1;ENSP00000493644.1;ENSP00000495399.1;ENSP00000330815.5;ENSP00000478018.1;ENSP00000495449.1;ENSP00000494850.1;ENSP00000367581.2;ENSP00000493980.1;ENSP00000496651.1;ENSP00000495522.1;ENSP00000495743.1;ENSP00000496367.1;ENSP00000495975.1;ENSP00000495124.1;ENSP00000495226.1;ENS…	ankyrin repeat domain 11 [Source:HGNC Symbol;Acc:HGNC:21316]	25	0.192819	0.156829	-0.0303649	0.130031	0.0923164	-0.0255256	0.130594	-0.0756837	-0.00234163	-0.0594699	0.0447334	0.109623	-0.0997137	-0.2946	0.223043	-0.0562475	0.110121	0.0189947	0.0974468	0.0961746	-0.133698	0.180909	0.113069	0.0839754	-0.116141	-0.104395	0.116887	-0.107249	0.193782	0.00857076	0.145318	-0.252705	0.225786	0.0649642	-0.0015382	0.188497	0.0374646	-0.0856394	-0.167186	0.0491448	-0.0507036	0.200233	-0.144298	0.241642	-0.235044
ANKRD12	ENSG00000101745	ENSP00000262126.3;ENSP00000382897.3;ENSP00000464422.1;ENSP00000441510.2;ENSP00000462659.1;ENSP00000352073.7;ENSP00000462312.1	ankyrin repeat domain 12 [Source:HGNC Symbol;Acc:HGNC:29135]	44	0.255312	-0.0708401	-0.202205	0.000993662	-0.0101254	-0.115634	-0.100275	-0.113824	0.00273939	0.0152154	0.141022	0.0309185	-0.0393597	-0.273112	0.127473	-0.090786	0.0790737	-0.118265	0.326208	0.16082	-0.0397084	-0.0214809	-0.0692398	-0.127546	0.218244	-0.172343	-0.205987	-0.0801129	0.14783	-0.0212451	-0.0301115	-0.165391	0.142419	-0.105863	-0.0436319	0.106205	-0.0390328	-0.0286898	-0.0724969	0.0283123	-0.173505	-0.277143	0.0825665	0.0581318	0.0110824
ANKRD13A	ENSG00000076513	ENSP00000447110.2;ENSP00000474172.1;ENSP00000261739.4;ENSP00000449781.1;ENSP00000474745.1	ankyrin repeat domain 13A [Source:HGNC Symbol;Acc:HGNC:21268]	50	-0.0142681	0.0595674	0.454398	-0.278846	0.491417	0.0417493	0.272089	0.181747	-0.299781	-0.749127	-0.0926086	0.118781	0.227439	0.581492	-0.273653	0.20139	-0.135683	-0.506936	-0.188545	0.019201	0.123987	0.0375932	0.0518738	-0.207109	-0.410493	0.512338	0.531801	0.411803	0.279791	0.357709	-0.215571	-0.352889	0.0441071	-0.120014	0.273256	-0.535242	0.372901	-0.668204	0.108149	-0.56658	-0.164504	-0.445989	0.478247	-0.186233	-0.26483
ANKRD13D	ENSG00000172932	ENSP00000427130.2;ENSP00000480227.1;ENSP00000482134.1;ENSP00000402616.2;ENSP00000443977.1;ENSP00000310874.6;ENSP00000444404.1	ankyrin repeat domain 13D [Source:HGNC Symbol;Acc:HGNC:27880]	2	0.0638911	0.169713	0.206863	0.0217283	0.170704	0.104146	0.154964	-0.0340664	0.0978449	0.150582	0.324468	-0.118497	0.17511	0.00355437	-0.0355823	0.1687	0.128365	0.0798432	0.0563041	0.180824	-0.00102017	0.0715318	-0.0401714	0.0930961	-0.144864	-0.113487	-0.0487534	-0.00347328	0.175802	0.100515	0.170568	-0.051332	0.156453	0.060265	0.221415	-0.0690023	0.228258	-0.0942691	0.0716209	0.110535	-0.174782	-0.143789	0.137351	0.00576735	0.0517163
ANKRD16	ENSG00000134461	ENSP00000369434.4;ENSP00000352361.6;ENSP00000369436.4	ankyrin repeat domain 16 [Source:HGNC Symbol;Acc:HGNC:23471]	3	0.109899	0.0367967	-0.0107423	0.18864	-0.0718127	-0.192366	0.0241261	-0.397183	-0.114103	-0.239323	0.0308083	0.0177944	-0.72395	0.54135	-0.305244	0.065793	-0.0907752	0.110855	-0.129472	-0.266738	0.0207601	-0.148384	0.272368	-0.282294	-0.0612425	0.104653	-0.116618	-0.341906	-0.0244081	-0.0155306	0.0947334	0.0508208	-0.305954	-0.270391	0.209184	-0.243714	0.521814	0.605203	0.476344	0.374953	0.151991	0.23812	-0.224182	-0.171943	0.322573
ANKRD17	ENSG00000132466	ENSP00000427151.2;ENSP00000453294.1;ENSP00000453434.1;ENSP00000351416.4;ENSP00000332265.6;ENSP00000491481.1	ankyrin repeat domain 17 [Source:HGNC Symbol;Acc:HGNC:23575]	12	-0.167144	-0.152178	0.118478	0.277785	0.125951	0.0172346	0.127412	-0.18299	0.0282641	0.0935089	0.019219	-0.0267003	-0.00873832	0.205462	-0.107145	-0.0340591	0.0933794	0.0989015	0.112919	0.136102	0.188437	-0.152005	0.0153836	0.126118	-0.107413	0.295901	-0.0138515	0.181423	-0.175494	0.204601	-0.060967	0.074383	-0.166844	-0.0597984	0.126949	0.232478	0.185544	0.503502	0.238294	0.0351341	0.0573201	0.170039	0.234111	0.0477856	0.0635605
ANKRD26	ENSG00000107890	ENSP00000365255.4;ENSP00000405112.2;ENSP00000394152.1	ankyrin repeat domain 26 [Source:HGNC Symbol;Acc:HGNC:29186]	4	0.0685741	0.06109	0.179324	-0.0979649	0.0926803	0.197251	-0.114908	0.0425945	0.0481188	-0.342775	-0.250694	0.103855	0.0458809	-0.0901534	-0.0231804	-0.0370963	0.184183	0.0857825	0.100675	0.257017	0.0414718	0.128501	0.153411	-0.240783	0.176977	0.110805	-0.0636007	-0.0107099	0.017176	-0.0688615	-0.194088	-0.200392	-0.0443649	0.040863	0.0338451	-0.0454698	-0.0767112	-0.143613	-0.161213	-0.111941	-0.137206	-0.0963044	0.163947	0.044025	-0.0935037
ANKRD27	ENSG00000105186	ENSP00000464751.2;ENSP00000304292.3;ENSP00000467447.1;ENSP00000464819.1;ENSP00000466138.1;ENSP00000466905.1;ENSP00000476897.1	ankyrin repeat domain 27 [Source:HGNC Symbol;Acc:HGNC:25310]	10	0.184656	0.148796	0.065481	-0.0407923	0.0329383	0.0635827	-0.00934245	-0.103081	0.0194633	-0.0518987	0.293496	0.0749713	0.141852	0.105811	-0.187931	0.0674436	0.136296	0.109543	0.0640736	0.19512	0.0463698	-0.179578	-0.109049	0.10619	-0.0563621	0.0445194	-0.194129	0.0740993	-0.00364405	-0.0615178	-0.180734	-0.0367069	-0.144685	-0.0994609	-0.0666939	0.116467	-0.0323769	0.139589	-0.135591	-0.0483497	-0.241954	-0.083344	0.058069	-0.10615	0.30555
ANKRD28	ENSG00000206560	ENSP00000389489.1;ENSP00000397341.1;ENSP00000394845.1;ENSP00000382379.2;ENSP00000485421.1	ankyrin repeat domain 28 [Source:HGNC Symbol;Acc:HGNC:29024]	10	0.0248533	0.180989	0.201417	0.234756	0.1386	0.0422601	0.148551	-0.0723899	0.0955211	-0.111287	0.275465	0.120585	0.00943702	-0.26249	0.0312269	-0.060979	0.0467588	0.112462	-0.0288141	0.154262	-0.0795703	0.0289235	0.0543861	0.120392	-0.163604	0.0452757	-0.033838	-0.043398	-0.0510328	0.162686	-0.0515223	0.143713	-0.014278	0.0417251	0.188907	-0.240462	-0.20968	0.0134829	0.000503625	0.0317399	0.300435	-0.0503406	0.183035	-0.0719278	0.105735
ANKRD44	ENSG00000065413	ENSP00000387233.1;ENSP00000387141.1;ENSP00000416319.1;ENSP00000331516.2;ENSP00000405983.1;ENSP00000399895.1;ENSP00000403415.1;ENSP00000282272.9;ENSP00000496628.1	ankyrin repeat domain 44 [Source:HGNC Symbol;Acc:HGNC:25259]	70	0.00766503	0.00390798	0.116516	-0.12018	0.0672844	-0.00741795	0.0284036	0.0284656	-0.159913	-0.0136034	0.141819	-0.1204	0.107132	0.0595326	-0.188904	0.105387	0.052454	-0.0760808	-0.0824604	-0.00951627	-0.0593323	0.215424	0.061064	0.156508	-0.136607	0.17475	0.0487984	-0.0107853	0.129301	0.131574	0.0789977	0.0794915	0.0350208	0.0921814	0.113928	-0.241383	0.0619104	-0.168475	-0.0975523	-0.0877371	0.0545318	-0.260616	0.286309	0.0783921	-0.0755189
ANKRD49	ENSG00000168876	ENSP00000303518.3;ENSP00000438506.1;ENSP00000446433.1;ENSP00000442449.1;ENSP00000444030.1;ENSP00000439200.1;ENSP00000441877.1;ENSP00000445597.1;ENSP00000440396.1	ankyrin repeat domain 49 [Source:HGNC Symbol;Acc:HGNC:25970]	1	-0.172766	0.0755292	0.165501	-0.295843	0.0204501	0.0220831	0.131684	0.0519596	0.0720386	0.105352	-0.12896	0.0439689	-0.104213	-0.0621627	-0.128284	-0.0693937	-0.203738	0.0196877	-0.0810845	-0.0671721	0.0322159	0.140485	0.128951	0.0538067	0.181125	-0.111888	-0.0084358	-3.80243e-05	0.0938391	-0.319156	-1.06499	0.201674	0.0282993	-0.39456	-0.0651912	-0.0880466	0.354019	0.243037	0.190275	0.0724241	0.104883	0.176867	-0.0260438	-0.400683	0.0570157
ANKRD52	ENSG00000139645	ENSP00000267116.7	ankyrin repeat domain 52 [Source:HGNC Symbol;Acc:HGNC:26614]	1	0.0340949	0.181958	0.326371	0.339688	0.173506	0.0815324	0.183547	-0.0954775	0.284105	0.387066	-0.0180641	-0.239186	-0.0358483	0.981273	-0.00224892	0.131386	0.0139359	0.0276722	0.209219	0.134933	0.278018	-0.26322	-0.0996829	0.279994	0.246468	0.373122	0.0720779	0.400734	-0.113794	0.360322	-0.70833	0.137018	-0.499524	-0.146262	0.178717	0.0305035	0.489085	0.629028	0.231653	0.505018	0.197458	0.300253	0.0312056	-0.327865	0.297563
ANKRD54	ENSG00000100124	ENSP00000215941.4;ENSP00000477088.1;ENSP00000385180.2;ENSP00000412534.2;ENSP00000391744.1;ENSP00000393035.1;ENSP00000387507.1;ENSP00000405782.2;ENSP00000384392.1	ankyrin repeat domain 54 [Source:HGNC Symbol;Acc:HGNC:25185]	1	0.231657	0.0538388	0.0965218	0.0584213	0.0352879	0.0208789	0.0858662	0.073401	-0.168235	-0.840782	-0.0734031	-0.210474	0.0644652	-0.196934	0.379149	-0.149699	0.218443	-0.249605	-0.238856	-0.180297	-0.040549	0.390619	0.411825	0.626437	0.00751975	0.0827991	-0.00496193	0.725555	0.20018	0.0022376	0.884508	0.474039	0.695737	0.38753	-0.159118	-1.10988	-0.450083	-0.0190371	-0.16088	-0.369167	-0.124994	-0.253192	0.0778589	-0.313704	0.0379186
ANKS1A	ENSG00000064999	ENSP00000353518.3	ankyrin repeat and sterile alpha motif domain containing 1A [Source:HGNC Symbol;Acc:HGNC:20961]	14	-0.0631282	-0.0156548	0.035445	0.250264	-0.102712	-0.00193853	-0.109714	0.0436334	-0.01969	-0.0612371	0.112237	-0.200992	0.0353451	-0.153699	-0.214145	0.0265544	0.0670807	0.0311318	0.0773725	0.11342	0.0197742	-0.171882	-0.0673424	-0.121299	-0.211805	0.0906489	-0.0582193	0.1272	-0.0262323	0.126358	0.0564507	0.0922368	-0.0888613	0.071951	0.177121	-0.191862	0.057994	0.307193	-0.0117683	-0.00417017	0.0479027	0.259036	0.145497	0.123715	-0.160978
ANKZF1	ENSG00000163516	ENSP00000406514.1;ENSP00000386815.1;ENSP00000394359.1;ENSP00000404113.1;ENSP00000321617.5;ENSP00000394652.1;ENSP00000386337.3;ENSP00000399667.1	ankyrin repeat and zinc finger domain containing 1 [Source:HGNC Symbol;Acc:HGNC:25527]	7	-0.190269	-0.0114408	0.0262701	-0.164996	0.0233104	0.0449143	0.0898926	0.0785862	-0.021475	0.00363396	0.108775	0.0204709	0.148627	-0.0048963	-0.230183	-0.169202	-0.0475338	0.13276	0.0464218	-0.410983	0.12966	0.100203	-0.201625	-0.0515359	-0.00357055	0.0215866	0.113664	-0.0269683	0.0272266	0.182903	-0.178739	0.104482	-0.0849382	-0.0789288	0.149346	-0.115467	0.0334744	0.0330797	0.227931	0.0205005	0.140921	0.171846	0.02665	-0.0543458	0.0142523
ANO10	ENSG00000160746	ENSP00000397360.1;ENSP00000404988.1;ENSP00000416266.1;ENSP00000406712.1;ENSP00000292246.3;ENSP00000399103.1;ENSP00000406432.1;ENSP00000327767.4;ENSP00000396990.2;ENSP00000402845.1;ENSP00000402010.1;ENSP00000379398.3;ENSP00000394119.2;ENSP00000412997.1	anoctamin 10 [Source:HGNC Symbol;Acc:HGNC:25519]	2	0.63076	0.201255	0.503709	0.521684	0.19257	0.437674	-0.320007	0.119772	0.653663	0.633456	-0.152954	0.429848	-0.130673	-0.450353	0.199233	0.27257	-0.125286	-0.58803	0.928467	0.796924	-0.233298	0.428459	-0.265869	-0.0223542	0.149504	0.0739889	-0.627597	-0.348868	-0.715096	0.12289	-0.148857	-0.0967648	-0.37047	-0.162245	0.131747	0.401751	-0.784607	0.841161	-1.05235	0.950114	0.629776	0.523618	-0.164646	-0.31023	1.19064
ANO6	ENSG00000177119	ENSP00000413137.2;ENSP00000449423.1;ENSP00000320087.8;ENSP00000409126.3;ENSP00000391417.2	anoctamin 6 [Source:HGNC Symbol;Acc:HGNC:25240]	13	-0.0591817	-0.460663	0.570277	-0.365816	0.278359	-0.108471	0.321833	0.0940497	-0.0865076	-0.0547356	0.198463	-0.228377	0.441428	-0.243559	-0.690075	-0.294971	-0.14291	0.21129	-0.0409357	-0.124364	0.100495	-0.223812	0.0852412	-0.447558	-1.09203	0.640795	0.417113	0.746877	-0.582605	0.128552	-0.191586	-0.283181	0.119872	-0.104794	-0.145173	-0.432046	-0.16516	-1.22991	0.251446	-0.372748	-0.179062	-0.103361	0.322965	0.119484	-0.669547
ANO9	ENSG00000185101	ENSP00000332788.6	anoctamin 9 [Source:HGNC Symbol;Acc:HGNC:20679]	2	-0.210209	0.0802271	-0.273166	-0.163862	0.101162	0.132446	-0.236871	-0.199482	0.177966	0.264702	0.142231	0.081191	0.225522	-0.394242	0.315492	0.00732697	0.322878	0.0834756	0.0107743	0.233318	-0.156834	0.0501488	0.426198	0.325346	0.346503	-0.396109	0.3188	-0.296146	-0.146245	0.00228002	0.00703862	0.309388	0.0311518	-0.103627	0.0869941	-0.429997	-0.130845	-0.275726	0.0304193	-0.300605	0.056474	0.0765433	0.226911	0.301931	0.127537
ANP32A	ENSG00000140350	ENSP00000417864.2;ENSP00000453838.1;ENSP00000386496.2	acidic nuclear phosphoprotein 32 family member A [Source:HGNC Symbol;Acc:HGNC:13233]	112	-0.0739576	0.0213546	-0.048087	0.183919	-0.0434313	-0.0224391	0.0720189	0.196004	-0.123612	-0.123081	0.062045	-0.0273268	-0.0308037	-0.110287	0.0405581	-0.0585358	-0.051532	-0.0786699	0.115895	-0.148827	-0.0655917	-0.0398639	-0.100194	0.0844553	-0.0116745	-0.0885871	-0.0428968	-0.0863738	-0.0317585	-0.0133176	0.0653772	0.10158	0.160806	-0.0855844	-0.0460474	0.0645178	-0.176158	0.328799	-0.0384638	-0.0772903	0.114375	0.181312	0.126949	-0.120408	0.0826333
ANP32B	ENSG00000136938	ENSP00000345848.4	acidic nuclear phosphoprotein 32 family member B [Source:HGNC Symbol;Acc:HGNC:16677]	51	-0.0989752	-0.046306	-0.079501	0.137191	-0.0339327	0.039272	0.0798563	0.139043	-0.0862746	-0.148758	-0.0347712	0.0608398	-0.0684541	0.189553	0.0216058	-0.0423586	0.0631948	-0.0469887	-0.078688	-0.236707	-0.00552848	0.00067	0.00241617	-0.0878105	-0.131598	-0.00855464	-0.122883	-0.196549	-0.0305097	0.00704522	-0.284405	0.250699	0.103911	0.11488	-0.153455	0.0802569	-0.0287139	-0.253161	0.109651	-0.194276	0.0926141	0.11197	0.129126	-0.0505302	0.00136729
ANP32E	ENSG00000143401	ENSP00000487027.1;ENSP00000463154.1;ENSP00000432684.1;ENSP00000431434.1;ENSP00000435215.1;ENSP00000481415.1;ENSP00000436529.1;ENSP00000393718.2;ENSP00000358111.2;ENSP00000358110.5	acidic nuclear phosphoprotein 32 family member E [Source:HGNC Symbol;Acc:HGNC:16673]	67	-0.0930537	0.264779	-0.165161	-0.0694488	-0.0211258	0.0961851	-0.0457589	-1.33222e-05	0.0655893	0.0567876	0.242814	0.111827	-0.0423508	-0.0454871	0.166509	0.131116	0.112989	-0.0101778	0.107904	-0.0107374	-0.129964	0.0251293	0.144127	0.20121	-0.052552	0.0304373	0.0742646	-0.353286	0.15158	0.183084	0.130511	0.170869	0.170294	0.044167	0.0780039	0.0240788	0.033195	0.0447935	-0.272176	0.00881964	-0.0202299	0.539845	0.086027	0.0857297	0.153881
ANTXR2	ENSG00000163297	ENSP00000306185.6;ENSP00000314883.6;ENSP00000413700.1;ENSP00000384028.1;ENSP00000385575.2	anthrax toxin receptor 2 [Source:HGNC Symbol;Acc:HGNC:21732]	11	-0.384065	-0.330336	0.390612	-0.159239	0.3873	0.0351292	0.0314777	0.319597	0.143768	0.139848	-0.775203	-0.793397	0.426274	-0.035987	0.0143954	-0.339729	-0.119315	-0.0573873	0.491289	0.174664	0.44132	-0.446271	-0.182465	-0.779061	0.0494807	0.348895	0.849044	0.18069	-0.425747	-0.257514	-0.282219	-0.0844614	0.0396622	-0.189839	-0.214108	-0.0939821	-0.318634	-0.272813	0.0643769	-0.101837	0.0138462	0.0855518	0.275669	0.156989	-1.0011
ANXA1	ENSG00000135046	ENSP00000257497.6;ENSP00000412489.1;ENSP00000414013.1;ENSP00000366109.1	annexin A1 [Source:HGNC Symbol;Acc:HGNC:533]	17	-0.246429	-0.761461	-0.657374	-0.702238	0.171296	0.729552	0.410818	-0.19561	-0.351888	-0.188518	1.34944	0.116484	0.560992	-0.382794	0.0775629	-0.591836	0.831128	-0.089423	-0.371377	-0.88604	0.0709582	0.563655	-0.243813	0.635643	-0.153846	-0.33065	0.0429037	-0.477514	-0.542696	-0.456021	-0.648207	0.498113	-0.293764	-0.327723	0.332394	-0.799208	-0.116635	0.193746	0.858531	0.0754544	-0.329612	-0.307067	-0.569127	-0.523934	0.196245
ANXA11	ENSG00000122359	ENSP00000405009.1;ENSP00000265447.5;ENSP00000414642.1;ENSP00000398610.1;ENSP00000361305.3;ENSP00000404412.2	annexin A11 [Source:HGNC Symbol;Acc:HGNC:535]	149	0.0673686	0.0460311	-0.0936122	-0.217971	0.0827659	0.131286	-0.215944	-0.264507	0.051224	0.0750748	0.00409696	0.0548357	0.0382731	-0.102164	0.29037	0.284493	0.0491677	-0.000475412	0.00947964	-0.034581	-0.0289408	0.147853	0.17573	-0.0278064	0.0582982	-0.299963	0.0280183	-0.493186	0.24833	0.0228431	-0.134252	-0.00291509	0.268574	0.0352394	0.0271297	0.102307	0.173637	-0.149147	-0.168007	0.101983	-0.0267142	-0.0733782	-0.0577655	0.045788	0.10664
ANXA2	ENSG00000182718	ENSP00000452858.1;ENSP00000453770.1;ENSP00000453754.1;ENSP00000453039.1;ENSP00000453566.1;ENSP00000379342.3;ENSP00000453464.1;ENSP00000453579.1;ENSP00000452895.1;ENSP00000453945.1;ENSP00000452958.1;ENSP00000453739.1;ENSP00000453925.1;ENSP00000453000.1;ENSP00000411352.2;ENSP00000452876.1;ENSP00000454096.1;ENSP00000453174.1;ENSP00000453742.1;ENSP00000453694.1;ENSP00000346032.3;ENSP00000452921.1;ENS…	annexin A2 [Source:HGNC Symbol;Acc:HGNC:537]	248	-0.215635	-0.0723812	0.447713	0.772338	-0.266994	0.172628	0.334412	-0.610057	0.298628	0.325286	0.819652	-0.169435	0.146912	0.823538	0.0668087	-0.00471379	-0.183066	-0.178181	0.441259	-0.175528	-0.00744747	-0.546261	-0.299271	0.485651	0.375758	-0.148319	0.146577	0.322128	-0.686519	-0.0752158	0.0117064	0.118555	-0.128739	-0.151255	-0.415267	0.54929	0.549172	0.234984	0.92785	0.379878	0.0442232	0.367526	-0.502191	-0.184077	0.442181
ANXA4	ENSG00000196975	ENSP00000489464.1;ENSP00000489316.1;ENSP00000377833.4;ENSP00000386756.1;ENSP00000489490.1	annexin A4 [Source:HGNC Symbol;Acc:HGNC:542]	91	-0.100534	-1.02296	-0.402531	-0.842218	-1.35136	-1.38552	-0.718359	0.270544	-1.18126	-0.775453	0.209832	-0.298525	0.274397	0.543411	-0.846076	-0.342695	-0.826929	0.849862	-0.763171	-0.786837	-0.270773	0.15073	-0.621319	-0.650088	-0.0820313	0.935155	-0.144099	-0.245933	1.04451	-1.53893	-0.613022	-1.16808	-1.53737	-1.25298	-1.29195	-0.843918	0.601106	-0.232321	0.531664	-0.720022	-0.476876	-0.0829421	1.71462	-0.37739	-0.514774
ANXA5	ENSG00000164111	ENSP00000424106.1;ENSP00000421421.1;ENSP00000427135.1;ENSP00000424199.1;ENSP00000296511.5	annexin A5 [Source:HGNC Symbol;Acc:HGNC:543]	188	-0.00879161	0.0722138	0.0978947	0.110687	0.0181119	0.201948	0.0322512	0.0308543	0.119414	0.17911	0.449328	-0.21953	-0.197428	-0.0503275	0.142566	-0.0572138	-0.211542	0.513452	0.179786	-0.2647	-0.14669	-0.163575	0.0241393	0.533903	0.276952	-0.297347	-0.14254	-0.0210114	-0.492978	-0.081242	0.227808	0.0601586	-0.0354241	-0.0114827	0.00180319	0.155688	0.204767	0.0479159	0.28544	0.156083	0.0353248	0.189988	-0.302214	0.41541	0.0651381
ANXA6	ENSG00000197043	ENSP00000366980.5;ENSP00000346550.5;ENSP00000430420.1;ENSP00000428916.1;ENSP00000430663.2;ENSP00000430429.1;ENSP00000430826.1;ENSP00000431078.1;ENSP00000430572.1;ENSP00000430517.1;ENSP00000431086.1	annexin A6 [Source:HGNC Symbol;Acc:HGNC:544]	481	-0.372272	-0.10785	0.594032	-0.53105	0.110861	-0.183778	-0.0822306	-0.010254	-0.182937	-0.148612	0.342253	-0.106548	0.322209	0.227393	-0.233163	0.29362	0.00509502	0.350048	0.32757	-0.143545	-0.178278	0.276084	0.254818	0.188153	0.116706	0.0636032	0.583077	-0.429281	0.555653	0.46267	-0.0733606	-0.0337946	0.121656	0.273949	0.281069	-0.315177	0.606138	-0.801752	-0.259316	-0.288649	-0.0972041	-0.251793	-0.167335	-0.399439	0.121197
ANXA7	ENSG00000138279	ENSP00000362010.4;ENSP00000378317.3;ENSP00000362012.4	annexin A7 [Source:HGNC Symbol;Acc:HGNC:545]	65	0.204593	0.0789901	-0.0312197	-0.102531	-0.00611292	0.137892	-0.0693092	-0.162689	-0.149645	-0.133954	0.0127609	-0.210837	-0.0581059	-0.0143962	0.204988	0.0668132	0.266375	-0.105157	0.34605	0.08296	-0.300086	0.0184359	-0.145901	0.185209	-0.000972298	-0.225557	0.00460853	-0.181937	-0.0471591	0.11404	0.0249066	-0.0791479	0.15242	0.183837	0.0985028	-0.0177481	0.226844	-0.105263	-0.123038	-0.124303	-0.112076	-0.0568166	-0.0714502	0.364837	0.251508
AP1AR	ENSG00000138660	ENSP00000422529.1;ENSP00000274000.5;ENSP00000309023.6	adaptor related protein complex 1 associated regulatory protein [Source:HGNC Symbol;Acc:HGNC:28808]	3	0.197039	0.327049	0.132084	0.128292	0.111345	0.0263199	0.0612321	-0.177083	-0.128363	0.055729	-0.150929	-0.129192	0.102929	-0.132526	-0.068155	0.181114	0.00636722	-0.0172757	0.157195	0.055699	-0.212328	0.169489	0.127173	-0.123889	0.14743	-0.00656745	-0.163975	-0.245257	-0.0172284	-0.0271071	0.297191	-0.112628	0.050677	-0.0232951	-0.0521344	0.609673	0.0406771	-0.238241	-0.0765222	-0.148446	0.0346189	-0.184344	-0.105446	0.122282	0.529797
AP1B1	ENSG00000100280	ENSP00000319361.7;ENSP00000387612.1;ENSP00000384194.1;ENSP00000400022.1;ENSP00000400065.2;ENSP00000350199.2;ENSP00000386071.1;ENSP00000392735.1	adaptor related protein complex 1 beta 1 subunit [Source:HGNC Symbol;Acc:HGNC:554]	76	-0.181968	-0.128561	-0.011532	-0.160531	-0.0182109	-0.0735759	-0.0441036	0.00654335	0.0163341	0.101799	0.059338	0.00877836	-0.0015891	0.129008	-0.150811	0.088618	-0.109787	0.179813	-0.145789	-0.153392	0.0109612	0.0926549	0.041834	0.17016	0.065885	-0.0572911	0.0185698	-0.0957687	0.12936	0.115803	0.0302413	0.208024	-0.125034	-0.0190029	0.106941	-0.12671	0.136852	0.142842	0.0680772	0.0133245	-0.0412866	-0.0391698	0.00874396	-0.0604175	0.10626
AP1G1	ENSG00000166747	ENSP00000299980.4;ENSP00000454970.1;ENSP00000456058.1;ENSP00000454713.1;ENSP00000454523.1;ENSP00000454932.1;ENSP00000405836.2;ENSP00000455400.1;ENSP00000377148.3;ENSP00000457726.1;ENSP00000454219.1;ENSP00000456493.1;ENSP00000457927.1;ENSP00000454717.1;ENSP00000456316.1	adaptor related protein complex 1 gamma 1 subunit [Source:HGNC Symbol;Acc:HGNC:555]	63	-0.236888	-0.124319	-0.0966058	-0.0300293	-0.0281552	0.0253997	-0.0195572	0.0416004	-0.0374121	-0.081823	0.0564074	-0.0185963	0.0275777	0.0503277	-0.070399	0.00914077	-0.147863	0.0513284	-0.122444	-0.0409903	-0.133545	0.0831927	0.0157352	0.074404	0.0482882	-0.10753	0.0155715	-0.0368027	0.00994674	0.0614965	-0.0013934	0.217617	-0.111918	-0.081828	0.0875409	-0.0609174	0.0849104	0.031911	-0.0729896	-0.0526631	-0.0894382	0.0227315	-0.187607	-0.1026	0.016785
AP1G2	ENSG00000213983	ENSP00000450588.1;ENSP00000451343.1;ENSP00000450805.1;ENSP00000312442.5;ENSP00000450888.1;ENSP00000451504.1;ENSP00000452153.1;ENSP00000380309.3	adaptor related protein complex 1 gamma 2 subunit [Source:HGNC Symbol;Acc:HGNC:556]	21	-0.209164	-0.288868	0.146126	-0.420145	0.0567482	-0.018125	0.0725417	-0.035119	0.0394722	0.103046	0.0703757	0.0811094	0.156359	0.182975	-0.198403	0.310184	-0.210222	0.00975612	-0.365064	-0.447856	0.0375214	0.0649531	0.282883	0.314901	0.180667	-0.0127012	0.193475	-0.0454955	0.38895	0.188814	0.210422	0.119634	0.0264162	-0.129239	0.0549891	-0.518221	0.503338	0.0024218	0.19801	0.111198	-0.0589696	-0.443345	0.228173	-0.13587	0.495934
AP1M1	ENSG00000072958	ENSP00000388996.1;ENSP00000291439.2;ENSP00000466858.1;ENSP00000467721.1;ENSP00000468140.1;ENSP00000467417.1;ENSP00000411498.2;ENSP00000468015.1;ENSP00000482949.1;ENSP00000465224.1	adaptor related protein complex 1 mu 1 subunit [Source:HGNC Symbol;Acc:HGNC:13667]	65	-0.20238	-0.153837	-0.138609	-0.0935702	-0.0847897	-0.00585317	-0.0749107	0.0589527	0.0718798	0.150465	-0.0310725	0.0317773	0.0319822	0.0464223	-0.0639358	0.135825	-0.124608	0.0676521	-0.0913869	-0.117192	-0.0334385	0.0627288	0.0290515	0.0353029	0.130226	-0.0802163	0.0138425	-0.133965	0.174548	0.0707804	-0.102362	0.192619	-0.112321	-0.134362	0.118367	-0.0815483	0.197354	0.103638	0.0793905	0.127891	-0.0261043	-0.000876316	0.0119961	-0.0661098	0.213409
AP1S1	ENSG00000106367	ENSP00000336666.5;ENSP00000410780.1;ENSP00000399902.1;ENSP00000496332.1;ENSP00000496031.1	adaptor related protein complex 1 sigma 1 subunit [Source:HGNC Symbol;Acc:HGNC:559]	5	-0.0523519	0.0905463	-0.547252	-0.0965563	-0.125213	-0.271776	-0.166986	-0.514721	0.221744	0.262848	0.154095	-0.0846628	-0.129407	-0.180756	-0.16271	0.171874	-0.0764441	0.1143	0.03143	0.137316	-0.0478105	0.107904	0.09471	0.0551006	0.263556	-0.161816	0.12067	-0.183301	0.266543	0.162517	0.619215	0.464662	-0.00120357	0.0662591	0.295764	-0.0946853	-0.0667682	0.0543831	-0.10058	0.197204	-0.0468716	-0.199221	-0.530261	-0.0675112	0.660742
AP1S2	ENSG00000182287	ENSP00000403498.1;ENSP00000369645.1;ENSP00000328789.2;ENSP00000389474.1;ENSP00000444957.2	adaptor related protein complex 1 sigma 2 subunit [Source:HGNC Symbol;Acc:HGNC:560]	8	-0.335701	-0.254173	0.316523	-0.0180084	0.0421358	0.100805	0.100688	0.210228	0.189606	0.171936	-0.160457	0.0903638	0.325278	0.250911	-0.00808877	0.350702	-0.10978	0.210854	-0.589996	-0.171838	-0.202024	-0.00160899	-0.0943039	0.00577428	-0.152175	0.181094	0.509947	0.0391042	0.102691	-0.0747025	-0.262705	-0.0389494	0.0760333	-0.136893	-0.00700018	-0.0327368	0.250862	0.0988629	0.00270915	0.216974	-0.190806	0.215002	0.2929	-0.199989	-0.404706
AP1S3	ENSG00000152056	ENSP00000379890.2;ENSP00000379891.2;ENSP00000399738.1;ENSP00000388738.2;ENSP00000401705.1;ENSP00000397155.1;ENSP00000387199.1;ENSP00000333888.3	adaptor related protein complex 1 sigma 3 subunit [Source:HGNC Symbol;Acc:HGNC:18971]	5	-0.0798444	0.0613679	0.0780857	0.0521982	-0.0155657	0.200671	-0.0421381	0.0568479	-0.164686	0.0576453	0.213203	0.0164741	0.217323	0.357941	-0.14679	-0.0650961	-0.194329	-0.338721	0.0138985	-0.522203	-0.0353812	-0.654706	0.170506	-0.644982	0.387376	0.152012	0.205362	0.203798	-0.0469961	0.463162	-0.301218	-0.143655	-0.0359655	-0.35122	0.427956	-0.36536	0.380201	0.208888	-0.0187672	-0.221602	-0.089061	-0.543681	-0.379365	0.0275609	-0.424792
AP2A1	ENSG00000196961	ENSP00000346246.4;ENSP00000351926.4;ENSP00000472492.1	adaptor related protein complex 2 alpha 1 subunit [Source:HGNC Symbol;Acc:HGNC:561]	71	-0.247851	-0.180577	0.055029	0.0678241	-0.102171	0.0134886	-0.103016	-0.120685	0.0846018	0.112953	-0.0978174	0.0196486	-0.00975576	0.139839	0.00847613	0.0528164	0.105181	0.200638	-0.0998716	-0.158924	0.0466256	-0.0767825	-0.0229127	0.0370131	0.0796096	0.216972	0.0846327	-0.302679	0.0509454	0.308326	-0.240278	0.0726339	-0.182953	0.0036681	0.058943	0.0850723	0.29198	-0.0485861	-0.145518	0.0634648	-0.166372	0.381088	0.333804	-0.0910569	-0.271337
AP2A2	ENSG00000183020;ENSG00000281385;ENSG00000280759	ENSP00000435756.1;ENSP00000487205.1;ENSP00000486895.1;ENSP00000485960.1;ENSP00000486169.1;ENSP00000434563.1;ENSP00000413234.2;ENSP00000431630.1;ENSP00000327694.5;ENSP00000485977.1;ENSP00000435863.1;ENSP00000487282.1;ENSP00000487149.1;ENSP00000486729.1;ENSP00000434432.1;ENSP00000433498.1;ENSP00000486890.1;ENSP00000486035.1;ENSP00000487352.1;ENSP00000434553.1;ENSP00000485814.1;ENSP00000486964.1;ENS…	adaptor related protein complex 2 alpha 2 subunit [Source:HGNC Symbol;Acc:HGNC:562]	40	-0.194692	-0.211961	0.122999	0.128685	-0.159264	0.115955	0.0124424	0.138222	-0.330979	-0.43336	0.0314903	-0.00823098	0.0179443	9.03942e-05	-0.0247944	0.216976	0.0783316	0.208194	-0.077807	-0.0887511	0.0962925	0.124228	-0.0124029	-0.0263583	-0.182686	-0.0791407	0.00614755	-0.173548	0.257343	0.207801	-0.00310678	-0.384404	-0.028123	0.0210023	0.128096	0.154574	-0.0828618	-0.40863	0.21626	-0.517875	0.05689	0.529294	0.0551182	-0.26438	-0.248524
AP2B1	ENSG00000006125	ENSP00000465357.1;ENSP00000487324.1;ENSP00000482835.1;ENSP00000466812.1;ENSP00000482825.1;ENSP00000481246.1;ENSP00000466580.1;ENSP00000482315.1;ENSP00000464966.1;ENSP00000479691.1;ENSP00000481704.1;ENSP00000478115.1;ENSP00000465848.1;ENSP00000483185.1;ENSP00000468813.1;ENSP00000484708.1;ENSP00000468183.1;ENSP00000478471.1;ENSP00000467382.1	adaptor related protein complex 2 beta 1 subunit [Source:HGNC Symbol;Acc:HGNC:563]	55	-0.18042	-0.217181	0.104941	0.140216	-0.136923	0.0611449	-0.0850467	-0.0831848	0.0379479	0.102075	-0.0571023	0.101903	0.00464172	0.0958057	0.0613188	0.185876	0.0655787	0.164581	-0.0569416	-0.0750455	0.114292	0.0889914	-0.0771914	0.0214697	0.070634	0.117077	0.0560165	-0.405937	0.374869	0.356018	-0.191013	-0.0873854	-0.206493	0.139914	0.0895976	0.393538	0.223055	-0.0064713	-0.234272	0.0367784	-0.0358086	0.485566	0.224536	-0.108745	-0.104692
AP2M1	ENSG00000161203	ENSP00000409081.1;ENSP00000404031.1;ENSP00000403362.2;ENSP00000402592.1;ENSP00000481563.1;ENSP00000371894.3;ENSP00000416688.1;ENSP00000404326.1;ENSP00000402051.1;ENSP00000395438.1;ENSP00000292807.5	adaptor related protein complex 2 mu 1 subunit [Source:HGNC Symbol;Acc:HGNC:564]	34	-0.215626	-0.326578	0.165749	0.113395	-0.179177	0.0725107	-0.174868	-0.0737606	0.015169	-0.0074624	0.00223268	0.141458	-0.0222587	0.110558	0.0557107	0.1798	0.051612	0.248101	-0.0917905	-0.220738	0.0515665	0.105359	0.0708862	0.0972377	-0.0137456	0.236879	0.0547281	-0.471002	0.417831	0.413058	-0.190652	-0.0845477	-0.272801	0.0902528	0.084853	0.285491	0.116321	-0.198867	-0.282589	-0.100261	-0.128658	0.572664	0.25178	-0.161604	-0.107617
AP2S1	ENSG00000042753	ENSP00000470235.1;ENSP00000471340.1;ENSP00000470176.1;ENSP00000472080.1;ENSP00000470898.1;ENSP00000263271.6;ENSP00000263270.5	adaptor related protein complex 2 sigma 1 subunit [Source:HGNC Symbol;Acc:HGNC:565]	13	-0.319281	-0.253938	-0.0364716	0.0302231	-0.224568	0.0311632	-0.229101	-0.0510558	0.125754	0.123861	-0.100437	-0.0430038	0.0118396	0.111622	-0.0769488	0.109841	-0.00178171	0.168633	-0.114793	-0.059926	-0.0533674	0.121082	0.0127053	-0.0637524	0.126732	0.248754	0.286771	-0.550661	0.273908	0.274231	-0.341381	-0.0393653	-0.257572	-0.0161239	0.275918	0.225157	0.0912109	-0.228688	-0.0381849	-0.0267697	-0.114416	0.368442	0.0590783	-0.294699	-0.427191
AP3B1	ENSG00000132842	ENSP00000430597.1;ENSP00000429228.1;ENSP00000255194.6	adaptor related protein complex 3 beta 1 subunit [Source:HGNC Symbol;Acc:HGNC:566]	56	0.0377209	0.047057	0.105266	-0.0363096	0.161634	0.0170475	0.184737	-0.0146011	0.0332295	-0.000796737	0.185214	0.018869	-0.0499162	0.00234329	-0.112041	0.0745389	-0.024921	-0.0279676	0.0141554	0.0241768	-0.00692076	0.0543989	-0.0351259	0.154225	0.00377578	0.0807748	-0.120479	0.0876711	0.0756219	0.0726667	0.0339572	-0.0564561	-0.0117506	-0.0669329	-0.0189517	-0.0881695	0.213101	-0.00356361	0.194147	-0.0850318	-0.0793216	0.0950607	0.0445812	0.0208637	-0.053002
AP3D1	ENSG00000065000	ENSP00000481961.1;ENSP00000495274.1;ENSP00000466267.1;ENSP00000468449.2;ENSP00000493531.1;ENSP00000494100.1;ENSP00000494972.1;ENSP00000347416.5;ENSP00000344055.4	adaptor related protein complex 3 delta 1 subunit [Source:HGNC Symbol;Acc:HGNC:568]	72	0.0436374	0.0668388	0.244171	-0.0343848	0.129386	-0.041583	0.122492	-0.141713	-0.00283442	0.0141329	0.282562	-0.0102971	0.0274491	0.108954	-0.0598535	0.0673028	-0.0198528	0.049395	-0.043012	-0.110181	-0.0686564	0.0899623	0.0982917	0.193719	-0.00619606	0.227295	-0.0689088	0.157212	0.0792065	0.0216696	0.0700687	0.0653411	-0.049315	0.00324064	0.0509766	-0.138915	0.222617	0.00477745	0.25694	0.0337102	-0.070226	-0.0276665	0.114813	0.17211	0.0343647
AP3M1	ENSG00000185009	ENSP00000361831.1;ENSP00000347408.4	adaptor related protein complex 3 mu 1 subunit [Source:HGNC Symbol;Acc:HGNC:569]	28	0.0710005	0.093453	0.196387	0.00322978	0.076172	0.0436692	0.209654	-0.120435	0.0280576	0.127192	0.201786	0.0724565	-0.0917932	0.148144	-0.188315	-0.0540545	-0.0417466	0.0864823	-0.176622	-0.188294	-0.122263	0.0568074	0.146335	0.221498	-0.0387603	0.170349	-0.098883	0.339683	0.136108	0.148682	0.142187	0.179033	-0.0158545	0.0686902	0.108742	-0.131871	0.221916	0.0261572	0.0610383	0.022178	-0.125593	-0.118076	0.0832433	0.123842	0.144551
AP3M2	ENSG00000070718	ENSP00000430200.1;ENSP00000429515.1;ENSP00000430538.1;ENSP00000380132.3;ENSP00000429435.1;ENSP00000174653.3;ENSP00000428787.1;ENSP00000429804.1;ENSP00000429037.1;ENSP00000430616.1;ENSP00000428279.1;ENSP00000431918.1	adaptor related protein complex 3 mu 2 subunit [Source:HGNC Symbol;Acc:HGNC:570]	3	0.419117	0.360611	0.780974	-0.0366853	0.26938	-0.154163	0.430926	-0.182511	0.0777593	0.0975505	0.24402	-0.127263	0.101747	-0.0742014	-0.152564	-0.120575	-0.0803916	0.471001	-0.165598	-0.187866	-0.0478037	0.176851	0.030847	0.328119	-0.0386018	0.245392	-0.0726144	-0.334382	-0.151211	-0.220603	-0.235777	0.110599	-0.121465	-0.00376096	-0.0752257	-0.317713	-0.144662	-0.5167	0.452648	-0.158591	0.248705	0.0666357	0.0865633	-0.199958	-0.482355
AP3S1	ENSG00000177879	ENSP00000325369.7;ENSP00000446179.1;ENSP00000491430.1	adaptor related protein complex 3 sigma 1 subunit [Source:HGNC Symbol;Acc:HGNC:2013]	8	0.115018	0.119534	0.282336	0.020655	0.29366	-0.036428	0.177412	-0.270376	0.101485	-0.00749926	0.222688	-0.106834	-0.110465	0.108333	-0.168448	-0.0120884	-0.00134016	0.0701818	-0.204387	-0.212165	-0.278522	0.0536858	0.00941513	0.270859	-0.191444	0.164779	-0.0820413	0.0664242	0.0638489	-0.011605	0.110285	-0.101618	-0.0199276	0.0687892	0.0868145	0.0703469	0.272038	0.0892583	0.176956	0.118066	-0.0672749	-0.107597	0.212294	0.0864309	0.0473459
AP4B1	ENSG00000134262	ENSP00000358584.2;ENSP00000358582.1;ENSP00000393622.1;ENSP00000358577.1;ENSP00000358580.1;ENSP00000256658.4	adaptor related protein complex 4 beta 1 subunit [Source:HGNC Symbol;Acc:HGNC:572]	7	-0.1822	0.0190029	0.0951692	0.150983	0.183245	0.0154197	0.158823	0.262584	-0.0984364	-0.0884248	-0.114141	-0.168642	0.0418262	0.16339	-0.133457	0.168503	-0.0697432	-0.0021134	-0.0458617	-0.0233577	0.0874055	-0.0523596	0.0956754	-0.192711	-0.138815	0.20344	0.22829	0.340324	-0.00599143	0.153861	0.120808	0.110807	0.00258564	-0.239004	0.0502717	-0.332346	-0.0902578	-0.204221	-0.0798048	-0.154054	-0.0687215	-0.229258	-0.0412032	0.0609657	-0.0134127
AP4E1	ENSG00000081014	ENSP00000452711.1;ENSP00000452712.1;ENSP00000261842.5;ENSP00000452976.1;ENSP00000453112.1	adaptor related protein complex 4 epsilon 1 subunit [Source:HGNC Symbol;Acc:HGNC:573]	17	-0.226891	0.0796592	0.268859	0.0860272	0.114742	-0.0500671	0.0645017	0.12742	-0.103474	0.0246733	-0.242024	-0.278409	0.0473143	0.0817299	-0.299819	0.131871	-0.0613629	-0.0932632	0.0850839	-0.0956526	0.147912	0.0440488	0.0605587	-0.172208	-0.106205	0.202119	0.188311	0.162588	0.0802186	-0.0453549	0.0577179	0.173816	-0.00834571	-0.236674	0.0534852	-0.152879	-0.0327115	-0.0110316	0.0635365	0.162478	-0.0909757	-0.0370024	0.059833	-0.0307867	0.152326
AP4M1	ENSG00000221838	ENSP00000352603.4;ENSP00000401613.1;ENSP00000412185.1;ENSP00000403663.1;ENSP00000377625.3;ENSP00000396928.1;ENSP00000414286.1;ENSP00000406106.1;ENSP00000391585.1;ENSP00000393723.1;ENSP00000406676.1;ENSP00000400598.1	adaptor related protein complex 4 mu 1 subunit [Source:HGNC Symbol;Acc:HGNC:574]	6	-0.162055	0.0157667	0.213027	-0.00014899	0.0625106	0.0483404	0.0162504	0.183198	-0.100488	0.0555269	-0.179283	-0.170738	-0.0391163	0.136281	-0.208112	0.190119	-0.0393842	-0.0174503	0.0858303	-0.142567	-0.0649578	-0.0324387	0.130607	-0.300539	-0.0634497	0.178835	0.120084	0.0907844	-0.000986116	-0.0636506	0.0309776	0.0847831	-0.0955395	-0.29679	0.0581341	-0.165582	-0.137466	-0.173215	0.105398	0.0615906	-0.345127	0.0819457	-0.204107	-0.17047	0.301782
AP4S1	ENSG00000100478	ENSP00000451479.1;ENSP00000451614.1;ENSP00000450768.1;ENSP00000334484.4;ENSP00000452383.1;ENSP00000216366.4;ENSP00000451918.1;ENSP00000322508.7;ENSP00000477631.1;ENSP00000451609.1;ENSP00000438170.2;ENSP00000482876.1	adaptor related protein complex 4 sigma 1 subunit [Source:HGNC Symbol;Acc:HGNC:575]	6	0.0616708	0.0632112	0.2114	-0.1499	-0.00768029	-0.22754	-0.108232	-0.356682	-0.163031	-0.0346193	-0.011038	0.0505295	-0.149614	0.0893524	-0.173515	0.214931	0.0231393	0.103562	0.160752	-0.185841	-0.180279	0.188131	0.249544	-0.0362056	-0.246312	0.125563	-0.125206	0.568916	0.206299	0.190037	0.440092	0.0930509	0.111581	-0.0339017	0.0372832	-0.203901	0.0622226	-0.0374759	-0.0860032	-0.311235	-0.326083	-0.358633	-0.00591536	0.208596	0.37623
AP5B1	ENSG00000254470	ENSP00000454303.1	adaptor related protein complex 5 beta 1 subunit [Source:HGNC Symbol;Acc:HGNC:25104]	10	-0.393628	-0.25599	-0.168668	-0.0524754	-0.1982	0.0773152	-0.349222	0.0468736	-0.249001	-0.297385	-0.521768	-0.176799	0.0899207	0.0530925	0.176325	0.113751	0.0365012	-0.162988	-0.119149	-0.0762459	-0.1222	0.152729	-0.0670329	-0.084014	0.194631	-0.331872	0.0603688	-0.0151204	0.391687	0.11157	0.0608309	-0.208696	0.146273	-0.100738	-0.0122145	0.216855	0.0771436	-0.191682	0.245609	-0.123235	-0.27919	-0.0143298	0.0115501	-0.250006	-0.121023
AP5M1	ENSG00000053770	ENSP00000450422.1;ENSP00000473837.1;ENSP00000452211.1;ENSP00000390531.2;ENSP00000261558.3;ENSP00000451306.1	adaptor related protein complex 5 mu 1 subunit [Source:HGNC Symbol;Acc:HGNC:20192]	11	-0.0677747	0.00834794	0.236591	-0.108055	-0.0122111	-0.00315086	-0.105307	-0.0553248	-0.129488	-0.0881554	0.0181191	0.00781179	0.0773666	0.160676	-0.133335	0.175277	-0.00969934	0.10144	0.0528391	-0.0991128	-0.228918	0.0959616	-0.0748902	0.0346425	0.0224449	-0.284098	-0.0556155	-0.0697379	0.0729248	0.110654	0.00730963	0.0341895	0.0850761	-0.0145248	0.0929852	0.254801	0.0735953	0.0331398	0.134225	0.133111	0.0313902	-0.103379	-0.128954	-0.0834476	0.197038
AP5S1	ENSG00000125843	ENSP00000368892.2;ENSP00000405487.1;ENSP00000368886.2;ENSP00000246041.2;ENSP00000481750.1	adaptor related protein complex 5 sigma 1 subunit [Source:HGNC Symbol;Acc:HGNC:15875]	2	-0.0310835	-0.00910633	0.0597388	-0.118752	-0.00981611	0.143428	-0.128216	-0.147987	-0.138367	-0.605379	-0.263833	-0.0506901	-0.0260705	0.0534487	-0.139477	-0.0421164	-0.0706734	-0.0248179	0.000309259	0.0976207	0.0792846	-0.670651	-0.151185	-0.471517	0.290287	-0.513371	-0.0429824	0.299838	0.287331	0.43242	0.12149	-0.00416899	0.383744	0.170298	0.259515	0.470935	0.321978	0.402934	-0.0027414	-0.0310918	-0.143514	0.311292	0.888848	0.440325	0.384459
AP5Z1	ENSG00000242802	ENSP00000297562.4	adaptor related protein complex 5 zeta 1 subunit [Source:HGNC Symbol;Acc:HGNC:22197]	15	-0.0544302	-0.0834717	0.00661396	-0.0790905	-0.117907	0.0208912	-0.217065	-0.0184988	-0.154976	-0.215681	-0.101728	-0.0968306	-0.0128212	0.0591167	-0.00468452	0.179366	-0.068077	-0.0208678	-0.124985	0.0706947	-0.00314713	0.0257839	0.0419201	-0.089339	0.155409	-0.0896071	0.0837735	0.0124724	0.142411	0.281546	0.0975108	0.109163	0.155582	0.00188027	0.261129	0.267467	0.250407	0.196184	0.0694471	-0.0297538	0.0495676	-0.179628	-0.109049	-0.164293	0.21714
APAF1	ENSG00000120868	ENSP00000353059.2;ENSP00000448165.1;ENSP00000448449.1;ENSP00000448826.1;ENSP00000349862.1;ENSP00000334558.1;ENSP00000449791.1;ENSP00000450175.1;ENSP00000448161.1	apoptotic peptidase activating factor 1 [Source:HGNC Symbol;Acc:HGNC:576]	35	-0.327615	4.21913e-05	0.143597	0.0639975	0.28931	-0.0284744	0.171664	-0.0847577	-0.0878915	-0.157731	-0.0272524	0.0494475	0.375459	0.0977497	-0.25416	0.0609373	-0.199412	-0.0413425	-0.135571	-0.092099	0.177005	-0.104524	-0.0157095	-0.0212238	-0.300745	0.382737	0.619991	0.279372	-7.01889e-05	0.078524	-0.13113	-0.0207059	-0.0896809	0.0525509	0.0932526	-0.308727	0.0873374	-0.398897	0.17766	-0.181175	-0.0972296	0.0681893	0.317067	-0.0424955	-0.453896
APBB1	ENSG00000166313	ENSP00000476442.1;ENSP00000299402.6;ENSP00000476646.1;ENSP00000433338.1;ENSP00000476776.1;ENSP00000477069.1;ENSP00000484493.1;ENSP00000476846.1;ENSP00000311912.3;ENSP00000476871.1;ENSP00000477022.1;ENSP00000476536.1;ENSP00000483682.1;ENSP00000481817.1;ENSP00000477213.1;ENSP00000374556.2;ENSP00000476647.1	amyloid beta precursor protein binding family B member 1 [Source:HGNC Symbol;Acc:HGNC:581]	2	0.190078	0.36642	-0.0617	0.47267	-0.170257	0.464248	-0.0806988	-0.10497	0.239654	0.272061	-0.163927	0.0808676	-0.230586	-0.684548	0.138564	0.072331	0.0922677	0.164543	0.298799	-0.126556	-0.242146	0.350073	-0.147627	0.131632	-0.147689	-0.288001	-0.497314	-0.514748	-0.377251	0.0512359	0.138426	0.170678	0.267463	0.382254	0.112786	0.241872	-0.313522	0.239993	-1.12389	0.181047	0.228944	-0.107761	-0.601795	0.234822	-0.216225
APBB1IP	ENSG00000077420	ENSP00000349237.4;ENSP00000365411.4	amyloid beta precursor protein binding family B member 1 interacting protein [Source:HGNC Symbol;Acc:HGNC:17379]	36	0.125403	0.30232	-0.184053	-0.180958	-0.28441	0.452288	-0.378771	0.358932	0.157617	0.113342	-0.232625	0.0445134	0.154086	0.032706	-0.035251	0.173979	-0.0193314	0.24775	-0.237724	0.0853964	-0.063999	0.26461	0.376049	0.22718	-0.525958	0.152947	0.130786	-0.760023	0.434793	0.155104	-0.198559	0.114494	0.261676	0.3275	-0.0972362	-0.484779	0.629485	-0.103293	-0.311924	-0.000353707	0.0311106	0.056015	0.436253	-0.086757	0.107313
APC	ENSG00000134982	ENSP00000427089.2;ENSP00000473355.1;ENSP00000484935.1;ENSP00000423828.2;ENSP00000257430.4;ENSP00000426541.1;ENSP00000481752.1;ENSP00000423224.1;ENSP00000424265.1	APC, WNT signaling pathway regulator [Source:HGNC Symbol;Acc:HGNC:583]	6	-0.000199932	-0.0693487	-0.00642843	0.102449	0.176824	0.0011105	-0.00431543	-0.00263922	0.0286517	-0.0888644	-0.0268916	-0.103602	0.093668	-0.0883586	-0.176986	-0.0362792	-0.141543	-0.0113657	0.322792	0.113138	0.21723	0.110669	-0.100341	-0.251848	0.0682246	0.189887	-0.0508986	0.39418	-0.191194	-0.000850624	-0.0149085	0.0338001	-0.0329779	-0.0353544	-0.0140563	0.0790959	-0.342749	0.171503	0.200769	0.175418	-0.122108	0.0762853	0.183948	0.0591978	-0.180901
APEH	ENSG00000164062	ENSP00000414369.1;ENSP00000410149.1;ENSP00000415862.1;ENSP00000438180.1;ENSP00000402365.1;ENSP00000296456.5;ENSP00000401871.1;ENSP00000410366.1;ENSP00000404353.1	acylaminoacyl-peptide hydrolase [Source:HGNC Symbol;Acc:HGNC:586]	62	-0.100992	0.0151924	-0.106871	-0.256666	-0.123979	0.0638287	-0.020221	0.0519116	-0.044609	-0.0650607	0.0336374	0.0737899	0.0304075	-0.255984	-0.260233	0.0730299	-0.0528811	0.182479	-0.0862875	-0.00679336	0.187272	0.266877	0.116139	0.302617	-0.0283928	-0.158085	0.223144	-0.21155	0.0576632	0.14122	-0.0295691	0.139398	0.00175818	0.142292	0.177125	-0.404238	0.185625	0.358415	0.157806	-0.0637116	-0.0184187	-0.106939	-0.0539013	-0.00141482	-0.00384433
APEX1	ENSG00000100823	ENSP00000451170.1;ENSP00000416414.1;ENSP00000216714.3;ENSP00000451491.1;ENSP00000451327.1;ENSP00000452137.1;ENSP00000452460.1;ENSP00000452304.1;ENSP00000451060.1;ENSP00000452418.1;ENSP00000452212.2;ENSP00000451979.1;ENSP00000381111.4;ENSP00000450604.1	apurinic/apyrimidinic endodeoxyribonuclease 1 [Source:HGNC Symbol;Acc:HGNC:587]	145	-0.0844976	0.038049	0.0129791	-0.0237807	0.046095	0.254896	0.119743	0.113241	-0.10186	-0.109344	-0.139823	0.0343113	0.094308	-0.0589755	0.279329	-0.0395603	0.176615	0.0652287	0.159445	0.0875609	0.0384067	0.165178	0.109049	-0.027557	-0.0479254	-0.0441118	-0.0283042	-0.0405258	-0.104571	-0.0180967	-0.048334	-0.0935825	0.310242	-0.489423	0.0372927	-0.12257	0.103342	0.175653	-0.0798903	-0.156225	0.0976355	0.376035	0.0978433	0.145022	-0.135879
APEX2	ENSG00000169188	ENSP00000364126.3	apurinic/apyrimidinic endodeoxyribonuclease 2 [Source:HGNC Symbol;Acc:HGNC:17889]	1	-0.0386799	-0.00306899	-0.227136	-0.115003	-0.188768	0.127163	-0.150753	0.0308426	0.138351	0.0927641	-0.136865	-0.0648624	0.00699489	0.0764024	0.217063	0.229471	0.151861	0.0595687	-0.0609301	-0.135107	0.126793	0.135072	0.23429	0.0905162	-0.0314814	-0.305751	-0.254234	-0.000932985	0.116232	0.158269	-0.0722555	-0.273455	0.0664663	-0.068885	0.0672759	0.073451	-0.283803	-0.21459	-0.154142	-0.604062	-0.152655	-0.0800154	-0.309101	0.0401446	-0.896506
APH1A	ENSG00000117362	ENSP00000358105.3;ENSP00000236017.5;ENSP00000397473.2;ENSP00000353380.4	aph-1 homolog A, gamma-secretase subunit [Source:HGNC Symbol;Acc:HGNC:29509]	2	-0.299278	-0.13335	-0.0140052	0.134491	0.111727	-0.173688	0.069459	-0.0858855	0.0926784	0.360083	0.49708	0.171946	0.837629	0.460128	0.000225604	0.175673	0.0625029	0.483698	-0.15977	-0.197215	-0.233403	-0.0270042	0.091526	-0.162046	0.18962	0.0779771	0.382887	-0.43967	-0.0742328	-0.00146305	-0.0441834	-0.153864	-0.504682	-0.270059	-0.153179	0.256084	-0.144289	-0.100513	0.0872223	0.250091	0.224562	0.30716	-0.22968	-0.00410847	0.116479
API5	ENSG00000166181	ENSP00000399341.2;ENSP00000436189.1;ENSP00000436436.1;ENSP00000402540.2;ENSP00000368129.3;ENSP00000431391.1;ENSP00000434462.1	apoptosis inhibitor 5 [Source:HGNC Symbol;Acc:HGNC:594]	114	-0.0206695	0.0117348	-0.0342762	0.0187388	-0.064587	0.023775	-0.154021	0.0117289	-0.045825	0.0358654	0.0224899	-0.0247561	-0.0420388	-0.0815579	0.165381	0.00250239	0.118745	-0.0336069	0.0927319	-0.0378579	-0.0473453	-0.00600047	0.0379302	-0.00982562	0.0686632	-0.0210889	0.00792103	-0.0356277	-0.0593567	0.0286146	-0.0397474	-0.0386031	0.0611581	-0.0157143	0.0269703	-0.00290536	-0.0868215	0.114094	-0.0431623	0.0456915	0.077141	0.0503299	0.0174196	0.0265809	0.00647572
APIP	ENSG00000149089	ENSP00000474191.1;ENSP00000379133.3	APAF1 interacting protein [Source:HGNC Symbol;Acc:HGNC:17581]	13	0.0198237	0.020933	0.605907	-0.0845303	0.128412	0.163802	0.149993	-0.125409	-0.0670692	-0.0963561	-0.107865	-0.307922	-0.0234659	0.669634	-0.183768	-0.00457307	-0.132051	-0.0611591	0.531697	-0.330758	0.411752	-0.40664	0.0484887	-0.733604	-0.463955	0.0236787	0.205707	0.439259	0.125449	-0.00974284	0.170834	0.0840437	0.0290178	-0.0586317	0.107996	-0.253861	0.00629594	0.450472	0.445798	0.258007	0.120925	0.242618	-0.00620766	0.204763	-0.0894998
APLF	ENSG00000169621	ENSP00000377874.2;ENSP00000307004.4;ENSP00000432297.1;ENSP00000393403.1	aprataxin and PNKP like factor [Source:HGNC Symbol;Acc:HGNC:28724]	2	-0.361004	-0.366416	-0.212183	-0.147855	-0.245418	-0.0234668	-0.297648	0.184539	0.0652267	0.153273	0.0156044	0.0840944	-0.349896	0.522725	-0.0663813	0.0988867	0.0192531	0.241566	-0.0501874	-0.215119	0.0232778	-0.269924	-0.356879	-0.14035	-0.128683	-0.270865	-0.112867	0.186301	-0.439324	0.0517605	-0.175652	0.0683544	-0.216876	0.149446	0.0328004	0.804958	-0.0469924	-0.111728	0.126874	0.186653	0.303514	-0.597082	-0.0750738	-0.0806403	0.379029
APMAP	ENSG00000101474	ENSP00000217456.2;ENSP00000395874.1	adipocyte plasma membrane associated protein [Source:HGNC Symbol;Acc:HGNC:13238]	81	0.0962534	-0.134069	-0.0364783	0.159527	-0.155609	-0.0766845	-0.131963	-0.0662681	0.0752726	0.102561	-0.195758	-0.217702	3.77428e-05	-0.0526322	0.156171	0.0547291	0.0214495	-0.00779511	0.136086	0.029534	-0.0515446	-0.0924727	-0.222181	0.0365198	0.17635	-0.167654	-0.0575156	-0.000396881	-0.0505946	0.0602436	-0.0606945	-0.0327598	-0.0364029	0.0213273	-0.0205092	0.190389	0.223934	0.122899	0.146967	0.0503492	-0.219533	-0.0730023	-0.115105	0.0630651	0.0412048
APOA1	ENSG00000118137	ENSP00000364478.2;ENSP00000364472.1;ENSP00000236850.3;ENSP00000352471.2;ENSP00000364469.1	apolipoprotein A1 [Source:HGNC Symbol;Acc:HGNC:600]	4	0.0267421	-0.188992	-0.272848	-0.167992	-0.294729	-0.219553	-0.204299	-0.233093	-0.0208643	-0.074151	-0.434573	-0.17565	0.461284	0.745968	-0.149453	0.334035	-0.207753	0.242549	0.00626573	0.28768	-0.0865765	-0.17331	0.0729072	-0.185994	0.527357	0.408342	1.04591	0.0555769	0.589256	0.958693	-0.250885	0.157479	-0.243758	0.338672	0.538133	0.919926	-0.104279	0.256799	-0.221142	0.140058	0.192845	0.144206	-0.139389	-0.298736	0.69495
APOB	ENSG00000084674	ENSP00000382200.4;ENSP00000233242.1	apolipoprotein B [Source:HGNC Symbol;Acc:HGNC:603]	1	-0.0538347	-0.0554312	-0.361546	-0.140374	0.100947	-0.26448	-0.119781	-0.0787402	0.719893	0.813809	-0.0283334	0.0516651	0.647429	-0.190576	0.20814	-0.106556	0.036994	-0.40731	0.370159	0.270272	-0.0169984	-0.148401	-0.181927	-0.345218	0.512	0.437084	1.1705	-0.69721	-0.574001	-0.259948	-0.669628	-0.247581	-0.4815	-0.46038	0.401183	0.664586	-0.275142	-0.243608	-0.413148	0.565921	-0.122909	-0.0781157	0.151468	-0.395139	0.205187
APOBEC3C	ENSG00000244509	ENSP00000355340.3;ENSP00000390855.1	apolipoprotein B mRNA editing enzyme catalytic subunit 3C [Source:HGNC Symbol;Acc:HGNC:17353]	21	0.175304	0.133463	0.237747	0.264061	-0.0133866	0.0851749	0.137314	-0.256033	-0.148106	-0.0680042	0.381436	0.220086	0.0749174	0.189122	0.0968061	0.0580169	-0.0198696	0.292322	-0.731017	-0.589079	0.0795066	0.130784	0.198651	0.264046	-0.0850382	0.0266221	-0.235554	-0.083	0.278209	-0.180232	0.203379	0.15226	-0.101486	0.0640867	-0.0562332	0.102932	0.174782	0.118861	-0.001788	-0.165386	0.000944316	-0.186789	-0.189983	-0.183249	0.39776
APOBEC3F	ENSG00000128394	ENSP00000370977.2;ENSP00000309749.5	apolipoprotein B mRNA editing enzyme catalytic subunit 3F [Source:HGNC Symbol;Acc:HGNC:17356]	15	0.151939	0.166123	-0.160443	0.262631	-0.163831	0.114684	-0.144788	-0.440499	-0.0420043	-0.0374682	-0.0347707	-0.3208	-0.218958	-0.0878077	0.0621487	0.528089	-0.0441954	0.400616	-0.207733	-0.428916	-0.099879	0.307146	0.484901	0.235882	0.105115	0.0251509	-0.24858	0.160151	0.286706	0.0649649	0.307699	0.210902	0.0719822	0.219436	0.0182102	0.355065	0.481262	0.00751867	-0.0798739	-0.0922425	-0.138612	-0.0886834	-0.451009	-0.384869	0.574169
APOBEC3G	ENSG00000239713	ENSP00000385057.3	apolipoprotein B mRNA editing enzyme catalytic subunit 3G [Source:HGNC Symbol;Acc:HGNC:17357]	31	0.0986399	0.172889	0.0374435	0.455138	-0.0859319	0.207696	0.380821	-0.464363	0.218092	0.233132	0.429243	0.434824	-0.149386	0.494585	0.092448	0.0400507	-0.321566	0.477903	-0.52565	-0.843787	0.127669	-0.00492028	0.372505	0.606342	0.28255	0.00437758	-0.57312	0.349448	0.471771	-0.0671363	0.0994377	0.378106	-0.13787	-0.261629	-0.268812	0.364862	0.426664	0.107187	0.30917	0.233569	0.0730134	-0.0940415	-0.497796	-0.520237	0.7595
APOBR	ENSG00000184730	ENSP00000457539.1;ENSP00000416094.1	apolipoprotein B receptor [Source:HGNC Symbol;Acc:HGNC:24087]	1	0.450708	0.0813079	0.796363	-0.214868	0.0681179	-0.241546	-0.179097	0.0691481	-0.0898701	-0.227434	-0.388035	-0.191038	0.0183135	-0.181587	-0.213097	0.474251	-0.399843	-0.423186	0.0678983	-0.646985	-0.111703	0.27889	0.350866	-0.109784	0.192856	0.159439	-0.0644841	-0.262725	0.0314917	-0.117508	-0.283004	-0.0237351	0.508377	-0.0795356	0.19636	-0.256319	-0.160735	0.247209	-0.0370563	0.0946657	-0.290303	-0.344459	0.153001	-0.129893	-0.314031
APOC3	ENSG00000110245	ENSP00000486182.1;ENSP00000364494.1;ENSP00000227667.2;ENSP00000410614.1	apolipoprotein C3 [Source:HGNC Symbol;Acc:HGNC:610]	1	0.430629	-0.166933	-0.0513142	-0.375896	-0.380897	-1.18518	-0.514093	-0.663404	0.913329	1.18015	0.0808549	-0.190137	1.53009	-0.436876	0.637225	-0.702236	-0.258452	0.131719	-0.0343805	0.858676	-0.501842	-0.137679	-0.171985	-0.3567	-0.23163	1.89113	2.58655	-0.380613	-0.267354	0.253582	0.133038	-0.388857	-0.892601	-0.316662	0.782689	0.0842543	-0.383511	-0.261725	-0.802813	0.95101	-0.511537	-0.050055	-0.164674	-0.250131	-0.130907
APOD	ENSG00000189058	ENSP00000391597.1;ENSP00000415235.1;ENSP00000345179.3;ENSP00000393076.1	apolipoprotein D [Source:HGNC Symbol;Acc:HGNC:612]	2	1.17683	-0.170778	-0.514591	-0.173622	-0.924851	-0.623147	-0.0255326	-0.856468	-1.20362	-1.41789	-1.07323	-1.24021	-0.848835	-1.19173	0.0970047	1.72124	1.70842	-0.708627	-1.45647	-1.37641	-1.45399	-0.852641	-0.449276	-0.724536	-0.585134	-1.19372	-1.40986	-0.899569	-1.59476	-1.66203	-1.79168	-1.32141	-0.167996	-0.352178	-1.42794	-1.52635	-2.45331	-1.46595	-2.11802	-2.46721	-0.837494	-2.8904	-2.15172	-1.75943	-0.22893
APOL2	ENSG00000128335	ENSP00000400486.1;ENSP00000351292.5;ENSP00000403153.2;ENSP00000431231.1;ENSP00000249066.6	apolipoprotein L2 [Source:HGNC Symbol;Acc:HGNC:619]	14	-0.441324	-0.386231	-0.310709	0.349845	-0.0727278	-0.0250557	-0.265555	-0.0401107	-0.621185	-0.459089	0.389995	-0.393088	-0.299607	0.650486	-0.0833603	-0.390713	-0.23404	0.138533	0.157642	0.0909097	0.00988718	-0.309314	-0.292349	0.304389	0.45657	-0.132022	-0.152323	-0.166217	-0.458459	0.438553	-0.456739	0.247074	-0.613922	-0.602961	-0.647808	0.050643	-0.0877466	0.458798	0.392612	-0.333059	-0.190566	-0.0843864	-0.300437	-0.678938	0.552401
APOL3	ENSG00000128284	ENSP00000433618.1;ENSP00000436331.1;ENSP00000432868.1;ENSP00000391174.2;ENSP00000416732.1;ENSP00000415779.3;ENSP00000380457.2;ENSP00000409345.1;ENSP00000434449.1;ENSP00000380456.2;ENSP00000435958.1;ENSP00000432271.1;ENSP00000344577.2;ENSP00000380461.3;ENSP00000355164.2	apolipoprotein L3 [Source:HGNC Symbol;Acc:HGNC:14868]	13	-0.614354	-0.0752843	0.237975	0.423903	-0.0255534	-0.203117	0.0243348	-0.0025983	-0.135455	-0.0711114	0.749509	-0.697536	0.00939789	0.341801	-0.312238	-0.414272	-0.144744	-0.768888	0.296199	0.297079	-0.329463	-0.0894545	-0.37065	0.347844	0.472828	-0.334205	-0.0231198	0.796172	0.0932128	0.435988	0.549241	0.124148	-0.0721603	-0.471791	-0.0830432	0.506985	-0.462058	0.0612363	0.156582	-0.133565	-0.291061	-0.251502	-0.837254	-0.620928	0.790121
APOO	ENSG00000184831	ENSP00000488146.1;ENSP00000368528.4;ENSP00000434341.1;ENSP00000488538.1;ENSP00000488524.1;ENSP00000402557.1	apolipoprotein O [Source:HGNC Symbol;Acc:HGNC:28727]	5	0.179286	-0.108802	-0.0897783	-0.0297206	-0.0196952	0.0334666	0.260728	0.0487848	-0.0360655	0.216811	-0.447279	-0.25452	0.141651	0.418234	0.301541	-0.0251262	-0.0778365	-0.0784784	0.00946929	0.228005	0.298717	-0.182249	-0.147694	-0.0822127	0.526486	0.3918	0.204924	0.532297	0.101583	0.137117	0.32709	-0.137471	-0.116138	-0.00622211	0.101553	-0.13512	0.121944	0.372409	0.0701065	0.0609872	-0.024289	0.33086	0.235273	-0.0171613	0.0168285
APOOL	ENSG00000155008	ENSP00000479012.1;ENSP00000481770.1;ENSP00000362268.2	apolipoprotein O like [Source:HGNC Symbol;Acc:HGNC:24009]	32	0.0872379	-0.176351	0.128468	0.270994	0.0632071	0.201784	-0.0107646	0.142949	0.37078	0.512492	-0.221151	0.368648	0.0680827	0.107667	-0.0866044	0.0315252	-0.172448	0.115433	0.128798	0.136472	0.061974	-0.0833251	-0.192684	0.113872	0.473108	0.0277881	0.188595	-0.203617	-0.0185988	-0.163613	0.106314	-0.157359	-0.0254038	0.0328337	0.158935	-0.246973	-0.150514	0.0961672	0.0771177	0.405327	0.171987	0.365826	-0.255381	-0.0289026	-0.0161958
APPBP2	ENSG00000062725	ENSP00000464962.1;ENSP00000467025.1;ENSP00000466802.1;ENSP00000083182.3	amyloid beta precursor protein binding protein 2 [Source:HGNC Symbol;Acc:HGNC:622]	3	0.112697	0.197631	0.0773471	-0.0451052	0.0247856	0.0549967	-0.0453988	0.0112853	0.364844	0.511176	0.268737	0.205365	0.0944516	-0.00487072	0.0921437	0.108511	-0.0657687	0.178102	0.0205602	-0.0410312	-0.0135461	0.0748076	0.0789236	0.0326882	0.114058	-0.112215	-0.338705	-0.0830676	-0.156318	0.190385	-0.0154081	-0.0367076	0.0691673	-0.0893724	0.194155	0.294846	-0.31478	0.355267	-0.169282	0.137627	-0.0211809	0.124202	-0.277566	-0.279304	0.185623
APPL1	ENSG00000157500	ENSP00000406095.1;ENSP00000288266.3;ENSP00000419644.1	adaptor protein, phosphotyrosine interacting with PH domain and leucine zipper 1 [Source:HGNC Symbol;Acc:HGNC:24035]	80	0.0774444	0.119226	0.455623	-0.0226657	0.0494714	0.257504	0.236828	-0.03482	0.00928368	-0.0713984	0.102241	0.319654	0.0833454	-0.323292	-0.199699	0.249905	-0.0510309	-0.203721	-0.316624	7.33647e-05	0.0562671	0.357642	0.297294	0.31514	-0.185123	0.305801	0.147688	0.164345	0.135967	-0.0199641	0.327258	0.172486	0.0603959	0.0662703	0.0492655	-0.312827	-0.0273418	-0.178786	-0.0967748	-0.0592003	-0.0321242	-0.415987	0.262158	-0.0979922	0.436505
APPL2	ENSG00000136044	ENSP00000447520.1;ENSP00000447828.1;ENSP00000446510.1;ENSP00000449410.1;ENSP00000449767.1;ENSP00000448569.1;ENSP00000258530.3;ENSP00000444472.2;ENSP00000446917.1	adaptor protein, phosphotyrosine interacting with PH domain and leucine zipper 2 [Source:HGNC Symbol;Acc:HGNC:18242]	6	-0.19526	-0.0799536	0.474181	-0.109254	0.108829	-0.134316	0.309201	-0.308843	-0.14785	-0.395764	0.303679	-0.331719	0.123382	0.441557	-0.34939	0.0895505	-0.111366	0.284917	0.104509	-0.0405522	0.0823372	0.0399393	-0.0162458	0.0116523	-0.154377	-0.0162712	0.23878	0.512962	-0.0276769	-0.028593	0.069284	-0.572636	-0.139857	-0.0391386	-0.24988	0.0830491	-0.223464	-0.725659	0.542422	-0.612305	0.111159	-0.142475	-0.229624	-0.161491	-0.132379
APRT	ENSG00000198931	ENSP00000455692.1;ENSP00000397007.2;ENSP00000367615.3;ENSP00000456012.1;ENSP00000455749.1;ENSP00000457964.1;ENSP00000456905.1	adenine phosphoribosyltransferase [Source:HGNC Symbol;Acc:HGNC:626]	57	0.0277013	0.0837275	0.155097	0.333754	0.0766857	0.00340894	-0.159937	0.127943	-0.437528	-0.586723	0.0718994	0.0306758	0.000974622	0.221882	-0.255971	0.0649845	-0.0658648	-0.263396	0.107279	0.0752932	-0.0730926	0.154748	0.184864	0.107516	-0.216497	-0.145279	-0.104881	0.0757355	-0.0525447	0.0301857	0.216597	-0.00342681	0.0527605	0.124403	0.104331	-0.187814	0.325984	0.465851	-0.0478048	-0.219987	0.0758665	0.0713802	-0.0971592	0.237381	0.203318
APTX	ENSG00000137074	ENSP00000420263.1;ENSP00000418069.1;ENSP00000419430.1;ENSP00000417750.2;ENSP00000369145.2;ENSP00000369141.4;ENSP00000420071.1;ENSP00000419597.1;ENSP00000419723.1;ENSP00000418733.1;ENSP00000417804.1;ENSP00000418311.1;ENSP00000311547.4;ENSP00000417634.1;ENSP00000400806.3;ENSP00000419289.1;ENSP00000369147.1;ENSP00000419846.1;ENSP00000369153.2;ENSP00000369140.5;ENSP00000418144.1;ENSP00000419020.1;ENS…	aprataxin [Source:HGNC Symbol;Acc:HGNC:15984]	14	-0.157127	0.0283799	-0.201652	0.16517	-0.0387764	-0.0173762	-0.089545	0.14589	-0.185012	-0.0725264	-0.0890602	-0.0267287	-0.0741317	-0.0824768	0.131367	0.0769067	0.0609185	0.0128059	0.142743	0.0389183	0.0548648	-0.147511	-0.179049	0.046848	0.141875	-0.342952	-0.089676	-0.112764	0.0190161	-0.00258877	-0.297546	-0.149056	0.0197499	0.0680547	0.00960507	0.362012	-0.123602	-0.381898	-0.0022203	-0.14775	0.00789079	0.383118	-0.0892626	-0.166328	-0.0172064
AQR	ENSG00000021776	ENSP00000453278.1;ENSP00000156471.5;ENSP00000445700.2	aquarius intron-binding spliceosomal factor [Source:HGNC Symbol;Acc:HGNC:29513]	76	0.119501	0.0619059	-0.0914796	-0.273376	-0.0526339	0.0428481	-0.137305	-0.0447241	0.154826	0.204304	0.0522594	0.099657	-0.128548	-0.155436	0.179135	-0.0686978	0.0430426	0.00956978	0.0237058	0.00216605	-0.150222	-0.100735	0.104634	0.0690446	0.0245146	-0.11317	-0.162758	0.0344605	0.12723	-0.0862915	0.0203388	0.0384651	0.0367826	0.067796	-0.0448402	0.193307	-0.162249	0.041057	-0.118957	0.117254	-0.00275649	-0.00449974	-0.184037	0.0792453	0.0352572
ARAF	ENSG00000078061	ENSP00000366244.4;ENSP00000366238.1;ENSP00000290277.7	A-Raf proto-oncogene, serine/threonine kinase [Source:HGNC Symbol;Acc:HGNC:646]	13	-0.0855237	-0.0869932	-0.00689784	-0.0342068	0.263181	0.0936968	0.0637266	-0.077885	-0.353396	-0.455824	-0.45683	-0.0121731	0.375215	0.380335	-0.0828503	0.389967	0.191083	-0.602689	0.0266696	-0.0258768	0.0264954	0.0688122	0.191918	0.149638	-0.217623	0.175464	0.151476	0.369703	0.155684	0.250093	0.0603689	0.0997139	0.0819664	0.149976	0.408342	-0.507121	0.242306	-0.207651	0.062498	-0.408227	-0.0509185	-0.219219	0.211321	0.24014	-0.0649434
ARAP1	ENSG00000186635	ENSP00000403127.1;ENSP00000390461.3;ENSP00000335506.8;ENSP00000441741.1;ENSP00000411452.2;ENSP00000392264.1;ENSP00000377233.3;ENSP00000442746.1;ENSP00000399118.2;ENSP00000352332.5;ENSP00000377230.3	ArfGAP with RhoGAP domain, ankyrin repeat and PH domain 1 [Source:HGNC Symbol;Acc:HGNC:16925]	67	-0.130202	0.0810551	0.214114	0.0103833	-0.0148196	-0.0404635	-0.144057	-0.147069	-0.0725087	0.0171903	0.149845	-0.043098	0.200449	0.120233	-0.195635	0.110094	-0.112107	0.0274737	-0.111415	0.0382455	0.060352	0.025039	0.115069	-0.0156477	0.0169474	0.273651	0.304718	-0.315697	0.0127583	0.0157483	-0.11078	0.199528	-0.0772454	-0.0435513	0.236017	-0.107699	0.263562	-0.116361	-0.157201	-0.0734918	-0.041403	-0.374422	0.197478	-0.0734574	-0.221783
ARAP2	ENSG00000047365	ENSP00000302895.4;ENSP00000422731.1;ENSP00000423886.1;ENSP00000481036.1	ArfGAP with RhoGAP domain, ankyrin repeat and PH domain 2 [Source:HGNC Symbol;Acc:HGNC:16924]	5	-0.648227	0.00321548	0.66909	0.46464	0.199995	-0.165101	-0.0819415	0.492693	-0.0121588	-0.0344335	-0.0242854	-0.640608	-0.0613907	0.225356	-0.427413	-0.266394	-0.0442827	-0.152841	0.321675	0.10336	0.160982	0.138221	-0.377683	-0.434943	-0.0409254	-0.172492	0.325038	0.492028	-0.755089	-0.137905	-0.386866	0.11799	-0.616911	-0.236402	0.14576	-0.120645	-0.12474	0.377386	0.106673	0.0515985	-0.0118653	0.0665502	0.0155736	-0.223359	-0.111671
ARCN1	ENSG00000095139	ENSP00000431676.1;ENSP00000482114.1;ENSP00000376599.3;ENSP00000352385.4;ENSP00000264028.4	archain 1 [Source:HGNC Symbol;Acc:HGNC:649]	80	-0.0204784	0.053257	0.111178	0.167119	0.0557133	0.0104972	0.0800189	0.0664276	0.057548	0.0979606	-0.118355	-0.00966802	-0.0664802	0.22488	-0.0762769	0.0192553	-0.0510676	0.00439602	0.0110762	-0.101941	0.106428	0.0679806	0.0285842	0.180909	0.0763972	-0.0126196	-0.0539001	0.143668	0.0727098	0.0786702	0.110702	0.149056	-0.00628928	0.0202412	-0.00723465	0.198296	0.136516	0.229017	0.16619	0.0525178	0.0501499	-0.0166214	-0.00808958	-0.0156866	0.186427
AREL1	ENSG00000119682	ENSP00000450901.1;ENSP00000452101.1;ENSP00000348714.4;ENSP00000450458.1;ENSP00000450912.1;ENSP00000451710.1;ENSP00000451375.1;ENSP00000452456.1;ENSP00000450557.1	apoptosis resistant E3 ubiquitin protein ligase 1 [Source:HGNC Symbol;Acc:HGNC:20363]	3	-0.0440108	-0.145034	-0.448821	-0.458378	0.00158691	-0.197951	-0.558981	0.0328148	-0.0253369	-0.00985484	-0.195888	-0.146884	-0.0451812	0.209391	0.107764	-0.164267	0.018173	-0.00141909	0.0774798	0.219725	0.0362293	-0.115942	-0.155335	0.167486	0.147017	-0.138075	0.14463	0.151543	-0.277032	0.00267682	-0.510539	-0.0578596	-0.392563	0.0110469	-0.0311001	0.315866	0.0239459	-0.0130224	0.124143	0.0927705	0.00196899	0.124799	0.0489984	-0.0735195	-0.274386
ARF4	ENSG00000168374	ENSP00000306010.6;ENSP00000418388.1;ENSP00000475828.1;ENSP00000420655.1;ENSP00000420254.1;ENSP00000417501.1	ADP ribosylation factor 4 [Source:HGNC Symbol;Acc:HGNC:655]	12	-0.203832	0.119542	-0.00786795	0.344904	-0.0615147	0.0431643	0.0515704	0.260621	-0.253357	-0.105059	-0.177408	-0.202904	-0.022558	-0.356724	-0.0905608	0.0513922	-0.0920889	-0.156059	0.101694	0.107014	0.15369	-0.117488	-0.18631	-0.278074	-0.120924	-0.0426703	-0.170855	0.00931272	-0.130595	0.228067	0.102814	0.061984	-0.00745562	-0.101225	-0.0290979	0.0088506	0.179329	0.175733	0.0685355	-0.0853227	-0.0497827	0.162181	0.0942381	-0.12917	-0.290844
ARF5	ENSG00000004059	ENSP00000000233.5;ENSP00000412701.1	ADP ribosylation factor 5 [Source:HGNC Symbol;Acc:HGNC:658]	16	-0.0768911	0.217844	0.105962	0.421441	-0.0563655	0.0754274	0.0229598	0.200566	-0.0756696	0.0194621	0.115223	0.0293066	0.0507966	0.279869	-0.012525	0.288754	-0.000693157	0.0567058	-0.241947	-0.248869	-0.0286229	0.0428848	0.0963837	0.360892	-0.128935	-0.145121	-0.266263	-0.244991	0.0724131	0.0206604	0.159981	0.101147	0.0198578	0.135578	-0.0841461	0.145802	0.312466	0.392739	-0.586271	0.0906224	0.0689708	-0.163196	0.018914	-0.243698	0.115793
ARF6	ENSG00000165527	ENSP00000298316.5	ADP ribosylation factor 6 [Source:HGNC Symbol;Acc:HGNC:659]	47	-0.164419	-0.0399445	0.176339	-0.143806	0.23194	0.0505191	-0.0260634	0.112847	-0.184473	-0.166185	-0.132022	-0.21116	0.574818	-0.0816773	0.0118362	0.0626075	0.203132	0.0570607	-0.322944	-0.00237478	-0.147995	0.0885983	0.197839	-0.260534	-0.180213	0.319157	0.345194	0.21933	-0.0218602	0.137494	-0.0804765	-0.133683	0.0805066	0.0347517	0.406035	-0.278535	0.329731	-0.796588	-0.29707	-0.312885	-0.136952	-0.200869	0.38328	-0.266365	-0.448786
ARFGAP1	ENSG00000101199	ENSP00000449849.1;ENSP00000428355.1;ENSP00000429770.1;ENSP00000359306.4;ENSP00000429674.2;ENSP00000443716.1;ENSP00000447037.1;ENSP00000430929.2;ENSP00000359298.4;ENSP00000449800.1;ENSP00000449515.1;ENSP00000314615.3;ENSP00000430500.1;ENSP00000427717.1	ADP ribosylation factor GTPase activating protein 1 [Source:HGNC Symbol;Acc:HGNC:15852]	17	-0.0182363	0.0673652	0.132502	0.0906684	0.0570462	0.0520914	0.0559494	-0.00687135	-0.0499567	-0.0741342	0.109584	-0.00764266	-0.0706339	0.056554	-0.113196	0.135223	-0.0309998	0.0529525	0.0137728	-0.0203205	0.0800587	-0.0158448	0.0465879	0.108275	0.0683639	-0.0924048	-0.0174265	0.173242	0.0172904	0.0481412	0.109944	0.0193695	0.148387	0.0500137	-0.0103177	0.0236824	0.217459	0.216966	0.153604	0.0437331	0.036267	0.00729643	0.173666	-0.059657	0.123501
ARFGAP2	ENSG00000149182	ENSP00000434442.1;ENSP00000435488.1;ENSP00000434809.1;ENSP00000486229.1;ENSP00000431847.1;ENSP00000434487.1;ENSP00000431684.1;ENSP00000432978.1;ENSP00000433210.1;ENSP00000437070.1;ENSP00000433108.1;ENSP00000431939.1;ENSP00000434433.1;ENSP00000486339.1;ENSP00000434022.1;ENSP00000400226.3;ENSP00000437305.1;ENSP00000437194.1;ENSP00000431238.1	ADP ribosylation factor GTPase activating protein 2 [Source:HGNC Symbol;Acc:HGNC:13504]	35	-0.0849079	-0.0188237	0.00930221	0.198126	0.0667278	0.082254	0.0395637	-0.000984231	-0.00846749	-0.0105212	-0.0152439	-0.0300728	-0.097172	0.329141	-0.055853	0.117723	-0.0316065	-0.116718	-0.000567967	-0.0486362	0.112182	0.0352089	0.0168775	0.343484	0.049302	-0.0921691	-0.0147821	0.047598	0.0102865	0.265882	0.0156129	0.0799612	0.104339	0.0399292	0.161948	-0.0273821	0.177071	0.384717	0.119904	0.049427	0.203273	-0.0976106	-0.123525	-0.117464	0.249094
ARFGAP3	ENSG00000242247	ENSP00000388791.2;ENSP00000407734.1;ENSP00000403995.1;ENSP00000403520.1;ENSP00000263245.5	ADP ribosylation factor GTPase activating protein 3 [Source:HGNC Symbol;Acc:HGNC:661]	22	-0.0749708	-0.0169636	-0.114003	0.318241	-0.0543527	0.116395	0.0785441	-0.0927248	0.025944	-0.0506835	0.00264546	-0.0968968	-0.0148709	0.29813	-0.175633	0.0309403	-0.171113	0.104912	-0.106101	-0.214485	0.322683	0.0837063	0.0339209	0.194774	-0.0348138	0.0384219	-0.184702	-0.0906235	-0.00807308	0.116472	0.146993	0.0870097	-0.121853	-0.0459434	-0.00901475	-0.0783498	0.471545	0.652685	-0.016012	0.0514993	-0.121405	-0.343652	-0.251126	-0.0750956	0.426396
ARFGEF1	ENSG00000066777	ENSP00000429002.1;ENSP00000430891.2;ENSP00000262215.3;ENSP00000429560.2;ENSP00000428429.2	ADP ribosylation factor guanine nucleotide exchange factor 1 [Source:HGNC Symbol;Acc:HGNC:15772]	64	0.00498023	-0.0440174	0.0420847	0.143448	0.0563873	0.0724848	0.0650213	-0.0306736	-0.188302	-0.144423	0.170178	0.0429724	0.0637639	-0.0836894	-0.135348	0.171291	-0.0748517	0.0357288	-0.00152236	-0.0363094	-0.106613	0.0859261	0.100452	0.0890736	-0.13605	0.0215202	0.100725	0.156203	0.241098	0.129079	0.149178	0.0614864	0.0750736	-0.0247854	0.0805859	-0.129731	0.0609285	-0.0490984	0.014176	-0.116773	-0.0372795	-0.30348	0.187427	0.161881	0.286511
ARFGEF2	ENSG00000124198	ENSP00000360985.4	ADP ribosylation factor guanine nucleotide exchange factor 2 [Source:HGNC Symbol;Acc:HGNC:15853]	53	-0.169521	-0.0435183	-0.0940465	-0.0719755	0.0245526	0.00799775	0.0534756	0.0485085	-0.152153	-0.194486	0.0789613	0.102578	-0.0240355	0.0894365	-0.0612174	0.111835	0.0144255	-0.071265	-0.115135	-0.141094	0.0491475	0.0706342	0.116223	0.0171543	0.0707762	-0.165026	-0.101557	0.124686	0.07026	0.118085	0.165788	0.104637	0.0322925	-0.065523	0.0939057	-0.154618	0.256917	-0.0128184	0.0533487	-0.0937925	-0.0413544	-0.179139	-0.183025	-0.056423	0.318754
ARFIP1	ENSG00000164144	ENSP00000384189.2;ENSP00000396653.2;ENSP00000348360.3;ENSP00000395083.2;ENSP00000296557.4	ADP ribosylation factor interacting protein 1 [Source:HGNC Symbol;Acc:HGNC:21496]	26	-0.0759271	0.0844903	0.127162	-0.00982879	0.0734441	-0.236804	-0.111653	-0.0395626	-0.0565191	-0.0233674	0.0171563	-0.0583103	0.00727096	0.0353759	-0.195382	0.197758	0.203239	-0.267995	0.0561612	0.00599435	-0.058292	0.346688	-0.117212	0.0310892	-0.232808	0.00546216	-0.116849	-0.153273	-0.0444736	-0.0307922	0.102693	-0.0236793	0.0675074	-0.101144	0.108854	0.342702	0.0346122	-0.159653	-0.107897	-0.226866	-0.104471	-0.295464	0.104992	0.064498	-0.06328
ARFIP2	ENSG00000132254	ENSP00000484121.1;ENSP00000391427.2;ENSP00000434564.1;ENSP00000398375.2;ENSP00000254584.2;ENSP00000434124.1;ENSP00000379998.3	ADP ribosylation factor interacting protein 2 [Source:HGNC Symbol;Acc:HGNC:17160]	8	-0.0167044	0.152471	-0.00983729	0.242806	0.0820434	0.254055	-0.198429	0.225909	0.0845584	0.0802057	0.271888	0.0561344	-0.0954545	0.213107	0.0218895	-0.015787	0.100215	-0.0466263	0.133976	0.00937922	-0.165874	0.12865	0.105517	0.0809574	0.0830467	-0.120613	-0.13219	-0.350738	-0.16944	-0.0445408	0.067167	-0.0995121	-0.168771	-0.0766838	0.0524731	0.0931162	0.443546	-0.249027	-0.0739024	0.16356	0.267241	0.120834	-0.0701357	0.175837	0.0524949
ARFRP1	ENSG00000101246	ENSP00000481446.1;ENSP00000479616.1;ENSP00000479058.1;ENSP00000476756.1;ENSP00000483130.1;ENSP00000484109.1;ENSP00000483486.1;ENSP00000479940.1	ADP ribosylation factor related protein 1 [Source:HGNC Symbol;Acc:HGNC:662]	7	0.291367	0.0425025	0.01663	-0.235544	0.257616	-0.164974	0.193506	-0.287977	-0.236751	-0.292009	0.107638	0.0279726	-0.0924843	0.176729	-0.0779238	-0.0364849	0.00793431	-0.0243064	-0.164223	0.029304	-0.0396226	0.292144	-0.0240514	0.480587	-0.0603225	-0.344128	-0.12698	0.241822	0.149503	-0.154433	0.255733	0.0564463	-0.186836	0.121937	-0.0689177	-0.237558	0.241382	-0.000254335	0.0509863	-0.225238	-0.0514951	-0.295673	-0.24137	0.0908446	0.524574
ARG1	ENSG00000118520	ENSP00000357066.3;ENSP00000492623.1;ENSP00000349446.2	arginase 1 [Source:HGNC Symbol;Acc:HGNC:663]	1	-0.00418797	-0.442258	0.173633	0.0778071	-0.42297	0.355699	-0.379032	0.271731	1.06196	0.4034	-0.583441	-0.346231	0.166709	-0.620854	-0.549901	0.0544972	-0.585936	-0.399231	-0.114441	0.0985535	-0.159973	-0.330583	-0.186622	0.0601604	-0.0400123	2.04026	0.851546	-0.724345	0.319226	0.109991	-0.147465	-0.31227	0.703893	0.0928706	0.559487	0.17676	-0.01587	-0.473354	-0.218313	0.368837	-0.458639	-0.466458	0.0325595	-0.320225	-0.336146
ARGLU1	ENSG00000134884	ENSP00000353844.3;ENSP00000365092.1;ENSP00000383059.3	arginine and glutamate rich 1 [Source:HGNC Symbol;Acc:HGNC:25482]	33	0.282627	0.0653912	-0.0670372	-0.0207216	0.0206128	-0.11934	-0.0513446	0.0691554	0.0835512	0.172172	-0.0590057	-0.0197832	0.0688767	-0.252727	0.279075	-0.0609619	0.258212	-0.118316	0.149692	0.100116	0.057753	0.0670195	-0.0343704	-0.0638979	-0.120374	-0.115204	-0.108249	-0.0356434	0.00382706	0.0523141	-0.0445573	-0.158918	0.115607	0.0284579	0.0128887	0.0968695	-0.135406	-0.139438	0.0793454	0.0849882	0.0464477	-0.0772556	-0.109772	0.0889609	-0.208106
ARHGAP1	ENSG00000175220	ENSP00000310491.4;ENSP00000434883.1;ENSP00000432794.1	Rho GTPase activating protein 1 [Source:HGNC Symbol;Acc:HGNC:673]	56	-0.14468	0.0518786	-0.0459803	0.117344	-0.0176986	0.106297	0.0482684	0.128467	0.0489761	0.0323161	-0.0449465	0.00124721	-0.0263079	0.347533	-0.156296	0.30288	-0.170825	-0.054322	-0.0357081	-0.0843106	0.0913586	0.0491693	0.0346333	0.0880978	0.00582388	0.00584666	-0.00638432	-0.161135	0.0710851	-0.0107595	0.0550041	0.239905	0.04552	-0.0780071	-0.00222332	-0.124032	0.244269	0.535013	0.228991	0.109738	-0.0481428	-0.103272	0.0588265	-0.0325529	0.00975084
ARHGAP12	ENSG00000165322	ENSP00000398050.1;ENSP00000310984.4;ENSP00000364394.5;ENSP00000379448.4;ENSP00000345808.2;ENSP00000364399.5	Rho GTPase activating protein 12 [Source:HGNC Symbol;Acc:HGNC:16348]	20	-0.101468	0.140089	-0.0328855	0.301643	0.111794	-0.0232687	0.0334125	0.0660826	-0.0506057	-0.0528663	0.296411	-0.0761289	0.0836963	-0.207554	-0.12058	-0.111281	-0.0089704	0.0999411	0.171697	0.100849	-0.0558433	0.00297334	-0.0265039	0.0346015	-0.214139	-0.179959	0.0112951	-0.0303534	0.0745232	0.00247198	0.0529525	-0.101578	0.0222266	-0.025103	-0.00380635	-0.390586	-0.0726428	-0.321745	0.170732	-0.174867	0.244486	-0.0710309	-0.112648	0.115763	0.0482895
ARHGAP15	ENSG00000075884	ENSP00000295095.6;ENSP00000386560.1;ENSP00000390310.1	Rho GTPase activating protein 15 [Source:HGNC Symbol;Acc:HGNC:21030]	21	-0.350018	-0.0982034	-0.14595	-0.287954	-0.0846158	-0.0328642	-0.166888	0.485607	-0.0729056	0.00499066	0.147695	0.0351297	0.0965399	0.110945	-0.169033	-0.0486054	-0.0880192	-0.101122	-0.297105	0.0302847	0.139383	0.0153401	0.265098	-0.0809125	-0.254769	0.425223	-0.0760274	-0.686522	-0.0201865	0.191543	-0.361709	0.187163	0.11156	-0.0906382	0.128615	-0.495864	-0.0772671	-0.282018	-0.275244	-0.198024	0.14647	-0.0999732	0.179205	-0.315482	-0.293855
ARHGAP17	ENSG00000140750	ENSP00000303130.5;ENSP00000406701.2;ENSP00000461426.1;ENSP00000461639.1;ENSP00000460985.1;ENSP00000289968.6;ENSP00000461411.1;ENSP00000459074.1;ENSP00000460600.1	Rho GTPase activating protein 17 [Source:HGNC Symbol;Acc:HGNC:18239]	84	0.10045	0.119749	-0.00926017	-0.211201	-0.0686047	-0.0183961	0.0648486	0.178843	-0.0623908	-0.0472472	0.171541	0.2371	0.010742	0.0616228	-0.297231	0.223877	-0.101454	0.0912817	-0.478076	-0.17701	-0.0983525	0.162013	0.217665	0.339874	-0.331197	-0.0600896	-0.157785	-0.151522	0.363376	0.0135934	0.185677	0.121074	-0.0633727	0.144241	0.0430652	-0.391615	0.421272	-0.128087	-0.216816	-0.151307	-0.00100162	-0.165893	0.111739	0.0489264	0.258658
ARHGAP18	ENSG00000146376	ENSP00000357131.2	Rho GTPase activating protein 18 [Source:HGNC Symbol;Acc:HGNC:21035]	17	-0.179339	0.0511743	-0.408353	0.404314	-0.2573	0.271445	-0.469992	-0.206762	-0.0545338	0.135249	-0.10554	0.222323	0.0138598	0.142552	-0.166835	0.0554813	-0.315295	0.372365	-0.253741	0.0236796	0.0388976	0.108265	0.227308	0.585341	0.365112	0.0497539	-0.0596079	-0.877373	0.0835458	-0.908083	0.0635989	0.586392	0.596982	-0.0703332	0.213747	0.0161759	-0.331927	0.554354	-0.132006	0.340982	0.232302	0.0866934	0.0275085	0.016347	0.24871
ARHGAP21	ENSG00000107863	ENSP00000389940.1;ENSP00000490396.1;ENSP00000489905.1;ENSP00000379709.2;ENSP00000402761.1;ENSP00000365592.2;ENSP00000405018.1;ENSP00000400566.1;ENSP00000480005.1;ENSP00000365604.5;ENSP00000490730.1	Rho GTPase activating protein 21 [Source:HGNC Symbol;Acc:HGNC:23725]	1	0.0790872	0.329288	-0.124912	0.474741	0.157343	0.146389	-0.0477338	0.107045	0.312439	0.0734426	0.209492	0.0262512	0.155094	-0.262866	0.000855533	0.0939649	0.209525	-0.265073	0.239998	0.421681	0.246517	0.3138	0.404231	0.391721	-0.455713	0.448298	0.503801	-0.156881	-1.01815	-0.320407	-0.0543614	-0.26793	-0.415437	0.462277	0.314311	0.890848	-0.245465	-0.234535	0.365851	-0.423635	0.177585	0.244178	-0.127046	0.121206	-0.122109
ARHGAP24	ENSG00000138639	ENSP00000425589.1;ENSP00000424256.1;ENSP00000423206.1;ENSP00000378610.2;ENSP00000378611.1;ENSP00000264343.4;ENSP00000426105.1	Rho GTPase activating protein 24 [Source:HGNC Symbol;Acc:HGNC:25361]	52	-0.184936	0.255724	-0.138926	0.131204	0.314682	0.379778	0.258242	-0.228434	0.328768	0.364142	0.250279	0.120784	-0.171711	0.122666	-0.0886472	-0.0318153	-0.069497	0.481414	-0.235906	0.118026	0.197394	0.276793	-0.00672661	0.722278	-0.091509	0.208874	-0.383049	-0.288661	-0.0352474	0.121155	0.0530543	0.0616269	0.211024	-0.130298	-0.22639	0.0523807	0.313257	0.125848	-0.286957	0.199969	0.0701839	-0.166531	-0.0937642	0.0477963	0.535415
ARHGAP25	ENSG00000163219	ENSP00000417467.1;ENSP00000386241.1;ENSP00000417425.1;ENSP00000386911.3;ENSP00000417139.1;ENSP00000417818.1;ENSP00000420427.1;ENSP00000420583.1;ENSP00000417283.1;ENSP00000386863.3	Rho GTPase activating protein 25 [Source:HGNC Symbol;Acc:HGNC:28951]	116	0.0175535	0.154506	-0.0402667	-0.00460224	0.183826	0.00583431	-0.263723	0.0712607	-0.129119	-0.132007	-0.0197312	0.0114119	0.277849	0.183305	-0.171817	0.101618	0.0568743	-0.182833	-0.0266434	-0.140794	0.0586152	0.290259	0.116177	0.00369775	-0.105472	-0.150114	0.0978736	0.0913447	0.124295	0.102905	-0.207708	-0.05819	0.0344127	0.292944	0.0547264	0.248365	0.0147161	-0.1077	0.233969	-0.201525	0.243349	0.0884831	-0.199458	-0.0087735	-0.186846
ARHGAP27	ENSG00000159314;ENSG00000276836;ENSG00000276907	ENSP00000431591.1;ENSP00000437100.1;ENSP00000485800.1;ENSP00000488351.1;ENSP00000290470.3;ENSP00000488279.1;ENSP00000431722.1;ENSP00000482352.1;ENSP00000482605.1;ENSP00000488767.1;ENSP00000432762.1;ENSP00000403323.1;ENSP00000477741.1;ENSP00000433942.1;ENSP00000366121.2;ENSP00000487991.1;ENSP00000487852.1;ENSP00000480582.1;ENSP00000486749.1;ENSP00000436137.1;ENSP00000487172.1;ENSP00000485742.1;ENS…	Rho GTPase activating protein 27 [Source:HGNC Symbol;Acc:HGNC:31813]	21	-0.311237	-0.107427	0.0462176	-0.109695	-0.0545305	-0.145503	-0.0279342	0.364782	0.016965	0.0409289	0.247166	-0.0518248	0.0214969	0.0146968	-0.409774	-0.141867	-0.213712	0.238242	0.0934625	0.138983	0.115857	0.078541	0.385381	-0.219121	-0.0305348	-0.0202904	0.0689782	-0.220512	-0.106818	-0.0937559	-0.127562	0.235509	-0.121889	0.111939	-0.0956506	0.144313	0.0381507	-0.251905	-0.0259416	-0.0769481	0.0955631	-0.151776	-0.00934935	-0.14215	-0.319039
ARHGAP30	ENSG00000186517	ENSP00000356992.3;ENSP00000356997.2;ENSP00000431291.1;ENSP00000431387.1;ENSP00000356995.3;ENSP00000356994.1	Rho GTPase activating protein 30 [Source:HGNC Symbol;Acc:HGNC:27414]	51	-0.0781512	0.0148858	0.278709	0.00639975	0.205908	-0.0446581	0.176784	0.086423	-0.101107	-0.193692	0.0261692	0.0474266	0.236708	0.168803	-0.187999	0.00682501	-0.0536699	-0.0541534	-0.302183	0.166314	0.23513	0.26717	0.14764	0.018143	-0.213266	0.141625	0.218545	0.170593	0.073074	-0.103675	-0.244502	0.150131	0.0464446	0.0170589	0.0152749	-0.0579749	0.13955	0.0730769	-0.0894921	-0.0410042	0.170048	0.257352	0.189036	-0.0848493	-0.00108077
ARHGAP31	ENSG00000031081	ENSP00000264245.4;ENSP00000418429.1	Rho GTPase activating protein 31 [Source:HGNC Symbol;Acc:HGNC:29216]	1	-0.178106	0.00856294	-0.247926	0.00544462	-0.0634928	0.0536944	0.183447	-0.206123	0.206041	0.0928347	0.12265	-0.171945	-0.0772982	0.588079	-0.138234	-0.176339	0.0205467	-0.00195264	-1.01016	-0.781084	-1.30137	-1.72191	-0.0700733	0.0574791	-0.245375	-1.3341	-0.598777	-0.478872	-0.675999	-0.113548	-0.286413	-0.0161582	0.109145	0.195586	0.0693147	0.615335	0.366677	0.111396	0.578731	0.145529	0.206872	0.0047295	0.369681	-0.31608	0.046278
ARHGAP35	ENSG00000160007	ENSP00000483730.1;ENSP00000385720.2	Rho GTPase activating protein 35 [Source:HGNC Symbol;Acc:HGNC:4591]	11	0.0943413	-0.0562617	0.172196	0.262432	0.280119	-0.0720116	0.121371	-0.15311	-0.00912393	0.00900881	-0.0129066	-0.0960114	-0.0124061	0.071618	-0.164125	0.0527812	-0.0799051	-0.0642371	0.0673563	-0.0355944	0.258083	-0.0980061	-0.057843	-0.0624386	-0.280829	0.103475	0.162495	0.242353	0.0556698	0.0743053	0.0664073	0.272031	-0.0464472	-0.0599897	0.0582736	-0.299992	0.172433	0.305208	0.304682	-0.0388287	0.279235	0.0515036	0.416432	0.104429	-0.0413376
ARHGAP4	ENSG00000089820	ENSP00000398019.1;ENSP00000411712.1;ENSP00000397533.1;ENSP00000473840.1;ENSP00000359033.1;ENSP00000398259.1;ENSP00000473936.1;ENSP00000413782.1;ENSP00000377322.1;ENSP00000412437.1;ENSP00000408656.1;ENSP00000203786.7;ENSP00000359045.3;ENSP00000385042.2	Rho GTPase activating protein 4 [Source:HGNC Symbol;Acc:HGNC:674]	72	-0.292526	-0.12874	0.146915	0.0208939	0.207535	0.0270387	0.177187	0.139108	-0.0594521	-0.133543	0.199416	-0.198337	0.316	0.12426	-0.323841	-0.0266634	-0.154257	-0.21266	-0.0912802	0.107603	0.333558	-0.0553771	-0.0447334	-0.0734693	-0.147214	0.264475	0.273039	0.0935343	-0.0382757	0.23381	-0.0463253	0.321958	-0.023787	-0.138524	0.0901471	-0.494952	-0.0104831	-0.106822	-0.137029	-0.228584	-0.183855	-0.29672	0.533104	-0.187478	-0.228879
ARHGAP44	ENSG00000006740	ENSP00000463905.1;ENSP00000482851.1;ENSP00000342566.3;ENSP00000437542.2;ENSP00000368994.5;ENSP00000262444.9;ENSP00000462141.1;ENSP00000465509.1	Rho GTPase activating protein 44 [Source:HGNC Symbol;Acc:HGNC:29096]	21	-0.759526	-0.596102	-0.356308	-1.18894	-0.714625	0.289195	-0.495108	-1.10713	-0.378478	-0.281638	-0.586539	-0.561662	0.0398254	-0.488616	0.28078	-0.502162	-0.147634	1.03897	-0.402136	-0.34211	0.0907153	-0.29457	-0.646127	0.95951	0.53471	-0.897013	0.371366	-1.07589	-0.515248	-0.435	-0.212914	0.870679	-0.167754	-0.142858	-0.796055	-0.738286	0.291644	0.594308	0.38515	-0.217234	0.491557	-0.198563	-0.55046	-0.241403	0.301201
ARHGAP45	ENSG00000180448	ENSP00000467741.1;ENSP00000439601.1;ENSP00000466401.1;ENSP00000468607.1;ENSP00000438979.1;ENSP00000484008.1;ENSP00000316772.2;ENSP00000468615.1;ENSP00000466365.1	Rho GTPase activating protein 45 [Source:HGNC Symbol;Acc:HGNC:17102]	127	-0.164732	0.0586439	0.204531	-0.105139	0.114755	-0.00929801	0.0299997	0.207235	-0.144283	-0.144796	-0.0440408	0.0467005	0.19223	-0.156146	-0.146917	0.0997602	-0.0923718	-0.175801	-0.204993	-0.0512419	0.126138	0.16147	0.131807	-0.254179	-0.289102	0.392425	0.155845	0.0107779	0.187477	0.0511443	-0.0505178	0.0824187	0.123665	-0.088452	0.191316	-0.308862	0.00568116	-0.151472	-0.00852582	-0.25588	-0.105873	0.0935132	0.639549	-0.0111144	-0.394935
ARHGAP5	ENSG00000100852	ENSP00000441692.2;ENSP00000379827.2;ENSP00000407395.1;ENSP00000452606.1;ENSP00000451061.1;ENSP00000452372.1;ENSP00000451579.1;ENSP00000393307.2;ENSP00000371897.1;ENSP00000452222.1	Rho GTPase activating protein 5 [Source:HGNC Symbol;Acc:HGNC:675]	35	-0.123756	-0.0748744	0.0789627	0.41377	0.276485	0.0108117	0.130734	-0.110202	0.0230176	0.0130225	0.048458	-0.0150049	0.000472813	0.124264	-0.0576407	0.198815	-0.0726798	0.0702682	0.246034	-0.0257226	0.192913	0.141193	0.287738	-0.0796846	0.0837475	0.145506	0.0826911	-0.0675352	-0.0137929	0.22626	-0.232868	0.0824475	-0.0698483	-0.231485	0.243357	-0.120348	0.352876	0.0191536	0.182901	0.0189059	-0.0878859	0.0425404	0.122957	-0.122203	-0.213724
ARHGAP9	ENSG00000123329	ENSP00000473445.1;ENSP00000448424.1;ENSP00000450223.1;ENSP00000450256.1;ENSP00000377386.2;ENSP00000394307.2;ENSP00000448423.1;ENSP00000449829.1;ENSP00000397950.2;ENSP00000377380.3;ENSP00000448358.1;ENSP00000448404.1;ENSP00000446932.1	Rho GTPase activating protein 9 [Source:HGNC Symbol;Acc:HGNC:14130]	27	-0.150488	-0.0592706	0.128057	-0.288022	0.247206	0.00823901	0.105296	-0.075549	0.0062479	0.0705093	-0.305211	-0.035513	0.215557	-0.154314	-0.0663501	-0.0590767	-0.0338213	-0.0549753	-0.107924	-0.199291	0.297128	0.0537443	0.22007	-0.23334	0.102924	0.346639	0.375168	0.00634674	0.0109868	0.0204738	-0.189123	0.119205	0.134393	-0.0116083	0.0781318	-0.0984434	-0.0854431	-0.34477	0.0909894	-0.0442658	-0.0745141	-0.122522	0.251979	-0.11722	-0.287573
ARHGDIA	ENSG00000141522	ENSP00000461956.1;ENSP00000462960.1;ENSP00000269321.7;ENSP00000462323.1;ENSP00000463530.1;ENSP00000463939.1;ENSP00000383556.4;ENSP00000464205.1;ENSP00000441348.2;ENSP00000462209.1	Rho GDP dissociation inhibitor alpha [Source:HGNC Symbol;Acc:HGNC:678]	65	0.108736	0.16176	0.134111	0.0482871	0.0998843	0.0448349	0.0831646	0.0508154	-0.0463031	-0.0744505	0.203861	-0.0532905	0.136877	0.301151	-0.318985	0.21983	-0.037528	-0.0744325	0.0967702	0.0159889	0.0396716	0.169544	0.0706835	0.166774	-0.154519	0.0455462	0.286115	-0.0987291	0.0129656	0.213559	-0.0986375	0.230562	-0.0213547	0.160152	0.304751	-0.0273854	0.339028	-0.502444	0.00391641	-0.164779	-0.0730843	-0.210265	0.104363	0.162248	0.117648
ARHGDIB	ENSG00000111348	ENSP00000445263.1;ENSP00000445450.1;ENSP00000445185.1;ENSP00000228945.4;ENSP00000444860.1;ENSP00000440560.1;ENSP00000437454.1	Rho GDP dissociation inhibitor beta [Source:HGNC Symbol;Acc:HGNC:679]	240	-0.0755564	-0.00108583	0.526111	-0.203653	0.462947	-0.231542	0.246319	0.0602232	-0.313904	-0.480741	0.0292126	-0.20864	0.573543	0.325411	-0.459272	0.0107095	-0.15206	-0.264046	0.179825	-0.0921189	0.329494	0.152039	-0.0606193	-0.310378	-0.566006	0.403901	0.577078	0.394412	-0.0761607	0.177967	-0.15824	-0.096946	0.00986132	-0.00644656	0.35635	-0.647639	-0.0513559	-0.34191	0.0204439	-0.489294	-0.125783	-0.219616	0.88115	-0.0992881	-0.295497
ARHGEF1	ENSG00000076928	ENSP00000344429.3;ENSP00000470042.1;ENSP00000469735.1;ENSP00000473229.1;ENSP00000470715.1;ENSP00000367394.3;ENSP00000337261.3;ENSP00000346532.2;ENSP00000470557.1;ENSP00000471942.1;ENSP00000472466.1;ENSP00000469409.1	Rho guanine nucleotide exchange factor 1 [Source:HGNC Symbol;Acc:HGNC:681]	130	-0.165703	-0.0583624	0.0742575	0.0271355	-0.347895	0.0186033	-0.0568152	0.0014305	-0.0984865	-0.134737	-0.0490389	0.0826544	0.171816	0.0661393	-0.138017	0.0316197	-0.0282898	0.0357775	-0.174607	0.0350441	0.063444	0.180043	0.11139	-0.216623	-0.0687757	0.422036	0.140775	-0.15705	0.00368059	-0.0250725	-0.146416	0.15129	0.0694781	-0.0805506	0.129013	-0.319357	-0.0100815	-0.0465425	0.00017234	-0.172709	-0.100553	0.122489	0.608426	-0.106404	-0.300624
ARHGEF10L	ENSG00000074964	ENSP00000364557.3;ENSP00000355060.3;ENSP00000364564.1;ENSP00000167825.5	Rho guanine nucleotide exchange factor 10 like [Source:HGNC Symbol;Acc:HGNC:25540]	6	-0.106204	0.0949939	-0.247094	0.862645	-0.071308	0.403984	0.158	-0.321341	0.453672	0.420882	1.42191	0.20233	0.11896	-0.436858	0.0498672	0.0320033	-0.0643504	-0.151363	0.10447	-0.151013	-0.369462	-0.00792309	0.437092	0.699231	-0.469582	-0.152986	0.116531	0.192515	0.0271081	0.232244	0.329958	-0.455592	0.0079949	-0.130233	0.168509	0.00285995	0.299197	-0.650351	0.187078	0.434444	-0.199117	0.39061	-0.515958	-0.110624	0.584727
ARHGEF12	ENSG00000196914	ENSP00000432984.1;ENSP00000380942.2;ENSP00000349056.3	Rho guanine nucleotide exchange factor 12 [Source:HGNC Symbol;Acc:HGNC:14193]	19	0.00496772	0.0978272	-0.233037	0.0968902	-0.246994	-0.17529	0.102847	-0.290056	-0.150321	-0.160029	0.0497191	-0.1687	-0.154165	0.0551783	-0.086724	0.38124	0.221852	0.207596	0.0615171	-0.0154785	-0.0472633	0.0710982	0.524226	-0.213427	-0.182741	-0.101911	-0.0259898	-0.250648	0.0493299	0.112884	0.0455386	-0.291941	0.0386478	0.118551	0.14444	-0.209969	0.0646766	0.11282	0.217317	-0.184278	-0.300858	0.0412204	-0.203215	0.0989872	-0.0195876
ARHGEF2	ENSG00000116584	ENSP00000315325.7;ENSP00000477448.1;ENSP00000476532.1;ENSP00000476699.1;ENSP00000357298.4;ENSP00000476689.1;ENSP00000476518.1;ENSP00000314787.4;ENSP00000476724.1;ENSP00000354837.4;ENSP00000476916.1;ENSP00000477299.1	Rho/Rac guanine nucleotide exchange factor 2 [Source:HGNC Symbol;Acc:HGNC:682]	92	-0.179094	-0.0850555	-0.0418279	0.0310795	0.0281919	0.0263208	0.0452407	0.136325	-0.100384	-0.0528679	0.00671462	-0.0302385	0.0186049	0.154686	-0.0248471	-0.00181146	-0.0801875	-0.00322416	-0.0553292	0.0141867	0.102559	-0.0672571	0.00200785	-0.134093	-0.106793	0.00745974	-0.00444891	0.0997481	0.0975282	-0.0128482	0.0223532	0.0627496	-0.0879064	0.0647755	-0.0439943	-0.0484585	0.187017	0.126926	0.0823933	-0.0111229	0.0280646	0.51385	0.0325393	-0.0342278	0.0415368
ARHGEF3	ENSG00000163947	ENSP00000296315.3;ENSP00000417087.1;ENSP00000417810.1;ENSP00000420420.1;ENSP00000420633.1;ENSP00000341071.4;ENSP00000418984.1;ENSP00000418469.1;ENSP00000417986.1;ENSP00000418826.1;ENSP00000410922.2;ENSP00000420402.1	Rho guanine nucleotide exchange factor 3 [Source:HGNC Symbol;Acc:HGNC:683]	8	-0.14751	0.0656881	-0.548177	-0.580764	-0.287781	0.0587652	-0.474906	-0.138306	-0.0252019	0.0709231	-0.230371	-0.13131	-0.301475	-0.687051	-0.199504	-0.357619	-0.00857959	0.651593	-0.118451	-0.273355	-0.00447232	-0.42033	-0.171839	-0.257586	-0.166012	-0.217262	-0.30121	0.012437	0.247704	0.119547	-0.203408	0.0588588	-0.0674247	-0.115556	0.0705404	-0.352786	-0.0193894	0.0375322	0.122453	0.168429	0.157416	0.511264	-0.0548725	-0.301731	-0.249032
ARHGEF6	ENSG00000129675	ENSP00000359654.1;ENSP00000250617.6;ENSP00000359656.1	Rac/Cdc42 guanine nucleotide exchange factor 6 [Source:HGNC Symbol;Acc:HGNC:685]	37	-0.174859	0.0341264	0.187545	-0.154183	0.0583673	0.00661631	0.300257	0.222681	-0.0021531	-0.0282534	-0.0505334	-0.0149839	0.297433	-0.0735758	-0.370162	0.0627971	0.0959577	-0.791911	-0.388426	0.0514126	0.185205	0.127132	0.249019	0.058835	-0.995982	0.410146	0.350171	-0.015999	-0.383239	-0.0274648	-0.441326	0.159599	0.0504775	-0.0212012	0.0540853	-0.366719	-0.10492	0.0747315	0.0262797	-0.0886127	0.00977703	-0.270474	0.643256	-0.0609973	-0.00489932
ARHGEF7	ENSG00000102606	ENSP00000218789.5;ENSP00000495631.1;ENSP00000389890.2;ENSP00000364893.2;ENSP00000418043.1;ENSP00000364888.4;ENSP00000397068.2;ENSP00000445384.2;ENSP00000406732.1;ENSP00000417596.1;ENSP00000364875.1;ENSP00000418235.1;ENSP00000420592.1;ENSP00000325994.5;ENSP00000418067.1;ENSP00000364891.2	Rho guanine nucleotide exchange factor 7 [Source:HGNC Symbol;Acc:HGNC:15607]	51	-0.0495439	0.16653	0.0627241	-0.0157776	0.0215948	0.0507624	0.0872555	0.247525	-0.064101	-0.00640186	0.00238363	-0.0116303	0.0540161	-0.152033	-0.118468	-0.0889188	-0.0921048	-0.153722	-0.155496	0.0136097	0.0714856	0.0500921	-0.0327221	0.145471	-0.0333538	-0.141622	-0.000903104	0.139617	-0.059095	-0.101955	0.0228489	0.154694	0.137829	-0.0951289	0.0283649	-0.150759	-0.0333027	-0.0844291	-0.138977	-0.134318	0.058375	-0.0574813	0.240988	-0.16101	0.0819358
ARID1A	ENSG00000117713	ENSP00000387636.2;ENSP00000489842.1;ENSP00000390317.3;ENSP00000432368.1;ENSP00000490650.1;ENSP00000478955.1;ENSP00000320485.7;ENSP00000363267.2;ENSP00000436692.1;ENSP00000432473.1	AT-rich interaction domain 1A [Source:HGNC Symbol;Acc:HGNC:11110]	93	0.109895	-0.00521478	0.0745111	0.0226096	0.127354	0.0305149	-0.00672363	0.037883	0.134659	0.114211	-0.111634	0.157907	0.0432708	-0.137801	-0.0579527	0.0329433	0.0493831	-0.0733609	-0.10274	0.126543	0.0400145	0.0532929	0.0267176	0.00555007	0.114578	0.030804	0.0106549	0.0752493	0.0764089	0.0182909	0.0579745	0.00579588	0.139904	0.131384	-0.00601699	0.263832	-0.0744385	-0.144914	-0.0967745	0.0483262	0.0629638	-0.0397472	-0.0489193	0.108403	-0.163788
ARID1B	ENSG00000049618	ENSP00000490385.1;ENSP00000489982.1;ENSP00000313006.7;ENSP00000490420.1;ENSP00000490944.1;ENSP00000489729.1;ENSP00000490094.1;ENSP00000490491.1;ENSP00000489636.1;ENSP00000489917.1;ENSP00000412835.2;ENSP00000490511.1;ENSP00000055163.7;ENSP00000490948.1;ENSP00000489717.1;ENSP00000490550.1;ENSP00000383596.3;ENSP00000489666.1;ENSP00000344546.4;ENSP00000490050.1	AT-rich interaction domain 1B [Source:HGNC Symbol;Acc:HGNC:18040]	74	0.0680721	-0.15896	-0.0509162	0.114238	-0.0579968	-0.0689834	0.0463166	0.247531	0.0937865	0.102544	-0.125929	0.00188059	-0.0108493	-0.202855	0.267105	-0.223786	0.0374265	-0.0456996	0.146497	0.1788	-0.0162176	-0.0426061	-0.106045	-0.0201204	0.14202	-0.282431	-0.0612714	0.114539	-0.00791707	-0.057379	0.0986704	0.0463494	0.132482	0.0681935	-0.0761119	0.450381	-0.292557	-0.125269	-0.0554211	-0.0158046	0.192033	0.425221	-0.172935	-0.0138448	-0.129925
ARID2	ENSG00000189079	ENSP00000335044.6;ENSP00000481488.1;ENSP00000388357.1;ENSP00000397307.1;ENSP00000415650.1	AT-rich interaction domain 2 [Source:HGNC Symbol;Acc:HGNC:18037]	43	-0.152996	-0.0853045	0.241767	-0.00387989	0.280175	-0.150374	0.365559	0.0674239	0.177071	0.220849	0.0492741	0.0101428	0.361853	0.0559424	0.142251	-0.190564	-0.0646201	-0.00346543	-0.15807	-0.0767238	0.216699	-0.232831	-0.0245878	-0.129623	-0.0209394	0.271781	0.308256	0.500966	-0.293664	-0.14237	-0.0776025	-0.149161	-0.0434768	-0.0813009	-0.0939136	0.188703	-0.269565	-0.298511	0.234639	0.022339	-0.112683	-0.225264	0.27772	-0.251561	0.0283953
ARID3A	ENSG00000116017	ENSP00000464969.3;ENSP00000263620.2;ENSP00000440911.2	AT-rich interaction domain 3A [Source:HGNC Symbol;Acc:HGNC:3031]	6	-0.707933	-0.232034	-0.355217	-0.396726	-0.292522	0.0287814	0.145938	0.0796907	0.533061	1.03063	0.150246	-0.189534	0.674649	0.169471	0.108839	-0.597261	-0.300429	0.495531	-0.548816	0.0336354	0.00295513	-0.541588	-0.126291	0.313899	0.180602	0.208529	0.511542	-0.710934	-0.532835	-0.912497	-0.313482	0.70537	-0.57177	-0.755582	-0.793568	-0.852402	-0.183918	-0.776905	-0.235642	0.58708	0.0331909	-0.233796	0.643403	-0.546177	-0.293148
ARID3B	ENSG00000179361	ENSP00000455668.1;ENSP00000477878.1;ENSP00000343126.5	AT-rich interaction domain 3B [Source:HGNC Symbol;Acc:HGNC:14350]	8	-0.296884	-0.0852623	-0.280238	-0.367422	-0.227522	-0.0548262	-0.230017	0.316932	0.179207	0.435127	0.318841	0.342896	0.0168645	-0.0281602	0.189093	0.00048895	-0.00333249	0.0629163	-0.410953	-0.0793362	-0.302323	-0.0968861	0.0418935	0.04268	-0.0949399	-0.0468129	0.203263	-0.718214	-0.0144895	-0.284757	-0.14986	0.192999	-0.036774	0.154624	-0.101074	0.041306	-0.304802	-0.852952	-0.565366	0.0616706	0.0331467	-0.218067	0.105331	-0.11898	-0.0682112
ARID4A	ENSG00000032219	ENSP00000397368.2;ENSP00000378597.3;ENSP00000344556.3;ENSP00000415872.1;ENSP00000416053.2;ENSP00000347602.3;ENSP00000392567.1;ENSP00000410417.1	AT-rich interaction domain 4A [Source:HGNC Symbol;Acc:HGNC:9885]	51	0.159577	0.184988	-0.0713563	0.0154049	0.00295427	-0.0439881	-0.00800918	-0.238416	0.0742846	0.0818961	0.119253	0.129462	-0.0488579	-0.327134	0.269982	-0.0566853	0.153135	-0.0851067	0.247368	0.106284	-0.187849	0.0885727	0.140348	-0.0424173	0.0577326	-0.423582	-0.167523	0.040051	0.0250279	0.0149708	0.126265	-0.162998	0.233285	0.200518	-0.0709798	0.136653	-0.235122	-0.515017	-0.328758	0.0315641	0.00474101	-0.123164	-0.130576	0.228337	-0.02196
ARID4B	ENSG00000054267	ENSP00000355562.2;ENSP00000394663.1;ENSP00000391497.1;ENSP00000264183.3;ENSP00000416063.2;ENSP00000420620.1;ENSP00000264184.4	AT-rich interaction domain 4B [Source:HGNC Symbol;Acc:HGNC:15550]	61	0.352598	0.0461929	-0.0208027	0.0196538	0.0623918	-0.0594117	-0.087276	-0.0356889	-0.0106554	0.0290791	0.0536505	0.0501162	-0.0360093	-0.291748	0.212386	0.0563619	0.222194	-0.0274584	0.169066	0.0800319	-0.0976854	0.133804	0.0448072	-0.038257	0.0156274	-0.134317	-0.0766859	-0.0358234	0.135575	0.0532339	0.0978045	-0.0471437	0.188351	0.191534	0.0985117	0.267004	-0.0524141	-0.451613	-0.104938	-0.0543307	-0.0770293	-0.471796	-0.0524931	0.207746	-0.218462
ARID5B	ENSG00000150347	ENSP00000494412.1;ENSP00000308862.5;ENSP00000279873.7	AT-rich interaction domain 5B [Source:HGNC Symbol;Acc:HGNC:17362]	23	0.488499	0.0256944	0.103501	0.270171	-0.0839785	0.027573	0.0124966	-0.047833	-0.0569796	-0.0746953	-0.416392	0.127298	-0.209524	-0.120202	0.323646	0.206943	0.547646	-0.575832	0.24122	-0.0549542	-0.241499	0.286496	-0.0662857	-0.249239	-0.267214	-0.396523	-0.223728	0.232794	0.0347829	-0.0105242	0.282767	-0.365384	0.219738	0.232169	-0.0921646	0.103783	-0.379304	-0.196753	0.161291	0.0171696	-0.174977	-0.239873	-0.289159	0.395765	-0.134854
ARIH1	ENSG00000166233	ENSP00000457767.1;ENSP00000369217.4;ENSP00000454774.1;ENSP00000477687.1;ENSP00000456746.1	ariadne RBR E3 ubiquitin protein ligase 1 [Source:HGNC Symbol;Acc:HGNC:689]	14	0.13591	0.135261	0.0975443	0.00952177	0.187067	-0.0355566	0.0587012	0.0224984	-0.32819	-0.59718	0.0159477	-0.12055	0.0906909	0.0240878	-0.0647506	-0.0825296	0.0664139	-0.0536386	-0.0388588	-0.00504024	0.0176691	0.0408956	0.0379532	0.102379	-0.144723	0.185284	0.0253156	0.399519	0.165118	-0.0107341	0.0582088	-0.149128	0.0733321	-0.0425088	-0.101377	-0.331087	0.181103	-0.621696	0.00806292	-0.56971	0.00729823	-0.0353805	0.246472	0.190395	-0.0160218
ARIH2	ENSG00000177479	ENSP00000403222.1;ENSP00000403845.1;ENSP00000406063.1;ENSP00000397225.1;ENSP00000399788.1;ENSP00000348769.4;ENSP00000404838.1;ENSP00000395560.1	ariadne RBR E3 ubiquitin protein ligase 2 [Source:HGNC Symbol;Acc:HGNC:690]	10	-0.00711621	0.0696796	-0.0322236	0.30974	-0.0450528	0.00605134	0.0702797	-0.0103291	-0.216333	-0.152549	0.23762	-0.187786	-0.0424449	-0.25474	-0.00699354	-0.0817495	0.0473627	-0.0965398	0.256307	-0.0152162	0.0527587	0.157753	-0.0780544	-0.00626103	-0.0977687	0.00667156	0.0372159	0.0448058	0.00835459	-0.118279	0.172733	0.0313679	-0.0681504	0.012229	-0.0387622	-0.141589	0.0764788	0.386061	0.140776	0.028383	-0.0119748	0.102965	0.14288	0.116137	0.282954
ARL1	ENSG00000120805	ENSP00000261636.8;ENSP00000448850.1;ENSP00000439590.1;ENSP00000450162.1;ENSP00000441808.1;ENSP00000448912.1;ENSP00000450315.1;ENSP00000447405.1	ADP ribosylation factor like GTPase 1 [Source:HGNC Symbol;Acc:HGNC:692]	16	0.0109301	0.0221955	0.186823	0.323776	-0.00824706	-0.0777815	-0.0955938	0.045934	-0.0284956	0.010424	0.114811	0.0930258	0.0326971	0.497197	-0.0749431	0.19071	-0.0605775	0.042739	-0.138909	-0.299876	-0.469492	0.126044	0.0888327	0.448373	-0.242784	0.15586	-0.163548	0.0886543	0.032423	-0.131361	0.215843	0.121343	-0.0471228	-0.109589	-0.184779	0.0872226	-0.0649066	0.060674	0.025519	-0.0183077	0.0528983	-0.0455147	-0.135318	-0.0184917	0.317033
ARL14EP	ENSG00000152219	ENSP00000432224.1;ENSP00000282032.3	ADP ribosylation factor like GTPase 14 effector protein [Source:HGNC Symbol;Acc:HGNC:26798]	5	-0.0115422	-0.0920779	-0.134886	-0.10085	0.0332297	-0.0823727	-0.0583131	0.0217248	0.217696	0.221959	-0.166108	0.0517997	-0.0724064	-0.0503609	0.136398	-0.132536	0.00505395	0.0316291	-0.0668446	-0.0635982	0.142005	-0.0912623	-0.0853143	0.106341	-0.0142114	-0.390053	0.00750269	-0.172719	-0.142506	0.0404521	-0.0237824	0.0131847	0.0142248	0.0425654	-0.00120793	0.166555	-0.161836	-0.0580399	-0.103069	0.245425	0.0565634	-0.100545	-0.0700068	-0.000367599	-0.15836
ARL15	ENSG00000185305	ENSP00000473508.1;ENSP00000433427.1;ENSP00000432680.1;ENSP00000478984.1	ADP ribosylation factor like GTPase 15 [Source:HGNC Symbol;Acc:HGNC:25945]	1	-0.0205424	0.010437	0.234083	0.0535803	0.0811693	-0.327796	0.107224	0.0755274	-0.411897	0.0329781	0.41875	-0.109208	0.167632	-0.0400527	0.168931	-0.209821	0.292425	0.184033	0.00328901	0.0185039	0.291511	-0.24725	-0.336859	-0.0388697	0.0559658	-0.285719	0.0285061	0.310561	-0.320197	0.0924357	0.191907	-0.0866788	0.0217457	0.193299	0.281119	0.0028567	-0.267644	-0.00438485	-0.386	0.0376567	0.177578	-0.172542	-0.288958	0.00294093	-0.0227698
ARL2	ENSG00000213465	ENSP00000436021.1;ENSP00000246747.4;ENSP00000432971.1	ADP ribosylation factor like GTPase 2 [Source:HGNC Symbol;Acc:HGNC:693]	2	0.0206466	0.0617626	0.199837	0.425187	-0.0107446	0.130196	-0.135274	-0.0973575	0.166091	-0.0658409	-0.360673	-0.0554976	-0.42778	1.00548	0.0870934	-0.010376	0.374005	-0.132062	-0.978382	-0.998652	0.14772	0.118028	-0.825057	-0.0223775	-1.01683	0.125707	0.645756	1.62157	-2.02166	-1.2442	0.411547	-1.60162	-1.53545	1.52738	-0.989058	-0.843276	0.818519	1.03909	0.0202512	0.171189	-0.410743	0.277577	-0.308493	0.351352	0.542609
ARL2BP	ENSG00000102931	ENSP00000219204.3;ENSP00000454237.1;ENSP00000457465.1	ADP ribosylation factor like GTPase 2 binding protein [Source:HGNC Symbol;Acc:HGNC:17146]	10	0.046702	0.22278	0.366751	0.0206814	-0.0517383	0.184939	0.155553	-0.358594	-0.353585	-0.892448	0.447657	-0.13666	-0.248253	0.0301455	-0.325528	0.0113024	-0.0656551	0.0887395	0.422638	-0.0479373	0.0442275	-0.0148235	0.0298969	0.07443	-0.455788	-0.0641667	-0.0964252	0.337353	-0.109637	-0.133415	0.393467	-0.0337145	0.192837	-0.12355	-0.136242	-0.479188	0.00743479	-0.791362	0.0792529	-0.589834	-0.0893145	0.0112664	-0.162714	0.00139104	0.1726
ARL3	ENSG00000138175	ENSP00000260746.4	ADP ribosylation factor like GTPase 3 [Source:HGNC Symbol;Acc:HGNC:694]	10	-0.100135	0.252277	-0.109069	0.231543	-0.154423	0.142123	-0.0622374	-0.221818	-0.0359849	-0.0929873	0.0147768	-0.259786	-0.202912	0.0742146	-0.133192	-0.0657621	-0.0275933	0.160675	0.577869	-0.0306466	0.171151	-0.167405	-0.379257	-0.269802	-0.19496	-0.0383714	-0.123541	-0.345418	-0.241894	0.0991277	-0.163769	-0.106584	0.0279844	-0.130149	0.2843	-0.232543	0.14202	0.370264	0.569586	-0.0232573	0.023214	0.19649	0.0825361	-0.203737	-0.162486
ARL6	ENSG00000113966	ENSP00000419619.1;ENSP00000418740.1;ENSP00000377756.1;ENSP00000419934.1;ENSP00000418057.1;ENSP00000488530.1;ENSP00000337722.2	ADP ribosylation factor like GTPase 6 [Source:HGNC Symbol;Acc:HGNC:13210]	1	0.0396179	0.0431354	0.241938	0.298617	-0.0145043	0.175759	-0.397914	-0.22958	-0.197806	0.0652185	0.0256754	0.00472851	0.0302949	-0.140155	-0.148221	0.0938899	0.0171183	0.0498402	-0.0139374	-0.0704554	-0.0198248	-0.0113332	-0.173644	-0.159428	-0.357196	0.198652	0.0962192	-0.115037	-0.465777	-0.0442415	-0.0324692	-0.0171101	-0.0715409	0.208933	0.298526	-0.792753	-0.166396	0.0982894	-0.448577	-0.120006	0.242896	0.125127	0.235935	0.206595	0.455715
ARL6IP4	ENSG00000182196	ENSP00000442718.2;ENSP00000376230.3;ENSP00000441406.1;ENSP00000391598.2;ENSP00000350532.4;ENSP00000413132.2;ENSP00000396723.2;ENSP00000396365.2;ENSP00000406036.2;ENSP00000442200.1;ENSP00000438969.1;ENSP00000313422.6;ENSP00000414847.3	ADP ribosylation factor like GTPase 6 interacting protein 4 [Source:HGNC Symbol;Acc:HGNC:18076]	5	0.015817	-0.00742491	0.0788858	-0.0748917	0.00815463	-0.0571382	0.0537236	0.0653	-0.0321046	-0.067972	0.10452	-0.0673331	0.204514	-0.0241883	0.288011	-0.0187674	0.2363	0.00589771	-0.028563	-0.0544948	-0.197928	-0.143149	-0.125804	-0.0787299	-0.0954342	0.0148291	-0.0141252	0.0835719	0.0775639	-0.143271	0.0993192	0.0206434	0.24448	0.197645	-0.214988	0.095448	-0.290031	-0.115959	-0.193492	0.0946225	0.105079	-0.0481336	0.209916	0.245734	-0.0678029
ARL6IP5	ENSG00000144746	ENSP00000420138.1;ENSP00000273258.3;ENSP00000419021.1;ENSP00000419374.1	ADP ribosylation factor like GTPase 6 interacting protein 5 [Source:HGNC Symbol;Acc:HGNC:16937]	36	-0.149506	-0.26332	-0.196964	0.0779901	-0.0769823	0.0169607	-0.0962121	0.200273	0.0249379	0.0889627	-0.0546691	-0.0720646	0.124111	-0.152324	-0.0355648	-0.0318564	-0.0653425	-0.0743776	-0.0371644	0.0666931	0.233629	-0.190048	-0.0700185	-0.196473	-0.0617889	0.309514	0.209081	0.0991748	-0.129337	0.0380467	-0.234697	-0.0559472	-0.087772	-0.0661592	-0.0964562	0.123309	0.332631	0.0800895	0.115405	0.0629819	-0.224142	0.00272272	0.086913	-0.187462	0.371466
ARL6IP6	ENSG00000177917	ENSP00000315357.4;ENSP00000399141.1;ENSP00000395052.1	ADP ribosylation factor like GTPase 6 interacting protein 6 [Source:HGNC Symbol;Acc:HGNC:24048]	1	-0.0207723	-0.315302	-0.048518	0.317462	-0.452117	-0.230297	-0.329982	0.396995	-0.167415	0.181308	-0.23934	0.0404625	-0.20788	-0.519796	-0.335671	-0.0991915	-0.373728	0.105842	0.117745	-0.272749	-0.0928728	-0.564112	0.310751	-0.745386	0.470465	0.349232	-0.249628	0.176606	0.0852854	-0.475901	-0.0278332	-0.19723	0.0995616	-0.359706	-0.22643	0.387883	-0.216257	0.0425716	0.0508495	-0.180173	-0.0706166	0.38373	0.0127583	-0.209198	-0.578387
ARL8A	ENSG00000143862	ENSP00000272217.2;ENSP00000485023.1	ADP ribosylation factor like GTPase 8A [Source:HGNC Symbol;Acc:HGNC:25192]	11	0.369834	0.0338727	0.130352	0.180836	-0.115859	-0.141369	0.0248676	-0.118837	-0.398743	-0.160863	0.353316	0.189804	-0.0311526	0.210271	-0.0943376	0.331025	-0.0346416	-0.0741	-0.170436	-0.296925	-0.33401	0.407663	0.0724598	0.35186	0.381904	0.0507862	-0.124534	-0.229176	0.193822	-0.103039	0.228947	-0.0764586	-0.0941144	-0.17119	-0.146574	-0.276237	0.384566	-0.169277	-0.192543	-0.382954	-0.1917	-0.102994	-0.290502	-0.0726892	0.682561
ARL8B	ENSG00000134108	ENSP00000405196.1;ENSP00000479202.1;ENSP00000256496.3;ENSP00000400831.1;ENSP00000402996.2	ADP ribosylation factor like GTPase 8B [Source:HGNC Symbol;Acc:HGNC:25564]	20	0.58294	-0.0339402	0.0544083	-0.020388	-0.0664555	-0.0608339	-0.0129897	-0.135001	-0.182015	-0.319206	0.281889	0.284524	0.0126683	-0.483262	-0.117784	0.337251	0.0222233	-0.184569	-0.119378	0.0205773	-0.130495	0.274603	-0.0544836	-0.115313	0.607213	0.0313935	-0.161209	-0.263758	-0.0353601	0.00877551	0.384141	-0.0738894	0.211553	-0.0887577	0.125879	0.15897	0.0657354	-0.196706	-0.110734	-0.469898	-0.412084	-0.537497	-0.0260453	-0.047718	0.433527
ARMC1	ENSG00000104442	ENSP00000429191.1;ENSP00000276569.3;ENSP00000434297.1;ENSP00000388572.2;ENSP00000429715.1	armadillo repeat containing 1 [Source:HGNC Symbol;Acc:HGNC:17684]	18	0.131853	0.00853403	0.18582	-0.0430472	-0.0102507	0.0520372	-0.105191	-0.143165	0.0509922	0.00463463	0.109846	-0.0835575	-0.0169899	0.182192	0.131522	0.0425361	0.107558	0.22388	0.274733	0.0947315	-0.129526	-0.145285	-0.0802179	0.151736	0.349293	-0.0220231	-0.0718307	0.206481	-0.0839056	0.111435	0.24647	0.0838378	-0.218575	0.0269672	0.0408073	0.0294748	-0.124279	0.120463	-0.163537	-0.0686082	0.030264	-0.0839896	-0.234342	0.00731994	-0.0142664
ARMC10	ENSG00000170632;ENSG00000282813	ENSP00000488365.1;ENSP00000488082.1;ENSP00000319412.3;ENSP00000413619.2;ENSP00000487721.1;ENSP00000487771.1;ENSP00000305395.5;ENSP00000398201.1;ENSP00000406840.1;ENSP00000488674.1;ENSP00000319798.6;ENSP00000397969.1;ENSP00000440463.1;ENSP00000396654.2;ENSP00000405612.1;ENSP00000488536.1;ENSP00000488561.1	armadillo repeat containing 10 [Source:HGNC Symbol;Acc:HGNC:21706]	17	0.0666368	-0.127441	0.13942	-0.175567	-0.119618	-0.128543	-0.0873001	-0.340023	0.0133949	-0.0209516	0.141138	-0.228428	0.124894	0.041718	0.1561	-0.00195862	0.141976	0.393439	0.152441	-0.162848	-0.195207	-0.231791	-0.00620887	0.111406	0.348763	0.0790143	0.196498	-0.147596	-0.211458	-0.0207043	-0.0507063	-0.0957761	-0.109773	0.148209	-0.127575	-0.206539	-0.099305	0.0733041	0.207637	-0.11062	0.126677	-0.0953918	-0.186699	-0.00617512	0.0935466
ARMC5	ENSG00000140691	ENSP00000454430.2;ENSP00000443995.2;ENSP00000399561.2;ENSP00000268314.4;ENSP00000386125.3;ENSP00000456877.1;ENSP00000456571.1	armadillo repeat containing 5 [Source:HGNC Symbol;Acc:HGNC:25781]	1	-0.42547	-0.162055	-0.227322	-0.175476	-0.0149072	0.0858831	-0.108697	-0.0929416	0.210242	0.150176	0.101931	-0.208426	0.0478454	0.0259172	0.035205	0.00991821	0.0496696	-0.146564	-0.113754	0.136186	0.234213	0.124123	0.143204	0.0186402	0.22498	0.149507	0.272403	-0.0638499	-0.26608	-0.172309	-0.562702	0.0356332	-0.148652	-0.355011	-0.526793	-0.268776	-0.0216057	0.242849	0.31158	0.419974	0.333614	0.303295	0.238982	0.0164535	-0.365565
ARMC6	ENSG00000105676	ENSP00000376148.3;ENSP00000446234.1;ENSP00000444916.1;ENSP00000444265.1;ENSP00000444341.1;ENSP00000444317.1;ENSP00000269932.6;ENSP00000439038.1;ENSP00000438369.1;ENSP00000441948.1;ENSP00000439003.1;ENSP00000376147.2;ENSP00000446037.1;ENSP00000444156.1;ENSP00000446209.1;ENSP00000441420.1;ENSP00000437580.1;ENSP00000439269.1;ENSP00000443719.1;ENSP00000442263.1	armadillo repeat containing 6 [Source:HGNC Symbol;Acc:HGNC:25049]	19	-0.282658	-0.147876	-0.0234132	0.108794	-0.0847338	0.277915	0.0551316	0.0887006	-0.0877001	-0.0212312	-0.356337	0.0685905	-0.00318668	0.292332	-0.253042	0.105976	-0.279553	-0.172876	-0.190522	0.0107515	0.344123	-0.0677795	0.158836	-0.148837	-0.196415	0.635368	-0.0175801	-0.144053	-0.0888272	0.135486	-0.458004	0.410459	0.119608	-0.0474338	0.013604	-0.0359299	0.281676	0.0702349	0.187496	0.0290938	0.033714	-0.0625405	0.366815	-0.34674	-0.197971
ARMC7	ENSG00000125449	ENSP00000462642.1;ENSP00000245543.1;ENSP00000462939.1;ENSP00000462962.1	armadillo repeat containing 7 [Source:HGNC Symbol;Acc:HGNC:26168]	1	0.0260734	-0.273319	0.555865	-0.139137	-0.0412599	-0.355349	0.151613	-0.278892	-0.0611164	0.0383429	0.101013	-0.1935	-0.0458253	-0.0283539	0.170739	-0.00160723	0.148812	-0.0566331	-0.0283149	0.161689	-0.142897	0.0535867	-0.283045	0.0343061	-0.153814	-0.281947	0.422096	-0.0939299	-0.0269233	0.14228	0.0140746	-0.0810697	0.140709	0.217438	-0.160548	-0.106069	0.25596	-0.0998948	0.198729	0.197356	0.0809837	-0.0334621	0.275066	0.118249	-0.114705
ARMC8	ENSG00000114098	ENSP00000417457.2;ENSP00000419473.2;ENSP00000420706.1;ENSP00000420440.1;ENSP00000420333.1;ENSP00000417699.1;ENSP00000417304.1;ENSP00000420719.1;ENSP00000418457.1;ENSP00000417403.1;ENSP00000418405.1;ENSP00000419888.2;ENSP00000351221.2;ENSP00000441592.1;ENSP00000418074.1;ENSP00000418412.1;ENSP00000417049.1;ENSP00000419413.1	armadillo repeat containing 8 [Source:HGNC Symbol;Acc:HGNC:24999]	29	0.0883635	0.0293114	-0.100187	0.0125897	0.024855	-0.0386458	-0.0452133	0.078081	0.045427	0.185757	0.253252	0.0595933	-0.164875	-0.118388	0.156132	0.0130899	0.0547291	0.12524	0.00441223	0.16466	-0.00375562	0.037219	0.050176	0.134603	0.0616957	-0.052866	-0.184273	0.162987	0.0857142	0.0350792	0.0473743	0.132848	0.0521926	0.0668981	-0.107282	0.00728127	0.0127593	0.238786	-0.157634	0.0374736	0.0500413	-0.0389491	-0.10328	0.0271505	0.163598
ARMCX1	ENSG00000126947	ENSP00000361917.3	armadillo repeat containing, X-linked 1 [Source:HGNC Symbol;Acc:HGNC:18073]	1	-0.838192	-0.579416	-0.590684	2.16121	-0.811201	-0.180624	-0.804202	-0.957866	0.92095	1.16023	-0.415709	-0.380468	-0.353926	-0.520195	0.760323	-0.650215	-0.354314	2.15612	-1.2369	-0.900852	-0.556975	-0.703622	-0.713756	2.30595	1.04387	-0.695447	-0.822736	-1.22991	-1.00025	-1.33752	2.16762	-1.11516	-0.788641	-0.961383	-1.15139	2.0916	-2.38135	-2.23634	-1.97237	0.953834	-0.949337	1.42822	-1.17159	-0.811756	-0.197247
ARMCX2	ENSG00000184867	ENSP00000410151.1;ENSP00000415490.1;ENSP00000349281.4;ENSP00000405376.1;ENSP00000393778.1;ENSP00000331662.5;ENSP00000328631.2;ENSP00000412481.1	armadillo repeat containing, X-linked 2 [Source:HGNC Symbol;Acc:HGNC:16869]	3	-0.494586	-0.29626	-0.428587	0.77886	-0.431406	0.256509	-0.330755	-0.231536	0.128058	0.184362	0.0830527	0.00656672	-0.453513	-0.277685	0.426475	-0.11722	-0.206728	1.20876	0.603752	-0.236097	-0.314784	-0.579918	-0.495971	1.14905	0.558711	-0.62259	-0.749717	-0.675097	-0.873512	-0.270113	0.689886	-0.0259712	-0.723318	-0.451536	-0.0735599	0.548767	0.21103	-0.43482	-0.819163	0.0718192	-0.0720509	0.710477	-0.368824	-0.572537	0.395593
ARMCX3	ENSG00000102401	ENSP00000454251.1;ENSP00000457997.1;ENSP00000340672.4;ENSP00000439032.1;ENSP00000454483.1	armadillo repeat containing, X-linked 3 [Source:HGNC Symbol;Acc:HGNC:24065]	20	0.0111901	-0.14149	-0.198905	0.107703	-0.120741	-0.00517537	-0.0803972	0.253719	-0.257406	0.085853	-0.0681846	0.0846464	-0.0991085	-0.172875	0.108822	-0.240575	-0.0709296	0.334523	-0.0459007	-0.099615	-0.0608295	-0.289397	-0.232176	-0.126452	0.563917	-0.00907809	-0.0377109	-0.117925	-0.107361	-0.143121	0.130022	0.264026	-0.0487763	-0.126882	-0.123716	0.0180315	0.0522233	0.564819	-0.0399407	0.0762229	0.0490367	0.252056	0.0384519	-0.0930598	0.139443
ARMCX5	ENSG00000125962	ENSP00000474720.1;ENSP00000246174.2;ENSP00000361827.1;ENSP00000473737.1;ENSP00000474484.1;ENSP00000474470.1	armadillo repeat containing, X-linked 5 [Source:HGNC Symbol;Acc:HGNC:25772]	2	0.115825	0.0765538	-0.00256568	0.175488	-0.0249192	-0.151637	0.076188	-0.104257	0.122668	0.243654	0.0792312	-0.463349	-0.00784582	-0.288795	-0.036346	0.10051	0.0280602	0.238793	0.0516495	0.0968549	-0.175754	0.0681598	0.0382942	0.108728	0.122259	0.149987	0.185178	0.0740786	-0.0564357	0.156654	0.0437188	0.133561	-0.0470215	0.052642	-0.151005	-0.0682782	-0.0426794	0.0235687	-0.0696614	0.32941	-0.0587195	0.132339	0.123239	-0.0999793	0.116439
ARMCX6	ENSG00000198960	ENSP00000354708.4;ENSP00000444537.1;ENSP00000440648.1	armadillo repeat containing, X-linked 6 [Source:HGNC Symbol;Acc:HGNC:26094]	1	-0.444189	-0.126895	-0.368947	1.17344	-0.314061	0.346955	-0.491097	-0.147183	0.662567	0.623176	-0.314298	-0.243291	-0.495857	-0.385412	0.395959	-0.408244	-0.366817	1.03309	0.338078	-0.377623	-0.264476	-0.460813	-0.619551	1.47661	0.519765	-0.609542	-0.174711	-1.03663	-0.840645	-0.138989	1.13588	-0.175288	-0.696928	-0.304252	-0.072368	0.951796	0.193344	-0.582133	-1.01397	0.694189	-0.213246	0.844215	-1.0245	-0.658581	0.511695
ARMT1	ENSG00000146476	ENSP00000435882.1;ENSP00000356263.3;ENSP00000444121.1	acidic residue methyltransferase 1 [Source:HGNC Symbol;Acc:HGNC:17872]	18	-0.12707	0.0773598	0.141733	0.0716357	0.0601785	0.115242	0.190822	0.155781	-0.137796	-0.108608	0.0602465	0.101463	-0.0975175	0.311312	-0.282312	-0.0498374	-0.100745	0.0599972	0.0585867	-0.164959	0.100034	-0.0868216	-0.0749386	-0.0625991	-0.0691169	0.0644393	-0.0355455	0.17695	-0.129994	0.257799	-0.152683	0.166701	-0.0869871	0.0145798	-0.100568	-0.2835	0.143218	0.367234	-0.00656407	-0.246485	-0.0271317	0.00667807	0.0691168	-0.0976889	-0.0214785
ARNT	ENSG00000143437	ENSP00000425899.1;ENSP00000425363.1;ENSP00000423851.1;ENSP00000427571.1;ENSP00000346372.2;ENSP00000351407.5	aryl hydrocarbon receptor nuclear translocator [Source:HGNC Symbol;Acc:HGNC:700]	12	0.0914757	0.086026	-0.256607	-0.119106	-0.257324	-0.192667	-0.0539839	-0.270521	-0.389476	-0.258148	-0.587786	0.268029	-0.400055	-0.230795	-0.158745	0.131249	0.0043847	-0.163519	-0.240261	-0.239604	-0.23104	0.263325	0.413189	0.00443012	-0.254575	-0.42176	-0.26677	-0.06744	0.516837	0.0611356	0.0243208	-0.106943	0.125101	0.314064	0.068767	-0.110441	0.341647	-0.0519382	-0.158059	-0.0367196	-0.00423937	0.150297	-0.165227	0.342977	0.197094
ARNTL	ENSG00000133794	ENSP00000384517.1;ENSP00000434044.1;ENSP00000433540.1;ENSP00000434781.2;ENSP00000385915.1;ENSP00000385897.3;ENSP00000374357.4;ENSP00000433571.1;ENSP00000431566.1;ENSP00000385581.3;ENSP00000436442.1;ENSP00000431488.1;ENSP00000434263.1;ENSP00000436721.1;ENSP00000436313.1	aryl hydrocarbon receptor nuclear translocator like [Source:HGNC Symbol;Acc:HGNC:701]	2	0.2292	-0.236564	0.278622	0.00816521	-0.0228175	-0.129294	0.0416601	-0.0795303	0.0619692	-0.123202	0.138175	-0.109399	0.139538	0.0604324	-0.300302	0.040687	-0.993631	0.0154929	0.210677	-0.112796	0.116483	0.00780625	-0.046717	-0.00681555	-0.148683	0.288678	0.177776	0.17853	-0.297174	0.0966108	-0.725755	-0.227691	-0.400211	0.083936	-0.199149	-0.37805	-0.0167579	-0.229073	-0.043617	-0.183672	-0.00259562	-0.366352	-0.185913	0.169	0.201337
ARPC1A	ENSG00000241685	ENSP00000262942.5;ENSP00000408711.1	actin related protein 2/3 complex subunit 1A [Source:HGNC Symbol;Acc:HGNC:703]	6	0.25722	0.279576	-0.0163655	0.249277	0.346012	-0.0655096	-0.0662188	-0.0773269	-0.173787	-0.680469	0.303654	0.0612717	-0.475802	-0.515042	-0.16725	-0.212931	-0.169063	0.174574	0.417363	-0.1693	0.115575	0.195362	0.107045	-0.107274	-0.443018	-0.523616	0.0245051	-0.0320863	0.00223954	-0.0848744	0.154547	0.00899694	0.0601867	0.148771	-0.0763493	-0.396355	-0.001863	-0.453137	0.188547	-0.17037	0.231683	-0.434001	-0.423753	0.0863299	-0.00554259
ARPC1B	ENSG00000130429	ENSP00000408508.1;ENSP00000399955.2;ENSP00000398620.1;ENSP00000410238.2;ENSP00000403324.2;ENSP00000494033.1;ENSP00000252725.5;ENSP00000388802.2;ENSP00000413173.2;ENSP00000389631.1;ENSP00000413067.1;ENSP00000496599.1;ENSP00000408758.2;ENSP00000398110.2;ENSP00000403211.2	actin related protein 2/3 complex subunit 1B [Source:HGNC Symbol;Acc:HGNC:704]	13	-0.138079	0.211274	0.239107	-0.107078	0.326517	0.0042051	0.205063	-0.0431844	-0.0457576	-0.119879	-0.0257916	0.093783	0.0233569	0.0528919	-0.296602	0.00973867	0.0676235	-0.0764332	-0.155315	-0.308749	0.368811	0.149571	-0.00818418	0.207414	-0.380004	-0.0658598	0.326771	-0.0488358	0.0230547	0.103279	-0.0279882	0.284599	0.248247	0.246511	0.193136	-0.133865	0.0725059	-0.207599	0.147008	-0.283048	0.0475264	-0.671612	0.142502	-0.0978229	-0.145535
ARPC2	ENSG00000163466	ENSP00000412632.1;ENSP00000411612.1;ENSP00000401070.1;ENSP00000327137.5;ENSP00000295685.10;ENSP00000396475.1	actin related protein 2/3 complex subunit 2 [Source:HGNC Symbol;Acc:HGNC:705]	187	-0.138207	0.0840249	0.194754	-0.042401	0.205671	-0.0028083	0.0403995	0.046477	0.0744047	0.0950878	-0.0256132	0.0522996	0.132572	-0.0107632	-0.168965	0.138786	-0.0394888	0.0273348	-0.158431	-0.24191	0.0549528	0.175177	0.0636551	0.0774862	-0.368111	-0.0251739	0.434764	-0.0647172	0.0828616	0.193493	0.0161532	0.243498	0.0526678	0.0812368	0.315965	-0.282268	0.204066	-0.283494	0.166686	-0.00208419	0.0376854	-0.320076	0.123641	-0.180908	-0.130996
ARPC3	ENSG00000111229	ENSP00000413221.1;ENSP00000228825.7;ENSP00000446598.1	actin related protein 2/3 complex subunit 3 [Source:HGNC Symbol;Acc:HGNC:706]	56	-0.0665997	0.110606	0.265671	-0.0728956	0.203907	-0.0274846	0.0987571	-0.0330192	0.106652	0.121118	0.0287598	0.109315	0.226687	0.0236842	-0.246551	0.181723	-0.0594764	0.0224498	-0.144376	-0.203779	0.0757043	0.235342	0.176962	0.0927459	-0.383564	-0.019194	0.45423	-0.0813411	0.122231	0.122822	0.061936	0.209834	0.0301281	0.0963288	0.279011	-0.29311	0.199027	-0.249196	0.184248	-0.136572	0.0421684	-0.366261	0.223987	-0.028385	-0.0263263
ARPC5	ENSG00000162704	ENSP00000352918.6;ENSP00000356504.1;ENSP00000294742.6	actin related protein 2/3 complex subunit 5 [Source:HGNC Symbol;Acc:HGNC:708]	47	-0.250073	0.127335	0.0983323	-0.0660286	0.235053	-0.0233262	0.0862769	0.0134671	0.0586213	0.0214618	0.0508825	-0.0272152	0.163775	-0.0859626	-0.132738	0.0641803	-0.119601	0.0288649	-0.177932	-0.274762	0.190148	0.225151	0.262394	0.204058	-0.379199	-0.0915855	0.366157	-0.0494028	0.133586	0.0988848	0.0887449	0.2262	0.049311	-0.0185032	0.182672	-0.266244	0.121559	-0.153318	0.0407864	0.081232	0.0756735	-0.293485	0.203061	-0.14619	0.0114841
ARPC5L	ENSG00000136950	ENSP00000259477.6;ENSP00000345361.2	actin related protein 2/3 complex subunit 5 like [Source:HGNC Symbol;Acc:HGNC:23366]	21	0.0160772	0.0250328	0.428048	0.127461	0.186393	0.0102668	0.347486	0.109207	0.096091	0.0318177	-0.485599	-0.0156571	0.239453	0.167162	-0.245901	0.236781	-0.0113105	-0.312023	-0.108764	-0.0825616	0.13276	0.467361	-0.0245602	-0.275882	-0.341075	0.157029	0.511948	-0.0947971	-0.0781696	0.39244	-0.0726816	0.0536698	-0.0903104	-0.0609714	0.402407	-0.310204	0.326478	-0.898048	0.313898	-0.0109452	-0.0833657	-0.620817	0.148777	-0.250066	-0.46836
ARPP19	ENSG00000128989	ENSP00000455986.1;ENSP00000457123.1;ENSP00000454297.1;ENSP00000455625.1;ENSP00000457805.1;ENSP00000455151.1;ENSP00000455610.1;ENSP00000454341.1;ENSP00000454234.1;ENSP00000249822.4;ENSP00000454612.1;ENSP00000457631.1	cAMP regulated phosphoprotein 19 [Source:HGNC Symbol;Acc:HGNC:16967]	18	-0.0508853	-0.0705822	-0.160937	0.163152	-0.0127843	0.105491	-0.0022573	0.0532898	0.0410358	0.00413613	-0.00032083	-0.0123989	-0.243435	-0.0251254	-0.0480236	0.0509238	0.0031055	0.029767	0.137342	-0.128992	-0.0568069	-0.114031	-0.0183063	-0.0498239	-0.248136	-0.179094	-0.0657341	-0.295878	-0.172666	0.0894123	0.0190159	0.0611689	0.0699253	0.0111719	0.0507746	0.177563	0.308483	0.0146982	0.140298	-0.0380985	0.189709	-0.147523	-0.0144051	0.41493	-0.124169
ARRB2	ENSG00000141480	ENSP00000370898.6;ENSP00000403701.3;ENSP00000269260.2;ENSP00000466344.1;ENSP00000458946.1;ENSP00000460607.1;ENSP00000341895.2;ENSP00000465877.1;ENSP00000465296.1;ENSP00000466857.1;ENSP00000458371.1;ENSP00000460879.1	arrestin beta 2 [Source:HGNC Symbol;Acc:HGNC:712]	20	-0.129116	0.0271654	0.354552	-0.592106	-0.114447	-0.360807	0.176439	-0.0868067	0.24453	-0.0177568	-0.0290827	0.233023	0.115955	-0.717127	-0.4887	-0.0859718	-0.0885016	-0.230438	0.0789383	-0.310776	-0.0220069	0.176185	0.210264	-0.299871	-0.157566	0.27614	0.227755	0.249319	0.203432	-0.022955	-0.242479	0.424686	0.0719669	-0.094547	0.143352	-0.359927	-0.0724248	0.393015	0.255131	-0.0474433	-0.045729	-0.0249398	0.249302	0.141448	-0.0712153
ARRDC1	ENSG00000197070	ENSP00000406247.2;ENSP00000406833.1;ENSP00000435996.1;ENSP00000360475.4	arrestin domain containing 1 [Source:HGNC Symbol;Acc:HGNC:28633]	3	0.0880317	0.150517	0.348463	0.172658	0.0387763	-0.112942	-0.0951776	-0.166269	0.00899883	0.0365737	0.255682	-0.0145597	-0.0780269	-0.122137	-0.136984	-0.00919554	0.147244	0.0414832	0.0469587	0.16306	0.123457	-0.0228791	0.0955811	0.105198	-0.312599	-0.421055	0.0991109	0.0356404	-0.072214	0.322141	0.104216	0.159784	0.0472073	0.0994459	0.11692	-0.0221415	-0.00829435	0.239199	0.0853438	0.0242327	0.254995	0.112673	-0.218163	0.242667	0.0964466
ARSA	ENSG00000100299	ENSP00000378983.3;ENSP00000477013.1;ENSP00000348406.5;ENSP00000378981.3;ENSP00000412542.2;ENSP00000216124.5	arylsulfatase A [Source:HGNC Symbol;Acc:HGNC:713]	4	-0.0403713	-0.150796	-0.321311	-0.118167	-0.137983	-0.0524848	-0.222081	0.0987459	0.213129	0.303204	-0.476435	-0.170182	-0.706492	-0.395032	0.0479201	-0.0776536	-0.185135	0.821522	-0.288293	0.207168	-0.268548	-0.196867	-0.474397	0.00312085	0.29932	-0.561407	-0.243539	-0.5269	-0.189182	-0.675647	0.118205	0.349926	0.310952	-0.342008	-0.6201	-0.321142	-0.552758	0.287297	0.12049	0.172528	-0.493307	0.620314	-0.283797	-0.0717064	-0.0407491
ARSB	ENSG00000113273	ENSP00000456339.2;ENSP00000428611.1;ENSP00000264914.4;ENSP00000379455.3	arylsulfatase B [Source:HGNC Symbol;Acc:HGNC:714]	2	0.437015	0.0131719	0.165176	0.00244421	-0.045995	-0.143184	-0.0558897	0.180621	0.0744938	0.101252	-0.129774	-0.0267125	-0.0820419	0.067406	-0.198342	0.0628984	-0.236846	-0.0251442	0.125665	0.162267	0.116719	-0.365758	-0.166377	-0.163855	-0.117461	-0.0912259	0.116185	0.418514	0.146456	-0.0928404	0.109011	0.0288335	0.342203	-0.214134	-0.333655	-0.542855	-0.026164	0.232633	0.328196	0.233967	-0.13251	0.630844	0.461426	0.492567	0.305558
ARSD	ENSG00000006756	ENSP00000370546.1;ENSP00000409180.1;ENSP00000453789.1	arylsulfatase D [Source:HGNC Symbol;Acc:HGNC:717]	2	-0.363398	-0.414705	0.156833	0.117451	-0.163039	-0.109883	0.265239	0.0933225	0.187889	-0.314344	-0.00112487	-0.522797	-0.0762235	0.13869	0.0302753	-0.46351	-0.468133	0.414472	0.228051	-0.0279342	0.0923085	-0.474847	-0.587412	0.065883	1.09034	-0.151683	0.0555779	0.208665	-0.701489	-0.329093	0.0286702	0.467256	0.0579197	-0.147262	-0.179673	0.940535	-0.720645	0.345897	0.256142	0.271339	-0.31612	-0.273969	-0.48312	-0.836334	-0.0353031
ARV1	ENSG00000173409	ENSP00000312458.2;ENSP00000416039.1;ENSP00000394547.1;ENSP00000355618.2;ENSP00000435420.1;ENSP00000436763.1	ARV1 homolog, fatty acid homeostasis modulator [Source:HGNC Symbol;Acc:HGNC:29561]	1	0.327493	0.0361945	-0.188506	0.00679783	-0.192885	0.191199	-0.33261	-0.0821607	-0.0531598	0.136473	-0.0974488	-0.208038	-0.187961	-0.138747	0.400285	0.0225593	0.123524	0.175358	0.270607	0.0530208	0.0756823	0.269312	0.420382	0.0572268	0.193439	0.550724	0.687495	0.277907	0.32575	0.212277	0.0181452	0.09024	0.264696	0.163916	0.00725171	0.424177	-0.196964	0.305268	-0.0813081	0.116666	-0.274354	-0.0330432	0.0135425	0.17327	0.317573
ASAH1	ENSG00000104763	ENSP00000489800.1;ENSP00000490188.1;ENSP00000490027.1;ENSP00000490562.1;ENSP00000489901.1;ENSP00000489988.1;ENSP00000490774.1;ENSP00000490272.1;ENSP00000427751.1;ENSP00000490485.1;ENSP00000262097.6;ENSP00000489761.1;ENSP00000490725.1;ENSP00000490195.1;ENSP00000489914.1;ENSP00000489789.1;ENSP00000490506.1;ENSP00000489979.1;ENSP00000490388.1;ENSP00000490700.1;ENSP00000490129.1;ENSP00000490071.1;ENS…	N-acylsphingosine amidohydrolase 1 [Source:HGNC Symbol;Acc:HGNC:735]	43	0.202403	-0.215856	0.14603	0.494559	-0.208661	-0.141342	0.287025	-0.253631	-0.0866541	-0.101777	-0.514225	-0.0676005	-0.154052	0.00219567	-0.0193209	-0.0734451	-0.148737	-0.0406689	0.106807	0.325075	0.00145677	-0.120712	-0.25775	-0.468819	0.29944	0.237545	0.0777872	0.226374	-0.0200371	-0.198211	-0.276484	-0.205982	-0.15261	-0.0235092	-0.23463	0.560552	-0.446211	-0.702503	0.524343	-0.139151	-0.400356	-0.485332	-0.633521	0.0584251	0.363976
ASAP1	ENSG00000153317	ENSP00000429900.1;ENSP00000430917.1;ENSP00000429614.1;ENSP00000429829.1;ENSP00000428936.1;ENSP00000429391.1;ENSP00000428629.1;ENSP00000350297.2;ENSP00000428463.1	ArfGAP with SH3 domain, ankyrin repeat and PH domain 1 [Source:HGNC Symbol;Acc:HGNC:2720]	15	0.0188451	0.0553566	0.385895	0.0687886	0.250755	0.192382	-0.100539	-0.138033	-0.149795	-0.244792	0.161399	-0.335673	0.175603	0.521875	-0.330996	0.330585	0.171967	-0.33311	0.122633	0.0130461	0.0694397	0.384406	-0.0552622	-0.104277	-0.322731	0.0392979	0.379379	-0.00907425	-0.00416564	0.00237447	-0.0933314	-0.234708	0.0566406	-0.0769212	0.0423492	-0.428788	0.626522	-0.0407385	0.110606	-0.0924177	-0.0160217	0.270954	0.201684	-0.0286086	0.0679421
ASB1	ENSG00000065802	ENSP00000411773.1;ENSP00000387025.1;ENSP00000264607.4	ankyrin repeat and SOCS box containing 1 [Source:HGNC Symbol;Acc:HGNC:16011]	1	-0.109433	0.0237927	-0.0803971	-0.0568425	-0.02518	0.0980323	-0.107688	-0.00844364	0.363892	-0.188197	0.0653943	-0.00746897	-0.240979	-0.0715199	0.047069	0.143847	0.243931	-0.0764214	0.465509	-0.0284258	0.113741	0.240878	0.329131	0.330722	0.415184	-0.358566	0.683715	-0.245348	0.147499	0.177017	-0.263069	-0.0662153	0.0616388	0.0151378	0.358658	0.119895	0.144485	0.13752	-0.0239013	0.189537	-0.0269715	0.0576907	-0.460367	0.14504	-0.0753062
ASB7	ENSG00000183475	ENSP00000339819.4;ENSP00000328327.7;ENSP00000453626.1	ankyrin repeat and SOCS box containing 7 [Source:HGNC Symbol;Acc:HGNC:17182]	2	0.00954948	-0.0466172	0.00103594	-0.487749	-0.174998	0.0132318	-0.0685017	-0.00857255	0.119998	0.155906	0.254845	0.187108	0.110081	0.298327	0.13458	0.104245	0.11684	0.0455263	0.249137	0.109034	-0.00304054	-0.0824853	-0.252702	0.0509055	0.296146	-0.146316	-0.0772432	0.111236	0.128736	0.248006	-0.187385	0.116545	-0.0240275	-0.0562943	0.10725	-0.284701	-0.122044	-0.873983	-0.238594	0.116791	-0.0803361	-0.202793	-0.24411	-0.541601	-0.0149746
ASCC1	ENSG00000138303	ENSP00000431573.1;ENSP00000320810.6;ENSP00000435147.1;ENSP00000432418.1;ENSP00000431255.1;ENSP00000436409.1;ENSP00000320461.4;ENSP00000435191.1;ENSP00000378377.1;ENSP00000436098.1;ENSP00000378373.3;ENSP00000339404.4;ENSP00000434468.1;ENSP00000431299.1;ENSP00000431419.1;ENSP00000431746.1	activating signal cointegrator 1 complex subunit 1 [Source:HGNC Symbol;Acc:HGNC:24268]	12	-0.231748	-0.0105973	-0.0305285	0.158459	-0.148665	0.147365	-0.072838	0.104179	0.0896397	-0.267244	-0.221272	0.0927398	0.116158	-0.115226	-0.0646407	0.215559	-0.103472	-0.121682	-0.0197934	0.165861	-0.0971571	-0.100378	-0.124398	-0.0576485	-0.120623	0.0820119	0.0290147	-0.0557706	-0.11361	0.0770578	-0.237517	0.0826086	-0.0683587	-0.255836	0.218997	0.0608578	0.214425	0.241601	0.146364	0.233707	0.0542848	0.204452	0.388995	-0.155393	0.074365
ASCC2	ENSG00000100325	ENSP00000403031.1;ENSP00000414545.1;ENSP00000408930.1;ENSP00000412382.1;ENSP00000397077.2;ENSP00000380877.2;ENSP00000410531.1;ENSP00000305502.3;ENSP00000437570.1	activating signal cointegrator 1 complex subunit 2 [Source:HGNC Symbol;Acc:HGNC:24103]	18	-0.196651	0.0265734	-0.0581639	-0.0326327	0.111373	0.131417	0.0210668	0.139011	-0.0398328	-0.0358888	-0.218228	-0.0587946	0.119755	0.0502193	-0.00244602	0.151641	0.100957	-0.100981	0.0302693	0.0368899	0.113412	-0.044618	0.0413443	-0.110641	-0.0209965	-0.0528845	0.114345	0.0783608	0.173569	0.164949	-0.0493852	0.177556	0.0135399	-0.166109	0.0399907	0.056473	0.0506995	0.0599465	0.0827649	0.0731669	-0.0100072	-0.0119589	-0.0332519	-0.123735	-0.100414
ASCC3	ENSG00000112249	ENSP00000430769.1;ENSP00000358159.2;ENSP00000358139.2;ENSP00000320777.6;ENSP00000320252.4	activating signal cointegrator 1 complex subunit 3 [Source:HGNC Symbol;Acc:HGNC:18697]	83	-0.22205	0.00111841	-0.0418595	0.0255232	-0.0415942	0.0940917	-0.0837738	0.0898002	0.0742002	0.108692	-0.160417	0.0238228	-0.00911587	-0.0220558	-0.048471	0.160647	0.0337024	-0.035639	0.00937466	0.0266803	0.0126712	0.0101465	0.104189	0.0421309	-0.0652223	0.106549	-0.0120721	-0.0362543	0.134289	0.106323	-0.186845	0.180725	-0.133857	-0.135487	0.0890322	-0.0557367	0.13302	0.035036	0.0711049	0.107543	0.0093348	0.00726039	0.170354	0.00409751	-0.00775469
ASF1A	ENSG00000111875	ENSP00000229595.5	anti-silencing function 1A histone chaperone [Source:HGNC Symbol;Acc:HGNC:20995]	6	-0.0232838	0.0508593	-0.041911	0.0755976	-0.117234	0.0889723	-0.140523	-0.10999	0.507218	0.237734	0.121967	0.0637978	-0.409915	-0.3521	-0.176808	0.0737851	-0.184835	0.0622793	0.149344	0.372186	-0.069593	0.0160485	0.09051	-0.100999	-0.366914	0.300624	-0.115178	-0.34179	0.272918	-0.00594943	-0.300289	0.0754074	0.107348	0.0175075	0.230307	0.376625	0.00907175	-0.16624	-0.23315	0.0752742	0.326079	-0.115407	-0.649018	0.19736	-0.0276986
ASH2L	ENSG00000129691	ENSP00000430259.1;ENSP00000395310.2;ENSP00000428877.1;ENSP00000430889.1;ENSP00000429387.1;ENSP00000427839.1;ENSP00000340896.5;ENSP00000443606.1	ASH2 like histone lysine methyltransferase complex subunit [Source:HGNC Symbol;Acc:HGNC:744]	57	0.119244	0.0308889	-0.0325323	-0.0370809	0.031146	-0.0395692	-0.0311286	0.0215144	0.093421	0.0696957	0.0327543	0.0352516	-0.134314	-0.129011	0.190681	-0.067382	0.0736544	-0.226111	0.115798	0.0912662	0.0136369	-0.114373	-0.1328	0.0466824	0.11745	-0.123708	-0.124267	0.00205936	-0.0500121	0.0361665	0.00973168	-0.0195978	0.119441	0.0833177	0.0300986	0.266605	-0.0734745	-0.245754	-0.00884508	-0.0651487	0.0359489	-0.290375	0.045998	-0.0425206	-0.0629732
ASL	ENSG00000126522	ENSP00000378741.3;ENSP00000354710.5;ENSP00000307188.9;ENSP00000378740.3;ENSP00000370219.4	argininosuccinate lyase [Source:HGNC Symbol;Acc:HGNC:746]	17	-0.0514218	0.0338784	-0.16387	-0.107405	-0.163911	0.0420706	-0.154004	-0.166961	-0.255996	-0.264217	0.245609	-0.0790397	-0.25269	-0.0837437	-0.105438	0.0825649	0.0588253	0.514652	0.345673	0.192394	-0.0771852	0.337562	-0.25913	0.0654528	0.0904836	-0.235829	0.0657765	-0.185283	0.0394536	0.239083	0.350996	0.0380487	-0.0410471	0.1335	0.211666	-0.191854	-0.047442	0.429638	-0.188678	0.0177337	0.154975	-0.0277957	-0.259535	0.0660037	0.221876
ASMTL	ENSG00000169093	ENSP00000370718.3;ENSP00000446410.1;ENSP00000370734.4	acetylserotonin O-methyltransferase like [Source:HGNC Symbol;Acc:HGNC:751]	42	0.0296368	-0.184465	-0.104623	-0.645592	-0.325857	-0.0106374	0.0226852	-0.115603	0.00883538	0.204232	0.114072	-0.381225	0.0281941	-0.311132	-0.0885146	-0.00271579	-0.0925213	0.167665	-0.288018	-0.182133	-0.0661257	-0.0914111	0.144962	-0.0620154	-0.0694119	-0.112292	0.000346696	0.205677	0.126983	0.412964	-0.017964	-0.0945302	0.311529	-0.0516244	-0.0432233	-0.358616	-0.0250547	0.110377	-0.122869	0.0973431	0.0090689	-0.110902	0.252055	-0.309109	0.578061
ASNA1	ENSG00000198356	ENSP00000349887.3;ENSP00000468450.1;ENSP00000466379.1;ENSP00000481254.1	arsA arsenite transporter, ATP-binding, homolog 1 (bacterial) [Source:HGNC Symbol;Acc:HGNC:752]	42	-0.223588	-0.199567	-0.0887164	-0.0191731	-0.0168399	0.050069	0.086737	-0.0132858	0.010495	0.0180811	0.0268694	-0.108605	0.0341902	0.428907	-0.204468	0.105483	-0.000423901	0.0344016	-0.192589	0.0104271	0.122298	-0.0872918	-0.0786633	-0.0464403	0.0528272	0.0404036	0.191623	0.0551827	0.0155831	0.0250493	-0.189324	0.079938	-0.228561	-0.102266	0.0591897	-0.15647	0.21246	0.360459	0.239337	0.114646	-0.0646305	0.00249943	0.265793	-0.197287	0.1496
ASNS	ENSG00000070669	ENSP00000408797.1;ENSP00000397802.1;ENSP00000408472.1;ENSP00000394242.1;ENSP00000406994.1;ENSP00000414901.1;ENSP00000400422.1;ENSP00000414379.1;ENSP00000377846.3;ENSP00000413797.1;ENSP00000175506.4;ENSP00000401651.1;ENSP00000402350.1;ENSP00000377845.3	asparagine synthetase (glutamine-hydrolyzing) [Source:HGNC Symbol;Acc:HGNC:753]	15	0.0244682	0.118825	-0.0135762	0.170749	0.0231	0.0646434	-0.115606	0.136992	-0.187703	-0.0544591	-0.191507	-0.226755	0.0672903	0.166467	-0.0702433	0.0717615	-0.160904	-0.0696786	-0.454554	-0.333986	0.0262423	-0.245548	0.0627643	0.0596358	-0.151558	-0.0156526	-0.0076746	-0.384019	0.0461212	-0.0447352	-0.14753	0.335465	0.118724	-0.154104	-0.0573546	0.574425	0.31365	0.582725	-0.10376	-0.0369468	0.203013	-0.0024481	-0.0946513	0.0585184	0.261938
ASNSD1	ENSG00000138381	ENSP00000475805.1;ENSP00000475546.1;ENSP00000475224.1;ENSP00000260952.4;ENSP00000406790.1;ENSP00000476099.1;ENSP00000475970.1;ENSP00000476091.1;ENSP00000398129.1	asparagine synthetase domain containing 1 [Source:HGNC Symbol;Acc:HGNC:24910]	8	-0.17229	-0.145497	0.0178379	0.178223	-0.0881666	0.00420371	-0.101242	0.17691	-0.208481	0.00892904	-0.21174	-0.318316	-0.0912026	0.000485091	-0.206929	-0.0248547	-0.0116011	-0.00119226	0.0928299	0.109139	-0.0258616	-0.118314	0.0239735	-0.135111	-0.20511	0.28077	-0.269348	-0.277735	-0.240077	0.0436038	-0.344477	-0.0593437	-0.0392409	0.0736947	0.223699	-0.255816	-0.0172804	-0.191583	0.112359	-0.170522	-0.0157	-0.209396	0.0558691	-0.0113317	-0.239169
ASPHD2	ENSG00000128203	ENSP00000215906.5	aspartate beta-hydroxylase domain containing 2 [Source:HGNC Symbol;Acc:HGNC:30437]	3	-0.435347	-0.216006	-0.259801	-0.193943	-0.113919	-0.24697	0.0291824	-0.0116741	0.157894	-0.202888	-0.503058	-0.369427	-0.202372	-0.113457	-0.111071	-0.420952	-0.164089	-0.161589	-0.322874	0.093612	0.129897	-0.355494	-0.317033	-0.10038	0.38628	0.0776233	-0.0353405	-0.0234065	-0.509612	-0.216093	-0.309247	0.0215676	-0.289776	-0.228391	-0.0707345	0.176963	0.0817258	0.199744	0.451118	-0.293348	0.0294075	0.058329	0.291891	-0.273867	0.156156
ASPSCR1	ENSG00000169696	ENSP00000463708.1;ENSP00000462329.1;ENSP00000461984.1;ENSP00000462218.2;ENSP00000306625.7;ENSP00000344020.6;ENSP00000302176.4;ENSP00000463316.1;ENSP00000461980.1;ENSP00000464044.1;ENSP00000464408.1;ENSP00000463992.1	ASPSCR1, UBX domain containing tether for SLC2A4 [Source:HGNC Symbol;Acc:HGNC:13825]	14	-0.138462	-0.11147	0.250202	-0.105929	0.146962	-0.0348252	0.325187	0.153754	0.104095	0.0655172	0.0528954	-0.148835	-0.160124	0.202273	-0.101044	-0.0766722	0.00292524	-0.0374674	-0.333993	-0.16632	0.281909	0.126592	0.0561808	0.268564	-0.18472	0.22006	-0.00573137	0.562159	-0.0954085	0.0229342	-0.0682323	0.318363	0.142856	0.0614857	-0.194326	-0.0266186	0.125574	-0.151774	0.178974	-0.0638936	0.108262	0.159576	0.200077	-0.151809	0.0488588
ASTE1	ENSG00000034533	ENSP00000425683.1;ENSP00000427303.1;ENSP00000426421.1;ENSP00000422851.1;ENSP00000421019.1;ENSP00000423347.1;ENSP00000264992.3;ENSP00000426363.1	asteroid homolog 1 [Source:HGNC Symbol;Acc:HGNC:25021]	5	0.074548	0.0828942	0.129573	-0.214232	-0.168527	0.141256	-0.118631	-0.00331604	0.0734572	0.291061	-0.0647584	0.0888272	0.185747	-0.0776752	0.152053	0.136194	0.174398	0.14205	0.0857597	0.105563	0.143087	0.116549	0.180742	-0.0927895	0.0873324	-0.00633291	-0.0259048	-0.0558693	0.200407	-0.1677	-0.0251062	0.119762	0.0575508	0.0592087	-0.0883301	-0.203922	0.0972968	-0.327135	-0.189953	0.0465844	-0.0656768	0.189901	-0.0195238	0.201019	-0.0232651
ASXL1	ENSG00000171456	ENSP00000451216.2;ENSP00000496042.1;ENSP00000494077.1;ENSP00000494813.1;ENSP00000495053.1;ENSP00000305119.5;ENSP00000481978.1;ENSP00000364839.4;ENSP00000364841.1;ENSP00000480361.1;ENSP00000438654.2;ENSP00000495003.1;ENSP00000480487.1;ENSP00000495495.1;ENSP00000495488.1;ENSP00000493987.1	additional sex combs like 1, transcriptional regulator [Source:HGNC Symbol;Acc:HGNC:18318]	1	-0.139933	-0.00618662	-0.185189	0.238156	0.06109	0.084363	0.372941	0.323809	0.806413	-0.0572062	0.434295	0.169458	-0.102515	-0.104075	0.338934	-0.0117051	0.122874	0.102335	0.409522	0.497868	0.266496	0.126456	0.0549283	0.326267	0.362755	1.48877	0.128027	-0.371438	-0.157774	-0.182618	-0.381199	-0.0471931	-0.243211	-0.269519	0.695213	0.120858	-0.0594608	-0.0481554	0.0887319	0.217298	0.152492	0.204869	0.111528	0.405688	-0.0412134
ASXL2	ENSG00000143970	ENSP00000337250.4;ENSP00000383920.1;ENSP00000391447.3	additional sex combs like 2, transcriptional regulator [Source:HGNC Symbol;Acc:HGNC:23805]	7	-0.0631103	-0.164886	-0.233989	0.00447422	0.0806957	-0.162878	-0.0215113	-0.00442954	-0.0622372	-0.0933594	-0.140614	0.0176101	0.0389466	-0.144933	0.247411	-0.078645	0.15052	-0.0316856	0.175487	0.109125	0.0828417	-0.0762023	-0.0860842	-0.16671	0.00241469	-0.0532631	-0.0890729	0.0571157	0.0329503	0.028891	0.134052	-0.081893	0.159427	0.0379272	-0.171667	0.549555	-0.302922	1.21394	-0.0365969	0.181922	-0.0439796	0.0479371	-0.0232153	0.295671	-0.106675
ATAD1	ENSG00000138138;ENSG00000283024	ENSP00000489455.1;ENSP00000339016.2;ENSP00000489353.1;ENSP00000339017.4	ATPase family, AAA domain containing 1 [Source:HGNC Symbol;Acc:HGNC:25903]	14	-0.0917656	-0.197978	0.044539	0.0474226	-0.102996	-0.0369045	-0.0564072	0.066981	-0.171205	-0.357653	0.0767885	-0.0475492	0.0944894	0.420703	0.17113	-0.0908223	0.000186705	0.255088	-0.119079	0.0659013	0.0401385	-0.228913	-0.238541	0.179094	0.437144	-0.176987	0.0298338	0.0578147	-0.180245	-0.103492	-0.121947	-0.339095	-0.0757319	-0.0500822	-0.256677	0.11287	-0.0962625	-0.165306	-0.0605453	-0.482241	0.225633	0.0918532	0.0898531	-0.105232	0.30779
ATAD2	ENSG00000156802	ENSP00000287394.5;ENSP00000429331.1;ENSP00000429617.1;ENSP00000429213.1	ATPase family, AAA domain containing 2 [Source:HGNC Symbol;Acc:HGNC:30123]	37	0.249992	0.0456238	-0.0902185	-0.121105	-0.0435625	0.0779519	-0.0511801	-0.157453	0.0628071	0.162772	0.315118	0.102428	-0.0938409	-0.351999	0.181944	-0.0480476	0.0284342	0.080535	-0.310498	-0.0931373	-0.195889	-0.150191	0.0980048	-0.11474	-0.0259714	-0.0541183	-0.142266	-0.237043	0.203498	0.078601	0.135124	0.0327798	0.239644	-0.0425262	-0.00972659	0.410899	-0.145591	0.192498	-0.126031	0.145568	-0.091394	0.37616	0.0212481	-0.155771	-0.0204632
ATAD2B	ENSG00000119778	ENSP00000238789.5;ENSP00000403177.1;ENSP00000370412.4;ENSP00000392764.1	ATPase family, AAA domain containing 2B [Source:HGNC Symbol;Acc:HGNC:29230]	24	-0.171227	-0.0529729	-0.168151	-0.0252794	0.0161534	-0.0779135	0.176244	0.410124	0.173313	0.178102	0.0521286	0.00481056	0.0841973	-0.0571358	0.232551	-0.0733702	0.0422945	0.149042	-0.61836	-0.188651	0.00178552	-0.29581	-0.1163	-0.0909632	-0.497804	0.180529	-0.047815	0.135734	0.0227261	-0.130683	-0.145187	-0.11364	0.135307	-0.199177	-0.0858043	0.897697	-0.272649	0.0489003	0.291419	0.192412	0.0284804	0.0703827	0.208628	-0.334873	-0.0661449
ATAD3A	ENSG00000197785	ENSP00000339421.4;ENSP00000368031.3;ENSP00000439290.1;ENSP00000383631.3;ENSP00000368030.5	ATPase family, AAA domain containing 3A [Source:HGNC Symbol;Acc:HGNC:25567]	25	-0.290194	-0.197441	-0.0711529	-0.0537184	-0.218973	0.0681422	-0.011922	0.277462	0.0502353	0.0686192	-0.285351	0.0421644	0.0860372	0.337928	0.0844803	-0.145059	-0.192825	0.211093	-0.359619	-0.207648	-0.0449928	-0.331421	-0.085483	0.00741379	0.51818	0.035489	0.0559379	-0.192599	0.0460881	-0.143694	0.0601761	-0.0590309	-0.257174	-0.126553	-0.194084	0.198665	-0.0712727	0.716519	0.0386695	0.151895	-0.0591239	0.254905	0.0424646	-0.384611	-0.034218
ATAD3B	ENSG00000160072	ENSP00000311766.7	ATPase family, AAA domain containing 3B [Source:HGNC Symbol;Acc:HGNC:24007]	2	-0.779111	-0.376287	-0.0950868	-0.239058	-0.246159	0.162088	0.164925	-0.400292	0.0692917	0.142023	-0.808464	-0.0288198	0.182487	-0.140369	0.184353	-0.294086	-0.416026	-0.235853	-0.45481	0.0161845	-0.223363	-0.488717	-0.287353	-0.693994	0.305035	0.338936	0.167403	-0.154924	0.13861	-0.358402	-0.676874	1.51342	-0.260644	-0.343138	-0.455373	-0.601719	-0.249977	0.612674	0.552597	0.542339	-0.284385	0.484541	0.519805	-0.43338	-0.524754
ATAT1	ENSG00000137343;ENSG00000234549;ENSG00000235658;ENSG00000223752;ENSG00000229061;ENSG00000206488;ENSG00000231257	ENSP00000324222.7;ENSP00000399452.2;ENSP00000406071.1;ENSP00000405656.1;ENSP00000389129.2;ENSP00000411050.2;ENSP00000416994.2;ENSP00000402998.1;ENSP00000405036.2;ENSP00000324459.5;ENSP00000393868.1;ENSP00000398422.2;ENSP00000327832.5;ENSP00000373076.4;ENSP00000399509.2;ENSP00000412993.2;ENSP00000388171.1;ENSP00000373078.2;ENSP00000410415.1;ENSP00000409067.2;ENSP00000393269.1;ENSP00000373077.4;ENS…	alpha tubulin acetyltransferase 1 [Source:HGNC Symbol;Acc:HGNC:21186]	2	0.0519403	-0.0283517	-0.119356	0.0379851	-0.241423	-0.0964656	-0.142441	-0.026248	0.037213	-0.119648	-0.276343	-0.324864	-0.184106	0.00672089	-0.18131	0.0547826	-0.0534083	-0.212457	0.516998	0.109035	-0.404023	-0.257425	0.0697194	0.0147501	-0.196727	-0.0968693	-0.168025	-0.322091	-0.524744	0.371279	0.0959659	0.588761	0.205945	0.241736	0.246294	-0.865295	0.0900459	0.312807	-0.249688	-0.0927542	-0.407382	-0.133274	-0.0703241	-0.0790756	-0.205334
ATE1	ENSG00000107669	ENSP00000397787.1;ENSP00000440881.1;ENSP00000444852.1;ENSP00000358036.3;ENSP00000358039.3;ENSP00000405099.1;ENSP00000224652.6	arginyltransferase 1 [Source:HGNC Symbol;Acc:HGNC:782]	27	0.0989722	0.0798119	-0.11423	-0.0977956	-0.120945	0.206566	-0.0947831	-0.239854	-0.138002	-0.00704965	-0.0283891	-0.0885488	-0.0682035	0.0072744	0.0260804	0.153577	0.122627	0.0283901	0.161801	-0.0868404	0.00261895	0.172473	0.18095	-0.0981481	-0.0309831	-0.174802	-0.0748399	0.109609	0.14187	0.211049	0.145814	0.061882	0.166669	0.169997	0.105508	-0.271174	0.0836465	0.136238	-0.188189	-0.090598	0.198524	0.0153565	0.0185851	0.185019	0.194002
ATF1	ENSG00000123268	ENSP00000448921.1;ENSP00000448987.1;ENSP00000262053.3;ENSP00000448592.1;ENSP00000448421.1	activating transcription factor 1 [Source:HGNC Symbol;Acc:HGNC:783]	1	0.100834	-0.14637	0.353811	-0.147637	0.427382	-0.136755	0.109552	0.0590222	-0.0507519	-0.408057	-0.0895603	-0.292126	0.369112	0.0995809	0.264854	0.00684663	0.0542294	-0.272025	-0.333391	-0.719763	0.305842	-0.666712	-0.348991	-0.317022	-0.582039	-0.411471	-0.393468	0.227354	-0.177449	-0.416072	-0.0169913	-0.472385	-0.329866	-0.226695	-0.307516	-0.0966949	-0.355834	-0.345045	0.245627	-0.135631	-0.14671	0.255424	0.321406	0.20609	-0.382489
ATF2	ENSG00000115966	ENSP00000402229.1;ENSP00000402190.1;ENSP00000387093.1;ENSP00000389504.1;ENSP00000410224.1;ENSP00000412293.1;ENSP00000386326.1;ENSP00000407911.3;ENSP00000416854.1;ENSP00000386526.1;ENSP00000437952.2;ENSP00000410086.1;ENSP00000340576.5;ENSP00000264110.2;ENSP00000406995.2;ENSP00000414171.1;ENSP00000376327.1;ENSP00000386282.1	activating transcription factor 2 [Source:HGNC Symbol;Acc:HGNC:784]	12	0.294577	0.211867	0.160109	-0.0522516	0.102315	-0.0782181	0.0741053	-0.142481	0.122295	0.0463427	0.00386639	0.0582443	-0.0668615	-0.177972	0.0785382	0.100246	0.0978667	-0.0665905	0.13463	0.107164	-0.154337	0.299598	-0.0460907	0.0238197	-0.13254	0.0510837	0.122716	-0.115468	0.260925	0.094933	0.180538	0.0808823	0.185443	0.09988	0.225936	-0.049456	-0.0240944	0.224533	-0.0247214	0.157714	0.156752	-0.122793	-0.00925211	0.206945	0.0754885
ATF6B	ENSG00000234539;ENSG00000213676;ENSG00000228628;ENSG00000168468	ENSP00000399944.1;ENSP00000293709.6;ENSP00000412066.1;ENSP00000399764.2;ENSP00000393419.1;ENSP00000372642.4;ENSP00000389467.1;ENSP00000364347.4;ENSP00000404814.2;ENSP00000364349.3;ENSP00000391131.2;ENSP00000404725.2	activating transcription factor 6 beta [Source:HGNC Symbol;Acc:HGNC:2349]	1	-0.0753979	-0.283549	-0.410558	-0.0288844	-0.226624	-0.183283	-0.228246	0.154934	0.159282	-0.0046833	-0.00165702	0.0916882	-0.376553	0.098912	-0.0323347	0.0048499	-0.0144013	0.0289682	0.36516	0.362372	0.0555975	-0.135759	-0.290655	-0.0101787	0.364386	-0.079802	-0.39241	-0.770194	-0.473415	0.0341197	-0.398561	-0.17433	-0.251279	0.00765856	-0.0187623	-0.0250284	-0.181071	0.508775	-0.106774	-0.0317932	-0.456949	0.0508939	-0.221667	0.117928	0.185384
ATF7	ENSG00000170653	ENSP00000449817.2;ENSP00000449938.1;ENSP00000387406.3;ENSP00000399465.1;ENSP00000456858.1;ENSP00000468623.1;ENSP00000465850.1;ENSP00000465192.1	activating transcription factor 7 [Source:HGNC Symbol;Acc:HGNC:792]	1	0.151381	0.0723486	0.283919	-0.209179	0.403318	0.0357312	0.31589	-0.203486	0.194357	0.141397	-0.292544	-0.000891624	-0.205616	-0.0374559	-0.168388	-0.218166	-0.0938498	-0.145055	-0.182535	-0.0170033	0.165918	-0.0713809	0.0244907	-0.32899	0.12081	-0.239197	0.210785	0.288824	-0.0278035	-0.332545	-0.780563	-0.484048	-0.350691	0.282164	-0.667526	-0.135199	-0.227852	0.110805	0.369758	-0.28143	0.0948417	-0.337876	0.125797	-0.128816	0.0913901
ATF7IP	ENSG00000171681	ENSP00000443179.1;ENSP00000443540.1;ENSP00000439192.1;ENSP00000445955.1;ENSP00000261168.4;ENSP00000439578.1;ENSP00000439279.1;ENSP00000440587.1;ENSP00000437711.1;ENSP00000444784.1;ENSP00000446260.1;ENSP00000379575.2;ENSP00000445604.1;ENSP00000414158.2;ENSP00000443855.1;ENSP00000444620.1;ENSP00000440440.1;ENSP00000444589.1;ENSP00000441483.1;ENSP00000442958.1	activating transcription factor 7 interacting protein [Source:HGNC Symbol;Acc:HGNC:20092]	39	0.213227	0.105673	-0.105253	-0.00970089	0.14415	-0.031498	0.109508	-0.225131	0.313376	0.36418	-0.0648741	0.148846	-0.117837	0.0311387	0.256822	-0.0180401	0.0318634	0.0242648	0.102819	-0.0404608	0.103437	0.104606	-0.0557281	0.183448	0.104273	-0.283573	-0.0181206	0.0693168	0.135452	-0.0572941	0.231548	0.358221	0.103271	0.106052	-0.187418	0.0237195	0.129926	0.00967958	-0.106607	0.416168	-0.0475887	-0.182744	-0.229871	0.190271	0.00415416
ATF7IP2	ENSG00000166669	ENSP00000455259.1;ENSP00000456023.1;ENSP00000457731.1;ENSP00000446119.1;ENSP00000454809.1;ENSP00000440791.1;ENSP00000322811.5;ENSP00000348799.2;ENSP00000379807.1;ENSP00000379808.2;ENSP00000461383.1	activating transcription factor 7 interacting protein 2 [Source:HGNC Symbol;Acc:HGNC:20397]	4	0.0692987	-0.0158644	0.0851462	0.176105	0.0573636	0.174981	-0.171495	0.279333	0.281826	0.257068	0.208717	0.265249	-0.0694001	-0.0709706	0.0771176	-0.114445	-0.150136	-0.0851996	0.152903	0.193177	0.428408	-0.011876	0.0224322	-0.0777484	0.260543	-0.125722	0.189708	-0.241405	0.0483724	-0.0207096	0.0212481	-0.115292	0.27482	-0.195557	0.346337	0.577319	-0.166337	-0.26815	0.0585679	0.0175584	0.106966	-0.268182	-0.337228	-0.386999	-0.324279
ATG101	ENSG00000123395	ENSP00000450088.1;ENSP00000454613.1;ENSP00000338990.4;ENSP00000449935.1	autophagy related 101 [Source:HGNC Symbol;Acc:HGNC:25679]	4	0.044978	-0.0669869	0.159511	-0.137841	0.0634487	0.00402012	0.0102403	-0.0206438	0.0231796	0.00375235	-0.0480238	-0.0931111	0.0658908	0.259053	-0.0545946	0.0768987	0.0274045	-0.0263072	0.0567005	-0.0692389	0.363729	0.187967	-0.121887	0.0850571	-0.00795704	0.116422	0.0701798	0.348907	0.134984	0.223371	0.159781	0.0562252	0.117922	-0.0294393	0.43577	0.062107	0.0373431	0.240027	0.353312	0.24644	0.197537	0.160123	0.193521	0.0879882	-0.0544096
ATG12	ENSG00000145782	ENSP00000424529.1;ENSP00000425277.1;ENSP00000425948.1;ENSP00000425107.1;ENSP00000368913.3;ENSP00000425164.1	autophagy related 12 [Source:HGNC Symbol;Acc:HGNC:588]	2	0.387748	-0.576961	0.722296	-0.457782	-0.384842	0.230064	-0.0147404	0.00587503	-0.893605	-1.00148	0.758727	0.816596	0.180097	-0.87899	-0.401482	0.508081	-0.814969	0.504734	-1.16604	-1.20026	-1.02122	0.732424	1.00385	-1.32979	-0.532745	0.776625	0.631194	-0.283104	0.881376	-0.0475717	-0.275113	0.340175	0.171251	-0.0494841	-0.0975618	-1.00042	0.362173	-1.32879	-0.852599	-1.23304	-0.352073	-0.647468	-0.064995	0.303563	0.0724141
ATG13	ENSG00000175224	ENSP00000432412.1;ENSP00000436931.1;ENSP00000433756.1;ENSP00000437191.1;ENSP00000462167.1;ENSP00000462644.1;ENSP00000463998.1;ENSP00000431974.1;ENSP00000463808.1;ENSP00000434125.1;ENSP00000436174.1;ENSP00000352500.4;ENSP00000464091.1;ENSP00000434390.1;ENSP00000464274.1;ENSP00000431877.1;ENSP00000463550.1;ENSP00000433543.1;ENSP00000378919.3	autophagy related 13 [Source:HGNC Symbol;Acc:HGNC:29091]	2	0.0311069	-0.127905	0.0398072	0.0277488	0.0557239	-0.0153418	-0.0552474	0.0678387	0.0221863	-0.239039	-0.0536233	-0.262336	0.0529046	0.0551432	0.00255144	0.0311238	0.0896274	-0.0556886	0.0481742	0.150444	0.118211	0.060304	-0.0564818	0.0434213	0.055869	0.114517	0.115423	0.0468966	-0.197648	-0.0212776	-0.0665515	-0.486081	-0.0213003	-0.198053	0.014049	-0.386255	-0.0657619	0.130545	0.190218	-0.0737386	-0.0661701	0.111018	-0.125538	0.107204	0.153539
ATG14	ENSG00000126775	ENSP00000247178.5	autophagy related 14 [Source:HGNC Symbol;Acc:HGNC:19962]	3	0.12255	0.139239	0.172963	-0.307124	0.375893	0.0578802	0.0618502	0.0852025	0.0218476	-0.190239	0.221791	0.00203254	0.0762105	0.100123	-0.126319	0.111677	-0.022448	-0.114409	-0.0156539	-0.123882	-0.0359095	0.282304	0.12997	-0.00650589	0.0259788	-0.0573636	0.194984	0.175154	0.180441	0.220898	0.0377168	0.17561	-0.0381692	0.177383	0.227326	0.10196	0.0218155	-0.226658	-0.110204	-0.038156	-0.0728158	0.025461	0.200867	0.153096	-0.016671
ATG16L1	ENSG00000281089;ENSG00000085978	ENSP00000375876.3;ENSP00000485758.1;ENSP00000486603.1;ENSP00000487252.1;ENSP00000486453.1;ENSP00000398773.1;ENSP00000487407.1;ENSP00000487298.1;ENSP00000412046.1;ENSP00000318259.6;ENSP00000409215.1;ENSP00000375875.4;ENSP00000375872.4;ENSP00000486688.1;ENSP00000487446.1;ENSP00000397512.1;ENSP00000375873.1;ENSP00000487542.1;ENSP00000362625.5;ENSP00000487455.1	autophagy related 16 like 1 [Source:HGNC Symbol;Acc:HGNC:21498]	14	0.120511	0.163026	0.402526	0.0916454	0.0959088	0.0315065	0.161273	-0.0631223	0.034011	-0.0920202	0.0167923	-0.0397183	0.155205	0.142907	-0.276099	0.0928101	0.0130131	-0.0524772	-0.0611328	-0.46792	0.105012	0.27695	0.000256843	0.161106	-0.0244124	0.0585847	0.137573	0.13639	0.0746657	0.0487487	0.0580859	0.144037	0.200598	-0.170604	0.175187	-0.25524	0.0124583	-0.0561915	0.110454	0.00245732	-0.0329636	-0.151735	0.206634	-0.0531317	0.0092885
ATG2A	ENSG00000110046	ENSP00000413716.1;ENSP00000410522.3;ENSP00000366475.3	autophagy related 2A [Source:HGNC Symbol;Acc:HGNC:29028]	12	-0.00756475	-0.0800654	-0.0149082	-0.0271499	0.180573	0.185709	0.096354	0.0355675	-0.159121	-0.118273	-0.0262114	0.000527731	0.113617	0.225161	-0.0892877	0.220714	-0.0158549	0.0796669	0.0414609	0.000777485	0.0449142	-0.0189418	0.109614	-0.195736	-0.0640394	-0.0126489	0.103288	0.208998	0.141001	0.166004	0.0948813	-0.0289861	-0.0429575	-0.0996405	-0.0162685	-0.0561264	0.205845	-0.111737	0.343732	0.104085	-0.0510902	0.0681143	0.0254692	0.0701542	0.0794236
ATG2B	ENSG00000066739	ENSP00000353010.4	autophagy related 2B [Source:HGNC Symbol;Acc:HGNC:20187]	24	-0.0768357	0.100688	0.0879767	-0.282884	0.0127358	0.180967	-0.0266378	0.0127071	-0.114206	-0.0578238	-0.0857205	-0.057396	0.0840001	0.0238281	-0.067997	0.148934	0.00965397	0.0501803	0.128194	-0.00993482	-0.0416255	0.0340516	0.127458	-0.197495	-0.0636296	-0.183484	0.0528771	0.266607	-0.0788966	0.0270487	0.0580171	-0.0574286	0.126595	0.0116753	0.00758055	-0.140643	0.0354112	-0.0704136	0.112022	-0.190411	0.0422019	0.141246	-0.108285	-0.0386316	0.145255
ATG3	ENSG00000144848	ENSP00000420378.1;ENSP00000385943.2;ENSP00000420259.1;ENSP00000283290.5	autophagy related 3 [Source:HGNC Symbol;Acc:HGNC:20962]	12	-0.157587	0.0105065	0.168537	-0.0103234	-0.0176109	0.0631585	0.188987	0.131534	-0.179721	-0.173145	0.0849319	0.053032	0.165787	0.228714	-0.261051	0.0922348	-0.0362857	0.0658752	-0.111731	-0.147186	0.1408	-0.00201163	0.115605	-0.216816	-0.266954	0.118513	0.0206946	-0.0683451	-0.0269495	0.111242	-0.0457202	0.150833	-0.108439	-0.0952804	0.000443849	-0.374435	0.293077	-0.057571	0.326385	0.0127076	-0.0971047	-0.0175592	0.144539	-0.0467794	-0.0108373
ATG4A	ENSG00000101844	ENSP00000298131.5;ENSP00000378354.2;ENSP00000361306.3;ENSP00000341833.5;ENSP00000361320.3;ENSP00000416218.1	autophagy related 4A cysteine peptidase [Source:HGNC Symbol;Acc:HGNC:16489]	1	0.0189605	0.0303146	0.285406	-0.0343331	0.0678111	0.0918612	0.068243	-0.0883202	-0.247142	-0.0555428	-0.193625	-0.0478921	0.106544	0.0421444	-0.30778	0.269647	-0.114001	-0.351219	-0.00119917	-0.167343	0.12205	0.211124	-0.124987	-0.245534	-0.351682	0.118828	0.200461	-0.289046	-0.104651	0.000669202	-0.143551	-0.0232925	-0.0765632	0.979935	0.341293	-0.137102	0.170029	0.0694198	-0.129728	0.131025	-0.0370872	-0.314108	0.256531	-0.105289	-0.316377
ATG4B	ENSG00000168397	ENSP00000400050.1;ENSP00000383964.3;ENSP00000383582.3;ENSP00000409895.1;ENSP00000410526.1;ENSP00000404783.1;ENSP00000487133.1;ENSP00000407389.2;ENSP00000383583.2;ENSP00000390597.1;ENSP00000384661.1;ENSP00000384259.3;ENSP00000344960.5	autophagy related 4B cysteine peptidase [Source:HGNC Symbol;Acc:HGNC:20790]	11	-0.114918	-0.0728234	0.078872	-0.235701	0.284732	0.137238	0.201077	-0.0466638	-0.117482	-0.587538	0.0610694	-0.0719791	-0.0838554	0.583233	-0.263718	0.212004	0.0132992	-0.0331263	-0.178868	-0.181573	0.0984519	0.0864589	0.00919773	0.0451294	-0.279529	-0.0337311	0.172323	0.381378	0.064788	0.0325134	0.174104	0.0338959	-0.0187744	-0.142846	0.00703251	-0.173967	0.359764	0.302612	0.395761	-0.352953	-0.0400963	-0.180961	0.0398214	0.158656	0.0933006
ATG4C	ENSG00000125703	ENSP00000391820.2;ENSP00000360161.3;ENSP00000322159.4;ENSP00000360159.1;ENSP00000396614.1	autophagy related 4C cysteine peptidase [Source:HGNC Symbol;Acc:HGNC:16040]	12	-0.154861	-0.173863	-0.314954	-0.512173	-0.106935	0.0366935	-0.204256	-0.35823	-0.257963	-0.19211	-0.200692	-0.231089	-0.226547	-0.204774	-0.0139686	0.33103	-0.398739	0.295863	-0.111557	-0.00678213	0.149971	0.183137	0.562353	0.258202	0.0867323	-0.0570217	-0.0658513	-0.338384	0.354085	-0.138527	-0.259004	0.0689414	0.028767	0.0282735	0.100585	-0.192152	0.547373	-0.0703681	-0.433451	-0.322434	0.208119	0.0102632	0.371457	0.0328703	0.301137
ATG5	ENSG00000057663	ENSP00000358072.3;ENSP00000343313.3;ENSP00000358066.2;ENSP00000490376.1;ENSP00000483135.1;ENSP00000495958.1;ENSP00000490493.1;ENSP00000353884.4;ENSP00000490221.1	autophagy related 5 [Source:HGNC Symbol;Acc:HGNC:589]	13	0.109178	0.194775	0.258111	-0.0978739	0.161817	-0.0587458	0.0631326	0.162399	-0.21838	-0.31733	0.293935	0.0785657	0.0373419	-0.0229691	-0.185065	0.108697	-0.0334616	0.0310586	-0.00117263	-0.201287	-0.0246428	0.323189	0.120296	0.0989755	-0.360058	0.256982	0.116262	0.0160206	0.331722	0.123551	0.101808	0.187758	0.185699	0.145013	0.171718	-0.172791	0.0930628	-0.198532	-0.0247308	-0.19066	-0.078367	-0.176696	0.193771	0.120624	-0.0360202
ATG7	ENSG00000197548	ENSP00000412580.2;ENSP00000416644.1;ENSP00000415223.1;ENSP00000388295.1;ENSP00000407340.1;ENSP00000390547.1;ENSP00000347042.5;ENSP00000411880.1;ENSP00000346437.3;ENSP00000408303.1;ENSP00000393075.2;ENSP00000389012.1;ENSP00000406398.1;ENSP00000389996.1;ENSP00000409844.1	autophagy related 7 [Source:HGNC Symbol;Acc:HGNC:16935]	21	-0.0754737	0.049899	0.127009	0.0282614	0.0384202	-0.0075286	0.0209401	0.0383438	-0.265292	-0.250638	0.259022	0.0389204	0.0577224	-0.204527	-0.420291	-0.137979	-0.305417	0.159527	-0.473555	-0.160599	0.152457	-0.0886593	0.0141176	0.0778467	-0.315704	0.162566	0.142536	0.244837	-0.0513551	0.236422	-0.0893702	0.281862	-0.0524347	-0.0303934	0.070785	-0.362555	0.335388	0.0294773	0.36283	-0.271023	0.0128057	-0.116709	0.17723	-0.153653	-0.00855743
ATG9A	ENSG00000198925	ENSP00000401530.1;ENSP00000386535.1;ENSP00000400234.1;ENSP00000390704.1;ENSP00000406785.1;ENSP00000394345.1;ENSP00000386482.3;ENSP00000393708.1;ENSP00000416435.1;ENSP00000386710.1;ENSP00000355173.4;ENSP00000396404.1;ENSP00000413569.1;ENSP00000404750.1;ENSP00000379983.2;ENSP00000409164.1	autophagy related 9A [Source:HGNC Symbol;Acc:HGNC:22408]	7	0.159185	-0.133436	0.22582	0.356529	0.142763	0.0642108	0.189108	-0.0143541	-0.248024	-0.143907	-0.196423	0.0548587	0.0389429	0.304392	-0.125129	0.261812	0.128387	0.0389101	0.55116	-0.201953	0.0493623	-0.346139	0.172947	-0.674551	0.221711	0.207675	0.22693	0.809972	0.285893	0.768163	0.0897523	-0.197689	0.333271	0.172075	0.307546	-0.168373	0.247112	0.0179165	-0.0309306	-0.64251	0.0393876	-0.250198	0.250785	0.49325	0.36495
ATIC	ENSG00000138363	ENSP00000402393.1;ENSP00000415935.1;ENSP00000388675.1;ENSP00000394317.1;ENSP00000401936.1;ENSP00000406792.1;ENSP00000236959.9	5-aminoimidazole-4-carboxamide ribonucleotide formyltransferase/IMP cyclohydrolase [Source:HGNC Symbol;Acc:HGNC:794]	172	-0.196151	-0.0912343	0.0237748	0.00828915	-0.115386	0.101653	0.078706	0.127423	-0.0996407	-0.112076	-0.269589	-0.0169968	-0.00446346	0.20632	-0.175031	-0.060244	0.00455623	0.00190271	-0.250182	-0.556912	0.107727	0.0172046	0.0194816	-0.0600342	-0.123995	0.0405523	0.0850917	-0.1794	-0.168635	0.0757632	-0.22106	0.271988	0.0530909	0.0882149	0.00940711	-0.302209	0.0619897	0.322709	0.276387	-0.0387761	0.233249	-0.224735	0.0971823	0.0187174	-0.200324
ATL1	ENSG00000198513	ENSP00000452506.1;ENSP00000450897.1;ENSP00000413675.2;ENSP00000451015.1;ENSP00000452074.1;ENSP00000451100.1;ENSP00000351155.6;ENSP00000450989.1	atlastin GTPase 1 [Source:HGNC Symbol;Acc:HGNC:11231]	7	-0.424076	0.057743	-0.285473	0.114486	-0.320779	-0.068746	-0.129345	0.581799	0.15182	0.34343	0.159416	-0.201544	-0.205768	-0.0940521	0.201943	-0.268263	-0.290135	0.333425	-0.43505	0.287633	-0.162175	-0.258995	0.0578742	0.0924455	0.449708	0.321819	-0.164997	-0.145008	-0.181178	-0.16404	-0.27456	0.454328	0.0257322	-0.193066	-0.155219	-0.187735	-0.353805	0.293858	0.227239	0.415116	-0.241788	-0.283888	-0.233973	-0.384265	0.266612
ATL2	ENSG00000119787	ENSP00000404921.1;ENSP00000383944.2;ENSP00000413216.1;ENSP00000409811.1;ENSP00000410592.1;ENSP00000486809.1;ENSP00000384062.1;ENSP00000385446.1;ENSP00000390743.2;ENSP00000415336.2;ENSP00000406004.1;ENSP00000368237.4	atlastin GTPase 2 [Source:HGNC Symbol;Acc:HGNC:24047]	14	-0.0183307	-0.160066	0.0147535	0.341317	-0.0898149	0.12766	-0.0320835	0.0872828	0.0630195	0.19648	-0.310773	-0.112336	0.0579855	0.341793	0.031847	-0.0518807	-0.0678973	0.0175898	0.0469111	0.0363961	0.207329	-0.0746176	0.146036	-0.210882	0.12233	0.418039	0.376307	0.227475	-0.0975654	0.0840694	-0.199692	0.117131	-0.068344	-0.00570536	-0.145328	0.444893	0.307868	1.06993	-0.0122042	0.334646	-0.0712803	-0.000865293	0.0807748	-0.0677638	0.31096
ATL3	ENSG00000184743	ENSP00000381844.3;ENSP00000441842.1;ENSP00000437593.1	atlastin GTPase 3 [Source:HGNC Symbol;Acc:HGNC:24526]	59	-0.0107878	-0.17234	-0.278102	0.116822	-0.206341	0.000341243	-0.0291215	-0.0869496	0.275849	0.347019	-0.109043	-0.0264571	-0.112707	0.275476	0.0799916	0.00528168	-0.0824852	0.327769	-0.111992	-0.242841	-0.0532304	-0.38271	-0.0712479	0.180096	0.05277	0.0018791	-0.054518	-0.0741756	-0.0505588	-0.158302	-0.112966	0.270137	-0.18254	0.0464706	-0.103268	0.278414	0.357122	0.590737	0.145354	0.221766	-0.160544	0.0612383	-0.0732083	-0.120836	0.311294
ATM	ENSG00000149311	ENSP00000491957.1;ENSP00000432318.1;ENSP00000433955.1;ENSP00000483338.1;ENSP00000491585.1;ENSP00000469471.1;ENSP00000434327.2;ENSP00000492354.1;ENSP00000278616.4;ENSP00000492487.1;ENSP00000435524.1;ENSP00000480205.1;ENSP00000388058.2;ENSP00000435747.1	ATM serine/threonine kinase [Source:HGNC Symbol;Acc:HGNC:795]	214	-0.0655092	0.194275	-0.0225684	-0.577733	0.0817546	-0.601874	0.0288399	0.174262	-0.0839251	-0.063315	-1.14793	0.283738	-0.0625527	0.190339	0.148869	-0.13211	0.235833	0.103115	-0.438432	-1.38444	0.202149	0.0973802	0.0617112	0.127295	0.251269	-0.0655484	-0.139788	0.324813	-0.107332	0.174664	-0.491015	0.0331235	0.0614203	-0.0509705	0.107817	0.290742	0.0341166	0.281356	-0.327685	-0.0760675	-0.0354609	-0.190289	-0.212778	-0.285731	-0.712962
ATN1	ENSG00000111676	ENSP00000379915.2;ENSP00000349076.3	atrophin 1 [Source:HGNC Symbol;Acc:HGNC:3033]	5	0.0753145	0.101535	-0.10367	-0.137976	0.172571	-0.125286	0.45246	-0.297218	0.389598	0.297848	-0.00970938	-0.0131946	0.168458	-0.190041	0.183723	-0.0327252	-0.163558	-0.0313261	-0.313672	0.103614	-0.00407394	0.0565541	-0.00595333	0.065958	0.146615	0.0198818	0.0593637	0.0985166	-0.00828169	0.0217014	0.237701	0.0821301	0.148931	0.247907	0.218407	0.399836	-0.116222	0.207021	0.319777	0.213342	-0.0843025	-0.00131436	-0.225314	0.136815	-0.20412
ATOX1	ENSG00000177556	ENSP00000429366.1;ENSP00000429982.1;ENSP00000430028.1;ENSP00000429814.1;ENSP00000316854.6;ENSP00000430598.1	antioxidant 1 copper chaperone [Source:HGNC Symbol;Acc:HGNC:798]	12	-0.0518029	-0.0888974	0.00767937	0.0562163	-0.164205	-0.0322707	0.064297	-0.0822442	0.055333	-0.0631853	0.703861	0.0747067	-0.0744606	0.179898	-0.0386954	-0.143992	-0.199495	0.201389	-0.0991639	-0.224704	0.0233737	-0.172386	0.181392	0.45452	-0.217953	-0.473022	-0.357071	0.272216	-0.255489	-0.194267	0.212998	0.277236	-0.0122341	-0.151174	-0.400576	-0.185271	-0.110597	0.0546788	0.224258	-0.00783293	0.280589	-0.042742	-0.395023	-0.287841	0.530446
ATP10D	ENSG00000145246	ENSP00000273859.3;ENSP00000421536.1;ENSP00000420909.1	ATPase phospholipid transporting 10D (putative) [Source:HGNC Symbol;Acc:HGNC:13549]	1	0.16242	-0.254414	-0.0106902	0.195143	-0.0515696	-0.159018	-0.254091	0.0847532	-0.250354	-0.149325	-0.487902	-0.126654	0.0612696	0.157573	-0.223747	0.365405	-0.101092	-0.205625	-0.16519	0.00820277	0.459056	0.0460968	-0.367847	-0.404394	0.328931	-0.445687	0.196827	-0.21333	0.185873	0.185809	0.346429	-0.115892	-0.0887205	-0.26336	0.377347	0.296281	-0.177615	0.0921612	-0.795006	-0.36638	-0.196731	-0.562695	-1.12162	-0.49158	0.0246519
ATP11A	ENSG00000068650	ENSP00000402575.1;ENSP00000479392.1;ENSP00000410824.1;ENSP00000420387.1;ENSP00000364796.3;ENSP00000364781.2;ENSP00000396374.1;ENSP00000420696.1	ATPase phospholipid transporting 11A [Source:HGNC Symbol;Acc:HGNC:13552]	9	-0.283787	-0.391882	0.60389	-0.53257	-0.0844661	-0.667721	0.296626	0.482615	0.473755	0.362517	0.225465	0.736267	-0.245887	0.259874	-0.281829	0.168321	-0.496261	-0.097534	-0.723507	-0.440764	0.0156181	-0.858655	-0.452879	-0.394428	-0.271299	0.170711	-0.182966	0.208131	0.188979	0.0253597	-0.475368	-0.128329	-0.799643	-0.145418	-0.264317	-0.354541	0.497981	-0.682873	0.326201	0.189045	-0.0353796	-0.300178	0.766474	-1.1032	-0.576508
ATP11B	ENSG00000058063	ENSP00000417406.1;ENSP00000418421.1;ENSP00000419768.1;ENSP00000419032.1;ENSP00000419152.1;ENSP00000321195.5;ENSP00000417124.1	ATPase phospholipid transporting 11B (putative) [Source:HGNC Symbol;Acc:HGNC:13553]	22	0.113987	0.0964635	0.212005	-0.209587	0.0597137	-0.105148	-0.0163998	-0.297763	-0.00114807	0.0759706	0.429144	0.0623291	0.134714	-0.00637293	0.041182	0.265766	-0.0374221	0.161801	-0.301704	-0.0399725	-0.104704	0.190177	0.270298	0.193857	0.0249395	0.265663	0.0122602	0.134891	0.414664	-0.147504	0.183526	0.194191	0.422244	0.0877703	0.0530113	0.165975	-0.177074	-0.544616	0.0129977	-0.204228	0.0154024	-0.278384	0.0756094	-0.203371	0.083141
ATP11C	ENSG00000101974	ENSP00000332756.3;ENSP00000359588.1;ENSP00000397923.1;ENSP00000355165.2;ENSP00000391259.1;ENSP00000394573.1	ATPase phospholipid transporting 11C [Source:HGNC Symbol;Acc:HGNC:13554]	23	0.178969	-0.0578076	0.0670617	0.00847749	0.199822	-0.0988648	-0.132822	0.0715184	-0.0777963	0.00329931	-0.0680936	-0.15618	0.0727911	-0.138432	0.0492947	-0.087078	0.279627	0.110193	0.232846	0.32131	-0.083675	0.254756	-0.107356	-0.138359	-0.0165431	-0.135979	-0.0482059	0.185648	-0.30471	0.0424875	-0.150021	-0.151444	-0.123982	0.0639633	-0.146268	-0.230534	-0.294819	-0.483185	-0.186464	-0.167943	-0.00958158	-0.0269899	-0.107107	0.0633427	-0.261638
ATP13A1	ENSG00000105726	ENSP00000291503.5;ENSP00000349877.6;ENSP00000411891.1	ATPase 13A1 [Source:HGNC Symbol;Acc:HGNC:24215]	64	0.200664	-0.156095	-0.141509	0.00420691	0.0359246	-0.18606	0.161443	-0.23916	0.207064	0.255122	-0.0769864	-0.0738447	-0.067905	0.0061919	0.167933	-0.198977	-0.0461399	0.0163935	-0.353219	-0.0690868	0.248369	-0.111416	-0.14285	0.083399	0.254919	0.181444	0.0569761	0.0314756	-0.140903	-0.112506	-0.153107	0.120563	-0.275317	-0.0386836	-0.432073	0.138406	-0.206806	0.481013	0.142739	0.257065	0.0417233	-0.143122	0.1776	-0.0621083	0.0609214
ATP13A3	ENSG00000133657	ENSP00000256031.4;ENSP00000410767.1;ENSP00000402550.2;ENSP00000416508.1;ENSP00000494937.1;ENSP00000493923.1;ENSP00000482200.1;ENSP00000406234.1;ENSP00000494471.1	ATPase 13A3 [Source:HGNC Symbol;Acc:HGNC:24113]	2	0.249247	-0.193035	-0.203937	-0.356967	-0.0218671	-0.161658	-0.278863	-0.385591	-0.0390672	-0.10664	-0.0450185	-0.338118	-0.117692	0.125132	-0.0994203	-0.193378	0.192254	0.212834	0.27934	0.173952	-0.291061	-0.124266	-0.134102	0.0740363	0.163985	0.166319	0.382243	-0.21264	-0.192614	-0.169369	-0.0927757	0.0412358	-0.282149	-0.133288	-0.141963	-0.139978	0.188886	-0.00565162	-0.00265329	-0.0100836	0.00329143	-0.0258894	0.176312	0.273375	0.0207952
ATP1A1	ENSG00000163399	ENSP00000295598.5;ENSP00000396236.1;ENSP00000400124.1;ENSP00000358506.1;ENSP00000445306.1;ENSP00000358508.4	ATPase Na+/K+ transporting subunit alpha 1 [Source:HGNC Symbol;Acc:HGNC:799]	62	-0.311205	-0.167433	0.253702	-0.0946983	0.28035	-0.0406752	0.217627	-0.26402	0.107032	0.019456	-0.309637	-0.123553	0.246101	-0.0689127	-0.0159503	-0.255626	-0.0377926	0.14898	-0.224578	0.497889	0.367205	-0.117711	0.0347655	-0.148447	0.235237	0.145609	0.32002	0.0725676	-0.512342	0.124606	-0.50958	0.160709	-0.100456	0.165556	-0.223541	-0.157843	-0.100133	-0.230691	0.0744803	-0.0737415	0.0757462	-0.11774	0.062295	-0.0453322	-0.16547
ATP1B1	ENSG00000143153	ENSP00000356789.3;ENSP00000477015.1;ENSP00000356790.1	ATPase Na+/K+ transporting subunit beta 1 [Source:HGNC Symbol;Acc:HGNC:804]	3	-0.442046	-0.472284	1.08233	-0.204284	1.3906	-0.21892	0.625288	-0.105681	-0.0609146	-0.311803	0.573011	0.501776	-0.117692	0.0783115	-0.873463	-0.0945591	0.285909	0.0128205	-0.96528	-0.0936221	-0.485222	-1.002	0.19929	-0.600292	-0.324216	1.08699	1.80107	1.13913	0.354922	1.31371	-0.161233	-0.521362	0.378102	1.37035	-0.448205	-0.0233744	0.0814604	-0.774832	-0.751493	-0.488903	-0.0353335	0.664086	0.0594309	0.581246	0.501998
ATP1B3	ENSG00000069849	ENSP00000417608.1;ENSP00000418952.1;ENSP00000419962.1;ENSP00000418280.1;ENSP00000286371.3;ENSP00000417522.1;ENSP00000418353.1	ATPase Na+/K+ transporting subunit beta 3 [Source:HGNC Symbol;Acc:HGNC:806]	19	-0.179609	-0.134438	0.0872055	-0.140902	-0.0451475	-0.0907913	0.0823742	-0.348191	0.144764	0.125807	-0.226262	-0.119997	0.108065	-0.110445	-0.0149771	-0.227274	-0.0516798	0.118815	-0.0210678	0.575997	0.40465	-0.0381182	0.000762949	-0.078737	0.281252	0.014711	0.0894075	0.0268684	-0.568847	0.0259268	-0.364677	0.272618	-0.116558	0.0992908	-0.136317	0.0376055	-0.194829	-0.166061	0.0600957	-0.0158078	0.107303	-0.344857	-0.0217308	-0.0321819	-0.208843
ATP2A2	ENSG00000174437	ENSP00000450407.2;ENSP00000440045.2;ENSP00000311186.6;ENSP00000449454.2;ENSP00000366913.4;ENSP00000447406.1	ATPase sarcoplasmic/endoplasmic reticulum Ca2+ transporting 2 [Source:HGNC Symbol;Acc:HGNC:812]	48	-0.228685	-0.219113	0.12465	0.112952	0.125632	-0.13565	0.0707311	0.0161475	0.228767	0.224856	-0.0893818	-0.101333	0.0575065	0.582986	0.0856634	-0.111882	-0.262829	0.00956588	-0.207644	-0.0893395	0.289568	-0.357064	-0.0750384	0.137993	0.258008	0.137417	0.202884	0.331956	-0.329186	-0.216468	-0.300558	0.350808	-0.235896	-0.287972	-0.445811	-0.135414	-0.332077	0.712889	0.474752	0.171883	0.0651368	-0.0400656	0.0275333	-0.427495	0.0291576
ATP2A3	ENSG00000074370	ENSP00000461480.1;ENSP00000301387.6;ENSP00000380229.3;ENSP00000312577.7;ENSP00000458865.1;ENSP00000353072.3;ENSP00000380236.3;ENSP00000380234.3	ATPase sarcoplasmic/endoplasmic reticulum Ca2+ transporting 3 [Source:HGNC Symbol;Acc:HGNC:813]	110	-0.0377848	-0.129695	-0.0295974	-0.365036	0.296939	-0.090381	0.139343	-0.398265	0.145457	0.165163	0.0330664	0.0495984	0.340605	0.128565	0.111852	0.0903972	-0.0712632	0.160339	-0.0880483	-0.0241447	0.0183946	-0.00853833	-0.0841494	0.187071	0.0479424	0.287549	0.255654	-0.12954	0.0311409	0.00463989	-0.27901	0.000837523	-0.282005	0.0859994	0.0119705	-0.468632	0.31382	0.063739	-0.120205	0.0693612	-0.0152365	-0.0423359	0.577549	-0.331252	0.0877398
ATP2B1	ENSG00000070961	ENSP00000352054.3;ENSP00000392043.3;ENSP00000376869.2;ENSP00000261173.2;ENSP00000489171.1;ENSP00000447041.1;ENSP00000447096.1	ATPase plasma membrane Ca2+ transporting 1 [Source:HGNC Symbol;Acc:HGNC:814]	36	0.0395844	-0.00181075	0.555198	0.0488473	0.376277	-0.22799	0.217011	-0.0261853	0.0447996	-0.00170372	0.0322444	-0.0486792	0.858874	0.1164	-0.0268273	0.0334205	0.209781	-0.591768	-0.27507	-0.0508705	0.292093	0.0366977	0.0917465	-0.330901	-0.556294	0.652919	0.747586	0.269205	-0.141901	0.154967	-0.127593	-0.166634	-0.0246436	-0.04704	0.249764	-0.250762	-0.152847	-0.498273	-0.528338	0.126482	-0.329182	-0.201016	0.656779	-0.228288	-0.29483
ATP2B4	ENSG00000058668	ENSP00000340930.2;ENSP00000433577.1;ENSP00000349165.5;ENSP00000356187.3;ENSP00000350310.5;ENSP00000391150.1	ATPase plasma membrane Ca2+ transporting 4 [Source:HGNC Symbol;Acc:HGNC:817]	33	0.0713721	-0.360132	-0.183365	0.0174166	-0.190976	-0.0467791	0.104123	-0.714773	0.158788	0.0246449	-0.107232	-0.233847	-0.0830795	-0.537165	0.139526	0.087677	-0.00989546	0.213657	-0.336088	0.290352	-0.00838707	0.183838	0.321924	-0.215958	-0.0476601	0.178221	0.102105	-0.195894	0.00514184	0.153295	0.301033	0.117999	-0.272347	0.306807	0.0996445	-0.33499	0.345645	-0.463497	-0.257561	0.0497154	0.0790771	-0.274235	-0.261811	0.144954	-0.17275
ATP2C1	ENSG00000017260	ENSP00000421261.1;ENSP00000427087.1;ENSP00000402677.2;ENSP00000423774.2;ENSP00000424783.1;ENSP00000422872.1;ENSP00000352665.3;ENSP00000395809.2;ENSP00000329664.8;ENSP00000423330.1;ENSP00000421326.3;ENSP00000432956.3;ENSP00000425228.1;ENSP00000422890.1;ENSP00000427461.1;ENSP00000424930.1;ENSP00000422489.1;ENSP00000426849.1;ENSP00000425320.2;ENSP00000427625.1	ATPase secretory pathway Ca2+ transporting 1 [Source:HGNC Symbol;Acc:HGNC:13211]	12	0.0181131	-0.117067	0.104904	0.34512	0.0418283	-0.205483	0.0201508	-0.132898	0.0840618	0.15134	0.0228873	-0.00787969	-0.0646037	0.315205	0.0512154	-0.0375196	-0.15511	0.0525537	-0.220219	-0.0274333	0.0271796	-0.311288	-0.416933	0.0836487	0.0525617	-0.094819	0.00266558	0.107392	-0.129473	-0.229597	0.105033	0.077835	-0.244679	-0.0388364	-0.171536	0.241175	-0.171125	0.18208	0.462641	-0.00419968	0.0813292	-0.0391831	-0.0336711	-0.0330184	0.257711
ATP5F1A	ENSG00000152234	ENSP00000466309.1;ENSP00000465805.2;ENSP00000282050.2;ENSP00000468618.1;ENSP00000465477.2;ENSP00000465497.1;ENSP00000465259.1;ENSP00000381736.5;ENSP00000466975.1;ENSP00000468458.1;ENSP00000467830.1;ENSP00000467983.1;ENSP00000467037.1;ENSP00000466275.3	ATP synthase F1 subunit alpha [Source:HGNC Symbol;Acc:HGNC:823]	511	-0.0774964	-0.169672	0.0267576	-0.102418	0.0299368	-0.0352276	-0.0273677	0.135287	0.148779	0.220649	-0.106159	0.0338255	0.125732	0.297054	0.23141	-0.0371781	-0.0460208	0.189671	-0.161939	-0.0510541	0.068163	-0.147305	-0.115394	-0.0358766	0.3622	0.0424265	0.218782	0.0636834	0.0186994	-0.03118	0.143503	-0.132881	-0.212117	-0.0152269	-0.0490211	-0.0697678	-0.0969272	0.40236	0.0473342	0.223534	-0.0420603	0.218442	0.118468	-0.230183	-0.00857837
ATP5F1B	ENSG00000110955	ENSP00000448428.1;ENSP00000446677.1;ENSP00000262030.3;ENSP00000446489.1;ENSP00000447571.2	ATP synthase F1 subunit beta [Source:HGNC Symbol;Acc:HGNC:830]	530	-0.140512	-0.18801	-0.0195617	-0.0848579	0.0207444	0.0277617	-0.0025223	0.164302	0.157156	0.174431	-0.131239	-0.0197018	0.126861	0.26046	0.215878	0.0160987	-0.0149703	0.108938	-0.0964499	-0.0193087	0.0583165	-0.152196	-0.102558	-0.0944079	0.34184	-0.0031231	0.196147	0.0539749	-0.00281574	-0.0248903	0.150181	-0.150678	-0.1492	-0.0517407	0.0401116	0.00174046	-0.077867	0.350355	0.0526828	0.173346	-0.053539	0.171247	0.163989	-0.215312	-0.11659
ATP5F1C	ENSG00000165629	ENSP00000349142.7;ENSP00000338568.4	ATP synthase F1 subunit gamma [Source:HGNC Symbol;Acc:HGNC:833]	75	0.006006	-0.116215	0.0568587	-0.126359	-0.0321336	0.0265472	-0.0553381	0.189253	0.151433	0.184952	-0.110093	0.0781308	0.0957854	0.315931	0.277533	-0.0633338	0.00826794	0.223863	-0.167582	-0.107237	-0.130459	-0.207285	0.0195994	-0.030953	0.340353	0.0220653	0.163437	0.227168	0.0942454	0.00392942	0.174518	-0.130164	-0.140763	0.0792331	-0.00120209	-0.0994774	-0.0458861	0.23111	-0.107493	0.0548639	-0.0958072	0.152335	0.130473	-0.247326	0.0675168
ATP5F1D	ENSG00000099624	ENSP00000464863.1;ENSP00000378995.1;ENSP00000477964.1;ENSP00000215375.1	ATP synthase F1 subunit delta [Source:HGNC Symbol;Acc:HGNC:837]	38	-0.0983058	-0.115606	0.0554211	-0.111296	-0.0459467	-0.0364704	0.0586724	0.105087	0.154254	0.237697	-0.0528941	-0.0474301	0.0252812	0.287805	0.147191	0.025778	-0.0716186	0.125574	-0.230471	-0.0207635	0.192969	0.071567	-0.136093	0.033491	0.378234	0.190465	0.201014	-0.0711983	-0.0762051	-0.122398	0.148152	-0.18179	-0.187984	-0.0773139	-0.00416717	-0.0374916	-0.119339	0.358838	-0.0053673	0.222097	-0.0664433	0.211836	0.140716	-0.168115	-0.108134
ATP5F1E	ENSG00000124172	ENSP00000379019.1;ENSP00000243997.3;ENSP00000379023.1	ATP synthase F1 subunit epsilon [Source:HGNC Symbol;Acc:HGNC:838]	4	0.55572	-0.0356761	0.764025	-0.206804	0.213422	-0.0970517	0.129551	-0.0848952	0.238493	0.199487	0.0732846	0.505409	0.0575009	0.273439	0.341863	0.0210213	-0.298248	0.404178	-0.189386	-1.19594	-0.474623	0.0219349	0.198357	0.64389	0.0934468	0.188771	-0.00659265	0.884289	0.152886	-0.261796	0.690598	0.192531	-0.0169633	0.21661	-0.0869424	-0.996477	0.0768499	-0.153185	-0.351184	-0.228223	0.0824902	0.0485523	0.11087	-0.0703976	0.291436
ATP5IF1	ENSG00000285390;ENSG00000130770	ENSP00000496122.1;ENSP00000435341.1;ENSP00000496605.1;ENSP00000437337.1;ENSP00000495825.1;ENSP00000435579.1;ENSP00000494248.1;ENSP00000335203.5	ATP synthase inhibitory factor subunit 1 [Source:HGNC Symbol;Acc:HGNC:871]	20	-0.0357122	-0.0992167	-0.227557	-0.393912	-0.195862	0.0331222	0.0618551	-0.00816705	0.24989	0.192733	-0.298218	0.0502173	-0.273835	0.0738661	0.379026	-0.210564	-0.200061	0.441279	-0.48583	-0.0478594	-0.0348683	-0.270515	-0.0317534	0.101126	0.409893	-0.309938	-0.194949	-0.293056	-0.104612	0.0128144	0.123595	0.037951	-0.113867	0.098265	-0.191819	0.0864507	-0.0703439	0.503637	-0.141105	0.214658	0.0830698	0.141914	-0.429986	-0.150759	0.0210424
ATP5MD	ENSG00000173915	ENSP00000358830.1;ENSP00000358840.1;ENSP00000311245.3;ENSP00000337705.4;ENSP00000358826.1	ATP synthase membrane subunit DAPIT [Source:HGNC Symbol;Acc:HGNC:30889]	17	0.149971	-0.0480168	0.306338	-0.0871557	-0.131135	0.00728863	-0.101696	0.0525817	0.439972	0.439726	-0.0177216	0.195432	0.0797128	0.475786	0.389036	0.0355019	0.0766505	0.332949	-0.0910585	-0.259579	-0.156142	-0.0487092	0.0490167	0.161328	-0.11963	0.121521	0.315512	0.423196	0.283735	0.0569196	0.0919567	0.0103785	-0.344808	0.0833454	0.036552	-0.0674016	0.0988055	0.45247	0.0428539	0.445144	0.033838	0.235827	0.0269155	-0.0496274	0.21545
ATP5ME	ENSG00000169020	ENSP00000306003.4	ATP synthase membrane subunit e [Source:HGNC Symbol;Acc:HGNC:846]	20	0.058785	-0.0219461	0.158657	-0.143847	0.0588826	-0.0181152	0.0185269	0.095897	0.169968	0.354821	0.0201891	0.173643	0.168805	0.373898	0.396785	0.040067	0.0255587	0.226628	-0.287096	-0.133388	-0.315804	-0.181528	-0.0750302	0.105468	0.184023	0.167757	0.118372	0.150409	0.0751529	0.0323518	0.143466	-0.0858534	-0.175315	0.011451	-0.028587	-0.26416	0.0391784	0.456092	-0.0247173	0.292275	0.0700112	0.211063	0.162551	-0.168822	-0.000887945
ATP5MG	ENSG00000167283	ENSP00000300688.3;ENSP00000434865.1	ATP synthase membrane subunit g [Source:HGNC Symbol;Acc:HGNC:14247]	22	-0.0681288	-0.202935	-0.0377269	-0.164709	-0.156149	0.0287194	-0.050552	0.136078	0.132968	0.299619	-0.126594	0.082158	-0.107882	0.232094	0.189006	-0.0551234	-0.07687	0.213094	0.00354941	-0.144769	0.135178	-0.127031	0.0602776	-0.00951692	0.265604	0.103247	0.169415	0.0447272	-0.0418084	-0.0592999	-0.0127172	-0.134088	-0.259409	-0.085076	-0.15974	-0.00260327	0.106311	0.392401	0.163871	0.182698	0.0426794	0.271111	0.15222	-0.0709992	0.0567777
ATP5MPL	ENSG00000156411	ENSP00000452462.1;ENSP00000452133.1;ENSP00000286953.3;ENSP00000450894.1;ENSP00000452186.1;ENSP00000451500.1;ENSP00000401770.2	ATP synthase membrane subunit 6.8PL [Source:HGNC Symbol;Acc:HGNC:1188]	4	-0.021061	-0.11561	-0.0199375	-0.116269	-0.0061455	0.0844675	0.0906283	0.179451	0.158201	0.066531	-0.554358	0.119822	-0.726705	0.198037	-0.220717	-0.0382482	-0.625208	-0.0647628	-0.383251	-0.430243	-0.113763	-0.486257	-0.0938717	-0.0571499	0.0072363	-0.217242	-0.194428	0.0135308	-0.0241295	0.0241509	-0.064722	-0.124681	-0.0465144	-0.0107255	-0.412157	-0.215404	-0.0536305	0.550858	-0.0293824	0.266105	0.0285102	0.291969	0.0482299	-0.0691835	0.0572165
ATP5PB	ENSG00000116459	ENSP00000420366.1;ENSP00000358737.3	ATP synthase peripheral stalk-membrane subunit b [Source:HGNC Symbol;Acc:HGNC:840]	76	-0.100083	-0.208745	0.00414288	-0.119484	-0.0720751	0.0281039	-0.0762482	0.168701	0.186403	0.236767	-0.193558	0.0527215	-0.00259896	0.235965	0.249786	-0.00192851	0.0249219	0.158689	-0.142067	-0.139546	0.0186454	-0.155737	-0.173151	-0.0471327	0.205322	0.0215858	0.123078	0.143941	0.14099	0.0330287	0.0679904	-0.0880836	-0.126324	0.0761258	0.0371278	0.00413537	-0.0879	0.323896	0.00958658	0.150325	-0.0528839	0.23424	0.0900873	-0.180631	-0.113655
ATP5PD	ENSG00000167863	ENSP00000301587.4;ENSP00000437996.2;ENSP00000344230.4	ATP synthase peripheral stalk subunit d [Source:HGNC Symbol;Acc:HGNC:845]	56	0.0266187	-0.156926	0.0604924	-0.0688302	-0.0931822	-0.0587161	-0.00110094	0.0912246	0.257023	0.33597	-0.0381068	0.0991832	0.145488	0.424238	0.355259	-0.0247462	-0.0326277	0.256662	-0.149919	0.0117757	0.149335	-0.171714	-0.143707	0.105371	0.203947	0.0658564	0.272839	0.145548	-0.000927152	-0.105287	0.0576569	-0.132517	-0.141657	0.0576403	0.0540702	0.0634122	-0.135552	0.536502	-0.0597916	0.331423	0.0153244	0.253775	0.155689	-0.267558	0.0127277
ATP5PF	ENSG00000154723	ENSP00000382965.3;ENSP00000382971.1;ENSP00000382959.3;ENSP00000382966.1;ENSP00000382962.3;ENSP00000284971.3;ENSP00000389649.2	ATP synthase peripheral stalk subunit F6 [Source:HGNC Symbol;Acc:HGNC:847]	14	-0.111154	-0.200064	0.00131315	-0.292994	-0.354299	-0.193113	-0.208232	-0.188148	0.128209	0.138409	-0.172873	-0.00471705	-0.158219	0.329283	0.0822274	-0.243163	-0.211666	0.185301	-0.357791	-0.335663	-0.145352	-0.247086	-0.241545	-0.0792542	-0.187291	0.0322733	0.252252	-0.227878	-0.383703	-0.414152	-0.219568	-0.433546	-0.690236	-0.188057	-0.184427	-0.415684	-0.289096	0.245453	-0.537992	0.0537746	-0.134598	-0.112357	-0.0986803	-0.412565	-0.163245
ATP5PO	ENSG00000241837	ENSP00000290299.2;ENSP00000393496.1;ENSP00000403964.1;ENSP00000407220.1;ENSP00000393211.1	ATP synthase peripheral stalk subunit OSCP [Source:HGNC Symbol;Acc:HGNC:850]	30	-0.0642538	-0.126823	0.0513592	-0.110657	0.0152737	-0.0136542	0.00879611	0.138581	0.209214	0.141693	-0.17096	0.0497459	0.0664048	0.207128	0.191798	-0.10871	-0.0158006	0.163903	-0.0898938	0.0211938	0.0588284	-0.0626362	-0.134093	0.00698796	0.239475	0.0568661	0.175653	0.072619	-0.0195647	0.0289825	0.189923	-0.0986194	-0.192374	0.0607752	-0.0269413	-0.0873725	-0.0684017	0.426325	0.127692	0.284826	0.0376163	0.281409	0.187166	-0.124665	0.00743218
ATP5S	ENSG00000125375	ENSP00000494641.1;ENSP00000245448.6;ENSP00000451583.1;ENSP00000389246.2;ENSP00000351258.1;ENSP00000308334.7	ATP synthase, H+ transporting, mitochondrial Fo complex subunit s (factor B) [Source:HGNC Symbol;Acc:HGNC:18799]	19	0.150504	-0.026488	0.140666	-0.261603	-0.152502	-0.183066	-0.051299	-0.211724	0.160901	0.2693	-0.182435	0.189342	0.00495315	0.160835	0.0227981	0.0373037	0.0431251	0.159293	-0.371546	0.281016	0.00372793	-0.0660733	0.148891	-0.347775	0.498471	-0.0389019	0.176636	0.26392	-0.0893867	0.201354	0.245148	-0.111581	-0.251189	0.224812	-0.0784692	-0.0078455	-0.00564456	0.25802	-0.286318	0.0550468	-0.0434686	-0.235119	-0.161425	-0.0851008	0.0831304
ATP6AP1	ENSG00000071553	ENSP00000358777.2;ENSP00000408470.1;ENSP00000408317.1;ENSP00000482243.1;ENSP00000396643.1;ENSP00000411209.1;ENSP00000398511.1;ENSP00000392375.1	ATPase H+ transporting accessory protein 1 [Source:HGNC Symbol;Acc:HGNC:868]	6	0.0497617	-0.277378	-0.329013	-0.0560921	-0.198578	-0.114525	-0.274163	-0.123734	0.120477	0.17085	0.252008	-0.058138	-0.225499	0.121896	0.165581	0.00441704	0.0218326	-0.192026	0.31044	0.127068	-0.0767356	-0.0263323	-0.284335	0.0467783	0.15604	0.0106673	-0.247309	-0.401515	-0.0550262	0.075796	0.0540409	-0.0417867	-0.265569	0.0647004	-0.026926	-0.114939	0.39094	-0.0914564	-0.0784582	0.00735334	-0.312158	-0.125769	0.0334418	0.308728	0.339724
ATP6AP2	ENSG00000182220	ENSP00000490558.1;ENSP00000490452.1;ENSP00000490382.1;ENSP00000489622.1;ENSP00000367697.5;ENSP00000410105.2;ENSP00000490462.1;ENSP00000403969.2;ENSP00000490675.1;ENSP00000490257.1;ENSP00000411317.2;ENSP00000490706.1;ENSP00000490083.1;ENSP00000490733.1;ENSP00000490345.1;ENSP00000489653.1;ENSP00000490884.1;ENSP00000490954.1;ENSP00000490532.1;ENSP00000489819.1;ENSP00000489920.1;ENSP00000490239.1;ENS…	ATPase H+ transporting accessory protein 2 [Source:HGNC Symbol;Acc:HGNC:18305]	9	-0.0583369	-0.295961	-0.40637	-0.111218	-0.170787	-0.17027	-0.44212	-0.268924	-0.209063	-0.0159428	0.110783	-0.165757	-0.369132	0.091266	0.274152	0.104747	0.163382	-0.160609	0.466052	0.357842	-0.150657	-0.111393	-0.444269	0.0096185	0.268464	-0.235748	-0.342092	-0.0602913	0.164146	0.112153	0.0343861	-0.0631715	-0.188733	0.0825248	-0.112548	0.00411671	0.221799	-0.107011	-0.177531	-0.161766	-0.334141	-0.215992	0.0554058	0.108066	0.132101
ATP6V0A1	ENSG00000033627	ENSP00000446377.1;ENSP00000443991.1;ENSP00000264649.5;ENSP00000377415.2;ENSP00000468001.1;ENSP00000466290.1;ENSP00000466878.1;ENSP00000466328.1;ENSP00000466767.1;ENSP00000468177.1;ENSP00000342951.3;ENSP00000466852.1;ENSP00000468169.1;ENSP00000467373.1	ATPase H+ transporting V0 subunit a1 [Source:HGNC Symbol;Acc:HGNC:865]	26	0.0812001	-0.060288	-0.256427	0.0410769	-0.0597169	-0.177827	-0.388507	0.0472052	0.0195532	-0.00160226	0.198769	0.454595	-0.218446	-0.369892	0.192408	0.0848807	0.00482643	-0.0975022	-0.655061	-0.201192	-0.459729	-0.15931	0.350443	0.227406	0.281193	-0.424914	-0.541649	-0.54357	-0.0665046	-0.37037	0.290551	-0.199554	0.0530652	0.115638	-0.0595058	0.498945	0.00431115	0.158325	-0.518519	-0.0484483	-0.432875	-0.28393	-0.368899	0.345572	0.747088
ATP6V0A2	ENSG00000185344	ENSP00000482236.1;ENSP00000443441.1;ENSP00000332247.2;ENSP00000441143.1;ENSP00000443726.1	ATPase H+ transporting V0 subunit a2 [Source:HGNC Symbol;Acc:HGNC:18481]	11	-0.150663	-0.394106	0.21923	0.236319	0.369039	-0.118375	0.488506	-0.285932	-0.324422	-0.359786	-0.263794	-0.256489	-0.0599444	0.413373	-0.11827	0.0301013	0.0216653	-0.0844361	-0.0616667	0.242003	0.584828	-0.165379	-0.27682	-0.204746	0.255728	0.420617	0.273567	0.658994	-0.101543	-0.141224	-0.0969198	0.118826	-0.0947196	-0.24281	-0.179075	-0.0672277	-0.183816	-0.0492687	0.057976	-0.235709	0.0982031	-0.163468	0.028544	-0.275434	0.131878
ATP6V0C	ENSG00000185883	ENSP00000454597.1;ENSP00000454868.1;ENSP00000329757.4;ENSP00000457782.1	ATPase H+ transporting V0 subunit c [Source:HGNC Symbol;Acc:HGNC:855]	5	0.470487	-0.235998	0.123145	-0.378505	0.147118	-0.234173	-0.705213	-0.733871	0.202856	0.0483274	0.180047	0.0988641	-0.289082	-0.163286	-0.163133	0.0353676	-0.0934849	0.0571258	-0.505837	0.0339944	-0.856261	0.0064704	-0.280423	0.272128	-0.654144	-0.632397	0.0957269	-0.218159	0.159471	-0.435584	0.194248	0.104033	-0.605108	0.0834891	0.0249395	-0.0283491	0.204258	-0.188822	-0.379591	0.015524	-0.222833	-0.482948	-0.285992	0.276425	0.66907
ATP6V0D1	ENSG00000159720	ENSP00000457105.1;ENSP00000441282.1;ENSP00000457104.2;ENSP00000455802.2;ENSP00000290949.3;ENSP00000457744.1;ENSP00000473515.1;ENSP00000455695.1;ENSP00000393910.4;ENSP00000463328.1;ENSP00000455446.3;ENSP00000456695.1	ATPase H+ transporting V0 subunit d1 [Source:HGNC Symbol;Acc:HGNC:13724]	25	0.159055	-0.280604	0.0656787	-0.134816	0.0391118	-0.169334	-0.0216227	-0.0907031	-0.204267	-0.164534	0.151579	0.103773	-0.187391	0.053461	0.101332	0.0774406	-0.00991174	-0.0781533	-0.285001	-0.062367	0.0125104	0.0613308	0.0485669	0.186404	0.515108	-0.164568	-0.0633792	-0.255668	-0.0696478	-0.106985	-0.0170682	0.101808	-0.160573	-0.0557575	-0.0123461	0.202492	0.206531	0.00822213	-0.169078	-0.295879	-0.20143	-0.299402	-0.36624	0.0414682	0.550366
ATP6V1A	ENSG00000114573	ENSP00000419294.1;ENSP00000420146.1;ENSP00000273398.3;ENSP00000417545.1	ATPase H+ transporting V1 subunit A [Source:HGNC Symbol;Acc:HGNC:851]	74	-0.0934155	0.0269473	0.175026	0.3097	0.112402	0.158587	0.0445913	0.0291696	-0.183704	-0.23904	0.13581	0.0678304	0.0673217	0.214271	-0.0475926	0.18216	0.0890122	0.0120692	0.0603712	0.00770029	0.154938	0.0841867	0.140923	0.0255119	-0.0207687	-0.00193795	0.16991	0.0922769	0.0716224	0.131205	-0.00394727	-0.0133483	0.0651419	-0.0974559	0.191426	-0.24549	-0.184358	-0.5433	0.0197477	-0.33295	-0.0686589	-0.288118	-0.0436227	-0.172193	0.118275
ATP6V1B2	ENSG00000147416	ENSP00000430866.1;ENSP00000430154.1;ENSP00000276390.2;ENSP00000428069.1;ENSP00000430682.1	ATPase H+ transporting V1 subunit B2 [Source:HGNC Symbol;Acc:HGNC:854]	43	-0.115991	0.0231726	0.126415	0.0849083	0.0846959	0.0932755	0.00016309	0.0228244	-0.132449	-0.172324	0.162713	0.0610612	-0.00700505	0.186732	-0.0751662	0.220325	0.0703428	0.0645152	-0.0615612	-0.0609749	0.0848032	0.0993697	0.16917	0.0464373	0.0127088	-0.0282805	0.0833727	0.0677658	0.113986	0.081052	-0.0450091	0.0255411	0.0192791	-0.0356016	0.113932	-0.161672	-0.356423	-0.460694	-0.0684513	-0.233461	-0.00818307	-0.396928	-0.0761438	-0.0293405	0.153276
ATP6V1C1	ENSG00000155097	ENSP00000430129.1;ENSP00000379203.3;ENSP00000430282.1;ENSP00000428204.1	ATPase H+ transporting V1 subunit C1 [Source:HGNC Symbol;Acc:HGNC:856]	35	-0.17017	-0.045925	0.177656	0.0119318	0.18308	0.215867	0.264748	0.0359193	-0.0771508	-0.029706	0.208978	0.158733	0.0874473	0.239602	-0.0411421	0.0891885	0.110546	-0.0248615	-0.257624	-0.137189	0.110513	0.0454444	0.174067	-0.202322	-0.152189	0.132461	0.166134	0.260686	0.0657408	0.108457	0.0181235	0.0618775	0.0444282	0.0379222	0.291745	0.00404374	0.0699692	-0.498999	0.0902885	-0.0791351	0.0891945	-0.192261	-0.111474	-0.218767	0.184775
ATP6V1D	ENSG00000100554	ENSP00000216442.7;ENSP00000451564.1;ENSP00000451167.1;ENSP00000450834.1;ENSP00000451031.1;ENSP00000452192.1;ENSP00000452492.1;ENSP00000450885.1;ENSP00000451422.1;ENSP00000450841.1;ENSP00000452029.1	ATPase H+ transporting V1 subunit D [Source:HGNC Symbol;Acc:HGNC:13527]	16	-0.0149307	0.040381	0.223305	0.0856322	0.0774378	0.104249	0.00271165	0.086356	-0.119657	-0.222765	0.0938528	0.0248947	-0.0236071	0.125365	-0.0813811	0.174439	0.0524217	0.0733737	0.13899	0.127352	0.2568	0.137077	0.178303	0.091953	0.0886666	-0.176292	0.0166561	0.0221354	0.0210794	0.0964525	-0.0442558	-0.118842	0.0340019	-0.100715	0.0841614	-0.348465	-0.447417	-0.623672	-0.0378089	-0.261181	-0.0932258	-0.504012	-0.0578121	-0.0656802	0.286908
ATP6V1E1	ENSG00000131100	ENSP00000398932.1;ENSP00000382696.2;ENSP00000253413.5;ENSP00000382694.2	ATPase H+ transporting V1 subunit E1 [Source:HGNC Symbol;Acc:HGNC:857]	20	-0.1633	0.011435	0.105951	0.294617	0.0561201	0.137933	0.0602824	0.0918223	-0.138526	-0.0724411	0.139932	0.123109	0.0623764	0.247581	-0.0414476	0.297491	0.0160258	0.0560706	0.0622553	0.0491343	0.117018	0.0557646	0.189378	-0.0947726	0.0669116	-0.00783587	0.109859	0.0721426	0.287631	0.10442	-0.0089191	0.0948274	0.00727103	-0.0480546	0.0620354	-0.250903	-0.248824	-0.495294	0.0216672	-0.0547197	-0.00545055	-0.27017	-0.0837949	-0.261019	0.0938902
ATP6V1F	ENSG00000128524	ENSP00000417378.1;ENSP00000249289.4	ATPase H+ transporting V1 subunit F [Source:HGNC Symbol;Acc:HGNC:16832]	7	-0.139985	-0.0491113	-0.0335956	0.0587902	-0.0806651	0.171399	0.0751432	0.165429	-0.287257	-0.485865	-0.426434	-0.356821	-0.508508	0.252489	-0.125562	0.155781	0.0260109	-0.476679	-0.151284	-0.0640457	0.185075	-0.0264913	-0.0444987	-0.0467999	0.0128692	-0.410949	-0.1768	0.0558058	0.107022	-0.1339	-0.0288221	-0.22744	-0.0477309	-0.113339	-0.388035	-0.0673249	-0.165075	0.0562431	0.138787	-0.1236	-0.0105874	-0.0903428	-0.0179219	0.0389927	-0.0892885
ATP6V1G1	ENSG00000136888	ENSP00000363162.3	ATPase H+ transporting V1 subunit G1 [Source:HGNC Symbol;Acc:HGNC:864]	5	0.01489	0.153019	0.312234	0.0651733	0.294349	0.0256936	0.169322	-0.0329479	-0.305324	-0.60418	0.273202	0.127564	-0.169133	0.274121	-0.0438981	0.151692	0.122119	0.125466	-0.206767	-0.265111	-0.0848778	0.496452	0.471246	0.347959	-0.567935	0.0730781	-0.195549	0.28374	0.14497	-0.0721589	0.247859	0.258254	0.0306449	0.134132	0.0542987	-0.282887	-0.42863	-0.555226	-0.364643	-0.867695	0.259341	-1.03793	-0.142393	0.0184637	0.427118
ATP6V1H	ENSG00000047249	ENSP00000347359.3;ENSP00000429786.1;ENSP00000427835.1;ENSP00000352522.2;ENSP00000429947.1;ENSP00000379995.2;ENSP00000428255.1;ENSP00000428625.1;ENSP00000428969.1	ATPase H+ transporting V1 subunit H [Source:HGNC Symbol;Acc:HGNC:18303]	26	-0.102791	0.0128418	0.155285	0.168717	0.0397044	0.122072	-0.00575774	0.0615009	-0.161464	-0.217949	0.204045	-0.00149666	-0.0367004	0.209628	-0.121801	0.242144	0.019105	0.00241924	0.0395764	0.0460368	0.102399	0.13982	0.113776	0.0701075	-0.0199699	-0.054149	0.0417883	0.0704811	0.0383371	-0.0336964	-0.0741316	0.0280854	0.0393325	-0.043339	-0.0619784	-0.385077	-0.292077	-0.63631	-0.0864715	-0.151534	-0.0585632	-0.540483	-0.142125	-0.0100534	0.160711
ATP7A	ENSG00000165240	ENSP00000496603.1;ENSP00000493605.1;ENSP00000343026.5;ENSP00000345728.6;ENSP00000495628.1	ATPase copper transporting alpha [Source:HGNC Symbol;Acc:HGNC:869]	14	-0.0453151	-0.076782	0.0133781	0.458999	0.205907	0.0729743	-0.176549	-0.290812	-0.0227148	0.119358	-0.0345732	-0.0932331	0.0401601	-0.0768318	0.181979	-0.0953479	0.0678965	-0.0121111	0.352894	0.284896	0.343388	-0.0890508	-0.236705	-0.155403	0.397801	-0.0832553	-0.0279703	-0.0330152	-0.397687	-0.267472	0.167081	0.121119	-0.234492	-0.108472	-0.151476	0.207126	-0.382779	0.276245	-0.22623	0.092969	-0.00550156	0.0190842	-0.194232	0.00371716	-0.0302261
ATP8A1	ENSG00000124406	ENSP00000426935.1;ENSP00000427295.1;ENSP00000426636.1;ENSP00000264449.10;ENSP00000421164.1;ENSP00000371084.5;ENSP00000426495.1	ATPase phospholipid transporting 8A1 [Source:HGNC Symbol;Acc:HGNC:13531]	26	0.767355	-0.0960214	0.277373	0.250565	-0.219717	-0.0965876	0.428714	-0.223968	-0.394334	-0.590611	0.43248	-0.460072	-0.059868	0.622156	-0.215876	1.00179	0.251893	-0.102385	0.184768	-0.153013	-0.35835	0.640853	0.196522	0.491352	0.36847	-0.0446594	-0.153065	-0.312973	0.484308	-0.100488	0.359162	-0.214478	0.0135969	-0.0855981	-0.0541868	-0.427993	0.688944	-0.633239	0.223505	-0.455319	-0.302553	-0.256531	-0.351215	-0.386795	0.95904
ATP9B	ENSG00000166377;ENSG00000282266;ENSG00000274273	ENSP00000488784.1;ENSP00000304500.7;ENSP00000465300.1;ENSP00000488597.1;ENSP00000464761.1;ENSP00000488793.1;ENSP00000487938.1;ENSP00000467386.1;ENSP00000466992.1;ENSP00000398076.2;ENSP00000468540.1;ENSP00000467935.1;ENSP00000488805.1;ENSP00000442794.2;ENSP00000465269.1;ENSP00000465158.1;ENSP00000482146.1;ENSP00000465928.1;ENSP00000488288.1;ENSP00000467657.1;ENSP00000468218.1	ATPase phospholipid transporting 9B (putative) [Source:HGNC Symbol;Acc:HGNC:13541]	12	0.164124	-0.174257	-0.164997	-0.0391717	0.181086	0.0185691	-0.0498982	-0.0518753	0.113983	0.102859	0.057628	-0.148269	0.125079	-0.0404667	0.164633	0.160987	0.218641	-0.0796874	0.16091	0.0785329	-0.0841749	-0.0619639	0.0930073	-0.0352569	-0.120596	-0.21031	0.0646977	-0.303758	0.00534095	-0.00973701	-0.0467372	-0.0553267	-0.14388	0.209732	-0.163579	-0.0248235	-0.102638	-0.0169268	-0.345927	0.075446	-0.194956	-0.274879	-0.203018	0.0303349	0.258993
ATPAF1	ENSG00000123472	ENSP00000431258.1;ENSP00000443588.1;ENSP00000330685.4;ENSP00000436690.1;ENSP00000361005.5;ENSP00000459167.2;ENSP00000435732.1;ENSP00000433437.1;ENSP00000460964.1;ENSP00000432771.1;ENSP00000436267.1	ATP synthase mitochondrial F1 complex assembly factor 1 [Source:HGNC Symbol;Acc:HGNC:18803]	6	-0.271778	-0.275657	0.198122	-0.189123	-0.179815	0.152206	0.134901	0.0159129	0.0712799	0.248795	-0.223603	-0.19119	0.208626	0.549009	0.113765	-0.0868486	-0.138303	0.363053	-0.707902	-0.438069	-0.12041	-0.59596	-0.204389	0.0563209	0.0734656	0.358616	0.305242	0.309684	-0.0094732	-0.0928825	-0.0109819	-0.0408324	-0.24921	0.0494151	-0.106491	-0.0528032	0.0710236	-0.116762	0.501438	-0.101392	-0.48146	-0.152343	-0.0543414	0.0765974	0.0511113
ATPAF2	ENSG00000171953	ENSP00000463861.1;ENSP00000462899.1;ENSP00000397198.1;ENSP00000463920.1;ENSP00000466008.1;ENSP00000417190.2	ATP synthase mitochondrial F1 complex assembly factor 2 [Source:HGNC Symbol;Acc:HGNC:18802]	10	0.208152	0.0773406	0.215236	-0.277759	-0.213395	0.0255431	-0.15986	-0.161397	0.267063	0.361724	0.106534	0.150881	-0.304479	-0.0472035	0.232217	-0.151129	0.0103081	0.441164	0.00921251	-0.127212	-0.256209	-0.0761698	0.0251447	0.116002	0.253291	-0.0752551	-0.15425	-0.10407	0.249849	-0.104049	0.405287	0.10785	0.141848	-0.00635191	-0.202922	-0.510391	0.111648	0.387045	-0.185258	0.252267	0.128568	0.230104	-0.392087	0.0778164	0.0944677
ATR	ENSG00000175054	ENSP00000421870.1;ENSP00000425897.2;ENSP00000343741.4;ENSP00000426595.1;ENSP00000422553.1;ENSP00000424355.1	ATR serine/threonine kinase [Source:HGNC Symbol;Acc:HGNC:882]	31	-0.401939	0.128889	-0.0968182	0.203634	-0.020814	0.0584216	-0.0767694	0.0830842	-0.0165191	0.0332851	0.00322269	0.0195242	-0.138539	0.0033048	0.148074	-0.00358745	-0.0256731	-0.0490886	0.0905159	0.130863	0.0551372	-0.14266	-0.0817013	0.0201131	0.262592	-0.153835	0.0411775	0.225772	0.0243573	0.106543	-0.0185067	-0.00327746	-0.00613995	-0.115236	0.0942685	0.173552	0.0153295	-0.101462	0.318923	0.108045	-0.0331243	-0.0857363	-0.0591952	-0.165709	0.00741323
ATRIP	ENSG00000164053	ENSP00000491983.1;ENSP00000489041.2;ENSP00000489136.1;ENSP00000302338.5;ENSP00000489608.1;ENSP00000400930.1;ENSP00000349620.6;ENSP00000489199.1;ENSP00000323099.3	ATR interacting protein [Source:HGNC Symbol;Acc:HGNC:33499]	7	-0.322422	0.104539	-0.0756028	0.184747	-0.0986121	0.103164	0.0159612	-0.0227537	-0.0586573	-0.204542	0.16312	0.0797375	0.0219905	0.158763	-0.010542	-0.0189279	-0.0728515	-0.0440783	0.0214115	-0.00959817	0.124533	0.0276688	0.0178929	0.116708	0.153601	-0.0498296	0.114117	0.0976954	0.035106	0.0341727	-0.0539083	-0.0394283	-0.0962107	-0.0809565	-0.0857549	0.0179981	0.0820774	-0.0245134	0.279091	-0.107091	0.0963977	-0.0948082	0.0467379	-0.0135277	0.146222
ATRX	ENSG00000085224	ENSP00000485587.1;ENSP00000362441.4;ENSP00000485183.1;ENSP00000378967.3;ENSP00000485103.1;ENSP00000485408.1;ENSP00000490150.1;ENSP00000383663.3;ENSP00000485127.1;ENSP00000480196.1;ENSP00000485099.1;ENSP00000485100.1;ENSP00000485274.1;ENSP00000485253.1	ATRX, chromatin remodeler [Source:HGNC Symbol;Acc:HGNC:886]	107	0.174136	0.0809979	0.0278518	-0.00987972	0.0876663	-0.0424744	-0.0123609	0.0969536	0.143874	0.170936	0.154897	0.107551	0.0480208	-0.156961	0.210518	-0.0723222	0.170913	-0.0358677	0.0832774	0.1748	0.0281789	0.102231	0.100158	0.0748266	0.0440902	-0.115496	0.00841604	0.0503331	0.0845614	-0.0158646	0.0492106	-0.056275	0.110209	-0.00905055	-0.0443935	0.0723641	-0.0797743	-0.35939	-0.0780143	0.146659	-0.0432008	-0.0688908	-0.111318	0.0978365	-0.243828
ATXN1	ENSG00000124788	ENSP00000244769.3;ENSP00000416360.1;ENSP00000493530.1	ataxin 1 [Source:HGNC Symbol;Acc:HGNC:10548]	10	0.0579624	-0.202944	-0.406733	0.370852	0.0177749	-0.431395	0.210744	-1.34047	-0.249383	-0.153415	0.109224	-1.06264	0.0601852	0.27635	-0.311389	0.125825	-0.17335	0.156114	-0.10533	-0.0066824	0.155997	0.108614	-0.425378	0.423321	0.224442	-0.0103496	-0.269093	-0.327722	0.210596	0.093379	0.0371114	0.165217	-0.686735	0.12627	-0.228383	0.515016	0.306254	0.220506	0.249605	0.303156	-0.377278	-0.0252693	0.21868	0.0147919	0.35669
ATXN10	ENSG00000130638	ENSP00000370449.4;ENSP00000385624.3;ENSP00000391117.1;ENSP00000252934.4;ENSP00000491659.1	ataxin 10 [Source:HGNC Symbol;Acc:HGNC:10549]	25	-0.0700604	0.260792	0.0598742	0.337986	0.0511839	0.267271	0.0176643	0.100461	-0.0609219	-0.0785445	-0.24891	-0.257707	-0.0523767	0.214531	0.0378163	0.23575	0.114428	-0.218609	0.171493	0.0684859	0.127947	0.0413658	0.109234	0.0795482	0.171665	-0.282217	-0.0679047	0.276291	-0.0854046	-0.159713	0.198892	0.0976181	0.141552	-0.351055	-0.198961	0.100881	0.00426073	0.643427	0.222046	0.150474	0.29974	0.0516782	-0.0306674	-0.0186305	0.202101
ATXN1L	ENSG00000224470	ENSP00000415822.2	ataxin 1 like [Source:HGNC Symbol;Acc:HGNC:33279]	5	0.0507533	0.114458	0.273082	0.0335547	0.19205	-0.072241	0.252109	0.21963	0.201968	0.0630609	0.307022	0.0230703	0.241658	-0.0457631	-0.109523	0.0829207	0.0388325	-0.24656	-0.0226557	-0.0720176	-0.0355857	-0.128324	0.033318	-0.0232976	-0.34661	-0.146605	0.0448509	0.153355	-0.121748	-0.212601	0.109344	-0.00833025	0.0810794	-0.0523221	-0.210109	0.163121	-0.0409648	-0.198906	0.0372804	-0.0665473	-0.225269	-0.271533	-0.122769	-0.137375	-0.0864838
ATXN2	ENSG00000204842	ENSP00000493566.1;ENSP00000447225.3;ENSP00000448640.2;ENSP00000474645.1;ENSP00000373806.4;ENSP00000474442.1;ENSP00000476504.1;ENSP00000494663.1;ENSP00000481448.1;ENSP00000496329.1;ENSP00000493897.1;ENSP00000366843.3;ENSP00000447741.3;ENSP00000496279.1;ENSP00000373805.5;ENSP00000446576.2;ENSP00000495833.1;ENSP00000439338.1;ENSP00000449566.1;ENSP00000496055.1;ENSP00000445583.2;ENSP00000446512.2	ataxin 2 [Source:HGNC Symbol;Acc:HGNC:10555]	12	0.0643499	0.148162	0.306374	0.191749	0.329192	0.0847501	0.297823	-0.157509	0.144865	0.00138846	-0.00880504	-0.199839	-0.0395648	0.0453268	-0.125809	-0.0770976	-0.0362556	-0.0550848	0.250282	-0.114979	0.261294	-0.00422193	-0.0657706	0.119583	0.0119022	0.0259498	0.19942	0.80938	-0.287057	0.030431	0.147541	-0.0436951	-0.0387874	0.103512	-0.0667883	0.0930783	-0.261183	-0.0878941	0.233796	-0.0683575	0.0762557	0.176575	-0.0168204	-0.0446791	0.186702
ATXN2L	ENSG00000168488	ENSP00000457599.1;ENSP00000456752.1;ENSP00000456162.2;ENSP00000456812.1;ENSP00000454588.1;ENSP00000455981.1;ENSP00000378917.2;ENSP00000341459.8;ENSP00000457613.1;ENSP00000454516.1;ENSP00000454757.1;ENSP00000455427.1;ENSP00000455560.1;ENSP00000372133.4;ENSP00000338718.4;ENSP00000315650.6	ataxin 2 like [Source:HGNC Symbol;Acc:HGNC:31326]	49	-0.0236815	0.125144	0.00380601	0.151815	0.160315	0.0548798	0.0813671	0.0970369	0.0296407	0.0670143	0.142723	0.0647969	-0.00302965	0.142535	-0.164423	0.105434	0.0024639	0.0669759	-0.0643385	-0.0493881	0.00358779	0.087682	0.0538448	0.116369	-0.13971	-0.130154	-0.0648377	0.0801402	0.0887782	0.0606797	0.0757296	0.00320519	-0.0119713	0.0420785	-0.00106105	0.213987	0.202075	-0.022442	0.0378668	0.148063	0.129551	-0.0814778	-0.0841707	0.131425	0.0659674
ATXN3	ENSG00000066427	ENSP00000481390.1;ENSP00000452532.1;ENSP00000451769.1;ENSP00000474067.2;ENSP00000451771.1;ENSP00000426697.1;ENSP00000496695.1;ENSP00000376965.6;ENSP00000451103.1;ENSP00000339110.6;ENSP00000452139.1;ENSP00000451733.1;ENSP00000478320.1;ENSP00000389376.3;ENSP00000451693.1;ENSP00000352324.5;ENSP00000450641.1;ENSP00000422073.1;ENSP00000445618.2;ENSP00000450492.1;ENSP00000451996.1;ENSP00000437157.1;ENS…	ataxin 3 [Source:HGNC Symbol;Acc:HGNC:7106]	15	-0.0333926	-0.0465078	-0.53538	-0.228161	0.0125904	0.0530684	-0.001407	0.00239951	0.0266633	0.04805	0.155535	-0.00635255	0.0430609	0.170458	-0.258768	0.122135	0.0754087	0.152224	0.113722	0.194986	0.0374353	0.186164	-0.0357696	0.0759829	0.182424	-0.553435	-0.0268704	-0.117373	-0.0570199	0.0915866	0.129536	0.237147	-0.0686309	0.0890436	-0.104374	-0.299156	0.120567	0.252921	-0.245131	0.106817	0.136176	-0.239536	-0.00760179	-0.0404994	-0.0218234
ATXN7	ENSG00000285258;ENSG00000163635	ENSP00000493724.1;ENSP00000418203.2;ENSP00000428277.1;ENSP00000439585.1;ENSP00000420234.1;ENSP00000295900.6;ENSP00000428067.2	ataxin 7 [Source:HGNC Symbol;Acc:HGNC:10560]	2	0.185572	0.17157	-0.233555	0.354526	0.0330461	-0.0314043	0.0111703	-0.125834	0.321433	0.286988	-0.110766	0.0717053	-0.192791	-0.550139	0.163252	0.0147864	0.216942	0.0108898	0.0238714	0.16203	-0.0697291	-0.129454	-0.232328	-0.0153578	0.254587	-0.191021	-0.0151355	0.120176	0.130148	0.177849	-0.00278929	0.132749	0.195557	0.377299	0.173793	0.426647	0.256359	0.0279552	-0.413846	-0.352949	-0.103734	0.0133128	-0.700147	-0.357325	-0.835855
ATXN7L3	ENSG00000087152	ENSP00000397259.1;ENSP00000467153.1;ENSP00000467092.1;ENSP00000466717.1;ENSP00000465614.1;ENSP00000465210.1;ENSP00000374035.3	ataxin 7 like 3 [Source:HGNC Symbol;Acc:HGNC:25416]	4	0.0499553	-0.0264403	0.0932886	0.221579	0.113626	-0.0970043	-0.0652615	-0.0483357	0.248071	0.291473	0.00475573	0.207065	-0.20756	-0.221778	0.112325	0.0730037	0.0555403	0.0579036	-0.030834	-0.0121227	-0.100107	-0.303979	0.0148054	-0.0496787	0.0849292	-0.108673	-0.110794	-0.118655	-0.084292	-0.161921	0.242632	-0.149668	-0.191921	-0.154561	-0.0885451	0.617015	0.0776869	-0.798355	0.0216073	-0.245941	0.181832	-0.0780798	-0.0896728	0.158811	-0.161695
AUH	ENSG00000148090	ENSP00000307334.5;ENSP00000364883.4	AU RNA binding methylglutaconyl-CoA hydratase [Source:HGNC Symbol;Acc:HGNC:890]	7	0.0675543	-0.331021	0.199567	0.11516	-0.362532	-0.0878733	-0.307787	-0.0560744	0.0710587	0.0806486	0.397204	-0.0639681	0.0642105	-0.248449	-0.0106577	-0.0579622	-0.0354904	0.230406	-0.0511626	-0.164082	-0.344585	0.0747441	-0.249762	-0.190098	0.347636	0.466051	-0.221108	-0.308204	0.0445158	0.158103	0.140193	-0.00251801	-0.414605	0.0845238	-0.0121242	-0.0853374	-0.228481	-0.751361	0.0879269	-0.0799321	-0.320727	0.317483	-0.0440069	0.00422232	-0.0905777
AUP1	ENSG00000115307	ENSP00000366748.3;ENSP00000403430.1	AUP1, lipid droplet regulating VLDL assembly factor [Source:HGNC Symbol;Acc:HGNC:891]	12	0.0295048	-0.0577915	-0.12822	0.0948628	-0.122104	-0.114869	-0.188196	0.0259392	0.0490189	0.0593929	-0.255137	-0.112545	-0.023837	0.0760863	0.146284	-0.117322	0.247491	-0.103172	0.0718113	0.0840687	0.0777032	-0.116851	0.068028	0.153207	0.109379	-0.23926	-0.0522677	0.0293344	-0.0522694	0.111475	0.00120027	0.222032	-0.101786	0.0782613	0.0436601	0.230228	-0.0369558	0.351086	-0.0738772	-0.0268527	-0.0855173	0.101476	-0.341942	-0.000362745	0.193166
AVEN	ENSG00000169857	ENSP00000306822.3;ENSP00000452906.1	apoptosis and caspase activation inhibitor [Source:HGNC Symbol;Acc:HGNC:13509]	9	-0.175733	-0.204531	0.11916	0.0310544	0.050194	0.107601	0.211012	-0.0364202	-0.0215139	-0.130596	-0.266756	0.0910185	-0.0938746	0.318441	-0.444234	0.0971932	0.0863021	-0.126558	-0.182197	0.195248	0.423648	0.0767736	0.0934218	-0.228863	-0.164053	0.117556	0.05723	-0.247009	-0.200788	-0.201414	-0.214908	0.18401	0.0619277	0.193837	-0.350049	-0.615824	0.129869	0.0186083	0.438312	0.136136	0.364276	-0.0985254	-0.116769	0.233694	-0.00958971
AVL9	ENSG00000105778	ENSP00000387011.1;ENSP00000492594.1;ENSP00000395134.1;ENSP00000315568.4	AVL9 cell migration associated [Source:HGNC Symbol;Acc:HGNC:28994]	18	0.153708	0.22389	0.133808	0.0632687	0.0438849	-0.0972737	0.0225388	0.00523178	-0.0377433	-0.0722213	0.041451	-0.0807077	-0.147651	0.065798	-0.090733	0.11181	0.311598	0.0262947	0.244608	-0.0805565	-0.121871	0.215596	0.170679	-0.21524	-0.201746	-0.0617925	-0.151593	-0.167226	-0.000340734	0.256162	-0.177103	-0.0053218	-0.241567	0.177975	0.452408	-0.175851	0.17159	-0.280817	0.459453	-0.019308	-0.0176652	-0.127129	-0.0705976	0.211213	-0.127641
AXIN1	ENSG00000103126	ENSP00000262320.3;ENSP00000416835.1;ENSP00000346935.3	axin 1 [Source:HGNC Symbol;Acc:HGNC:903]	1	-0.197293	-0.177832	-0.0648454	0.130731	0.0186766	-0.0682293	0.101531	-0.134792	0.0873437	0.369136	0.841285	0.572841	0.280582	0.312308	0.202189	-0.283754	0.39608	0.476598	0.0176178	-0.15339	-0.123994	-0.388931	0.0678454	-0.112783	-0.192876	-0.208584	-0.062623	-0.343661	0.195779	0.11591	-0.197266	0.00536487	-0.169449	-0.222148	0.0300914	-0.00187722	0.296392	0.0190802	0.334736	0.231874	0.00382698	-0.141639	-0.252193	-0.301821	-0.104787
AZGP1	ENSG00000160862	ENSP00000396093.1;ENSP00000389942.1;ENSP00000292401.4	alpha-2-glycoprotein 1, zinc-binding [Source:HGNC Symbol;Acc:HGNC:910]	1	0.139178	-0.16596	1.15577	0.119787	-0.127653	1.70456	-0.180145	0.164903	0.918243	0.729846	-0.556945	-0.0612063	0.953155	-0.597414	-0.240831	-0.152986	-0.645777	-0.251747	-0.0971399	-0.275754	-0.0817074	-0.257202	-0.331724	-0.511938	-0.390717	1.45618	0.635241	-0.253528	0.107461	-0.190059	-0.397684	-0.20488	0.151291	0.125469	0.122545	-0.246598	-0.407697	-0.770083	-0.0402919	-0.422262	-0.055762	0.0893611	0.524558	0.0315473	0.414728
AZI2	ENSG00000163512	ENSP00000335609.6;ENSP00000389577.1;ENSP00000419371.1;ENSP00000403133.1;ENSP00000412820.1;ENSP00000416380.1;ENSP00000391696.2	5-azacytidine induced 2 [Source:HGNC Symbol;Acc:HGNC:24002]	5	-0.0390539	0.0368243	0.0356641	0.104408	0.0816974	0.0332262	-0.01375	-0.0890987	0.0482613	0.101581	-0.210093	-0.0763111	-0.249269	-0.231072	0.0466287	0.14155	0.254512	-0.00239891	-0.00893815	0.15043	0.0559939	-0.00623707	0.0756761	-0.0343128	-0.00174242	-0.0956267	-0.0147101	-0.0149071	0.0719734	0.0804509	0.00756736	-0.00988331	0.0544847	-0.148391	-0.0167619	0.183955	-0.0419778	0.216788	0.141849	0.395893	0.338811	0.303521	0.0555552	0.141105	0.0992532
B2M	ENSG00000166710;ENSG00000273686	ENSP00000453350.1;ENSP00000488321.1;ENSP00000488548.1;ENSP00000488177.1;ENSP00000481426.1;ENSP00000483449.1;ENSP00000437604.2;ENSP00000340858.6;ENSP00000452780.1;ENSP00000453191.1;ENSP00000453186.1;ENSP00000488042.1;ENSP00000488360.1;ENSP00000452861.1	beta-2-microglobulin [Source:HGNC Symbol;Acc:HGNC:914]	47	0.158292	0.0820031	-0.257855	0.207514	-0.0684373	-0.123625	-0.142553	0.165696	0.0521596	-0.0151148	0.617699	0.0762591	0.0150526	0.107642	0.0878192	-0.0431881	0.0384403	0.232227	0.367787	-0.173759	-0.354078	-0.117473	-0.220046	0.643815	0.235118	-0.253279	-0.239817	-0.121798	0.0885506	0.174168	-0.138702	0.146129	0.0355409	0.107877	0.0152543	-0.154297	0.170803	0.42836	-0.151853	0.10523	0.0393171	0.0370418	-0.285046	-0.0867054	0.417444
B3GALT6	ENSG00000176022	ENSP00000368496.2	beta-1,3-galactosyltransferase 6 [Source:HGNC Symbol;Acc:HGNC:17978]	6	-0.117939	0.0919278	-0.159123	-0.008465	0.0991561	0.153514	-0.107169	0.145086	0.0449698	0.192251	0.459969	-0.0963308	0.164797	0.532791	0.174311	0.145342	-0.0963284	0.181837	-0.172759	0.0643527	0.0706056	-0.585114	-0.398993	0.1297	0.194062	-0.211856	-0.330575	0.112842	-0.187201	-0.242897	0.0161414	-0.401873	-0.347366	-0.206318	-0.450075	0.538208	0.0790189	0.36944	0.329696	0.25101	-0.000934477	0.113206	0.065636	-0.354365	0.487469
B3GAT3	ENSG00000149541	ENSP00000265471.5;ENSP00000432854.1;ENSP00000431359.1;ENSP00000432604.1;ENSP00000432474.1	beta-1,3-glucuronyltransferase 3 [Source:HGNC Symbol;Acc:HGNC:923]	6	0.0629671	-0.14693	0.231131	0.0502164	-0.0448314	-0.0575068	0.164517	0.0259632	-0.1476	-0.0705622	-0.106279	-0.106461	-0.155225	-0.0104259	0.137229	-0.00218137	-0.0422963	-0.227718	0.0428324	-0.0202979	0.0322773	0.0946966	0.0234789	0.0691615	0.224287	-0.119304	-0.143261	0.255014	0.168237	-0.144768	0.164106	0.319746	-0.164969	-0.267739	-0.155874	0.0275124	0.155849	0.00658076	-0.0976279	0.0067551	-0.298013	-0.238085	-0.35426	-0.0114892	0.19287
B3GLCT	ENSG00000187676	ENSP00000343002.4	beta 3-glucosyltransferase [Source:HGNC Symbol;Acc:HGNC:20207]	7	0.519746	0.339927	0.40553	0.491096	0.0589003	0.187505	0.0636425	-0.124474	0.116751	0.0435138	-0.105214	0.440598	0.0483186	-0.295508	-0.194131	0.0311147	-0.385513	-0.0203507	0.471312	0.0100986	-0.19555	0.0164117	0.183484	-0.115558	-0.299344	-0.239795	-0.087171	0.441665	0.122844	0.0981443	-0.103859	0.111343	0.228417	0.180962	0.179551	0.0323442	-0.00860485	0.130859	0.0374337	0.0766837	-0.0538512	-0.117364	-0.0504667	0.242577	-0.0633628
B4GALT1	ENSG00000086062	ENSP00000369055.4;ENSP00000440341.1	beta-1,4-galactosyltransferase 1 [Source:HGNC Symbol;Acc:HGNC:924]	10	0.162934	-0.340189	-0.296924	-0.587152	-0.170168	-0.171515	0.0135572	-0.124283	0.362856	0.158945	-0.521697	-0.0910529	0.0814136	0.0884608	0.0558122	0.0753461	-0.0183454	0.112113	-0.101634	0.117576	-0.0379854	0.0737986	-0.147436	-0.306642	0.11511	0.0975097	-0.00910246	-0.0521642	-0.14235	0.209745	-0.225975	0.113897	-0.0375371	-0.148354	0.224833	0.271693	-0.0308427	-0.652925	0.230545	-0.00641771	0.0131149	0.0528427	-0.042376	-0.0366836	-0.0144255
BABAM1	ENSG00000105393	ENSP00000470920.1;ENSP00000471605.1;ENSP00000471246.1;ENSP00000407826.3;ENSP00000472585.1;ENSP00000471721.1;ENSP00000473182.1;ENSP00000469527.1;ENSP00000470088.1;ENSP00000472425.1;ENSP00000472632.1;ENSP00000352408.3;ENSP00000468834.1;ENSP00000470295.1;ENSP00000473240.1	BRISC and BRCA1 A complex member 1 [Source:HGNC Symbol;Acc:HGNC:25008]	17	0.0962437	0.141644	0.0332866	0.0764332	0.109488	0.149693	0.00717929	0.253237	-0.0398343	0.0502517	0.00257376	-0.0289465	0.0170465	0.12391	-0.0251768	-0.215318	0.0406707	0.00603672	0.260815	-0.187883	0.00969874	0.19646	-0.0193168	0.0409998	-0.864049	-0.0720679	0.00185206	-0.0637808	-0.162921	0.06276	-0.00865771	-0.0369031	-0.0364743	0.0538297	0.162769	0.333519	0.0142292	0.0877788	-0.0353189	0.00292938	0.0423229	0.19508	0.120775	0.150388	-0.27787
BABAM2	ENSG00000158019	ENSP00000392345.1;ENSP00000368950.3;ENSP00000368945.1;ENSP00000474342.1;ENSP00000339371.2;ENSP00000354699.2;ENSP00000343412.2;ENSP00000368953.2	BRISC and BRCA1 A complex member 2 [Source:HGNC Symbol;Acc:HGNC:1106]	28	0.104646	0.220674	0.0206425	0.0589312	0.0501998	0.142399	-0.0349848	0.228759	0.0735162	0.0904864	-0.0272359	-0.0260174	0.00140547	0.00507117	0.0592159	-0.243439	-0.00774282	-0.0534377	0.251714	0.0162852	-0.0903065	0.163312	-0.0534455	-0.038505	-0.587489	-0.037688	0.11119	0.0612848	-0.0174433	0.0651245	0.039415	-0.0397979	0.00212892	0.12342	0.166928	0.412914	-0.0281228	0.0459741	-0.107304	-0.0378591	0.0968445	0.170446	0.00945003	0.097191	-0.331786
BACH1	ENSG00000156273	ENSP00000448663.1;ENSP00000470673.1;ENSP00000408605.1;ENSP00000448982.1;ENSP00000286800.3;ENSP00000449316.1;ENSP00000382805.1;ENSP00000392202.1;ENSP00000400576.1;ENSP00000449383.1;ENSP00000416569.1;ENSP00000447332.1	BTB domain and CNC homolog 1 [Source:HGNC Symbol;Acc:HGNC:935]	8	-0.0116086	0.222868	0.286897	0.00109821	0.0101613	-0.15854	0.323249	-0.0776817	0.354978	0.244985	0.551792	0.115987	0.165304	0.0619233	-0.324672	0.0784626	-0.0196468	-0.134645	-0.210041	-0.128827	-0.0354697	0.173987	0.347907	-0.0569155	-0.353484	0.188534	0.31937	-0.0205701	-0.00303821	-0.213569	0.342633	-0.106933	0.30353	0.301732	-0.0424681	-0.218442	-0.249788	-0.455803	-0.243116	0.146992	-0.0265734	-0.469776	-0.0702668	0.257546	0.347954
BACH2	ENSG00000112182	ENSP00000397668.1;ENSP00000257749.4;ENSP00000345642.3;ENSP00000384145.2;ENSP00000437473.1	BTB domain and CNC homolog 2 [Source:HGNC Symbol;Acc:HGNC:14078]	31	0.395728	-0.0181653	0.162394	0.407825	0.262432	-0.367159	0.184993	0.35451	-0.563387	-0.743042	-0.124274	-0.0265766	-0.475985	-0.600567	-0.345055	-0.18504	-0.181129	-0.384314	-0.0731648	-0.0942116	0.0219424	0.506635	-0.117318	-0.449665	-0.279098	-0.282581	-0.641313	0.261588	0.05226	-0.0855522	0.701214	-0.17107	0.324205	0.026666	0.0748096	0.328234	-0.0640048	-0.0527731	-0.141876	-0.520364	-0.20904	0.129317	-0.222014	0.418606	-0.536417
BAD	ENSG00000002330	ENSP00000439202.1;ENSP00000378039.3;ENSP00000378040.3;ENSP00000438975.1;ENSP00000440575.1;ENSP00000309103.3	BCL2 associated agonist of cell death [Source:HGNC Symbol;Acc:HGNC:936]	2	0.243397	0.213868	0.207208	0.232474	-0.0246911	0.205988	0.0143484	0.225792	0.0570282	0.0735853	0.286218	0.0304827	0.171372	0.377232	-0.164152	0.226256	0.161183	-0.185129	0.119199	-0.0258859	-0.196618	0.154275	0.0305227	0.136922	-0.492347	0.0904994	0.140844	0.325541	0.153005	-0.248466	-0.297014	-0.18552	-0.00234734	-0.263422	-0.00671321	-0.416314	0.0471218	0.527672	-0.517759	-0.205301	-0.239331	-0.362713	0.34954	0.102467	0.61019
BAG1	ENSG00000107262	ENSP00000489189.1;ENSP00000488937.1;ENSP00000493589.1;ENSP00000417576.1;ENSP00000369026.2;ENSP00000489401.1;ENSP00000419092.1;ENSP00000493185.1;ENSP00000369029.2	BCL2 associated athanogene 1 [Source:HGNC Symbol;Acc:HGNC:937]	20	-0.0881908	-0.166914	-0.284569	-0.0136785	0.0313472	-0.0382016	0.0893509	-0.149422	-0.174023	-0.31336	-0.146672	-0.0735967	-0.190206	-0.0803668	-0.0825767	-0.0108177	0.0652075	-0.108995	0.0598295	-0.0667529	-0.117522	-0.0661982	-0.0302772	-0.0959228	0.0237504	-0.215621	0.00344779	-0.016607	-0.078266	-0.000868272	-0.0481521	-0.0934154	0.0214478	0.0872327	-0.00949123	0.0252582	-0.125584	-0.24963	0.0609453	-0.0736334	-0.0595461	0.0560696	-0.325939	-0.0109732	0.0480534
BAG2	ENSG00000112208	ENSP00000359727.4	BCL2 associated athanogene 2 [Source:HGNC Symbol;Acc:HGNC:938]	20	-0.0342919	0.0437218	-0.0135762	-0.00745438	-0.111428	0.069494	0.0505006	-0.207574	0.0557698	0.219037	0.00571557	0.223538	-0.0304913	0.0609227	0.00925922	0.048902	-0.00380247	0.310475	-0.287053	-0.198213	0.069705	0.141389	-0.055676	-0.0526985	-0.121016	0.000872413	-0.10537	-0.184868	-0.212452	-0.0886863	-0.491593	0.00744498	-0.0282376	0.0708222	-0.17341	-0.252684	0.168782	-0.180758	0.152801	0.143245	0.0232335	-0.00943754	-0.0247611	-0.0362713	0.0429998
BAG3	ENSG00000151929	ENSP00000410036.1;ENSP00000358081.3	BCL2 associated athanogene 3 [Source:HGNC Symbol;Acc:HGNC:939]	6	0.283175	-0.567881	0.176798	-0.183314	0.135576	0.0707496	0.281215	-0.502795	-0.0577525	0.121817	0.201886	0.0998736	0.0830482	0.174365	-0.147473	0.426027	0.119727	-0.154323	0.224524	-0.455312	0.30357	0.580979	-0.656099	0.459111	-0.0468244	0.283263	0.267927	0.00971742	-0.122363	0.0595218	-0.596947	0.336254	0.227113	-0.36571	-0.0374026	-0.183595	0.0960185	0.569911	0.127886	0.285703	0.00213314	-0.246639	-0.0589072	0.216467	-0.0237946
BAG4	ENSG00000156735	ENSP00000393298.2;ENSP00000430250.1;ENSP00000287322.4	BCL2 associated athanogene 4 [Source:HGNC Symbol;Acc:HGNC:940]	8	0.126125	0.116361	-0.0732445	-0.0140052	-0.111731	0.189125	-0.0301071	0.0943778	0.0688308	0.0653505	-0.152556	0.338681	-0.0676641	-0.0562528	0.112161	0.168735	0.00733177	-0.436873	-0.100854	-0.25221	-0.271629	0.0791471	0.135195	0.0468537	-0.140165	-0.0332982	-0.217287	-0.214605	0.394443	0.0516973	-0.0947169	0.0319803	0.139878	0.228084	-0.00656891	-0.119772	0.0292059	-0.570436	-0.201686	0.0483515	0.0477289	-0.673889	-0.121653	0.275054	-0.0995123
BAG5	ENSG00000166170	ENSP00000299204.4;ENSP00000338814.4;ENSP00000450497.1;ENSP00000391713.2	BCL2 associated athanogene 5 [Source:HGNC Symbol;Acc:HGNC:941]	23	0.161581	0.0702865	0.142716	-0.595796	0.080911	-0.103108	-0.0110969	-0.0309684	-0.257955	-0.360015	0.0638723	-0.0300458	-0.0166382	-0.0640729	-0.110174	0.0559504	0.113639	-0.116959	0.178245	-0.100324	-0.0459443	0.0422925	0.00887206	-0.0137059	-0.207775	-0.0336587	-0.0185806	-0.031676	0.0924653	-0.0938675	0.160829	-0.0898882	-0.0356542	-0.0428233	0.0455778	-0.145804	0.0604285	-0.110992	0.0614773	-0.153999	0.0706156	0.0495896	0.155732	0.371619	0.118506
BAG6	ENSG00000204463;ENSG00000233348;ENSG00000229524;ENSG00000096155;ENSG00000234651;ENSG00000228760;ENSG00000227761	ENSP00000477867.1;ENSP00000394714.1;ENSP00000408363.1;ENSP00000411412.1;ENSP00000414148.1;ENSP00000401218.1;ENSP00000406302.1;ENSP00000416989.1;ENSP00000406001.1;ENSP00000449634.2;ENSP00000403292.1;ENSP00000413698.2;ENSP00000479238.1;ENSP00000416540.2;ENSP00000415427.2;ENSP00000402863.1;ENSP00000394801.1;ENSP00000400353.1;ENSP00000388541.1;ENSP00000412110.1;ENSP00000407212.1;ENSP00000402585.1;ENS…	BCL2 associated athanogene 6 [Source:HGNC Symbol;Acc:HGNC:13919]	33	-0.131238	-0.0881957	-0.0265829	0.0618285	0.0926787	0.14307	-0.0183952	0.0144755	-0.214952	-0.157825	-0.0781412	-0.0717233	0.00848443	0.111001	-0.0621759	0.121868	0.076739	-0.0236598	0.244559	0.133113	0.222765	-0.00364531	0.00649932	0.165067	-0.025779	-0.0606894	0.0694058	0.102516	0.0906857	0.0968893	-0.0485087	0.0838266	0.085273	-0.0982733	0.080366	-0.000671667	0.292337	0.35976	-0.088469	-0.132797	-0.0153221	0.110377	0.0579368	0.0580736	0.00982834
BAHD1	ENSG00000140320	ENSP00000454150.1;ENSP00000396976.1;ENSP00000454101.1	bromo adjacent homology domain containing 1 [Source:HGNC Symbol;Acc:HGNC:29153]	7	0.149431	0.0930372	0.106603	-0.170686	0.14826	-0.0655405	0.00570271	-0.0699951	-0.086074	0.0431151	-0.0366332	0.112611	0.0628977	-0.0598262	0.0875795	0.0764924	0.0634085	0.0739538	0.103035	0.225291	-0.242248	-0.0907021	-0.0683402	-0.0596724	0.0568467	-0.230044	-0.20534	0.000461509	0.141094	0.0966849	0.13116	-0.213988	0.0893337	-0.0773625	-0.0666657	-0.0199021	-0.0521908	-0.162748	0.11467	-0.0747558	0.129848	0.0264022	0.0130263	0.30022	0.010502
BAK1	ENSG00000030110	ENSP00000391258.2;ENSP00000353878.6;ENSP00000363591.3	BCL2 antagonist/killer 1 [Source:HGNC Symbol;Acc:HGNC:949]	12	-0.193794	-0.445226	-0.0239601	-0.131544	0.0448479	0.145643	-0.127604	0.127798	0.0641374	0.0716464	-0.0317111	-0.241999	-0.0515414	0.16538	0.093566	-0.153304	0.0414456	0.307211	-0.102259	0.018512	-0.0954185	-0.182695	-0.117925	0.176706	0.351581	-0.247898	0.0152466	-0.112808	-0.0844057	-0.182075	0.122063	0.0551656	-0.0411432	-0.0256104	-0.200027	-0.0715963	0.095452	0.269849	-0.171649	0.18484	0.0528862	-0.0260179	-0.187711	-0.35846	-0.164662
BANF1	ENSG00000175334	ENSP00000431785.1;ENSP00000433760.1;ENSP00000432867.1;ENSP00000416128.2;ENSP00000310275.2	barrier to autointegration factor 1 [Source:HGNC Symbol;Acc:HGNC:17397]	46	0.190902	0.116783	0.121446	-0.311257	-0.187954	-0.104239	-0.0457909	-0.396775	0.10136	0.0670156	0.205709	-0.0496237	-0.265905	-0.0517855	-0.017386	-0.00993417	0.031628	-0.0232081	0.222823	-0.0074728	0.042286	0.0425442	0.0363149	0.26066	-0.272859	-0.116973	-0.298867	0.149434	0.295761	-0.0536869	0.191793	-0.156601	-0.0339466	0.142473	-0.243915	0.138469	0.0712567	0.117075	-0.284897	-0.0405191	-0.136189	0.00287544	-0.122213	0.063847	0.0482987
BANK1	ENSG00000153064	ENSP00000320509.4;ENSP00000422314.1;ENSP00000421443.1;ENSP00000412748.1;ENSP00000388817.2	B cell scaffold protein with ankyrin repeats 1 [Source:HGNC Symbol;Acc:HGNC:18233]	40	0.445972	0.0105634	0.148091	-0.459092	0.195119	-0.0916084	-0.693375	0.464159	-0.871876	-0.731567	-0.170766	0.159823	0.855852	-0.134965	-0.222649	0.0965606	0.00209881	-0.788368	0.374799	0.0639142	-0.131464	0.420988	-0.63055	-0.502534	-0.869562	0.899372	0.37619	0.197472	0.523984	0.579292	-0.0305776	-0.699728	0.115304	-0.405628	0.32971	-1.20709	0.121434	-0.806315	-0.56083	-1.00819	-1.08906	-0.536883	1.34553	-0.0254306	-0.399991
BANP	ENSG00000172530	ENSP00000411479.1;ENSP00000286122.7;ENSP00000399576.1;ENSP00000401718.1;ENSP00000410089.1;ENSP00000436869.1;ENSP00000413717.1;ENSP00000347125.4;ENSP00000487304.1;ENSP00000435727.1;ENSP00000390504.1;ENSP00000376902.1;ENSP00000444352.1;ENSP00000401454.1;ENSP00000431812.1;ENSP00000376903.2;ENSP00000432508.1	BTG3 associated nuclear protein [Source:HGNC Symbol;Acc:HGNC:13450]	6	-0.0872088	-0.122768	-0.140783	0.119453	-0.202434	-0.0465915	0.0105867	0.0534862	-0.556104	-0.608165	-0.215205	-0.144396	0.0164124	-0.161777	0.422578	-0.221137	0.0847637	-0.157247	0.147779	-0.0427416	-0.152339	-0.348626	-0.113955	-0.137081	0.27608	-0.042008	0.276353	0.348024	0.089404	0.0476278	0.169087	-0.0477526	0.383196	0.190619	0.0133659	0.212212	-0.193882	-0.0697379	-0.139588	-0.360261	-0.0270353	0.00957958	-0.0402461	0.24499	-0.137611
BAP1	ENSG00000163930	ENSP00000417132.1;ENSP00000482839.1;ENSP00000296288.5;ENSP00000419709.1;ENSP00000417776.1;ENSP00000418320.1;ENSP00000420647.1	BRCA1 associated protein 1 [Source:HGNC Symbol;Acc:HGNC:950]	12	0.0485367	0.0604161	-0.148705	0.25611	-0.0261094	-0.0374085	-0.0459795	-0.0316446	0.108129	0.0583788	-0.0713752	0.0682698	-0.0795842	-0.20847	0.191918	-0.0472581	0.115822	-0.125088	0.183057	0.196363	-0.082648	-0.0451536	-0.0384326	0.0138083	0.0946506	-0.115991	-0.139655	-0.153433	0.102786	-0.0620504	0.0603129	8.18997e-05	0.0402084	0.0491567	-0.0997617	0.522369	-0.163225	1.0453	-0.0307031	0.240988	-0.0755395	-0.0742438	-0.12112	0.0682334	-0.00320809
BASP1	ENSG00000176788	ENSP00000476090.1;ENSP00000319281.3;ENSP00000482066.1	brain abundant membrane attached signal protein 1 [Source:HGNC Symbol;Acc:HGNC:957]	42	-0.0157264	0.940412	0.440751	-0.13735	0.931695	0.245769	0.64762	0.72517	-0.284842	-0.26055	1.11105	0.541052	0.361735	0.231529	-0.00183575	-0.703491	-1.13349	-0.465861	0.18591	0.184288	-0.720239	0.556857	0.373976	0.711889	-0.167362	-0.844201	0.194159	-0.0496831	-0.409709	1.30217	-0.238262	-0.138165	0.307085	0.282189	1.33578	-1.11271	0.521458	-0.141233	-1.63871	-0.426502	-0.0586609	-0.369396	-0.537869	0.021196	0.60089
BAX	ENSG00000087088	ENSP00000426328.1;ENSP00000389971.2;ENSP00000348871.4;ENSP00000375744.4;ENSP00000263262.9;ENSP00000441413.2;ENSP00000426184.1;ENSP00000293288.8;ENSP00000346461.3	BCL2 associated X, apoptosis regulator [Source:HGNC Symbol;Acc:HGNC:959]	30	-0.304873	0.0930687	-0.0366844	-0.178574	-0.127793	0.0780902	0.277729	-0.271761	-0.0538674	-0.152175	-0.132956	-0.038173	-0.125225	0.0695635	-0.0783903	0.139584	0.0198974	0.064891	-0.360502	-0.104442	0.240202	0.0930428	0.219712	0.0588923	0.041636	0.0259812	-0.00726031	-0.0568059	0.0487196	0.132812	-0.0485524	0.287778	-0.146726	-0.223121	-0.0865718	-0.142885	0.198655	0.0904317	0.0354425	-0.073959	-0.0896826	0.159105	0.182675	-0.264773	0.00547197
BAZ1A	ENSG00000198604	ENSP00000480380.1;ENSP00000450923.1;ENSP00000451896.1;ENSP00000371859.2;ENSP00000353458.1;ENSP00000450902.1;ENSP00000351555.4	bromodomain adjacent to zinc finger domain 1A [Source:HGNC Symbol;Acc:HGNC:960]	40	0.0523655	-0.0429582	-0.109257	0.0239082	0.0863357	-0.113459	0.0153256	0.279934	0.00986878	0.0380361	-0.306375	0.182281	-0.136475	-0.318791	0.149776	-0.18165	-0.00207742	-0.0546559	-0.177104	0.0897332	0.107639	0.0619764	-0.0454381	-0.338365	0.0755104	0.0427818	-0.280748	0.257551	0.0273903	-0.153152	-0.00451556	0.064367	0.0910456	-0.118991	-0.0722331	0.209098	-0.394069	0.142524	0.112408	0.0251907	-0.0348393	-0.0442177	-0.0942692	0.0197591	-0.145777
BAZ1B	ENSG00000009954	ENSP00000342434.4;ENSP00000385442.1	bromodomain adjacent to zinc finger domain 1B [Source:HGNC Symbol;Acc:HGNC:961]	152	0.286318	0.0431409	0.0185377	0.182164	0.0417025	-0.0727505	-0.0473511	-0.00717726	0.0387348	0.0286734	0.0192613	-0.113159	0.0677733	-0.329335	0.262823	-0.152694	0.186721	-0.0864806	0.216311	0.110612	-0.0291312	-0.019526	-0.145529	-0.0414436	0.106348	-0.249029	-0.122766	0.010013	-0.0770214	-0.0804675	0.134336	-0.129779	0.0526939	0.130814	-0.0485009	0.315586	-0.236782	-0.128955	0.162684	0.0021884	-0.0538859	0.0971957	-0.155824	0.0570231	-0.249662
BAZ2A	ENSG00000076108	ENSP00000449473.1;ENSP00000447314.1;ENSP00000447248.1;ENSP00000448760.1;ENSP00000368754.3;ENSP00000447941.1;ENSP00000449496.1;ENSP00000446880.1;ENSP00000447591.1	bromodomain adjacent to zinc finger domain 2A [Source:HGNC Symbol;Acc:HGNC:962]	42	-0.0435793	-0.0595366	-0.00455046	0.211799	0.311529	-0.133337	0.112022	0.0478668	0.0273782	0.074128	0.146933	0.0187129	-0.0599206	0.0567385	0.276622	-0.205427	0.115751	-0.071678	0.454044	0.310145	0.367361	-0.18265	-0.160294	-0.0955966	0.198629	-0.163459	-0.00923262	0.431858	-0.0911453	0.072551	0.0447108	-0.0738203	-0.067672	-0.230542	-0.168106	0.0486	-0.15017	0.0499343	0.187647	0.0211026	-0.0763212	0.171952	-0.0618673	-0.10891	-0.174248
BAZ2B	ENSG00000123636	ENSP00000294905.4;ENSP00000415613.1;ENSP00000376534.2;ENSP00000400505.1;ENSP00000441341.2;ENSP00000376533.1;ENSP00000393565.1;ENSP00000339670.6	bromodomain adjacent to zinc finger domain 2B [Source:HGNC Symbol;Acc:HGNC:963]	5	-0.113908	-0.115305	-0.0237145	0.266275	0.0787937	-0.0423295	0.0428669	0.160946	0.409693	0.252563	-0.445055	-0.00417943	0.124035	0.0250726	0.438414	0.0736885	0.129213	0.0534868	-0.131276	-0.174536	-0.202501	-0.372005	-0.238649	-0.0561838	0.308048	0.0421646	-0.0526683	-0.280694	-0.30496	-0.0351646	-0.50713	-0.348498	-0.0415691	-0.291764	-0.00878342	0.34678	-0.0602401	-0.517872	0.0658119	0.413147	-0.0950977	0.0651954	0.25515	0.0113301	-0.158397
[truncated: 6,715 more rows]
[truncated: 27 more columns]

## Sheet: Sample list
PatientID	TMT-channel
CLL_26	SetA_tmt10plex_126
CLL_29	SetA_tmt10plex_127N
CLL_13	SetA_tmt10plex_127C
CLL_41	SetA_tmt10plex_128N
CLL_51	SetA_tmt10plex_128C
CLL_01	SetA_tmt10plex_129N
CLL_60	SetA_tmt10plex_129C
CLL_04	SetA_tmt10plex_130N
CLL_62_rep1	SetA_tmt10plex_130C
CLL_62_rep2	SetB_tmt10plex_126
CLL_14	SetB_tmt10plex_127N
CLL_19	SetB_tmt10plex_127C
CLL_52	SetB_tmt10plex_128N
CLL_30	SetB_tmt10plex_128C
CLL_10	SetB_tmt10plex_129N
CLL_40	SetB_tmt10plex_129C
CLL_35	SetB_tmt10plex_130N
[truncated: 55 more rows]
