# Supplementary material for: Proteogenomics refines the molecular classification of chronic lymphocytic leukemia
Source: Nat Commun. 2022 Oct 20;13:6226. doi: 10.1038/s41467-022-33385-8 (PMC9584885; doi:10.1038/s41467-022-33385-8)
Supplement: Supplementary file 6 — Supplementary data 3 [file 41467_2022_33385_MOESM6_ESM.xlsx]

## Sheet: Exon centric peptide analysis 
ExonID	GeneID	geneSymbol	logFC	t	PValue	FDR	Cluster
ENSE00003599657_ENSE00001582540	ENSG00000163516	ANKZF1	-2.2505	-11.1487	6.70554e-26	3.93454e-21	PG1
ENSE00001634111_ENSE00001648504	ENSG00000100345	MYH9	0.934999	8.36596	8.53034e-17	2.50263e-12	PG1
ENSE00003790975_ENSE00001328393	ENSG00000090621	PABPC4	-0.942093	-8.20695	1.41051e-15	2.75877e-11	PG1
ENSE00001078294_ENSE00001078294	ENSG00000084774	CAD	1.33578	7.97709	2.1946e-15	3.21926e-11	PG1
ENSE00003639848_ENSE00003623256	ENSG00000173821	RNF213	1.18851	7.8192	6.65474e-15	7.80947e-11	PG1
ENSE00001098090_ENSE00001098090	ENSG00000165916	PSMC3	-0.742585	-7.41718	2.70265e-13	2.64301e-09	PG1
ENSE00003488715_ENSE00000788587	ENSG00000116584	ARHGEF2	0.990025	7.29733	5.10282e-13	4.27733e-09	PG1
ENSE00003568994_ENSE00003532663	ENSG00000136731	UGGT1	0.809236	7.03436	2.57136e-12	1.88597e-08	PG1
ENSE00001099815_ENSE00003560378	ENSG00000197102	DYNC1H1	0.683691	6.97388	3.4153e-12	2.22663e-08	PG1
ENSE00003700055_ENSE00003699060	ENSG00000079950	STX7	1.08542	7.0548	4.23044e-12	2.48225e-08	PG1
ENSE00003508340_ENSE00003518425	ENSG00000005175	RPAP3	0.679002	6.9778	4.78981e-12	2.55497e-08	PG1
ENSE00001729089_ENSE00001729089	ENSG00000072501	SMC1A	0.719651	6.89769	6.72258e-12	3.28712e-08	PG1
ENSE00003641912_ENSE00003641912	ENSG00000101639	CEP192	-0.780012	-6.73895	2.24864e-11	9.42436e-08	PG1
ENSE00003675727_ENSE00003461728	ENSG00000171824	EXOSC10	-0.703435	-6.74067	2.10393e-11	9.42436e-08	PG1
ENSE00002725005_ENSE00002725005	ENSG00000173821	RNF213	0.886082	6.67791	2.736e-11	1.07025e-07	PG1
ENSE00003608919_ENSE00003608919	ENSG00000039123	MTREX	0.605937	6.32838	3.06567e-10	1.12426e-06	PG1
ENSE00003766231_ENSE00003766231	ENSG00000280987	NA	-0.567337	-6.33443	4.397e-10	1.51764e-06	PG1
ENSE00000677021_ENSE00000677021	ENSG00000129675	ARHGEF6	1.04773	6.25853	5.55743e-10	1.8116e-06	PG1
ENSE00003496760_ENSE00003509533	ENSG00000188906	LRRK2	1.08556	6.18626	7.1365e-10	2.2039e-06	PG1
ENSE00000854696_ENSE00000657239	ENSG00000087302	RTRAF	0.882939	6.21858	8.4361e-10	2.43124e-06	PG1
ENSE00003587531_ENSE00003587531	ENSG00000204084	INPP5B	1.01669	6.18199	8.70136e-10	2.43124e-06	PG1
ENSE00003543299_ENSE00003530378	ENSG00000168439	STIP1	0.911159	6.1112	1.3789e-09	3.67766e-06	PG1
ENSE00000937320_ENSE00000937320	ENSG00000111615	KRR1	-0.752259	-6.11476	1.62702e-09	4.15073e-06	PG1
ENSE00003523955_ENSE00003523955	ENSG00000197170	PSMD12	-0.822303	-6.01738	2.64645e-09	6.47013e-06	PG1
ENSE00001457741_ENSE00001457741	ENSG00000100982	PCIF1	-0.83944	-5.97752	2.98383e-09	7.00316e-06	PG1
ENSE00003660539_ENSE00003528838	ENSG00000157106	SMG1	0.612923	5.927	3.52712e-09	7.95989e-06	PG1
ENSE00001150172_ENSE00001052208	ENSG00000176619	LMNB2	0.701602	5.94927	3.75651e-09	8.16359e-06	PG1
ENSE00000663293_ENSE00000663294	ENSG00000101189	MRGBP	0.817456	5.99848	4.28048e-09	8.97005e-06	PG1
ENSE00003525419_ENSE00003525419	ENSG00000164754	RAD21	-0.534493	-5.93761	4.48763e-09	9.07987e-06	PG1
ENSE00002363600_ENSE00002363600	ENSG00000189079	ARID2	0.800881	5.85297	6.41047e-09	1.2538e-05	PG1
ENSE00003529019_ENSE00003487826	ENSG00000196924	FLNA	0.760872	5.7882	7.69515e-09	1.45652e-05	PG1
ENSE00000564435_ENSE00000756094	ENSG00000089154	GCN1	0.786317	5.77186	8.44338e-09	1.5482e-05	PG1
ENSE00003596573_ENSE00003667603	ENSG00000075539	FRYL	0.977833	5.78364	8.92914e-09	1.58765e-05	PG1
ENSE00003589735_ENSE00003688676	ENSG00000136731	UGGT1	-0.720892	-5.75068	9.96639e-09	1.71996e-05	PG1
ENSE00003668846_ENSE00001842849	ENSG00000146574	CCZ1B	0.68095	5.76634	1.1817e-08	1.98108e-05	PG1
ENSE00003486165_ENSE00003486165	ENSG00000005844	ITGAL	-0.949557	-5.73027	1.72057e-08	2.77617e-05	PG1
ENSE00000757181_ENSE00000757184	ENSG00000113318	MSH3	0.77688	5.66132	1.7506e-08	2.77617e-05	PG1
ENSE00003600801_ENSE00003674541	ENSG00000162819	BROX	-0.709965	-5.6623	2.05129e-08	3.16741e-05	PG1
ENSE00000850344_ENSE00000974545	ENSG00000096401	CDC5L	0.536192	5.60564	2.53439e-08	3.81303e-05	PG1
ENSE00001169625_ENSE00001169625	ENSG00000163655	GMPS	-0.611534	-5.58817	2.78801e-08	4.08972e-05	PG1
ENSE00003611072_ENSE00003611072	ENSG00000111348	ARHGDIB	0.902059	5.64706	3.21845e-08	4.48676e-05	PG1
ENSE00003652364_ENSE00003565970	ENSG00000135090	TAOK3	-0.814195	-5.57092	3.28807e-08	4.48676e-05	PG1
ENSE00003674688_ENSE00003640017	ENSG00000205629	LCMT1	1.19716	5.64718	3.21649e-08	4.48676e-05	PG1
ENSE00003543706_ENSE00003543706	ENSG00000198677	TTC37	-0.706131	-5.53856	3.69975e-08	4.93379e-05	PG1
ENSE00000809470_ENSE00000809472	ENSG00000021574	SPAST	-0.545985	-5.5326	3.8549e-08	5.02645e-05	PG1
ENSE00002853504_ENSE00002853504	ENSG00000167220	HDHD2	-1.10309	-5.60443	4.13323e-08	5.2722e-05	PG1
ENSE00001070803_ENSE00001070784	ENSG00000163029	SMC6	0.684573	5.48143	4.76818e-08	5.95271e-05	PG1
ENSE00002470749_ENSE00002470749	ENSG00000118058	KMT2A	0.587431	5.46359	5.40457e-08	6.60664e-05	PG1
ENSE00003639503_ENSE00001796007	ENSG00000134371	CDC73	0.810259	5.45023	6.12992e-08	7.3404e-05	PG1
ENSE00001101202_ENSE00001101223	ENSG00000166226	CCT2	-0.721559	-5.41545	7.32837e-08	8.59999e-05	PG1
ENSE00003527192_ENSE00003527192	ENSG00000215305	VPS16	-0.579532	-5.3961	8.37274e-08	9.63292e-05	PG1
ENSE00000932591_ENSE00000932591	ENSG00000138095	LRPPRC	-0.703318	-5.3618	8.86884e-08	0.000100075	PG1
ENSE00002189289_ENSE00003596662	ENSG00000168172	HOOK3	-0.524054	-5.37178	9.9716e-08	0.000110395	PG1
ENSE00003527156_ENSE00003636569	ENSG00000173020	GRK2	-1.09833	-5.36429	1.02409e-07	0.000111277	PG1
ENSE00003521288_ENSE00003615642	ENSG00000164190	NIPBL	-0.674926	-5.32982	1.06271e-07	0.000113373	PG1
ENSE00003613850_ENSE00003613850	ENSG00000140688	C16orf58	0.528177	5.37122	1.2659e-07	0.000132639	PG1
ENSE00003600967_ENSE00003690695	ENSG00000105127	AKAP8	0.761964	5.30561	1.47198e-07	0.00014676	PG1
ENSE00001316090_ENSE00001298280	ENSG00000144674	GOLGA4	0.80405	5.30025	1.47571e-07	0.00014676	PG1
ENSE00001091778_ENSE00001091778	ENSG00000165271	NOL6	0.836711	5.29076	1.47057e-07	0.00014676	PG1
ENSE00003462786_ENSE00003663184	ENSG00000110107	PRPF19	-0.565445	-5.26987	1.69096e-07	0.000162654	PG1
ENSE00003474853_ENSE00003693640	ENSG00000183207	RUVBL2	0.571384	5.26255	1.66906e-07	0.000162654	PG1
ENSE00003730475_ENSE00000829399	ENSG00000103540	CCP110	-0.994348	-5.34419	1.77856e-07	0.000168321	PG1
ENSE00002638443_ENSE00002638443	ENSG00000159842	ABR	1.08709	5.31256	1.91907e-07	0.000178735	PG1
ENSE00003497241_ENSE00003514722	ENSG00000138398	PPIG	-0.732872	-5.26223	1.96965e-07	0.00018058	PG1
ENSE00003676919_ENSE00003609364	ENSG00000174243	DDX23	0.420186	5.22797	2.02375e-07	0.000182686	PG1
ENSE00001353661_ENSE00003569593	ENSG00000109111	SUPT6H	0.54732	5.18819	2.29036e-07	0.00020362	PG1
ENSE00003690324_ENSE00003690324	ENSG00000164088	PPM1M	-0.820807	-5.27546	2.32665e-07	0.000203759	PG1
ENSE00000594038_ENSE00000594038	ENSG00000069248	NUP133	0.386148	5.18459	2.44609e-07	0.000211069	PG1
ENSE00002459851_ENSE00002459851	ENSG00000153201	RANBP2	-0.51732	-5.17987	2.5167e-07	0.000214014	PG1
ENSE00001377433_ENSE00001426459	ENSG00000172869	DMXL1	-0.683363	-5.15608	2.77169e-07	0.000232331	PG1
ENSE00003750748_ENSE00003725782	ENSG00000145012	LPP	-0.70837	-5.20327	3.0629e-07	0.000253125	PG1
ENSE00003602671_ENSE00003673154	ENSG00000115970	THADA	-0.789428	-5.14368	3.19773e-07	0.000260597	PG1
ENSE00003788299_ENSE00003788299	ENSG00000165934	CPSF2	-0.810086	-5.12919	3.39607e-07	0.00027297	PG1
ENSE00003581451_ENSE00003494153	ENSG00000137752	CASP1	1.49635	5.15216	3.47862e-07	0.000275827	PG1
ENSE00003540558_ENSE00003626945	ENSG00000164172	MOCS2	-0.616999	-5.18769	3.56347e-07	0.000278787	PG1
ENSE00003540804_ENSE00001291251	ENSG00000185721	DRG1	-0.632962	-5.10719	4.23417e-07	0.0003269	PG1
ENSE00003557644_ENSE00003557644	ENSG00000092108	SCFD1	-0.690588	-5.04385	5.18432e-07	0.000389994	PG1
ENSE00000684695_ENSE00003491725	ENSG00000102900	NUP93	0.52225	5.04062	5.13094e-07	0.000389994	PG1
ENSE00001085836_ENSE00001085836	ENSG00000164609	SLU7	-0.499348	-5.02338	6.19777e-07	0.000460329	PG1
ENSE00002528209_ENSE00000736220	ENSG00000136436	CALCOCO2	0.801948	5.04022	6.2938e-07	0.000461618	PG1
ENSE00001483162_ENSE00001804731	ENSG00000044446	PHKA2	-0.860581	-5.00745	6.41507e-07	0.000462086	PG1
ENSE00000909634_ENSE00000909634	ENSG00000055130	CUL1	-0.545769	-5.00342	6.55912e-07	0.000462086	PG1
ENSE00000723890_ENSE00000723879	ENSG00000108055	SMC3	0.377707	4.9865	6.64494e-07	0.000462086	PG1
ENSE00003580666_ENSE00003580666	ENSG00000143368	SF3B4	-0.557002	-5.12563	6.69393e-07	0.000462086	PG1
ENSE00001413744_ENSE00003605765	ENSG00000155629	PIK3AP1	-0.592623	-5.00321	6.55993e-07	0.000462086	PG1
ENSE00000841669_ENSE00003532965	ENSG00000138796	HADH	0.941835	5.02552	7.95775e-07	0.00054294	PG1
ENSE00001053282_ENSE00001053282	ENSG00000032444	PNPLA6	-0.734675	-4.9486	8.39879e-07	0.000566445	PG1
ENSE00003603239_ENSE00000926767	ENSG00000119318	RAD23B	-0.810222	-4.98985	8.59277e-07	0.000569159	PG1
ENSE00001267210_ENSE00001267216	ENSG00000177963	RIC8A	0.781412	4.96297	8.73003e-07	0.000569159	PG1
ENSE00001030397_ENSE00001030397	ENSG00000197548	ATG7	0.763459	4.95618	8.64464e-07	0.000569159	PG1
ENSE00003614142_ENSE00003614142	ENSG00000134046	MBD2	-0.755133	-4.97639	9.11966e-07	0.000588028	PG1
ENSE00001435798_ENSE00001435798	ENSG00000198700	IPO9	-0.953681	-4.93906	9.28472e-07	0.000592164	PG1
ENSE00001787916_ENSE00001779090	ENSG00000100109	TFIP11	0.400226	4.92572	1.05826e-06	0.000660581	PG1
ENSE00003598993_ENSE00003610619	ENSG00000156261	CCT8	0.451691	4.90608	1.05007e-06	0.000660581	PG1
ENSE00001075099_ENSE00001075099	ENSG00000074582	BCS1L	-0.933914	-4.90639	1.20968e-06	0.00074715	PG1
ENSE00000796035_ENSE00001111659	ENSG00000095139	ARCN1	-0.524673	-4.88801	1.27612e-06	0.000764058	PG1
ENSE00003656337_ENSE00003656337	ENSG00000112237	CCNC	-0.656715	-4.93795	1.26688e-06	0.000764058	PG1
ENSE00001684911_ENSE00003518660	ENSG00000147133	TAF1	1.03272	4.86287	1.26368e-06	0.000764058	PG1
ENSE00003571921_ENSE00003571921	ENSG00000103043	VAC14	-0.628077	-4.8535	1.40085e-06	0.000830266	PG1
ENSE00001117294_ENSE00001117292	ENSG00000110090	CPT1A	-1.08222	-4.82325	1.63516e-06	0.000949947	PG1
ENSE00001318812_ENSE00001318812	ENSG00000183495	EP400	-0.721725	-4.80733	1.62381e-06	0.000949947	PG1
ENSE00003791038_ENSE00003791038	ENSG00000105202	FBL	-0.620771	-4.83796	1.66478e-06	0.000957672	PG1
ENSE00003633386_ENSE00003633386	ENSG00000105819	PMPCB	-0.624273	-4.83107	1.69342e-06	0.000964689	PG1
ENSE00001659875_ENSE00001706381	ENSG00000162402	USP24	0.800264	4.78815	1.75535e-06	0.000990358	PG1
ENSE00003627851_ENSE00003627851	ENSG00000153560	UBP1	-0.698499	-4.85134	1.78939e-06	0.000999946	PG1
ENSE00000922788_ENSE00000497875	ENSG00000120800	UTP20	-0.651147	-4.76876	1.92971e-06	0.00106818	PG1
ENSE00003460504_ENSE00001860485	ENSG00000100994	PYGB	0.592729	4.77322	2.02564e-06	0.00111081	PG1
ENSE00000722639_ENSE00000722639	ENSG00000107862	GBF1	0.685357	4.76061	2.08407e-06	0.00113227	PG1
ENSE00003564944_ENSE00001246796	ENSG00000055044	NOP58	-0.465306	-4.76477	2.17142e-06	0.00116516	PG1
ENSE00003572712_ENSE00000688071	ENSG00000107937	GTPBP4	0.810343	4.75656	2.18433e-06	0.00116516	PG1
ENSE00000986169_ENSE00000986169	ENSG00000148606	POLR3A	-0.460853	-4.74678	2.26034e-06	0.00119484	PG1
ENSE00001072374_ENSE00001072377	ENSG00000033178	UBA6	-0.950504	-4.72769	2.43112e-06	0.00127365	PG1
ENSE00003559534_ENSE00003576890	ENSG00000135829	DHX9	-0.579711	-4.71033	2.63146e-06	0.0013664	PG1
ENSE00003561595_ENSE00003561595	ENSG00000075089	ACTR6	0.630172	4.76431	2.68999e-06	0.00138454	PG1
ENSE00003608795_ENSE00001805471	ENSG00000111530	CAND1	0.607604	4.70898	2.78991e-06	0.00142349	PG1
ENSE00003705548_ENSE00003705548	ENSG00000130520	LSM4	-1.03233	-4.75859	2.85118e-06	0.0014422	PG1
ENSE00000737775_ENSE00000737775	ENSG00000005175	RPAP3	-0.482021	-4.69665	2.92857e-06	0.00146869	PG1
ENSE00001056164_ENSE00001056155	ENSG00000161057	PSMC2	0.465904	4.69498	2.96372e-06	0.00147372	PG1
ENSE00000331855_ENSE00000703797	ENSG00000129083	COPB1	-0.673483	-4.68374	3.06061e-06	0.00150911	PG1
ENSE00003642995_ENSE00003473235	ENSG00000142208	AKT1	-0.749901	-4.71822	3.15583e-06	0.00154309	PG1
ENSE00002102109_ENSE00002102109	ENSG00000092964	DPYSL2	-1.0483	-4.68108	3.22691e-06	0.00155634	PG1
ENSE00003561472_ENSE00003561472	ENSG00000187555	USP7	0.478862	4.66502	3.23596e-06	0.00155634	PG1
ENSE00000919028_ENSE00000975482	ENSG00000112367	FIG4	0.492433	4.68819	3.27358e-06	0.00156163	PG1
ENSE00000756053_ENSE00000756047	ENSG00000089154	GCN1	-0.696204	-4.65125	3.40736e-06	0.00157183	PG1
ENSE00003664197_ENSE00003664197	ENSG00000142197	DOPEY2	-1.07468	-4.66867	3.34163e-06	0.00157183	PG1
ENSE00003595169_ENSE00003689726	ENSG00000143748	NVL	-0.667172	-4.67127	3.39695e-06	0.00157183	PG1
ENSE00001028570_ENSE00001273867	ENSG00000146457	WTAP	-0.525079	-4.70139	3.36575e-06	0.00157183	PG1
ENSE00003810356_ENSE00003761810	ENSG00000280987	NA	0.419438	4.68311	3.4289e-06	0.00157183	PG1
ENSE00003498696_ENSE00003741458	ENSG00000101109	STK4	-0.407671	-4.67118	3.62846e-06	0.00165041	PG1
ENSE00000715591_ENSE00000802769	ENSG00000055917	PUM2	0.472883	4.67484	3.70683e-06	0.00167309	PG1
ENSE00001163825_ENSE00001163825	ENSG00000170759	KIF5B	-0.448934	-4.64248	3.74987e-06	0.0016796	PG1
ENSE00003476127_ENSE00003476127	ENSG00000124486	USP9X	-0.542651	-4.63303	3.84331e-06	0.00170841	PG1
ENSE00003556254_ENSE00003556254	ENSG00000150712	MTMR12	-0.543759	-4.65511	3.89231e-06	0.00171718	PG1
ENSE00003512048_ENSE00003512048	ENSG00000120733	KDM3B	-0.571597	-4.63241	3.93258e-06	0.001722	PG1
ENSE00001295512_ENSE00001295512	ENSG00000184432	COPB2	-0.474514	-4.62359	4.03949e-06	0.00175571	PG1
ENSE00002361018_ENSE00002364303	ENSG00000081237	PTPRC	0.752426	4.61675	4.14762e-06	0.00178946	PG1
ENSE00003563051_ENSE00003563051	ENSG00000005436	GCFC2	0.518338	4.61988	4.36922e-06	0.00186425	PG1
ENSE00003662674_ENSE00003790249	ENSG00000125755	SYMPK	-0.419608	-4.60451	4.38453e-06	0.00186425	PG1
ENSE00003635124_ENSE00003632259	ENSG00000169299	PGM2	-0.471578	-4.61134	4.51423e-06	0.00190559	PG1
ENSE00001081977_ENSE00001081977	ENSG00000164163	ABCE1	-0.509936	-4.60256	4.62561e-06	0.00193866	PG1
ENSE00003665112_ENSE00003665112	ENSG00000135090	TAOK3	0.555253	4.60571	4.66205e-06	0.00194007	PG1
ENSE00003585942_ENSE00003503261	ENSG00000105323	HNRNPUL1	-0.483858	-4.59401	4.92771e-06	0.00203619	PG1
ENSE00001289997_ENSE00003512948	ENSG00000159720	ATP6V0D1	-0.549311	-4.60767	5.09027e-06	0.00208865	PG1
ENSE00000666437_ENSE00000666438	ENSG00000101654	RNMT	-0.667801	-4.58535	5.25803e-06	0.0021425	PG1
ENSE00003524468_ENSE00003474060	ENSG00000151726	ACSL1	-0.71758	-4.57604	5.34003e-06	0.00216091	PG1
ENSE00003463372_ENSE00003463372	ENSG00000108604	SMARCD2	-0.407809	-4.57538	5.67211e-06	0.00227957	PG1
ENSE00003693919_ENSE00003693919	ENSG00000175463	TBC1D10C	0.849431	4.59006	5.72848e-06	0.00228656	PG1
ENSE00000650236_ENSE00003579586	ENSG00000069998	HDHD5	0.629298	4.57815	5.79485e-06	0.00229742	PG1
ENSE00003619121_ENSE00003515334	ENSG00000161204	ABCF3	-0.543525	-4.54049	6.20955e-06	0.00244531	PG1
ENSE00003556996_ENSE00003556996	ENSG00000140992	PDPK1	-0.430323	-4.54058	6.46543e-06	0.0025291	PG1
ENSE00000756058_ENSE00000756055	ENSG00000089154	GCN1	-0.67262	-4.50765	6.74516e-06	0.00262105	PG1
ENSE00001387981_ENSE00001128904	ENSG00000198887	SMC5	-0.612654	-4.51022	6.95204e-06	0.00268367	PG1
ENSE00000922752_ENSE00003500128	ENSG00000136021	SCYL2	-0.73211	-4.50983	7.04614e-06	0.002694	PG1
ENSE00003495512_ENSE00003495512	ENSG00000196535	MYO18A	-0.48091	-4.49961	7.07062e-06	0.002694	PG1
ENSE00003606734_ENSE00003606734	ENSG00000123143	PKN1	-0.556709	-4.50464	7.24055e-06	0.00270603	PG1
ENSE00003691375_ENSE00003529666	ENSG00000136861	CDK5RAP2	0.442469	4.50653	7.19475e-06	0.00270603	PG1
ENSE00001593748_ENSE00001652442	ENSG00000175198	PCCA	0.419988	4.50446	7.23548e-06	0.00270603	PG1
ENSE00001038903_ENSE00003604231	ENSG00000113013	HSPA9	-0.474981	-4.49253	7.65457e-06	0.00284265	PG1
ENSE00002504476_ENSE00002463280	ENSG00000064999	ANKS1A	-0.514556	-4.50367	7.74188e-06	0.002857	PG1
ENSE00000747017_ENSE00000747017	ENSG00000115808	STRN	0.630189	4.48328	8.03618e-06	0.00294707	PG1
ENSE00003614670_ENSE00003614670	ENSG00000079337	RAPGEF3	0.862406	4.51328	8.11848e-06	0.00295876	PG1
ENSE00003543414_ENSE00003543414	ENSG00000108883	EFTUD2	0.497461	4.46846	8.32259e-06	0.0029984	PG1
ENSE00000980158_ENSE00000980158	ENSG00000130227	XPO7	0.598719	4.47161	8.36417e-06	0.0029984	PG1
ENSE00003531491_ENSE00003531491	ENSG00000197943	PLCG2	-0.503998	-4.46336	8.38057e-06	0.0029984	PG1
ENSE00003507601_ENSE00001265741	ENSG00000171861	MRM3	-0.662114	-4.52024	8.50994e-06	0.00302624	PG1
ENSE00003714704_ENSE00003714704	ENSG00000108819	PPP1R9B	-0.41649	-4.49171	8.57736e-06	0.00303184	PG1
ENSE00003790796_ENSE00003790796	ENSG00000171953	ATPAF2	-0.98311	-4.49308	8.6936e-06	0.00305452	PG1
ENSE00000922786_ENSE00000922788	ENSG00000120800	UTP20	0.530456	4.44849	8.91819e-06	0.00310495	PG1
ENSE00003507031_ENSE00003507031	ENSG00000147471	PLPBP	-0.392895	-4.48633	8.99588e-06	0.00310495	PG1
ENSE00003507195_ENSE00003507195	ENSG00000175467	SART1	-0.346578	-4.45585	8.98533e-06	0.00310495	PG1
ENSE00002707085_ENSE00002707085	ENSG00000073910	FRY	0.978236	4.45032	9.37121e-06	0.00321558	PG1
ENSE00003616962_ENSE00003461998	ENSG00000106636	YKT6	-0.367443	-4.47579	9.43357e-06	0.00321816	PG1
ENSE00000652713_ENSE00000652696	ENSG00000133422	MORC2	0.545356	4.44717	9.5751e-06	0.00323814	PG1
ENSE00003529474_ENSE00003627911	ENSG00000141968	VAV1	0.873416	4.44559	9.60251e-06	0.00323814	PG1
ENSE00003694564_ENSE00001659855	ENSG00000167770	OTUB1	-0.673066	-4.47204	9.6643e-06	0.00324036	PG1
ENSE00000956030_ENSE00000956031	ENSG00000116560	SFPQ	0.430322	4.44747	9.75158e-06	0.00325104	PG1
ENSE00003609638_ENSE00003609638	ENSG00000175054	ATR	0.562139	4.43343	1.00301e-05	0.00332502	PG1
ENSE00003687181_ENSE00003594999	ENSG00000168259	DNAJC7	-0.452477	-4.43764	1.01661e-05	0.00335116	PG1
ENSE00003527726_ENSE00003527726	ENSG00000159322	ADPGK	-0.75507	-4.46134	1.05042e-05	0.00344328	PG1
ENSE00003465938_ENSE00003571321	ENSG00000124228	DDX27	-0.525745	-4.41567	1.07845e-05	0.00351552	PG1
ENSE00001159625_ENSE00001159625	ENSG00000172175	MALT1	0.732965	4.42181	1.08819e-05	0.00352767	PG1
ENSE00001066778_ENSE00001066778	ENSG00000162607	USP1	0.657553	4.50843	1.10894e-05	0.00357517	PG1
ENSE00003535913_ENSE00003567241	ENSG00000104852	SNRNP70	0.329513	4.4199	1.13345e-05	0.00363421	PG1
ENSE00003619755_ENSE00003619755	ENSG00000126777	KTN1	-0.435773	-4.39186	1.15964e-05	0.00369798	PG1
ENSE00003535290_ENSE00003643818	ENSG00000143093	STRIP1	-0.535218	-4.39885	1.19236e-05	0.00376146	PG1
ENSE00003460021_ENSE00003460021	ENSG00000173540	GMPPB	-0.623873	-4.42436	1.19202e-05	0.00376146	PG1
ENSE00003480739_ENSE00003666792	ENSG00000184110	EIF3C	-0.921988	-4.39023	1.22552e-05	0.00384539	PG1
ENSE00000783439_ENSE00000826739	ENSG00000065135	GNAI3	0.804331	4.42619	1.26956e-05	0.00392066	PG1
ENSE00003663606_ENSE00003541337	ENSG00000089053	ANAPC5	-0.692547	-4.38991	1.26934e-05	0.00392066	PG1
ENSE00003660332_ENSE00002507201	ENSG00000185404	SP140L	-0.501021	-4.39798	1.26137e-05	0.00392066	PG1
ENSE00000656820_ENSE00000656820	ENSG00000100304	TTLL12	-0.872886	-4.38484	1.28049e-05	0.0039337	PG1
ENSE00000920465_ENSE00000920466	ENSG00000135439	AGAP2	-0.438779	-4.38438	1.32867e-05	0.00406046	PG1
ENSE00003541640_ENSE00003541640	ENSG00000062485	CS	0.592562	4.38788	1.34664e-05	0.0040733	PG1
ENSE00000811837_ENSE00000811838	ENSG00000108055	SMC3	0.374923	4.36143	1.35369e-05	0.0040733	PG1
ENSE00003542921_ENSE00003465413	ENSG00000156860	FBRS	-0.505941	-4.46355	1.34916e-05	0.0040733	PG1
ENSE00003631514_ENSE00003676004	ENSG00000163938	GNL3	-0.677971	-4.37615	1.38442e-05	0.00412924	PG1
ENSE00001168203_ENSE00003675727	ENSG00000171824	EXOSC10	-0.450735	-4.3578	1.38636e-05	0.00412924	PG1
ENSE00003687137_ENSE00003687137	ENSG00000122692	SMU1	0.567868	4.36902	1.41259e-05	0.00418611	PG1
ENSE00003574534_ENSE00003562164	ENSG00000168291	PDHB	-0.39934	-4.38481	1.42068e-05	0.00418894	PG1
ENSE00000761694_ENSE00000761694	ENSG00000112335	SNX3	0.56267	4.42276	1.44868e-05	0.00425014	PG1
ENSE00003549604_ENSE00003692052	ENSG00000012983	MAP4K5	-0.648026	-4.35866	1.46685e-05	0.00428204	PG1
ENSE00003617623_ENSE00003617623	ENSG00000140740	UQCRC2	-0.574241	-4.34952	1.50153e-05	0.00436159	PG1
ENSE00003780159_ENSE00003780159	ENSG00000080603	SRCAP	0.70851	4.34129	1.52343e-05	0.00438179	PG1
ENSE00001893412_ENSE00001893412	ENSG00000127463	EMC1	-0.569369	-4.34446	1.52022e-05	0.00438179	PG1
ENSE00003688642_ENSE00003688642	ENSG00000103528	SYT17	0.8583	4.4882	1.54168e-05	0.00439124	PG1
ENSE00003537960_ENSE00003539207	ENSG00000156261	CCT8	-0.399531	-4.33954	1.5416e-05	0.00439124	PG1
ENSE00003629466_ENSE00003629466	ENSG00000095564	BTAF1	-0.536401	-4.32717	1.58509e-05	0.00449308	PG1
ENSE00003798043_ENSE00003550189	ENSG00000166913	YWHAB	-0.64925	-4.38161	1.60683e-05	0.00451112	PG1
ENSE00003527223_ENSE00001411563	ENSG00000186001	LRCH3	0.631943	4.3367	1.60559e-05	0.00451112	PG1
ENSE00000988328_ENSE00000988328	ENSG00000011405	PIK3C2A	-0.66722	-4.33341	1.61495e-05	0.00451232	PG1
ENSE00003648468_ENSE00003648468	ENSG00000063601	MTMR1	-0.431951	-4.33123	1.75791e-05	0.00483474	PG1
ENSE00000868205_ENSE00000868205	ENSG00000126883	NUP214	-0.402354	-4.30348	1.75993e-05	0.00483474	PG1
ENSE00000923109_ENSE00000923109	ENSG00000136045	PWP1	-0.518739	-4.32999	1.7545e-05	0.00483474	PG1
ENSE00001609226_ENSE00000928020	ENSG00000137055	PLAA	-0.475736	-4.31109	1.7633e-05	0.00483474	PG1
ENSE00001045218_ENSE00003522405	ENSG00000159377	PSMB4	0.827298	4.33395	1.85742e-05	0.00504564	PG1
ENSE00001632438_ENSE00001632438	ENSG00000163281	GNPDA2	-0.475996	-4.33701	1.85662e-05	0.00504564	PG1
ENSE00000933900_ENSE00000933901	ENSG00000138246	DNAJC13	-0.472011	-4.28635	1.86775e-05	0.00505032	PG1
ENSE00003707593_ENSE00003707593	ENSG00000100353	EIF3D	-0.463955	-4.30071	1.90028e-05	0.00511472	PG1
ENSE00003533216_ENSE00003593138	ENSG00000196405	EVL	0.439816	4.28746	2.01066e-05	0.0053871	PG1
ENSE00001487987_ENSE00001487987	ENSG00000123106	CCDC91	-0.475227	-4.28906	2.04694e-05	0.00545936	PG1
ENSE00003532603_ENSE00003532603	ENSG00000168818	STX18	1.04925	4.28211	2.08153e-05	0.00551967	PG1
ENSE00003489757_ENSE00003593761	ENSG00000185624	P4HB	0.47736	4.27932	2.08836e-05	0.00551967	PG1
ENSE00000963288_ENSE00000963289	ENSG00000144028	SNRNP200	0.511093	4.25321	2.1597e-05	0.00568263	PG1
ENSE00003693243_ENSE00003596400	ENSG00000077235	GTF3C1	-0.832344	-4.25346	2.19858e-05	0.00575911	PG1
ENSE00003638848_ENSE00003638848	ENSG00000091732	ZC3HC1	0.925294	4.27334	2.27039e-05	0.00592077	PG1
ENSE00003727501_ENSE00000987840	ENSG00000107581	EIF3A	-0.373423	-4.24149	2.31465e-05	0.0060095	PG1
ENSE00000659764_ENSE00000659764	ENSG00000089048	ESF1	-0.42777	-4.25862	2.33138e-05	0.00602627	PG1
ENSE00001949991_ENSE00001949991	ENSG00000081307	UBA5	0.569228	4.26012	2.36959e-05	0.00609816	PG1
ENSE00000898371_ENSE00000898371	ENSG00000118900	UBN1	-0.470739	-4.26282	2.43609e-05	0.00624191	PG1
ENSE00003541484_ENSE00003541484	ENSG00000112531	QKI	-0.444141	-4.26319	2.49869e-05	0.006363	PG1
ENSE00003624665_ENSE00003624665	ENSG00000119203	CPSF3	-0.461117	-4.23043	2.50503e-05	0.006363	PG1
ENSE00000681928_ENSE00000681928	ENSG00000077235	GTF3C1	0.715683	4.22066	2.54108e-05	0.00642675	PG1
ENSE00000956130_ENSE00000956130	ENSG00000090020	SLC9A1	0.914711	4.27929	2.66257e-05	0.00659195	PG1
ENSE00001729161_ENSE00001729161	ENSG00000119314	PTBP3	0.66526	4.23199	2.66154e-05	0.00659195	PG1
ENSE00003609536_ENSE00003609536	ENSG00000141127	PRPSAP2	-0.455962	-4.22507	2.6612e-05	0.00659195	PG1
ENSE00003525478_ENSE00003525478	ENSG00000183431	SF3A3	-0.519194	-4.22203	2.63231e-05	0.00659195	PG1
ENSE00001102144_ENSE00001102154	ENSG00000213551	DNAJC9	0.664055	4.2571	2.6304e-05	0.00659195	PG1
ENSE00001652621_ENSE00001652621	ENSG00000124486	USP9X	0.644704	4.20655	2.71125e-05	0.00668426	PG1
ENSE00003482542_ENSE00003789851	ENSG00000119185	ITGB1BP1	-0.883691	-4.27484	2.73089e-05	0.00668672	PG1
ENSE00001175629_ENSE00001175625	ENSG00000143621	ILF2	0.406592	4.2197	2.74639e-05	0.00668672	PG1
ENSE00003505146_ENSE00003505146	ENSG00000225830	ERCC6	0.395904	4.23424	2.74644e-05	0.00668672	PG1
ENSE00003655074_ENSE00002844686	ENSG00000065268	WDR18	-0.485887	-4.2279	2.75928e-05	0.00669023	PG1
ENSE00001100526_ENSE00001100530	ENSG00000111530	CAND1	-0.542924	-4.2077	2.77871e-05	0.00670961	PG1
ENSE00003550892_ENSE00003501050	ENSG00000114867	EIF4G1	-0.579363	-4.20052	2.80407e-05	0.0067431	PG1
ENSE00003480207_ENSE00003480207	ENSG00000006125	AP2B1	0.80783	4.20502	2.84182e-05	0.00677831	PG1
ENSE00000944004_ENSE00000944005	ENSG00000140575	IQGAP1	-0.484122	-4.19233	2.83513e-05	0.00677831	PG1
ENSE00003684959_ENSE00003684959	ENSG00000122565	CBX3	0.606218	4.22806	2.88155e-05	0.0068361	PG1
ENSE00001101204_ENSE00001101204	ENSG00000166224	SGPL1	-0.512007	-4.20334	2.88935e-05	0.0068361	PG1
ENSE00003513477_ENSE00003567745	ENSG00000115875	SRSF7	0.811334	4.2832	2.91717e-05	0.0068742	PG1
ENSE00000888016_ENSE00000888016	ENSG00000005175	RPAP3	-0.490127	-4.19182	2.9567e-05	0.00693948	PG1
ENSE00003661070_ENSE00001800530	ENSG00000173120	KDM2A	-0.605237	-4.19141	2.98633e-05	0.00698111	PG1
ENSE00003464636_ENSE00000923401	ENSG00000136167	LCP1	0.581407	4.18641	3.03555e-05	0.00706801	PG1
ENSE00003623946_ENSE00003672140	ENSG00000198231	DDX42	-0.44077	-4.18478	3.05088e-05	0.00707563	PG1
ENSE00003668684_ENSE00003672655	ENSG00000067369	TP53BP1	0.562129	4.17491	3.10126e-05	0.00711136	PG1
ENSE00003612883_ENSE00003614372	ENSG00000104872	PIH1D1	0.535674	4.19775	3.09399e-05	0.00711136	PG1
ENSE00003510187_ENSE00003510187	ENSG00000163466	ARPC2	0.402052	4.18669	3.10265e-05	0.00711136	PG1
ENSE00001616621_ENSE00001616621	ENSG00000143653	SCCPDH	0.636056	4.18985	3.15351e-05	0.00719982	PG1
ENSE00003613837_ENSE00003613837	ENSG00000138246	DNAJC13	-0.426874	-4.16511	3.19096e-05	0.00725709	PG1
ENSE00000743769_ENSE00000743769	ENSG00000198793	MTOR	0.583928	4.15919	3.30145e-05	0.00747939	PG1
ENSE00002248622_ENSE00002248622	ENSG00000104626	ERI1	-0.560698	-4.2797	3.33637e-05	0.00750056	PG1
ENSE00003587890_ENSE00003622747	ENSG00000130653	PNPLA7	0.590062	4.17185	3.32565e-05	0.00750056	PG1
ENSE00001628775_ENSE00001628775	ENSG00000080345	RIF1	0.51965	4.17557	3.39493e-05	0.00756052	PG1
ENSE00003655119_ENSE00003655119	ENSG00000086544	ITPKC	-0.54323	-4.22047	3.40169e-05	0.00756052	PG1
ENSE00003539928_ENSE00003644934	ENSG00000117859	OSBPL9	0.396121	4.16817	3.40086e-05	0.00756052	PG1
ENSE00000725188_ENSE00001077893	ENSG00000138760	SCARB2	0.761671	4.17264	3.43551e-05	0.00757827	PG1
ENSE00003784041_ENSE00001794941	ENSG00000187742	SECISBP2	-0.789273	-4.19712	3.43436e-05	0.00757827	PG1
ENSE00003798443_ENSE00003466350	ENSG00000164924	YWHAZ	-0.6354	-4.19836	3.44983e-05	0.00758136	PG1
ENSE00001630458_ENSE00001623708	ENSG00000091039	OSBPL8	-0.615138	-4.14588	3.5592e-05	0.00779251	PG1
ENSE00001119329_ENSE00001119329	ENSG00000137478	FCHSD2	-0.573062	-4.15053	3.58649e-05	0.00782309	PG1
ENSE00001307651_ENSE00001307651	ENSG00000107651	SEC23IP	0.553641	4.14692	3.61257e-05	0.00785079	PG1
ENSE00001507106_ENSE00001507105	ENSG00000015133	CCDC88C	-0.375069	-4.13768	3.69962e-05	0.00798083	PG1
ENSE00001658765_ENSE00001714762	ENSG00000184677	ZBTB40	-0.470005	-4.15209	3.69114e-05	0.00798083	PG1
ENSE00003598019_ENSE00003598019	ENSG00000105122	RASAL3	-0.763196	-4.13813	3.78767e-05	0.00814086	PG1
ENSE00003687148_ENSE00003563976	ENSG00000143376	SNX27	-0.441158	-4.15064	3.8328e-05	0.00820778	PG1
ENSE00000721450_ENSE00000721450	ENSG00000115128	SF3B6	0.38042	4.19004	3.85746e-05	0.00823056	PG1
ENSE00003556858_ENSE00000928286	ENSG00000137076	TLN1	0.539548	4.11676	3.912e-05	0.00831668	PG1
ENSE00003608065_ENSE00003507759	ENSG00000107625	DDX50	-0.390418	-4.13117	3.97048e-05	0.00841053	PG1
ENSE00002729370_ENSE00003475281	ENSG00000167280	ENGASE	0.609361	4.12545	4.02853e-05	0.00850281	PG1
ENSE00000924984_ENSE00000924984	ENSG00000108424	KPNB1	-0.47905	-4.1109	4.13913e-05	0.00870494	PG1
ENSE00003570243_ENSE00003606261	ENSG00000156515	HK1	0.488715	4.10786	4.25772e-05	0.0088906	PG1
ENSE00001205322_ENSE00001205322	ENSG00000175054	ATR	-0.782254	-4.10668	4.25604e-05	0.0088906	PG1
ENSE00000803327_ENSE00000803327	ENSG00000115942	ORC2	-0.451193	-4.11061	4.31704e-05	0.00895077	PG1
ENSE00000989624_ENSE00000989625	ENSG00000149257	SERPINH1	-0.915066	-4.15511	4.31588e-05	0.00895077	PG1
ENSE00003555127_ENSE00003663478	ENSG00000125827	TMX4	-0.611091	-4.13643	4.57821e-05	0.00945884	PG1
ENSE00002153248_ENSE00002153248	ENSG00000133818	RRAS2	-0.650664	-4.11266	4.63557e-05	0.00954374	PG1
ENSE00003483467_ENSE00003507870	ENSG00000109917	ZPR1	0.364712	4.08515	4.84335e-05	0.00993667	PG1
ENSE00003508515_ENSE00003473398	ENSG00000055163	CYFIP2	0.733323	4.07109	4.95423e-05	0.00997973	PG1
ENSE00000843678_ENSE00001241909	ENSG00000116120	FARSB	0.57806	4.07488	4.90105e-05	0.00997973	PG1
ENSE00000930679_ENSE00000930679	ENSG00000137656	BUD13	0.328501	4.08653	4.96639e-05	0.00997973	PG1
ENSE00003674290_ENSE00003674290	ENSG00000157500	APPL1	-0.680653	-4.07038	4.93562e-05	0.00997973	PG1
ENSE00003468419_ENSE00003468419	ENSG00000163939	PBRM1	-0.540486	-4.06829	4.93845e-05	0.00997973	PG1
ENSE00003545965_ENSE00003545965	ENSG00000196189	SEMA4A	-0.757012	-4.10678	4.95879e-05	0.00997973	PG1
ENSE00003510548_ENSE00003510548	ENSG00000111581	NUP107	0.493242	4.06136	5.06778e-05	0.0101487	PG1
ENSE00001201948_ENSE00001201944	ENSG00000047230	CTPS2	0.56714	4.06469	5.14193e-05	0.0102274	PG1
ENSE00001275855_ENSE00001275855	ENSG00000128731	HERC2	-0.689375	-4.06114	5.12865e-05	0.0102274	PG1
ENSE00001718598_ENSE00001718598	ENSG00000073910	FRY	-0.748402	-4.06184	5.18487e-05	0.010278	PG1
ENSE00001282385_ENSE00003568059	ENSG00000170606	HSPA4	0.498918	4.05425	5.24878e-05	0.0103696	PG1
ENSE00001070791_ENSE00001070791	ENSG00000163029	SMC6	-0.44222	-4.04748	5.37979e-05	0.0105928	PG1
ENSE00003662111_ENSE00003662111	ENSG00000203879	GDI1	-0.438509	-4.06134	5.39913e-05	0.0105953	PG1
ENSE00003460188_ENSE00003599255	ENSG00000166783	MARF1	-0.347172	-4.05113	5.42687e-05	0.0106142	PG1
ENSE00003631986_ENSE00003631986	ENSG00000204371	EHMT2	-0.515133	-4.0511	5.47764e-05	0.0106779	PG1
ENSE00003687319_ENSE00001643950	ENSG00000010671	BTK	0.623163	4.03169	5.87311e-05	0.0112783	PG1
ENSE00000774518_ENSE00003647595	ENSG00000088205	DDX18	-0.518615	-4.0351	5.82344e-05	0.0112783	PG1
ENSE00001092243_ENSE00001092243	ENSG00000095564	BTAF1	-0.444165	-4.02616	5.88171e-05	0.0112783	PG1
ENSE00003606856_ENSE00003659238	ENSG00000166888	STAT6	-0.574147	-4.03383	5.87187e-05	0.0112783	PG1
ENSE00003524970_ENSE00001201865	ENSG00000189091	SF3B3	0.494664	4.02954	5.8437e-05	0.0112783	PG1
ENSE00003604237_ENSE00003685499	ENSG00000156787	TBC1D31	-0.465437	-4.02982	5.99129e-05	0.011451	PG1
ENSE00003673544_ENSE00003572568	ENSG00000077232	DNAJC10	0.72718	4.02569	6.14125e-05	0.0115566	PG1
ENSE00001138810_ENSE00000732897	ENSG00000107290	SETX	0.63083	4.02471	6.11211e-05	0.0115566	PG1
ENSE00003526409_ENSE00003692116	ENSG00000123106	CCDC91	-0.556053	-4.03269	6.12124e-05	0.0115566	PG1
ENSE00003800802_ENSE00003800802	ENSG00000128815	WDFY4	0.602234	4.01166	6.1624e-05	0.0115566	PG1
ENSE00003621801_ENSE00003621801	ENSG00000133789	SWAP70	0.460979	4.02717	6.08869e-05	0.0115566	PG1
ENSE00003556880_ENSE00003556880	ENSG00000161618	ALDH16A1	0.572752	4.03257	6.16473e-05	0.0115566	PG1
ENSE00003483200_ENSE00003516173	ENSG00000003756	RBM5	0.425678	4.0196	6.3274e-05	0.0117965	PG1
ENSE00001465815_ENSE00001465814	ENSG00000169914	OTUD3	0.613223	4.10062	6.33292e-05	0.0117965	PG1
ENSE00003591741_ENSE00001065232	ENSG00000162441	LZIC	-0.430215	-4.032	6.40876e-05	0.0118917	PG1
ENSE00003570560_ENSE00001387628	ENSG00000213585	VDAC1	-0.48965	-4.01941	6.42453e-05	0.0118917	PG1
ENSE00003630177_ENSE00003630177	ENSG00000149823	VPS51	-0.474212	-4.02219	6.46831e-05	0.0119351	PG1
ENSE00003551427_ENSE00003551427	ENSG00000100316	RPL3	-0.400743	-4.01588	6.64283e-05	0.0122186	PG1
ENSE00003670688_ENSE00003670688	ENSG00000196116	TDRD7	-0.450806	-4.0113	6.69344e-05	0.0122733	PG1
ENSE00003464315_ENSE00003464315	ENSG00000126217	MCF2L	-0.599665	-4.00922	6.82692e-05	0.012479	PG1
ENSE00003630276_ENSE00003611300	ENSG00000132541	RIDA	-0.565974	-4.03691	6.86693e-05	0.0125132	PG1
ENSE00003599114_ENSE00003599114	ENSG00000167863	ATP5PD	-0.452839	-4.0192	7.18314e-05	0.0130489	PG1
ENSE00001081978_ENSE00001081978	ENSG00000164163	ABCE1	0.465062	3.98091	7.2851e-05	0.0131932	PG1
ENSE00003510886_ENSE00003509757	ENSG00000151445	VIPAS39	-0.900257	-3.98173	7.35593e-05	0.0132805	PG1
ENSE00001285129_ENSE00001285122	ENSG00000176102	CSTF3	-0.452442	-3.97483	7.46905e-05	0.0134434	PG1
ENSE00001106143_ENSE00000948802	ENSG00000067900	ROCK1	0.395921	3.96384	7.59308e-05	0.013542	PG1
ENSE00001019351_ENSE00001019351	ENSG00000106399	RPA3	0.681148	4.00155	7.57795e-05	0.013542	PG1
ENSE00003557007_ENSE00001188407	ENSG00000114331	ACAP2	0.483207	3.97226	7.55438e-05	0.013542	PG1
ENSE00003605765_ENSE00003605765	ENSG00000155629	PIK3AP1	-0.789679	-3.96436	7.83429e-05	0.0139298	PG1
ENSE00002443375_ENSE00003655610	ENSG00000112282	MED23	-0.693929	-3.96217	7.91559e-05	0.0140319	PG1
ENSE00001026779_ENSE00001026779	ENSG00000132541	RIDA	0.649325	3.9995	7.98347e-05	0.0141096	PG1
ENSE00000789800_ENSE00000789800	ENSG00000010165	METTL13	-0.358818	-3.97585	8.18837e-05	0.0142712	PG1
ENSE00003656673_ENSE00003656673	ENSG00000062485	CS	-0.479986	-3.96526	8.19254e-05	0.0142712	PG1
ENSE00003480595_ENSE00002437952	ENSG00000090857	PDPR	0.568859	3.95203	8.17939e-05	0.0142712	PG1
ENSE00001085694_ENSE00001085690	ENSG00000164587	RPS14	-0.383853	-4.0247	8.22085e-05	0.0142712	PG1
ENSE00003481188_ENSE00003481188	ENSG00000196547	MAN2A2	0.924329	3.98238	8.20878e-05	0.0142712	PG1
ENSE00000764410_ENSE00000764410	ENSG00000197442	MAP3K5	0.600679	3.94843	8.16448e-05	0.0142712	PG1
ENSE00003605649_ENSE00003605649	ENSG00000100568	VTI1B	0.594636	3.97227	8.28324e-05	0.0143371	PG1
ENSE00001004752_ENSE00001004752	ENSG00000100815	TRIP11	-0.743583	-3.94412	8.40693e-05	0.0143765	PG1
ENSE00003504323_ENSE00003504323	ENSG00000114316	USP4	0.47876	3.94733	8.39194e-05	0.0143765	PG1
ENSE00000828741_ENSE00000828741	ENSG00000122176	FMOD	0.990372	4.08229	8.35938e-05	0.0143765	PG1
ENSE00001848466_ENSE00001848466	ENSG00000122176	FMOD	-0.990372	-4.08229	8.35938e-05	0.0143765	PG1
ENSE00003497525_ENSE00003497525	ENSG00000126226	PCID2	-0.498479	-3.94999	8.4285e-05	0.0143765	PG1
ENSE00003498516_ENSE00003498516	ENSG00000118482	PHF3	-0.337022	-3.94445	8.47168e-05	0.0143955	PG1
ENSE00003478169_ENSE00003486168	ENSG00000118960	HS1BP3	-0.774823	-3.95954	8.51325e-05	0.0143955	PG1
ENSE00001323678_ENSE00001323678	ENSG00000183431	SF3A3	0.48518	3.94543	8.49878e-05	0.0143955	PG1
ENSE00003563841_ENSE00002836216	ENSG00000130402	ACTN4	-0.45656	-3.97116	8.59246e-05	0.0144877	PG1
ENSE00003682912_ENSE00003682912	ENSG00000065427	KARS	-0.386021	-3.9413	8.64848e-05	0.0145403	PG1
ENSE00000663339_ENSE00000663338	ENSG00000101191	DIDO1	-0.364745	-3.94228	8.71495e-05	0.0145686	PG1
ENSE00001780165_ENSE00001780165	ENSG00000127995	CASD1	0.482565	4.00708	8.70112e-05	0.0145686	PG1
ENSE00003547447_ENSE00003547447	ENSG00000185627	PSMD13	0.508084	3.9419	8.74385e-05	0.0145754	PG1
ENSE00001554507_ENSE00003677734	ENSG00000139579	NABP2	-0.82038	-3.99922	8.84532e-05	0.0147028	PG1
ENSE00000939434_ENSE00000939435	ENSG00000110955	ATP5F1B	0.761541	3.93578	8.9788e-05	0.0148825	PG1
ENSE00003401172_ENSE00003401172	ENSG00000109689	STIM2	0.427748	3.93662	9.15701e-05	0.0151351	PG1
ENSE00002771605_ENSE00002887933	ENSG00000108468	CBX1	-0.591252	-3.96414	9.22885e-05	0.015211	PG1
ENSE00003653906_ENSE00003495512	ENSG00000196535	MYO18A	-0.441769	-3.91299	9.32136e-05	0.0153204	PG1
ENSE00003552263_ENSE00003552263	ENSG00000131374	TBC1D5	0.611785	3.92063	9.40141e-05	0.0154089	PG1
ENSE00003660262_ENSE00003660262	ENSG00000132549	VPS13B	-0.50929	-3.92306	9.49646e-05	0.0155213	PG1
ENSE00000659881_ENSE00000659881	ENSG00000066455	GOLGA5	-0.324883	-3.92052	9.55352e-05	0.0155497	PG1
ENSE00000961416_ENSE00000961417	ENSG00000143653	SCCPDH	-0.595646	-3.92366	9.59332e-05	0.0155497	PG1
ENSE00001882565_ENSE00002316734	ENSG00000146247	PHIP	0.460928	3.90993	9.56831e-05	0.0155497	PG1
ENSE00000679124_ENSE00000679124	ENSG00000102699	PARP4	-0.643105	-3.90647	9.72626e-05	0.0157217	PG1
ENSE00003490078_ENSE00003668627	ENSG00000156697	UTP14A	-0.352336	-3.91336	9.78775e-05	0.0157776	PG1
ENSE00003592679_ENSE00003592679	ENSG00000100599	RIN3	-0.644997	-3.91781	9.90194e-05	0.0158745	PG1
ENSE00001322067_ENSE00001322067	ENSG00000184178	SCFD2	-0.530776	-3.92143	9.88852e-05	0.0158745	PG1
ENSE00000886044_ENSE00000886043	ENSG00000129083	COPB1	-0.446781	-3.90051	0.000100054	0.0159966	PG1
ENSE00003564082_ENSE00003564082	ENSG00000048740	CELF2	0.380123	3.92418	0.00010036	0.016002	PG1
ENSE00003587316_ENSE00003570381	ENSG00000102606	ARHGEF7	-0.450908	-3.9007	0.00010084	0.016035	PG1
ENSE00003590214_ENSE00003590214	ENSG00000113312	TTC1	-0.383248	-3.92435	0.000101204	0.0160494	PG1
ENSE00003609336_ENSE00003609336	ENSG00000123144	TRIR	-0.981544	-3.95979	0.000102584	0.0161807	PG1
ENSE00003495883_ENSE00000928244	ENSG00000137076	TLN1	-0.41658	-3.88814	0.000102489	0.0161807	PG1
ENSE00001227857_ENSE00001227857	ENSG00000117713	ARID1A	-0.360475	-3.90076	0.00010434	0.0164136	PG1
ENSE00001188026_ENSE00001188017	ENSG00000173898	SPTBN2	-0.798087	-3.88687	0.000104719	0.0164291	PG1
ENSE00003597188_ENSE00003597188	ENSG00000088038	CNOT3	-0.514694	-3.89623	0.00010663	0.0166349	PG1
ENSE00003584858_ENSE00003677770	ENSG00000145907	G3BP1	0.64852	3.89637	0.000106881	0.0166349	PG1
ENSE00002792957_ENSE00002792957	ENSG00000196365	LONP1	-0.548652	-3.88593	0.000106855	0.0166349	PG1
ENSE00003502217_ENSE00003502217	ENSG00000183597	TANGO2	-0.435919	-3.91486	0.000107213	0.0166425	PG1
ENSE00001293401_ENSE00001293401	ENSG00000163872	YEATS2	-0.768687	-3.88473	0.000108643	0.0168198	PG1
ENSE00001273768_ENSE00001273768	ENSG00000014216	CAPN1	-0.362628	-3.87924	0.000110069	0.0169958	PG1
ENSE00003635610_ENSE00003635610	ENSG00000188906	LRRK2	-0.683148	-3.8703	0.000111383	0.0171536	PG1
ENSE00001334297_ENSE00001334295	ENSG00000133858	ZFC3H1	-0.575372	-3.87198	0.000114528	0.0175459	PG1
ENSE00001307423_ENSE00001313350	ENSG00000140553	UNC45A	0.425669	3.87187	0.000114457	0.0175459	PG1
ENSE00003746571_ENSE00003746571	ENSG00000126749	NA	-0.473396	-3.88927	0.000116742	0.0177205	PG1
ENSE00002208618_ENSE00001802011	ENSG00000130985	UBA1	-0.405656	-3.85995	0.000116876	0.0177205	PG1
ENSE00003673252_ENSE00003673252	ENSG00000160201	U2AF1	1.15561	3.93531	0.000116317	0.0177205	PG1
ENSE00003460160_ENSE00003636202	ENSG00000206560	ANKRD28	-0.494929	-3.88609	0.000116226	0.0177205	PG1
ENSE00000681784_ENSE00000681784	ENSG00000105576	TNPO2	0.688007	3.87177	0.000117408	0.0177553	PG1
ENSE00003499029_ENSE00003499029	ENSG00000189091	SF3B3	-0.445354	-3.85965	0.000117939	0.0177897	PG1
ENSE00000721455_ENSE00000721450	ENSG00000115128	SF3B6	-0.355068	-3.9108	0.000118251	0.017791	PG1
ENSE00003687539_ENSE00003687539	ENSG00000118965	WDR35	0.742469	3.93601	0.000119437	0.0179235	PG1
ENSE00003472599_ENSE00003499953	ENSG00000104320	NBN	-0.410608	-3.8593	0.000120725	0.0179564	PG1
ENSE00003518978_ENSE00003652132	ENSG00000156304	SCAF4	0.385241	3.86639	0.00012064	0.0179564	PG1
ENSE00001224573_ENSE00001224568	ENSG00000174953	DHX36	-0.396138	-3.8573	0.000120795	0.0179564	PG1
ENSE00003481239_ENSE00003676370	ENSG00000198265	HELZ	0.415195	3.85586	0.00012088	0.0179564	PG1
ENSE00001204653_ENSE00001204653	ENSG00000082516	GEMIN5	-0.434098	-3.85104	0.000122392	0.0181321	PG1
ENSE00001049594_ENSE00001049594	ENSG00000160075	SSU72	-0.551041	-3.88122	0.000122681	0.0181321	PG1
ENSE00003484185_ENSE00003484185	ENSG00000119777	TMEM214	0.496428	3.8632	0.000123289	0.0181761	PG1
ENSE00001057057_ENSE00001057061	ENSG00000041802	LSG1	0.501188	3.85337	0.000125046	0.018389	PG1
ENSE00001092311_ENSE00001092311	ENSG00000138190	EXOC6	0.672573	3.85094	0.000126256	0.0185205	PG1
ENSE00000653193_ENSE00000653191	ENSG00000092201	SUPT16H	-0.385649	-3.83693	0.000128467	0.0187979	PG1
ENSE00003658821_ENSE00003670060	ENSG00000113368	LMNB1	-0.349605	-3.84184	0.000130106	0.0189903	PG1
ENSE00000801433_ENSE00000801433	ENSG00000109320	NFKB1	-0.455539	-3.8343	0.000131384	0.0190994	PG1
ENSE00000939398_ENSE00003686585	ENSG00000139637	C12orf10	0.568516	3.86083	0.000131505	0.0190994	PG1
ENSE00003497036_ENSE00003497036	ENSG00000145675	PIK3R1	0.440763	3.84024	0.000132099	0.0191114	PG1
ENSE00003635928_ENSE00003568092	ENSG00000148634	HERC4	0.600557	3.83211	0.000132238	0.0191114	PG1
ENSE00003615393_ENSE00003615393	ENSG00000186350	RXRA	-0.794525	-3.85712	0.000133692	0.0192739	PG1
ENSE00003622219_ENSE00003622219	ENSG00000167280	ENGASE	-0.601379	-3.83458	0.00013417	0.0192954	PG1
ENSE00001019175_ENSE00001019175	ENSG00000155097	ATP6V1C1	-0.41758	-3.83388	0.000134622	0.0193132	PG1
ENSE00000943999_ENSE00000944000	ENSG00000140575	IQGAP1	0.441297	3.82148	0.00013515	0.0193416	PG1
ENSE00003587090_ENSE00003587090	ENSG00000179115	FARSA	0.512597	3.83376	0.000135592	0.0193577	PG1
ENSE00000859670_ENSE00001645011	ENSG00000102390	PBDC1	-0.356733	-3.86267	0.000136173	0.0193934	PG1
ENSE00003654266_ENSE00001144233	ENSG00000122484	RPAP2	-0.396168	-3.85195	0.000136749	0.0194283	PG1
ENSE00000676724_ENSE00000676724	ENSG00000103932	RPAP1	-0.649409	-3.82673	0.000137461	0.0194822	PG1
ENSE00001173076_ENSE00001173076	ENSG00000100154	TTC28	-0.743068	-3.82682	0.000141651	0.0200278	PG1
ENSE00003548601_ENSE00003586956	ENSG00000103194	USP10	-0.425929	-3.82	0.000142056	0.0200367	PG1
ENSE00000713836_ENSE00000713836	ENSG00000005156	LIG3	-0.456687	-3.8105	0.000144602	0.0203469	PG1
ENSE00003658970_ENSE00003681204	ENSG00000156709	AIFM1	-0.453719	-3.8136	0.000145399	0.0204102	PG1
ENSE00003568508_ENSE00003579800	ENSG00000132463	GRSF1	0.987748	3.83532	0.00014587	0.0204274	PG1
ENSE00003480930_ENSE00003480930	ENSG00000116191	RALGPS2	0.509119	3.80834	0.000149573	0.0208961	PG1
ENSE00003588200_ENSE00003656364	ENSG00000140386	SCAPER	-0.585837	-3.81171	0.000152613	0.0212197	PG1
ENSE00001164681_ENSE00001164681	ENSG00000170584	NUDCD2	-0.439266	-3.83518	0.000152392	0.0212197	PG1
ENSE00003648714_ENSE00003648714	ENSG00000092820	EZR	0.417461	3.80138	0.000154913	0.0214211	PG1
ENSE00003472302_ENSE00003472302	ENSG00000103222	ABCC1	0.506976	3.79459	0.000154754	0.0214211	PG1
ENSE00001612280_ENSE00001636108	ENSG00000141627	DYM	-0.783828	-3.83184	0.000155157	0.0214211	PG1
ENSE00003690541_ENSE00003663066	ENSG00000115216	NRBP1	-0.740876	-3.80427	0.000156803	0.0215976	PG1
ENSE00003525095_ENSE00003525095	ENSG00000119778	ATAD2B	0.513786	3.79124	0.000157957	0.0217055	PG1
ENSE00003605632_ENSE00003605632	ENSG00000163104	SMARCAD1	-0.453103	-3.78976	0.000161003	0.022058	PG1
ENSE00001079639_ENSE00001079639	ENSG00000163918	RFC4	-0.326939	-3.79255	0.000161273	0.022058	PG1
ENSE00003623156_ENSE00003623156	ENSG00000091140	DLD	-0.536208	-3.78611	0.000162842	0.0222194	PG1
ENSE00001096243_ENSE00001096243	ENSG00000160293	VAV2	0.571533	3.77968	0.000163211	0.0222194	PG1
ENSE00003508899_ENSE00003508899	ENSG00000205356	TECPR1	0.489722	3.79163	0.000163758	0.0222423	PG1
ENSE00001256688_ENSE00000651615	ENSG00000099991	CABIN1	-0.600353	-3.77581	0.000164625	0.0223085	PG1
ENSE00000932329_ENSE00003618655	ENSG00000084754	HADHA	-0.48437	-3.77822	0.000165108	0.0223215	PG1
ENSE00003660361_ENSE00001860138	ENSG00000196092	PAX5	-0.749038	-3.79424	0.000165483	0.0223215	PG1
ENSE00002799355_ENSE00002799355	ENSG00000131196	NFATC1	0.822641	3.83428	0.000166289	0.0223788	PG1
ENSE00001124812_ENSE00001459837	ENSG00000126067	PSMB2	-0.612225	-3.788	0.000169002	0.0225885	PG1
ENSE00000908608_ENSE00000908608	ENSG00000127463	EMC1	0.494728	3.77492	0.000168282	0.0225885	PG1
ENSE00000854988_ENSE00000854988	ENSG00000197386	HTT	0.425792	3.76597	0.000169002	0.0225885	PG1
ENSE00003784234_ENSE00000989798	ENSG00000149292	TTC12	0.68295	3.85684	0.000169706	0.0226196	PG1
ENSE00000923837_ENSE00000923837	ENSG00000198286	CARD11	0.549119	3.76754	0.000170005	0.0226196	PG1
ENSE00003509451_ENSE00003666915	ENSG00000197157	SND1	-0.539554	-3.76583	0.000170896	0.0226354	PG1
ENSE00001705637_ENSE00001705637	ENSG00000204574	ABCF1	-0.75247	-3.77688	0.000170589	0.0226354	PG1
ENSE00001043742_ENSE00003738733	ENSG00000078061	ARAF	-0.932379	-3.77788	0.000174713	0.0230836	PG1
ENSE00003644061_ENSE00003694501	ENSG00000147854	UHRF2	-0.469735	-3.7685	0.000175066	0.0230836	PG1
ENSE00003675693_ENSE00003458431	ENSG00000160294	MCM3AP	-0.382584	-3.76022	0.00017715	0.023306	PG1
ENSE00000973379_ENSE00000973379	ENSG00000165097	KDM1B	-0.340458	-3.7715	0.000178569	0.0233877	PG1
ENSE00003544727_ENSE00003468328	ENSG00000168906	MAT2A	-0.389683	-3.77183	0.000178198	0.0233877	PG1
ENSE00000942134_ENSE00000942135	ENSG00000103995	CEP152	0.422926	3.77882	0.000179179	0.0234154	PG1
ENSE00002143744_ENSE00001189443	ENSG00000174903	RAB1B	-0.486336	-3.80112	0.000180581	0.0235461	PG1
ENSE00001602651_ENSE00001151016	ENSG00000117523	PRRC2C	0.360806	3.75043	0.000182556	0.0237509	PG1
ENSE00003673146_ENSE00003673146	ENSG00000141429	GALNT1	0.664901	3.76356	0.0001834	0.0238	PG1
ENSE00001096971_ENSE00001096987	ENSG00000151553	FAM160B1	-0.477345	-3.75862	0.000183745	0.0238	PG1
ENSE00001030364_ENSE00001030364	ENSG00000157106	SMG1	-0.563406	-3.74404	0.000185326	0.0239519	PG1
ENSE00003536196_ENSE00000873431	ENSG00000105058	FAM32A	0.525974	3.8045	0.000187815	0.0241427	PG1
ENSE00001115372_ENSE00003535069	ENSG00000167658	EEF2	0.552268	3.74565	0.000187381	0.0241427	PG1
ENSE00003601687_ENSE00003510237	ENSG00000169189	NSMCE1	0.900858	3.76662	0.000188036	0.0241427	PG1
ENSE00001540250_ENSE00000666550	ENSG00000067900	ROCK1	-0.370401	-3.73765	0.000190126	0.024267	PG1
ENSE00003491845_ENSE00000773465	ENSG00000079739	PGM1	0.415459	3.74499	0.000190245	0.024267	PG1
ENSE00003658086_ENSE00001916220	ENSG00000132323	ILKAP	-0.615329	-3.76299	0.000189615	0.024267	PG1
ENSE00003688818_ENSE00003791645	ENSG00000121749	TBC1D15	-0.544895	-3.74808	0.000191065	0.0243187	PG1
ENSE00003663909_ENSE00003669275	ENSG00000196497	IPO4	-1.02412	-3.74229	0.000191717	0.0243489	PG1
ENSE00001167123_ENSE00003566136	ENSG00000104687	GSR	-0.663277	-3.74509	0.000192756	0.024426	PG1
ENSE00003655042_ENSE00003655042	ENSG00000106105	GARS	0.448758	3.73751	0.000193157	0.024426	PG1
ENSE00003598480_ENSE00003652753	ENSG00000176915	ANKLE2	-0.484835	-3.74331	0.000193702	0.0244423	PG1
ENSE00003488226_ENSE00000834577	ENSG00000035403	VCL	0.672046	3.73298	0.000194729	0.0245191	PG1
ENSE00003662508_ENSE00001145595	ENSG00000054611	TBC1D22A	-0.672122	-3.74398	0.000196035	0.0246308	PG1
ENSE00000683019_ENSE00000683019	ENSG00000136273	HUS1	-0.470136	-3.75184	0.000197489	0.0247605	PG1
ENSE00003666429_ENSE00003666429	ENSG00000100139	MICALL1	-0.505363	-3.73611	0.00019945	0.0248998	PG1
ENSE00000677008_ENSE00000677008	ENSG00000102241	HTATSF1	-0.367131	-3.74209	0.000199204	0.0248998	PG1
ENSE00001870849_ENSE00001870849	ENSG00000133103	COG6	0.559276	3.73557	0.000200609	0.0249913	PG1
ENSE00003592604_ENSE00003592604	ENSG00000248919	ATP5MF-PTCD1	-0.383596	-3.76194	0.000201251	0.0250182	PG1
ENSE00003540008_ENSE00003540008	ENSG00000198836	OPA1	-0.392729	-3.72145	0.000203035	0.0251866	PG1
ENSE00003518148_ENSE00003691149	ENSG00000136731	UGGT1	-0.383202	-3.71537	0.000207332	0.0255901	PG1
ENSE00000928019_ENSE00000928018	ENSG00000137055	PLAA	-0.468138	-3.7221	0.000207111	0.0255901	PG1
ENSE00002497941_ENSE00002497941	ENSG00000165525	NEMF	0.356599	3.71907	0.000207596	0.0255901	PG1
ENSE00003546323_ENSE00003546323	ENSG00000113851	CRBN	-0.608281	-3.72677	0.000211715	0.0260431	PG1
ENSE00003497108_ENSE00000873724	ENSG00000065057	NTHL1	0.65528	3.74978	0.000212632	0.0260468	PG1
ENSE00003676833_ENSE00003628599	ENSG00000148606	POLR3A	-0.360468	-3.71281	0.000212336	0.0260468	PG1
ENSE00003661688_ENSE00003518978	ENSG00000156304	SCAF4	-0.550899	-3.72162	0.000213676	0.0260742	PG1
ENSE00001143109_ENSE00001143109	ENSG00000165660	ABRAXAS2	-0.442953	-3.72891	0.000213745	0.0260742	PG1
ENSE00000879969_ENSE00000879969	ENSG00000100220	RTCB	-0.254131	-3.7143	0.000215841	0.0262753	PG1
ENSE00001103330_ENSE00001103330	ENSG00000166478	ZNF143	-0.861213	-3.73859	0.00021769	0.0264455	PG1
ENSE00001115367_ENSE00001115364	ENSG00000167658	EEF2	0.580826	3.70474	0.00022001	0.0266721	PG1
ENSE00003617655_ENSE00003617655	ENSG00000114867	EIF4G1	0.523308	3.70006	0.000222554	0.0269164	PG1
ENSE00003481049_ENSE00003481049	ENSG00000253729	PRKDC	0.427396	3.69336	0.000222943	0.0269164	PG1
ENSE00001353389_ENSE00001353389	ENSG00000037474	NSUN2	-0.356211	-3.69682	0.000226747	0.0270419	PG1
ENSE00000660506_ENSE00000870515	ENSG00000089902	RCOR1	-0.465135	-3.71624	0.000224716	0.0270419	PG1
ENSE00003472327_ENSE00001361929	ENSG00000099995	SF3A1	-0.28306	-3.701	0.000225577	0.0270419	PG1
ENSE00001428273_ENSE00001428273	ENSG00000109111	SUPT6H	0.434589	3.69319	0.000226106	0.0270419	PG1
ENSE00001137767_ENSE00001137761	ENSG00000136709	WDR33	0.301582	3.70046	0.000226343	0.0270419	PG1
ENSE00003607452_ENSE00003607452	ENSG00000137996	RTCA	-0.416302	-3.7086	0.000225861	0.0270419	PG1
ENSE00003553313_ENSE00003553313	ENSG00000070010	UFD1	-0.521208	-3.70142	0.000229786	0.0272934	PG1
ENSE00003535697_ENSE00000839356	ENSG00000109920	FNBP4	-0.517233	-3.70426	0.00022963	0.0272934	PG1
ENSE00003485717_ENSE00003615393	ENSG00000186350	RXRA	0.931102	3.71669	0.000230621	0.0273372	PG1
ENSE00001844074_ENSE00001844074	ENSG00000082213	C5orf22	-0.408001	-3.7131	0.000231176	0.0273478	PG1
ENSE00001326836_ENSE00001326836	ENSG00000176715	ACSF3	0.407695	3.70486	0.000232577	0.0274581	PG1
ENSE00003648869_ENSE00003565111	ENSG00000134058	CDK7	-0.581288	-3.70438	0.000233942	0.0275475	PG1
ENSE00001066775_ENSE00001066775	ENSG00000162607	USP1	-0.505178	-3.74653	0.000234273	0.0275475	PG1
ENSE00003489858_ENSE00003623041	ENSG00000165704	HPRT1	-0.457292	-3.70032	0.000236796	0.0277885	PG1
ENSE00003597572_ENSE00003497927	ENSG00000038358	EDC4	-0.356738	-3.68234	0.000237856	0.0278571	PG1
ENSE00003558030_ENSE00003460215	ENSG00000149636	DSN1	-0.666836	-3.77221	0.000242764	0.0283189	PG1
ENSE00003635838_ENSE00003805492	ENSG00000165359	INTS6L	-0.552186	-3.68809	0.000242583	0.0283189	PG1
ENSE00001208538_ENSE00001161606	ENSG00000169375	SIN3A	0.395607	3.67644	0.000245032	0.0285267	PG1
ENSE00000764854_ENSE00000764854	ENSG00000034693	PEX3	0.555106	3.68853	0.000247076	0.0287078	PG1
ENSE00002518622_ENSE00002518622	ENSG00000123374	CDK2	0.401122	3.69095	0.000247929	0.0287258	PG1
ENSE00003498594_ENSE00003498594	ENSG00000123908	AGO2	-0.595003	-3.67904	0.000248211	0.0287258	PG1
ENSE00000928268_ENSE00000928268	ENSG00000137076	TLN1	-0.39272	-3.66544	0.000249795	0.0288523	PG1
ENSE00003787260_ENSE00003585650	ENSG00000141971	MVB12A	-0.9647	-3.74021	0.000251606	0.0290044	PG1
ENSE00000920461_ENSE00000920461	ENSG00000135439	AGAP2	-0.545055	-3.67691	0.000252864	0.0290922	PG1
ENSE00001320361_ENSE00001320361	ENSG00000063244	U2AF2	-0.293423	-3.67679	0.000254334	0.0291471	PG1
ENSE00001893160_ENSE00003659718	ENSG00000143106	PSMA5	0.447273	3.67976	0.000253904	0.0291471	PG1
ENSE00003692432_ENSE00003692432	ENSG00000095319	NUP188	-0.485851	-3.66296	0.000256685	0.0292451	PG1
ENSE00000686833_ENSE00000686833	ENSG00000102606	ARHGEF7	-0.423784	-3.66605	0.000256292	0.0292451	PG1
ENSE00001176486_ENSE00001176486	ENSG00000165025	SYK	0.528687	3.67213	0.000255905	0.0292451	PG1
ENSE00003520596_ENSE00003520596	ENSG00000165219	GAPVD1	-0.392907	-3.66335	0.00025842	0.0293365	PG1
ENSE00001091881_ENSE00003288725	ENSG00000165283	STOML2	0.529559	3.68098	0.000258486	0.0293365	PG1
ENSE00003619058_ENSE00003619058	ENSG00000115677	HDLBP	0.35352	3.65961	0.000259034	0.0293418	PG1
ENSE00001753149_ENSE00001753149	ENSG00000130653	PNPLA7	-0.518658	-3.66701	0.000260353	0.0294344	PG1
ENSE00003516549_ENSE00003638328	ENSG00000135624	CCT7	0.425642	3.66186	0.000262125	0.029521	PG1
ENSE00003618435_ENSE00003618435	ENSG00000136518	ACTL6A	-0.376627	-3.67128	0.000261814	0.029521	PG1
ENSE00001931704_ENSE00001931704	ENSG00000135047	CTSL	-1.13857	-3.7752	0.000263118	0.0295761	PG1
ENSE00000867304_ENSE00001329997	ENSG00000126777	KTN1	0.362377	3.65215	0.000264148	0.0296351	PG1
ENSE00003796242_ENSE00003796242	ENSG00000112182	BACH2	-0.754754	-3.68913	0.000265038	0.0296782	PG1
ENSE00000722634_ENSE00000722639	ENSG00000107862	GBF1	0.791913	3.65214	0.00026749	0.0297822	PG1
ENSE00003676764_ENSE00003649448	ENSG00000138594	TMOD3	-0.431438	-3.66651	0.000266811	0.0297822	PG1
ENSE00003487292_ENSE00003598317	ENSG00000215305	VPS16	0.392778	3.65721	0.000267305	0.0297822	PG1
ENSE00003586056_ENSE00000676418	ENSG00000091640	SPAG7	-0.563787	-3.67289	0.000268673	0.0298573	PG1
ENSE00003805919_ENSE00003805919	ENSG00000128815	WDFY4	-0.621996	-3.64633	0.0002701	0.0299591	PG1
ENSE00003512123_ENSE00003512123	ENSG00000079246	XRCC5	0.38751	3.64751	0.000273001	0.0302237	PG1
ENSE00003784134_ENSE00003510469	ENSG00000109320	NFKB1	0.433241	3.64661	0.000275231	0.0302992	PG1
ENSE00003641092_ENSE00003641092	ENSG00000113407	TARS	0.487458	3.64804	0.000274921	0.0302992	PG1
ENSE00003612894_ENSE00003612894	ENSG00000149084	HSD17B12	-0.610024	-3.66189	0.000274967	0.0302992	PG1
ENSE00003595152_ENSE00003517388	ENSG00000146192	FGD2	-0.555105	-3.64889	0.00027594	0.0303203	PG1
ENSE00000689828_ENSE00000843337	ENSG00000009954	BAZ1B	0.616744	3.64477	0.000278941	0.0305928	PG1
ENSE00000845454_ENSE00000845455	ENSG00000124198	ARFGEF2	-0.37609	-3.6401	0.000279719	0.0306209	PG1
ENSE00000670106_ENSE00003518171	ENSG00000101997	CCDC22	-0.505877	-3.64232	0.00028049	0.030633	PG1
ENSE00001804646_ENSE00001629467	ENSG00000175198	PCCA	0.339575	3.64201	0.000280874	0.030633	PG1
ENSE00003808200_ENSE00003681713	ENSG00000057663	ATG5	-0.403532	-3.65831	0.000283813	0.0308961	PG1
ENSE00003646513_ENSE00003593933	ENSG00000120008	WDR11	-0.435155	-3.6374	0.000285437	0.0310153	PG1
ENSE00000681819_ENSE00000681819	ENSG00000077235	GTF3C1	-0.616361	-3.63374	0.000286144	0.0310347	PG1
ENSE00001156333_ENSE00001156333	ENSG00000135457	TFCP2	-0.391816	-3.70146	0.000287074	0.0310782	PG1
ENSE00000948799_ENSE00000666582	ENSG00000067900	ROCK1	-0.359751	-3.63019	0.00028919	0.0311921	PG1
ENSE00003610465_ENSE00003610465	ENSG00000197102	DYNC1H1	-0.355576	-3.627	0.000289124	0.0311921	PG1
ENSE00003550227_ENSE00003672735	ENSG00000158864	NDUFS2	0.43035	3.6369	0.00029084	0.0313126	PG1
ENSE00001672623_ENSE00001672623	ENSG00000101199	ARFGAP1	-0.438127	-3.63905	0.000296052	0.0318153	PG1
ENSE00000650767_ENSE00003705536	ENSG00000070010	UFD1	0.48245	3.63318	0.00029865	0.0318347	PG1
ENSE00003553494_ENSE00003593304	ENSG00000100796	PPP4R3A	0.384568	3.63091	0.000298335	0.0318347	PG1
ENSE00000903909_ENSE00000903910	ENSG00000107902	LHPP	0.959743	3.64158	0.000298061	0.0318347	PG1
ENSE00000956029_ENSE00000956030	ENSG00000116560	SFPQ	0.35137	3.63149	0.000297376	0.0318347	PG1
ENSE00001369182_ENSE00001369182	ENSG00000167257	RNF214	-0.31424	-3.63297	0.000298945	0.0318347	PG1
ENSE00000803566_ENSE00000803566	ENSG00000119048	UBE2B	-0.568763	-3.76172	0.000303939	0.0321912	PG1
ENSE00000803567_ENSE00000803567	ENSG00000119048	UBE2B	0.568763	3.76172	0.000303939	0.0321912	PG1
ENSE00001279598_ENSE00001279598	ENSG00000151502	VPS26B	-0.452562	-3.64184	0.000303014	0.0321912	PG1
ENSE00003658051_ENSE00003658051	ENSG00000145734	BDP1	-0.485245	-3.63404	0.000304795	0.0322237	PG1
ENSE00003518757_ENSE00002539380	ENSG00000129968	ABHD17A	-0.5877	-3.69232	0.0003063	0.0323245	PG1
ENSE00003628009_ENSE00003628009	ENSG00000116747	TROVE2	0.338525	3.63495	0.000307253	0.0323566	PG1
ENSE00001665580_ENSE00001663527	ENSG00000138674	SEC31A	-0.396123	-3.62353	0.000307707	0.0323566	PG1
ENSE00001622195_ENSE00001622195	ENSG00000130254	SAFB2	-0.792392	-3.61882	0.000313285	0.0328625	PG1
ENSE00001316902_ENSE00001132763	ENSG00000170632	ARMC10	0.942783	3.71816	0.000314198	0.0328625	PG1
ENSE00001316902_ENSE00001245499	ENSG00000170632	ARMC10	-0.942783	-3.71816	0.000314198	0.0328625	PG1
ENSE00000684695_ENSE00000684695	ENSG00000102900	NUP93	0.373879	3.60858	0.00031672	0.0330674	PG1
ENSE00003627415_ENSE00003627415	ENSG00000140950	TLDC1	-0.685274	-3.64722	0.000318945	0.0332405	PG1
ENSE00001744750_ENSE00001786637	ENSG00000091039	OSBPL8	0.408003	3.60606	0.000320244	0.0333144	PG1
ENSE00003572337_ENSE00003662543	ENSG00000130638	ATXN10	0.451706	3.62311	0.000321352	0.0333144	PG1
ENSE00001672419_ENSE00001609343	ENSG00000131828	PDHA1	0.592977	3.61475	0.000321357	0.0333144	PG1
ENSE00003522308_ENSE00003522308	ENSG00000055147	FAM114A2	0.481057	3.60888	0.00032356	0.0333867	PG1
ENSE00001599207_ENSE00001599207	ENSG00000086758	HUWE1	-0.61965	-3.5985	0.000323762	0.0333867	PG1
ENSE00002708696_ENSE00002708696	ENSG00000265808	SEC22B	-0.289059	-3.62448	0.000323469	0.0333867	PG1
ENSE00001134674_ENSE00003461909	ENSG00000153064	BANK1	-0.699886	-3.60676	0.00032538	0.0334947	PG1
ENSE00003473068_ENSE00003473068	ENSG00000055163	CYFIP2	-0.484809	-3.60181	0.00032761	0.0336652	PG1
ENSE00002153770_ENSE00003458609	ENSG00000133112	TPT1	0.456282	3.62511	0.000328518	0.0336995	PG1
ENSE00000844375_ENSE00003742032	ENSG00000103061	SLC7A6OS	0.467844	3.65375	0.000329456	0.0337033	PG1
ENSE00001229531_ENSE00001229482	ENSG00000175054	ATR	0.5051	3.60007	0.000329704	0.0337033	PG1
ENSE00003574704_ENSE00003675920	ENSG00000168944	CEP120	0.477309	3.597	0.000333115	0.0339928	PG1
ENSE00001121153_ENSE00001121153	ENSG00000026025	VIM	-0.493796	-3.60184	0.000337068	0.0343365	PG1
ENSE00000339472_ENSE00000339472	ENSG00000070190	DAPP1	0.364589	3.60488	0.000338572	0.0344299	PG1
ENSE00003654940_ENSE00003654940	ENSG00000130787	HIP1R	0.807441	3.58815	0.000343667	0.0348876	PG1
ENSE00000947858_ENSE00000947858	ENSG00000198265	HELZ	-0.472225	-3.58753	0.000346037	0.0350675	PG1
ENSE00000658189_ENSE00000658189	ENSG00000100612	DHRS7	0.481403	3.60593	0.000355066	0.0358678	PG1
ENSE00001149633_ENSE00001149633	ENSG00000171608	PIK3CD	0.417571	3.58102	0.000355157	0.0358678	PG1
ENSE00003569771_ENSE00003569771	ENSG00000116337	AMPD2	0.386535	3.58413	0.000356273	0.0359074	PG1
ENSE00003712041_ENSE00003712041	ENSG00000158623	COPG2	-0.679979	-3.57991	0.000356773	0.0359074	PG1
ENSE00002862264_ENSE00002862264	ENSG00000072062	PRKACA	-0.452613	-3.6009	0.00035818	0.0359872	PG1
ENSE00003624055_ENSE00003624055	ENSG00000155729	KCTD18	0.374701	3.60056	0.000360002	0.0361085	PG1
ENSE00003617471_ENSE00003617471	ENSG00000072818	ACAP1	0.502075	3.57627	0.000361244	0.0361713	PG1
ENSE00003587532_ENSE00003669706	ENSG00000157483	MYO1E	-0.603845	-3.57195	0.000362772	0.0362066	PG1
ENSE00001299000_ENSE00001317539	ENSG00000184432	COPB2	0.412432	3.57253	0.000362832	0.0362066	PG1
ENSE00003604936_ENSE00003604936	ENSG00000180957	PITPNB	-0.371549	-3.58563	0.000363697	0.0362314	PG1
ENSE00001716532_ENSE00001716532	ENSG00000147133	TAF1	0.378431	3.57032	0.000366448	0.0364436	PG1
ENSE00003495723_ENSE00001168815	ENSG00000068784	SRBD1	-0.37239	-3.57192	0.000367638	0.0365	PG1
ENSE00003562514_ENSE00003562514	ENSG00000132294	EFR3A	-0.366021	-3.56869	0.000375386	0.0371101	PG1
ENSE00001453307_ENSE00003650407	ENSG00000142875	PRKACB	-0.783129	-3.5933	0.00037568	0.0371101	PG1
ENSE00001833736_ENSE00001833736	ENSG00000242372	EIF6	-0.75444	-3.58496	0.000374971	0.0371101	PG1
ENSE00001784172_ENSE00001797754	ENSG00000080503	SMARCA2	0.376476	3.56086	0.000381082	0.0373919	PG1
ENSE00003475435_ENSE00003475435	ENSG00000089006	SNX5	-0.348396	-3.56521	0.000380813	0.0373919	PG1
ENSE00000756040_ENSE00000756035	ENSG00000089154	GCN1	0.458614	3.55704	0.000379467	0.0373919	PG1
ENSE00001386300_ENSE00001386300	ENSG00000161542	PRPSAP1	-0.387129	-3.57223	0.000379924	0.0373919	PG1
ENSE00003785780_ENSE00003785780	ENSG00000089053	ANAPC5	0.524531	3.56494	0.000383202	0.0374894	PG1
ENSE00001113459_ENSE00003541088	ENSG00000167483	FAM129C	-0.798926	-3.57015	0.000383354	0.0374894	PG1
ENSE00000748341_ENSE00000748342	ENSG00000068796	KIF2A	0.424995	3.56191	0.000384708	0.0374969	PG1
ENSE00002521603_ENSE00002515240	ENSG00000225830	ERCC6	-0.371134	-3.57582	0.000384289	0.0374969	PG1
ENSE00003738459_ENSE00003739383	ENSG00000160695	VPS11	0.407027	3.5609	0.000385857	0.0375465	PG1
ENSE00003594138_ENSE00003594138	ENSG00000117528	ABCD3	-0.456594	-3.56285	0.000388663	0.0377569	PG1
ENSE00001713828_ENSE00001713828	ENSG00000116641	DOCK7	-0.798754	-3.55277	0.000392529	0.0380695	PG1
ENSE00003588839_ENSE00000938754	ENSG00000111540	RAB5B	-0.392832	-3.57677	0.000393195	0.0380712	PG1
ENSE00003640155_ENSE00003672542	ENSG00000130177	CDC16	-0.454554	-3.55751	0.000394583	0.0381426	PG1
ENSE00003574289_ENSE00003653367	ENSG00000063046	EIF4B	0.335943	3.56014	0.000399006	0.0381989	PG1
ENSE00000757672_ENSE00000757672	ENSG00000077097	TOP2B	-0.392971	-3.5438	0.000401675	0.0381989	PG1
ENSE00003570521_ENSE00003570521	ENSG00000085872	CHERP	-0.394209	-3.55394	0.000400656	0.0381989	PG1
ENSE00003527488_ENSE00003691799	ENSG00000107959	PITRM1	-0.565276	-3.54739	0.000397508	0.0381989	PG1
ENSE00003658821_ENSE00003658821	ENSG00000113368	LMNB1	0.323214	3.55182	0.000401095	0.0381989	PG1
ENSE00000908042_ENSE00000908041	ENSG00000119285	HEATR1	0.596558	3.5453	0.000399076	0.0381989	PG1
ENSE00003502406_ENSE00003602912	ENSG00000119541	VPS4B	0.444323	3.55862	0.00039704	0.0381989	PG1
ENSE00002470141_ENSE00002470141	ENSG00000137200	CMTR1	-0.503815	-3.5505	0.000398199	0.0381989	PG1
ENSE00003605697_ENSE00003605697	ENSG00000173599	PC	-0.723935	-3.56735	0.000401574	0.0381989	PG1
ENSE00001099815_ENSE00001099815	ENSG00000197102	DYNC1H1	0.347477	3.54438	0.000396542	0.0381989	PG1
ENSE00003501952_ENSE00003501952	ENSG00000204628	RACK1	-0.423531	-3.56141	0.000403299	0.0382912	PG1
ENSE00003458609_ENSE00003458609	ENSG00000133112	TPT1	-0.449208	-3.56891	0.000404783	0.0383701	PG1
ENSE00002624596_ENSE00002624596	ENSG00000159322	ADPGK	0.784244	3.56528	0.000405793	0.0384038	PG1
ENSE00003613395_ENSE00003591670	ENSG00000120733	KDM3B	-0.834314	-3.54353	0.000407127	0.0384096	PG1
ENSE00001185164_ENSE00001148436	ENSG00000151779	NBAS	-0.404016	-3.54021	0.000407164	0.0384096	PG1
ENSE00001357769_ENSE00000654733	ENSG00000100478	AP4S1	-0.657152	-3.58271	0.00041019	0.0386329	PG1
ENSE00003598319_ENSE00003598319	ENSG00000181192	DHTKD1	-0.53655	-3.54523	0.0004117	0.0386723	PG1
ENSE00001635586_ENSE00001635586	ENSG00000188906	LRRK2	0.513439	3.53692	0.000411927	0.0386723	PG1
ENSE00002483555_ENSE00002432589	ENSG00000055147	FAM114A2	-0.529391	-3.54368	0.000413774	0.0387281	PG1
ENSE00003509657_ENSE00003509657	ENSG00000158417	EIF5B	-0.319028	-3.53755	0.0004145	0.0387281	PG1
ENSE00003756771_ENSE00003756771	ENSG00000256591	NA	-0.462994	-3.59046	0.000414067	0.0387281	PG1
ENSE00003660054_ENSE00003536561	ENSG00000107099	DOCK8	-0.437559	-3.53435	0.000415335	0.0387444	PG1
ENSE00003587929_ENSE00003662167	ENSG00000047410	TPR	0.371448	3.53256	0.000416626	0.0387989	PG1
ENSE00003644181_ENSE00003644181	ENSG00000141452	RMC1	-0.331281	-3.54621	0.000417243	0.0387989	PG1
ENSE00003508149_ENSE00003465301	ENSG00000048392	RRM2B	-0.488356	-3.54877	0.000418673	0.0388703	PG1
ENSE00003524390_ENSE00003606176	ENSG00000036257	CUL3	0.737624	3.54361	0.00042192	0.0391099	PG1
ENSE00000920456_ENSE00000920457	ENSG00000135439	AGAP2	0.396317	3.54075	0.000423537	0.0391362	PG1
ENSE00003523871_ENSE00003523871	ENSG00000166986	MARS	-0.484366	-3.53578	0.000423535	0.0391362	PG1
ENSE00003652731_ENSE00003652731	ENSG00000101365	IDH3B	-0.450828	-3.54288	0.000426088	0.0392613	PG1
ENSE00003664331_ENSE00003620433	ENSG00000205744	DENND1C	0.732419	3.54322	0.00042623	0.0392613	PG1
ENSE00003511455_ENSE00003511455	ENSG00000068878	PSME4	0.526429	3.52652	0.000433769	0.0397916	PG1
ENSE00000879358_ENSE00000879358	ENSG00000100030	MAPK1	-0.358354	-3.53559	0.000435957	0.0397916	PG1
ENSE00000675952_ENSE00000675952	ENSG00000103528	SYT17	-0.603148	-3.60986	0.000432953	0.0397916	PG1
ENSE00001241435_ENSE00001241425	ENSG00000105738	SIPA1L3	-0.49888	-3.52807	0.00043522	0.0397916	PG1
ENSE00000744348_ENSE00000744348	ENSG00000125458	NT5C	-0.575342	-3.55183	0.000434503	0.0397916	PG1
ENSE00003565069_ENSE00003565069	ENSG00000169180	XPO6	0.769201	3.5326	0.000436056	0.0397916	PG1
ENSE00003511825_ENSE00003615057	ENSG00000079387	SENP1	0.437187	3.53527	0.000438553	0.0398978	PG1
ENSE00003635391_ENSE00002720644	ENSG00000134453	RBM17	-0.53254	-3.52903	0.000439004	0.0398978	PG1
ENSE00001238780_ENSE00001238780	ENSG00000168172	HOOK3	-0.365314	-3.52861	0.000439259	0.0398978	PG1
ENSE00003607896_ENSE00000525807	ENSG00000114098	ARMC8	-0.620118	-3.52638	0.000441535	0.0400425	PG1
ENSE00001153329_ENSE00003660248	ENSG00000197102	DYNC1H1	0.344466	3.51368	0.000445221	0.0403145	PG1
ENSE00003579666_ENSE00003680020	ENSG00000090061	CCNK	0.444763	3.53621	0.00044718	0.0403844	PG1
ENSE00001201748_ENSE00001201748	ENSG00000166794	PPIB	-0.364086	-3.53685	0.000448058	0.0403844	PG1
ENSE00001799531_ENSE00001799531	ENSG00000176953	NFATC2IP	-0.422396	-3.53342	0.000447969	0.0403844	PG1
ENSE00003658838_ENSE00003658838	ENSG00000039123	MTREX	-0.336566	-3.51508	0.00044966	0.0404667	PG1
ENSE00000718474_ENSE00003599788	ENSG00000104805	NUCB1	0.373208	3.51653	0.000454718	0.0408592	PG1
ENSE00003515221_ENSE00003515221	ENSG00000211456	SACM1L	-0.481137	-3.51274	0.000460673	0.0413309	PG1
ENSE00000684686_ENSE00000684686	ENSG00000102900	NUP93	-0.363502	-3.50842	0.000462408	0.0414233	PG1
ENSE00000564476_ENSE00000564478	ENSG00000089154	GCN1	-0.721705	-3.50177	0.000467309	0.0417409	PG1
ENSE00003492181_ENSE00003492181	ENSG00000165898	ISCA2	-0.548789	-3.54669	0.000467376	0.0417409	PG1
ENSE00001139572_ENSE00001139572	ENSG00000162402	USP24	-0.466407	-3.50152	0.000468585	0.0417852	PG1
ENSE00000865684_ENSE00000865683	ENSG00000126602	TRAP1	-0.416183	-3.50606	0.000469672	0.0418186	PG1
ENSE00001328529_ENSE00001148044	ENSG00000086758	HUWE1	0.452247	3.49825	0.000473187	0.04196	PG1
ENSE00003606171_ENSE00003606171	ENSG00000142166	IFNAR1	-0.456259	-3.54354	0.000473051	0.04196	PG1
ENSE00003608204_ENSE00003608204	ENSG00000253729	PRKDC	0.40467	3.49697	0.000473405	0.04196	PG1
ENSE00000911634_ENSE00000911634	ENSG00000134001	EIF2S1	-0.394179	-3.50965	0.000475826	0.0421109	PG1
ENSE00003591746_ENSE00003591746	ENSG00000104824	HNRNPL	-0.612736	-3.51551	0.000478764	0.0423072	PG1
ENSE00001042879_ENSE00001042879	ENSG00000142207	URB1	-0.491833	-3.49703	0.000482203	0.042547	PG1
ENSE00003652161_ENSE00003652161	ENSG00000090020	SLC9A1	-0.539294	-3.53292	0.000488466	0.0429423	PG1
ENSE00000653664_ENSE00000653664	ENSG00000100353	EIF3D	-0.377612	-3.50034	0.000488879	0.0429423	PG1
ENSE00003792600_ENSE00003792600	ENSG00000162688	AGL	-0.359111	-3.49156	0.00048867	0.0429423	PG1
ENSE00003627597_ENSE00003627597	ENSG00000164347	GFM2	-0.811269	-3.50037	0.00049333	0.0432039	PG1
ENSE00003684212_ENSE00003521241	ENSG00000196655	TRAPPC4	-0.504062	-3.51337	0.000493286	0.0432039	PG1
ENSE00003702850_ENSE00003702850	ENSG00000101391	CDK5RAP1	0.599076	3.52928	0.000495903	0.0433645	PG1
ENSE00003677720_ENSE00003587170	ENSG00000140263	SORD	-0.617598	-3.5041	0.00049753	0.0434421	PG1
ENSE00003697004_ENSE00003477457	ENSG00000105656	ELL	-0.324354	-3.50104	0.000499409	0.0435413	PG1
ENSE00003703478_ENSE00003703478	ENSG00000116584	ARHGEF2	-0.444615	-3.48873	0.000501597	0.0436672	PG1
ENSE00003538340_ENSE00003538340	ENSG00000144744	UBA3	-0.435562	-3.48693	0.000513745	0.0445972	PG1
ENSE00001258149_ENSE00001258149	ENSG00000179361	ARID3B	-0.522015	-3.51429	0.0005138	0.0445972	PG1
ENSE00003818699_ENSE00003818699	ENSG00000113273	ARSB	-0.581173	-3.54326	0.000516726	0.044785	PG1
ENSE00001241646_ENSE00001241640	ENSG00000151779	NBAS	-0.44234	-3.47511	0.000519403	0.0449506	PG1
ENSE00003666215_ENSE00003666215	ENSG00000138279	ANXA7	0.451726	3.48658	0.000523553	0.045243	PG1
ENSE00003568643_ENSE00003568643	ENSG00000132182	NUP210	-0.417474	-3.46968	0.000530432	0.04577	PG1
ENSE00001337679_ENSE00003577359	ENSG00000159753	CARMIL2	-0.671228	-3.47375	0.000532427	0.0458483	PG1
ENSE00001626943_ENSE00001626943	ENSG00000196961	AP2A1	0.417179	3.47072	0.000532901	0.0458483	PG1
ENSE00001273582_ENSE00003695605	ENSG00000180198	RCC1	-0.42601	-3.48142	0.000535025	0.0459635	PG1
ENSE00000956027_ENSE00000956028	ENSG00000116560	SFPQ	-0.33614	-3.47408	0.00053655	0.0460272	PG1
ENSE00003668190_ENSE00003668190	ENSG00000105875	WDR91	0.431297	3.46828	0.000543847	0.0465851	PG1
ENSE00003468976_ENSE00003675616	ENSG00000083535	PIBF1	-0.416655	-3.46626	0.0005475	0.0468296	PG1
ENSE00001329256_ENSE00001291044	ENSG00000147202	DIAPH2	-0.471557	-3.46517	0.000549032	0.0468923	PG1
ENSE00003483376_ENSE00003483376	ENSG00000005175	RPAP3	-0.334366	-3.46264	0.000552483	0.0471185	PG1
ENSE00003666120_ENSE00003625068	ENSG00000204843	DCTN1	-0.392658	-3.45783	0.000556329	0.0473776	PG1
ENSE00001712635_ENSE00001712635	ENSG00000204560	DHX16	-0.383683	-3.46013	0.00055896	0.0475327	PG1
ENSE00003691610_ENSE00003691610	ENSG00000119720	NRDE2	-0.701441	-3.47303	0.00056181	0.0477059	PG1
ENSE00003566710_ENSE00003566710	ENSG00000085788	DDHD2	-0.490127	-3.46619	0.000566007	0.0479929	PG1
ENSE00000432286_ENSE00003626077	ENSG00000038219	BOD1L1	0.396305	3.45586	0.000569609	0.0481892	PG1
ENSE00003615337_ENSE00003615337	ENSG00000077232	DNAJC10	-0.624461	-3.45704	0.000570787	0.0481892	PG1
ENSE00000761623_ENSE00000761623	ENSG00000124356	STAMBP	-0.310618	-3.46549	0.000570585	0.0481892	PG1
ENSE00001942031_ENSE00001942031	ENSG00000100201	DDX17	-0.39202	-3.45539	0.000575574	0.0485236	PG1
ENSE00003649963_ENSE00003649963	ENSG00000163468	CCT3	-0.301645	-3.4497	0.000581869	0.0489838	PG1
ENSE00002727195_ENSE00001261658	ENSG00000101596	SMCHD1	-0.487146	-3.44209	0.000583774	0.0490259	PG1
ENSE00003164952_ENSE00003067279	ENSG00000124207	CSE1L	0.394433	3.44649	0.00058404	0.0490259	PG1
ENSE00003645079_ENSE00003645079	ENSG00000068097	HEATR6	-0.624629	-3.45665	0.00058671	0.0491797	PG1
ENSE00003679750_ENSE00003679750	ENSG00000094631	HDAC6	0.668196	3.45224	0.000593242	0.0496563	PG1
ENSE00000860752_ENSE00000860752	ENSG00000126062	TMEM115	0.351955	3.51944	0.000598394	0.0499451	PG1
ENSE00001081145_ENSE00001081145	ENSG00000126062	TMEM115	-0.351955	-3.51944	0.000598394	0.0499451	PG1
ENSE00000757746_ENSE00000757748	ENSG00000115484	CCT4	-0.366224	-3.44232	0.000599643	0.0499782	PG1
ENSE00003700349_ENSE00003700349	ENSG00000160199	PKNOX1	-0.493051	-3.48044	0.000603629	0.050239	PG1
ENSE00001410218_ENSE00001729071	ENSG00000108344	PSMD3	0.284911	3.43937	0.000611791	0.0508463	PG1
ENSE00000722401_ENSE00003199290	ENSG00000105379	ETFB	-0.544724	-3.45041	0.000613906	0.0509012	PG1
ENSE00000930170_ENSE00000930170	ENSG00000198604	BAZ1A	0.417171	3.43411	0.000614187	0.0509012	PG1
ENSE00003580891_ENSE00003580891	ENSG00000100084	HIRA	0.594881	3.43865	0.000615535	0.0509409	PG1
ENSE00000742114_ENSE00000742114	ENSG00000108592	FTSJ3	0.423486	3.43309	0.000619561	0.0510662	PG1
ENSE00001057852_ENSE00001120869	ENSG00000110713	NUP98	0.408084	3.4278	0.000619659	0.0510662	PG1
ENSE00003591371_ENSE00003465996	ENSG00000198171	DDRGK1	0.470142	3.43885	0.00061932	0.0510662	PG1
ENSE00001800182_ENSE00001591614	ENSG00000086758	HUWE1	0.662426	3.42394	0.000623121	0.0512794	PG1
ENSE00001628825_ENSE00003618910	ENSG00000234545	FAM133B	0.823856	3.49495	0.000624987	0.051361	PG1
ENSE00003674738_ENSE00003674738	ENSG00000108669	CYTH1	0.435411	3.4413	0.000626089	0.0513618	PG1
ENSE00001240782_ENSE00001240782	ENSG00000110395	CBL	0.773927	3.435	0.000627623	0.0513618	PG1
ENSE00003480949_ENSE00003480949	ENSG00000171100	MTM1	-0.60388	-3.43486	0.000627039	0.0513618	PG1
ENSE00001468583_ENSE00001468583	ENSG00000101336	HCK	-1.83673	-3.46114	0.000631325	0.0515928	PG1
ENSE00003610619_ENSE00003519479	ENSG00000156261	CCT8	0.315397	3.42572	0.000632839	0.0516446	PG1
ENSE00003620190_ENSE00003620190	ENSG00000140263	SORD	0.500681	3.43638	0.000636563	0.0518763	PG1
ENSE00003450823_ENSE00003450823	ENSG00000055130	CUL1	0.348572	3.42404	0.000639873	0.0519297	PG1
ENSE00003551900_ENSE00003530536	ENSG00000120008	WDR11	-0.409385	-3.422	0.000639608	0.0519297	PG1
ENSE00003618249_ENSE00003542001	ENSG00000131467	PSME3	-0.410852	-3.43047	0.000639528	0.0519297	PG1
ENSE00003525044_ENSE00003525044	ENSG00000204371	EHMT2	-0.490564	-3.42402	0.000641149	0.0519614	PG1
ENSE00001391360_ENSE00000896820	ENSG00000130589	HELZ2	-0.408312	-3.43196	0.000643562	0.052085	PG1
ENSE00000761652_ENSE00000761651	ENSG00000025796	SEC63	-0.468311	-3.41975	0.000645791	0.0521934	PG1
ENSE00003608595_ENSE00003608595	ENSG00000160299	PCNT	-0.469129	-3.41418	0.000650444	0.0524972	PG1
ENSE00003591167_ENSE00003516835	ENSG00000112339	HBS1L	-0.374874	-3.41743	0.000652531	0.0525933	PG1
ENSE00000784375_ENSE00001752836	ENSG00000082153	BZW1	-0.326445	-3.42188	0.000654771	0.0527014	PG1
ENSE00003706086_ENSE00003706086	ENSG00000124299	PEPD	-0.399611	-3.42037	0.000662807	0.0532752	PG1
ENSE00003817476_ENSE00003821046	ENSG00000033050	ABCF2	0.371376	3.41279	0.000672453	0.0539766	PG1
ENSE00000997564_ENSE00003619156	ENSG00000077097	TOP2B	-0.426978	-3.40351	0.00067581	0.0541719	PG1
ENSE00001145595_ENSE00001145595	ENSG00000054611	TBC1D22A	0.676274	3.41312	0.00067929	0.0543025	PG1
ENSE00000948114_ENSE00001159098	ENSG00000141367	CLTC	-0.444887	-3.40288	0.000678614	0.0543025	PG1
ENSE00003578563_ENSE00003578563	ENSG00000023287	RB1CC1	-0.443469	-3.41678	0.000682332	0.0543482	PG1
ENSE00003545519_ENSE00003545519	ENSG00000116731	PRDM2	0.455592	3.42966	0.000683567	0.0543482	PG1
ENSE00001676936_ENSE00001676936	ENSG00000146112	PPP1R18	0.380188	3.49316	0.000682841	0.0543482	PG1
ENSE00003582917_ENSE00003476910	ENSG00000146112	PPP1R18	-0.380188	-3.49316	0.000682841	0.0543482	PG1
ENSE00001198106_ENSE00001198106	ENSG00000167986	DDB1	-0.526454	-3.40179	0.000685258	0.0544089	PG1
ENSE00001594969_ENSE00001594969	ENSG00000011275	RNF216	-0.628656	-3.42018	0.000692268	0.0548912	PG1
ENSE00003551309_ENSE00003551309	ENSG00000130816	DNMT1	-0.382003	-3.39726	0.000694204	0.0549705	PG1
ENSE00003660300_ENSE00003660300	ENSG00000162852	CNST	0.40761	3.41087	0.000700121	0.0553643	PG1
ENSE00001696704_ENSE00001696704	ENSG00000136193	SCRN1	0.488594	3.40442	0.000702049	0.055442	PG1
ENSE00003666457_ENSE00003495773	ENSG00000105755	ETHE1	-0.507915	-3.41148	0.000705558	0.0556443	PG1
ENSE00003517736_ENSE00003550611	ENSG00000100055	CYTH4	-0.661639	-3.4082	0.000711077	0.0559291	PG1
ENSE00000890630_ENSE00001246193	ENSG00000129675	ARHGEF6	-0.568372	-3.39512	0.00071045	0.0559291	PG1
ENSE00000964870_ENSE00000964870	ENSG00000115524	SF3B1	-0.372146	-3.3898	0.000712891	0.0559387	PG1
ENSE00001017295_ENSE00001017293	ENSG00000154719	MRPL39	-0.48864	-3.40154	0.000713105	0.0559387	PG1
ENSE00003625577_ENSE00003580831	ENSG00000179262	RAD23A	-0.446779	-3.40589	0.000720183	0.0564185	PG1
ENSE00001653408_ENSE00001700027	ENSG00000100345	MYH9	-0.378046	-3.38259	0.000725999	0.0567983	PG1
ENSE00003492188_ENSE00001671036	ENSG00000132155	RAF1	-0.746173	-3.40552	0.000728288	0.0569015	PG1
ENSE00001776385_ENSE00001776385	ENSG00000126217	MCF2L	0.350988	3.39367	0.000733186	0.057132	PG1
ENSE00003578788_ENSE00003578788	ENSG00000185787	MORF4L1	-0.345158	-3.39702	0.000732418	0.057132	PG1
ENSE00003690137_ENSE00003690137	ENSG00000167220	HDHD2	0.767514	3.40518	0.000734973	0.0571953	PG1
ENSE00003628897_ENSE00003628897	ENSG00000113360	DROSHA	0.524366	3.406	0.00073749	0.0573152	PG1
ENSE00000730463_ENSE00000542497	ENSG00000084754	HADHA	-0.433606	-3.38225	0.000740365	0.0574355	PG1
ENSE00003582566_ENSE00003582566	ENSG00000184445	KNTC1	0.466957	3.38215	0.000740996	0.0574355	PG1
ENSE00000691366_ENSE00000837388	ENSG00000086475	SEPHS1	-0.399281	-3.39613	0.000745239	0.0576882	PG1
ENSE00003573882_ENSE00003684317	ENSG00000162869	PPP1R21	-0.445426	-3.37706	0.000751379	0.0580634	PG1
ENSE00003498266_ENSE00003498266	ENSG00000170004	CHD3	-0.529943	-3.37695	0.000752065	0.0580634	PG1
ENSE00003474007_ENSE00003474007	ENSG00000121104	FAM117A	-0.531714	-3.43945	0.000755218	0.0582302	PG1
ENSE00003470816_ENSE00003621926	ENSG00000120008	WDR11	0.403853	3.37575	0.000756372	0.0582426	PG1
ENSE00000712788_ENSE00000712788	ENSG00000079785	DDX1	0.371078	3.37401	0.000757809	0.0582768	PG1
ENSE00003638032_ENSE00003638032	ENSG00000141968	VAV1	-0.451377	-3.37498	0.000762553	0.0585649	PG1
ENSE00002232318_ENSE00002232318	ENSG00000010322	NISCH	0.431269	3.37645	0.000765161	0.0586118	PG1
ENSE00003393549_ENSE00003393549	ENSG00000099246	RAB18	0.285985	3.38222	0.000764508	0.0586118	PG1
ENSE00001133885_ENSE00001133876	ENSG00000168918	INPP5D	-0.388251	-3.36841	0.00077086	0.0589713	PG1
ENSE00003602314_ENSE00003602314	ENSG00000092098	RNF31	-0.421447	-3.3741	0.000772386	0.0590111	PG1
ENSE00000789776_ENSE00000789776	ENSG00000117523	PRRC2C	-0.344601	-3.36702	0.000777121	0.0592957	PG1
ENSE00003654529_ENSE00003654529	ENSG00000103591	AAGAB	-0.585006	-3.42254	0.000781536	0.0594935	PG1
ENSE00001686456_ENSE00003589367	ENSG00000168028	RPSA	0.331624	3.38141	0.000781742	0.0594935	PG1
ENSE00001178717_ENSE00001178717	ENSG00000063244	U2AF2	-0.26919	-3.37313	0.000784233	0.0596058	PG1
ENSE00003679817_ENSE00003679817	ENSG00000163818	LZTFL1	-0.324432	-3.37513	0.000788925	0.0598848	PG1
ENSE00001137771_ENSE00001137767	ENSG00000136709	WDR33	-0.304837	-3.366	0.00079021	0.0599049	PG1
ENSE00003682738_ENSE00003682738	ENSG00000183735	TBK1	-0.300239	-3.36255	0.000795244	0.0602087	PG1
ENSE00003639103_ENSE00003546103	ENSG00000056097	ZFR	0.690955	3.36155	0.000797114	0.0602725	PG1
ENSE00003250822_ENSE00003250822	ENSG00000148606	POLR3A	0.326152	3.35937	0.000800461	0.0604477	PG1
ENSE00002232318_ENSE00002218022	ENSG00000010322	NISCH	0.429403	3.36185	0.000806268	0.0607299	PG1
ENSE00000757545_ENSE00000757545	ENSG00000061936	SFSWAP	-0.36611	-3.36339	0.000805906	0.0607299	PG1
ENSE00003673723_ENSE00003673723	ENSG00000161204	ABCF3	0.402129	3.3593	0.000807316	0.0607308	PG1
ENSE00001593404_ENSE00001593404	ENSG00000112592	TBP	-0.606068	-3.38547	0.000809001	0.0607797	PG1
ENSE00001800748_ENSE00001604754	ENSG00000056050	HPF1	-0.444875	-3.36414	0.000815031	0.0611544	PG1
ENSE00001442165_ENSE00001442165	ENSG00000173726	TOMM20	-0.457563	-3.40141	0.000816591	0.0611932	PG1
ENSE00001778068_ENSE00001778068	ENSG00000198586	TLK1	0.321077	3.36021	0.000819865	0.061282	PG1
ENSE00002650423_ENSE00003672537	ENSG00000262664	OVCA2	-0.499222	-3.40034	0.000819615	0.061282	PG1
ENSE00001212334_ENSE00001212334	ENSG00000177556	ATOX1	-0.522989	-3.42615	0.000822048	0.0612891	PG1
ENSE00003534114_ENSE00003534114	ENSG00000177556	ATOX1	0.522989	3.42615	0.000822048	0.0612891	PG1
ENSE00000870457_ENSE00000870457	ENSG00000197102	DYNC1H1	0.328004	3.34575	0.000825654	0.0614798	PG1
ENSE00003613374_ENSE00003613374	ENSG00000134910	STT3A	-0.467198	-3.35596	0.000828878	0.0616416	PG1
ENSE00003685900_ENSE00003685900	ENSG00000284770	TBCE	0.411449	3.35546	0.000833155	0.0618813	PG1
ENSE00001390055_ENSE00003524988	ENSG00000122566	HNRNPA2B1	-0.373792	-3.35376	0.000835369	0.0619672	PG1
ENSE00003681333_ENSE00003681333	ENSG00000130726	TRIM28	0.436877	3.35754	0.000839906	0.0622251	PG1
ENSE00003654293_ENSE00003688174	ENSG00000173193	PARP14	-0.552919	-3.34654	0.000843842	0.0624379	PG1
ENSE00001686939_ENSE00003491539	ENSG00000007545	CRAMP1	-0.448979	-3.35986	0.000848589	0.0624592	PG1
ENSE00000735651_ENSE00000735651	ENSG00000108468	CBX1	0.458125	3.37111	0.000847496	0.0624592	PG1
ENSE00003654703_ENSE00003584154	ENSG00000108883	EFTUD2	-0.330572	-3.34147	0.000848818	0.0624592	PG1
ENSE00003611953_ENSE00003611953	ENSG00000134744	ZCCHC11	0.526954	3.34835	0.000846645	0.0624592	PG1
ENSE00003691826_ENSE00003544484	ENSG00000142657	PGD	-0.371055	-3.34773	0.000849452	0.0624592	PG1
ENSE00002274013_ENSE00002274013	ENSG00000135597	REPS1	-0.384216	-3.34573	0.00085157	0.0625366	PG1
ENSE00001013097_ENSE00001013097	ENSG00000153922	CHD1	0.531299	3.34001	0.000864268	0.0633897	PG1
ENSE00001181121_ENSE00001181121	ENSG00000144381	HSPD1	0.396961	3.34121	0.000866464	0.0634715	PG1
ENSE00003628391_ENSE00003620290	ENSG00000105372	RPS19	0.572688	3.36135	0.00086757	0.0634732	PG1
ENSE00001818598_ENSE00001091736	ENSG00000165264	NDUFB6	-0.303124	-3.36296	0.00086889	0.0634906	PG1
ENSE00003606068_ENSE00003606068	ENSG00000087191	PSMC5	0.340838	3.343	0.000869985	0.0634916	PG1
ENSE00003575763_ENSE00003575763	ENSG00000156860	FBRS	0.416276	3.3803	0.00087154	0.0635261	PG1
ENSE00003724984_ENSE00003102476	ENSG00000068400	GRIPAP1	0.268203	3.33517	0.000873066	0.0635583	PG1
ENSE00000920687_ENSE00000920688	ENSG00000111530	CAND1	-0.461274	-3.33553	0.00087831	0.0637818	PG1
ENSE00001021573_ENSE00001021573	ENSG00000155561	NUP205	-0.365013	-3.33074	0.000878158	0.0637818	PG1
ENSE00003540216_ENSE00003540216	ENSG00000115085	ZAP70	-0.795437	-3.33769	0.000880674	0.0638745	PG1
ENSE00001285538_ENSE00001285531	ENSG00000133313	CNDP2	0.479214	3.33344	0.000887177	0.0642666	PG1
ENSE00000925827_ENSE00000925827	ENSG00000136717	BIN1	-0.367955	-3.33327	0.000890765	0.064447	PG1
ENSE00003670409_ENSE00003622776	ENSG00000111335	OAS2	0.461059	3.33794	0.000891981	0.0644555	PG1
ENSE00003518728_ENSE00003687691	ENSG00000071859	FAM50A	0.404487	3.33654	0.000895647	0.0646408	PG1
ENSE00003523833_ENSE00003523833	ENSG00000105607	GCDH	0.485352	3.33856	0.00089751	0.0646456	PG1
ENSE00003522375_ENSE00003522375	ENSG00000165209	STRBP	0.380374	3.32974	0.000897916	0.0646456	PG1
ENSE00000987848_ENSE00000987850	ENSG00000107581	EIF3A	0.292721	3.32484	0.000899562	0.0646847	PG1
ENSE00003560687_ENSE00003572580	ENSG00000131844	MCCC2	-0.398169	-3.32913	0.000900992	0.0647082	PG1
ENSE00001790979_ENSE00003668777	ENSG00000005007	UPF1	0.328141	3.32555	0.000904737	0.0648576	PG1
ENSE00003559828_ENSE00003559828	ENSG00000085832	EPS15	-0.331848	-3.32591	0.000905283	0.0648576	PG1
ENSE00003659237_ENSE00003659237	ENSG00000085511	MAP3K4	-0.348945	-3.32878	0.000910037	0.0649603	PG1
ENSE00001685207_ENSE00001685207	ENSG00000130038	CRACR2A	-0.594371	-3.33358	0.000909463	0.0649603	PG1
ENSE00003480770_ENSE00003480770	ENSG00000183207	RUVBL2	0.45357	3.32524	0.000908917	0.0649603	PG1
ENSE00002102109_ENSE00003485309	ENSG00000092964	DPYSL2	-0.744613	-3.32499	0.000914804	0.0652212	PG1
ENSE00003638032_ENSE00003520280	ENSG00000141968	VAV1	-0.440961	-3.32241	0.000920168	0.065524	PG1
ENSE00003512254_ENSE00003509152	ENSG00000119638	NEK9	-0.422485	-3.3204	0.000926393	0.0658873	PG1
ENSE00003580666_ENSE00000959613	ENSG00000143368	SF3B4	0.243077	3.35906	0.000928112	0.0659296	PG1
ENSE00001139103_ENSE00001139093	ENSG00000198087	CD2AP	0.301715	3.31884	0.000933773	0.0662516	PG1
ENSE00000818057_ENSE00000818057	ENSG00000120868	APAF1	0.478567	3.3164	0.000942199	0.0666078	PG1
ENSE00003700110_ENSE00003700110	ENSG00000126247	CAPNS1	-0.372386	-3.32499	0.000941765	0.0666078	PG1
ENSE00003515588_ENSE00003515588	ENSG00000163714	U2SURP	-0.711338	-3.31891	0.000941631	0.0666078	PG1
ENSE00003597890_ENSE00003597890	ENSG00000140740	UQCRC2	-0.365633	-3.31556	0.000946878	0.066858	PG1
ENSE00000811430_ENSE00000811429	ENSG00000198408	MGEA5	-0.572607	-3.31543	0.000948028	0.0668587	PG1
ENSE00003484072_ENSE00003484072	ENSG00000077147	TM9SF3	0.500111	3.32349	0.000950559	0.0668997	PG1
ENSE00003562389_ENSE00003562389	ENSG00000116641	DOCK7	-0.583735	-3.31065	0.000952029	0.0668997	PG1
ENSE00000765095_ENSE00000765096	ENSG00000131013	PPIL4	-0.386343	-3.31511	0.000951485	0.0668997	PG1
ENSE00003538962_ENSE00003542498	ENSG00000079246	XRCC5	-0.351454	-3.30812	0.000959385	0.0670177	PG1
ENSE00000881272_ENSE00000881272	ENSG00000090975	PITPNM2	-0.455251	-3.30831	0.00096147	0.0670177	PG1
ENSE00003471582_ENSE00003471582	ENSG00000101574	METTL4	-0.692876	-3.38875	0.000962846	0.0670177	PG1
ENSE00001415070_ENSE00001415070	ENSG00000106290	TAF6	-0.371724	-3.31349	0.000960602	0.0670177	PG1
ENSE00003560933_ENSE00003674369	ENSG00000164062	APEH	0.397822	3.30998	0.000959951	0.0670177	PG1
ENSE00003564555_ENSE00003564555	ENSG00000175387	SMAD2	-0.390976	-3.35397	0.000960861	0.0670177	PG1
ENSE00003691970_ENSE00003691970	ENSG00000188906	LRRK2	0.535424	3.30643	0.000957797	0.0670177	PG1
ENSE00003548891_ENSE00001684825	ENSG00000213066	FGFR1OP	0.307403	3.32666	0.000962397	0.0670177	PG1
ENSE00003539440_ENSE00003539440	ENSG00000015285	WAS	-0.373875	-3.3159	0.000964561	0.0670533	PG1
ENSE00000684192_ENSE00001853190	ENSG00000118939	UCHL3	-0.318213	-3.32024	0.000966222	0.0670533	PG1
ENSE00000849538_ENSE00000849538	ENSG00000124507	PACSIN1	-1.11989	-3.42209	0.000967928	0.0670533	PG1
ENSE00000968687_ENSE00000968687	ENSG00000163872	YEATS2	-0.517693	-3.30879	0.000967788	0.0670533	PG1
ENSE00002981112_ENSE00003029831	ENSG00000081237	PTPRC	0.406786	3.30406	0.000969899	0.0671106	PG1
ENSE00003611967_ENSE00003611967	ENSG00000198420	TCAF1	0.416742	3.34723	0.000971988	0.067176	PG1
ENSE00000820448_ENSE00000820448	ENSG00000108506	INTS2	0.350715	3.30984	0.00097382	0.0672234	PG1
ENSE00002112612_ENSE00002112612	ENSG00000104408	EIF3E	0.376605	3.30711	0.000975653	0.0672708	PG1
ENSE00003463579_ENSE00003463579	ENSG00000143033	MTF2	-0.377738	-3.31875	0.000979757	0.0674745	PG1
ENSE00003543179_ENSE00003543179	ENSG00000138035	PNPT1	-0.378844	-3.29989	0.000985666	0.0678018	PG1
ENSE00003631564_ENSE00001583294	ENSG00000163002	NUP35	0.405251	3.31648	0.000990298	0.0680406	PG1
ENSE00003670440_ENSE00000896934	ENSG00000130811	EIF3G	-0.368349	-3.30673	0.000993666	0.0681922	PG1
ENSE00003518766_ENSE00003518766	ENSG00000100395	L3MBTL2	-0.355373	-3.31029	0.000996049	0.0681963	PG1
ENSE00001187979_ENSE00001187965	ENSG00000173898	SPTBN2	-0.76173	-3.2964	0.000995763	0.0681963	PG1
ENSE00003699019_ENSE00003600185	ENSG00000184162	NR2C2AP	-0.348807	-3.33442	0.000997688	0.0682288	PG1
ENSE00003500209_ENSE00003462263	ENSG00000145907	G3BP1	0.70508	3.30459	0.000998951	0.0682357	PG1
ENSE00000711996_ENSE00000711996	ENSG00000060237	WNK1	0.308148	3.29909	0.00100193	0.0682799	PG1
ENSE00003475754_ENSE00003626462	ENSG00000130826	DKC1	-0.3974	-3.30024	0.0010013	0.0682799	PG1
ENSE00001504633_ENSE00001241849	ENSG00000127946	HIP1	-1.1968	-3.30851	0.00100344	0.0683037	PG1
ENSE00003553996_ENSE00003496820	ENSG00000149480	MTA2	-0.351263	-3.294	0.00101106	0.0687426	PG1
ENSE00001294617_ENSE00001294617	ENSG00000184634	MED12	-0.513032	-3.29227	0.00101668	0.0690449	PG1
ENSE00001455633_ENSE00001455633	ENSG00000101126	ADNP	-0.336211	-3.32347	0.00102067	0.0691184	PG1
ENSE00003675533_ENSE00003675533	ENSG00000164164	OTUD4	-0.404093	-3.29729	0.0010213	0.0691184	PG1
ENSE00003673324_ENSE00003651899	ENSG00000171206	TRIM8	0.517312	3.37068	0.00101953	0.0691184	PG1
ENSE00003512948_ENSE00003512948	ENSG00000159720	ATP6V0D1	0.393676	3.30219	0.00102304	0.0691568	PG1
ENSE00003580374_ENSE00001661954	ENSG00000185104	FAF1	-0.537349	-3.29283	0.00102941	0.0694409	PG1
ENSE00003499681_ENSE00003499681	ENSG00000221914	PPP2R2A	-0.537862	-3.30186	0.00102961	0.0694409	PG1
ENSE00003685493_ENSE00003685493	ENSG00000115548	KDM3A	0.458529	3.2927	0.00103186	0.0695126	PG1
ENSE00003513863_ENSE00003513863	ENSG00000130787	HIP1R	-0.739632	-3.28681	0.00103653	0.0697472	PG1
ENSE00001241616_ENSE00001241616	ENSG00000151779	NBAS	-0.45741	-3.28295	0.0010415	0.069921	PG1
ENSE00003640122_ENSE00003647435	ENSG00000187325	TAF9B	-0.762866	-3.33967	0.00104128	0.069921	PG1
ENSE00002280374_ENSE00003581063	ENSG00000148484	RSU1	0.659637	3.29512	0.00104524	0.0700922	PG1
ENSE00001094420_ENSE00001094424	ENSG00000083642	PDS5B	0.448867	3.28023	0.00105593	0.070424	PG1
ENSE00001775538_ENSE00001775538	ENSG00000124486	USP9X	0.38425	3.28064	0.00105411	0.070424	PG1
ENSE00003546756_ENSE00003531549	ENSG00000138035	PNPT1	-0.452225	-3.28077	0.00105454	0.070424	PG1
ENSE00003637375_ENSE00003505946	ENSG00000142453	CARM1	0.517087	3.28732	0.00105549	0.070424	PG1
ENSE00003500563_ENSE00003500563	ENSG00000163322	ABRAXAS1	0.734087	3.30635	0.00105739	0.070424	PG1
ENSE00001221432_ENSE00001221432	ENSG00000175854	SWI5	-0.421115	-3.33688	0.00105664	0.070424	PG1
ENSE00003469386_ENSE00003591582	ENSG00000061794	MRPS35	-0.562758	-3.30523	0.00106075	0.0705679	PG1
ENSE00003532245_ENSE00003532245	ENSG00000013441	CLK1	-0.455114	-3.29637	0.00106328	0.0706556	PG1
ENSE00001182676_ENSE00001182676	ENSG00000174953	DHX36	-0.336895	-3.28044	0.00106653	0.0707916	PG1
ENSE00001688828_ENSE00001688828	ENSG00000119314	PTBP3	-0.516688	-3.28687	0.00106949	0.0709075	PG1
ENSE00001201478_ENSE00001201478	ENSG00000164889	SLC4A2	-0.583569	-3.28137	0.00107487	0.0711838	PG1
ENSE00001065183_ENSE00001065174	ENSG00000162434	JAK1	0.349484	3.27518	0.0010776	0.0712844	PG1
ENSE00003483502_ENSE00003483502	ENSG00000149311	ATM	-0.593512	-3.27045	0.00108282	0.0715472	PG1
ENSE00003486409_ENSE00003692813	ENSG00000159459	UBR1	0.563608	3.28495	0.00108401	0.0715472	PG1
ENSE00003677284_ENSE00003611286	ENSG00000164941	INTS8	0.685413	3.27786	0.00108666	0.0716413	PG1
ENSE00001166443_ENSE00001162830	ENSG00000197872	FAM49A	-0.725351	-3.28218	0.00109595	0.0721726	PG1
ENSE00003534687_ENSE00003534687	ENSG00000171109	MFN1	-0.371817	-3.27648	0.00110302	0.0725572	PG1
ENSE00003656587_ENSE00003656587	ENSG00000172661	WASHC2C	-0.640928	-3.27653	0.00110498	0.0726046	PG1
ENSE00001325096_ENSE00001295813	ENSG00000185009	AP3M1	-0.365949	-3.27897	0.00110777	0.0727064	PG1
ENSE00001130581_ENSE00000977627	ENSG00000146830	GIGYF1	-0.468785	-3.27074	0.00110943	0.0727337	PG1
ENSE00003688805_ENSE00003675563	ENSG00000122566	HNRNPA2B1	-0.471607	-3.2696	0.00112381	0.0735945	PG1
ENSE00000925839_ENSE00001206113	ENSG00000136715	SAP130	-0.392773	-3.33029	0.00113202	0.0738418	PG1
ENSE00001206113_ENSE00001206113	ENSG00000136715	SAP130	0.392773	3.33029	0.00113202	0.0738418	PG1
ENSE00001093587_ENSE00001093587	ENSG00000165494	PCF11	-0.254491	-3.27777	0.00113126	0.0738418	PG1
ENSE00003643407_ENSE00003643407	ENSG00000179115	FARSA	-0.722989	-3.26656	0.00113262	0.0738418	PG1
ENSE00003581100_ENSE00003541759	ENSG00000204138	PHACTR4	-0.355656	-3.27017	0.0011348	0.0739018	PG1
ENSE00003604684_ENSE00003638446	ENSG00000169228	RAB24	-0.601829	-3.2723	0.00113697	0.0739611	PG1
ENSE00001352776_ENSE00001352776	ENSG00000137601	NEK1	0.352142	3.26325	0.00114389	0.0743287	PG1
ENSE00001030201_ENSE00001030201	ENSG00000128951	DUT	-0.555945	-3.29365	0.0011458	0.0743706	PG1
ENSE00000660968_ENSE00000660967	ENSG00000101474	APMAP	0.328283	3.26474	0.00115076	0.0745273	PG1
ENSE00001511507_ENSE00000764410	ENSG00000197442	MAP3K5	0.589129	3.25621	0.00114977	0.0745273	PG1
ENSE00001931191_ENSE00001931191	ENSG00000144021	CIAO1	0.532516	3.27874	0.00115643	0.0748125	PG1
ENSE00003681204_ENSE00003538247	ENSG00000156709	AIFM1	-0.636774	-3.25793	0.00116029	0.0748966	PG1
ENSE00003634286_ENSE00001341037	ENSG00000165861	ZFYVE1	-0.553384	-3.26906	0.00116017	0.0748966	PG1
ENSE00003650438_ENSE00003645848	ENSG00000092201	SUPT16H	-0.295582	-3.25265	0.00116247	0.0749548	PG1
ENSE00003465733_ENSE00001226965	ENSG00000125826	RBCK1	0.389317	3.26021	0.00116941	0.0753195	PG1
ENSE00003199718_ENSE00003199718	ENSG00000105287	PRKD2	-0.401617	-3.25879	0.00117434	0.0755346	PG1
ENSE00003493119_ENSE00003595426	ENSG00000154237	LRRK1	0.428837	3.25333	0.00117661	0.0755346	PG1
ENSE00003607665_ENSE00003607665	ENSG00000169919	GUSB	-0.550457	-3.2569	0.00117631	0.0755346	PG1
ENSE00003485389_ENSE00003485389	ENSG00000013275	PSMC4	-0.315825	-3.25357	0.00118106	0.0756549	PG1
ENSE00003642702_ENSE00003642702	ENSG00000198624	CCDC69	-0.346401	-3.26604	0.00118055	0.0756549	PG1
ENSE00000757743_ENSE00000757743	ENSG00000115484	CCT4	-0.345973	-3.25197	0.00118282	0.075685	PG1
ENSE00002294141_ENSE00002294141	ENSG00000102967	DHODH	0.58635	3.25486	0.00119047	0.0759369	PG1
ENSE00003544658_ENSE00003544658	ENSG00000108773	KAT2A	-0.436083	-3.26087	0.00118991	0.0759369	PG1
ENSE00002342682_ENSE00003669103	ENSG00000166986	MARS	-0.472873	-3.24963	0.00119064	0.0759369	PG1
ENSE00001720507_ENSE00001095076	ENSG00000072501	SMC1A	-0.338432	-3.24379	0.00119556	0.0761682	PG1
ENSE00003538349_ENSE00003538349	ENSG00000026950	BTN3A1	-0.514501	-3.27741	0.0012015	0.0764233	PG1
ENSE00001260563_ENSE00000835218	ENSG00000089154	GCN1	0.395363	3.2401	0.00120478	0.0764233	PG1
ENSE00000826496_ENSE00000711745	ENSG00000109814	UGDH	0.561387	3.24701	0.00120426	0.0764233	PG1
ENSE00003632621_ENSE00003632621	ENSG00000196305	IARS	-0.377596	-3.24247	0.00120404	0.0764233	PG1
ENSE00003461909_ENSE00003461909	ENSG00000153064	BANK1	0.562495	3.24618	0.00120852	0.0765779	PG1
ENSE00000983026_ENSE00000983026	ENSG00000083223	ZCCHC6	-0.523523	-3.24907	0.00121073	0.0766351	PG1
ENSE00003808023_ENSE00003818922	ENSG00000065413	ANKRD44	-0.386664	-3.24142	0.00121335	0.0766356	PG1
ENSE00003616994_ENSE00003616994	ENSG00000079246	XRCC5	0.344387	3.2416	0.00121224	0.0766356	PG1
ENSE00001523173_ENSE00001523173	ENSG00000022277	RTF2	-0.272097	-3.25505	0.00121524	0.0766727	PG1
ENSE00003493311_ENSE00003493311	ENSG00000109445	ZNF330	-0.441526	-3.28745	0.0012196	0.0768651	PG1
ENSE00003727674_ENSE00003727674	ENSG00000071894	CPSF1	-0.337393	-3.23712	0.00122692	0.077243	PG1
ENSE00000802361_ENSE00000802361	ENSG00000083535	PIBF1	0.347901	3.24016	0.00122934	0.0773128	PG1
ENSE00003681706_ENSE00003691285	ENSG00000103051	COG4	-0.370554	-3.24079	0.00123195	0.0773374	PG1
ENSE00003652756_ENSE00003670475	ENSG00000124067	SLC12A4	-0.482908	-3.28146	0.00123237	0.0773374	PG1
ENSE00003480606_ENSE00003480606	ENSG00000100345	MYH9	-0.47559	-3.23029	0.00124817	0.0782453	PG1
ENSE00002275239_ENSE00003534919	ENSG00000104814	MAP4K1	-0.482579	-3.23384	0.00125484	0.0785793	PG1
ENSE00003460376_ENSE00003460376	ENSG00000100605	ITPK1	0.362643	3.24585	0.00126372	0.0790511	PG1
ENSE00003464582_ENSE00003464582	ENSG00000184216	IRAK1	0.466378	3.24283	0.00126594	0.079106	PG1
ENSE00000777148_ENSE00000777148	ENSG00000115866	DARS	-0.316264	-3.23014	0.00126857	0.0791649	PG1
ENSE00003512137_ENSE00003588080	ENSG00000169504	CLIC4	-0.489793	-3.23938	0.00126959	0.0791649	PG1
ENSE00003579218_ENSE00003679987	ENSG00000185164	NOMO2	-0.775674	-3.27714	0.0012759	0.0794742	PG1
ENSE00000686844_ENSE00001124048	ENSG00000102606	ARHGEF7	0.373022	3.22692	0.00128262	0.0795547	PG1
ENSE00003508580_ENSE00003643291	ENSG00000134371	CDC73	-0.479923	-3.22821	0.00128023	0.0795547	PG1
ENSE00001020709_ENSE00001020709	ENSG00000155393	HEATR3	-0.448244	-3.24021	0.00128047	0.0795547	PG1
ENSE00003658182_ENSE00003658182	ENSG00000162384	C1orf123	-0.390674	-3.24026	0.00128221	0.0795547	PG1
ENSE00003681443_ENSE00003652859	ENSG00000140694	PARN	-0.333345	-3.22684	0.00128429	0.0795747	PG1
ENSE00001482259_ENSE00001482259	ENSG00000205339	IPO7	0.492641	3.22777	0.00128848	0.0797497	PG1
ENSE00001625075_ENSE00001625075	ENSG00000115419	GLS	-0.562874	-3.24143	0.00129435	0.0800289	PG1
ENSE00003577769_ENSE00003668029	ENSG00000010322	NISCH	-0.411998	-3.22559	0.00130171	0.0803988	PG1
ENSE00000987840_ENSE00000987841	ENSG00000107581	EIF3A	0.476611	3.21953	0.00130316	0.0804042	PG1
ENSE00003491578_ENSE00003491578	ENSG00000225921	NOL7	-0.443136	-3.24192	0.00130671	0.0805387	PG1
ENSE00003604201_ENSE00003604201	ENSG00000033178	UBA6	-0.384794	-3.21573	0.00132212	0.0811474	PG1
ENSE00001080159_ENSE00001057199	ENSG00000145016	RUBCN	-0.437117	-3.23155	0.0013202	0.0811474	PG1
ENSE00001893417_ENSE00001893417	ENSG00000154305	MIA3	-0.297621	-3.21852	0.00132083	0.0811474	PG1
ENSE00003554729_ENSE00001869808	ENSG00000182400	TRAPPC6B	-0.487415	-3.23347	0.00131908	0.0811474	PG1
ENSE00002189252_ENSE00002189252	ENSG00000196535	MYO18A	-0.343486	-3.21381	0.00132395	0.0811745	PG1
ENSE00003603008_ENSE00003649897	ENSG00000196547	MAN2A2	-0.614615	-3.23432	0.00132846	0.0813663	PG1
ENSE00003510564_ENSE00003510564	ENSG00000132153	DHX30	-0.53557	-3.21666	0.0013314	0.0814614	PG1
ENSE00003621403_ENSE00003628437	ENSG00000058600	POLR3E	-0.399276	-3.22111	0.00134086	0.0819544	PG1
ENSE00003493305_ENSE00003650461	ENSG00000107099	DOCK8	0.397219	3.20851	0.00134919	0.0822919	PG1
ENSE00003560714_ENSE00001712832	ENSG00000131067	GGT7	0.585665	3.23672	0.00134886	0.0822919	PG1
ENSE00003637101_ENSE00003637101	ENSG00000067596	DHX8	-0.249349	-3.20993	0.00135625	0.0826369	PG1
ENSE00001934486_ENSE00003695745	ENSG00000137106	GRHPR	-0.504372	-3.21945	0.00136926	0.0833428	PG1
ENSE00003572192_ENSE00003572192	ENSG00000203705	TATDN3	-0.472242	-3.22024	0.00137692	0.0837224	PG1
ENSE00003636496_ENSE00003636496	ENSG00000106829	TLE4	-0.579485	-3.21765	0.00137894	0.0837587	PG1
ENSE00003530469_ENSE00003530469	ENSG00000136448	NMT1	-0.539587	-3.21059	0.00138619	0.0839379	PG1
ENSE00003523539_ENSE00003523539	ENSG00000143669	LYST	-0.553662	-3.20263	0.0013846	0.0839379	PG1
ENSE00002305973_ENSE00002227639	ENSG00000173889	PHC3	-0.564893	-3.21676	0.00138578	0.0839379	PG1
ENSE00000771550_ENSE00000771551	ENSG00000040933	INPP4A	-0.543378	-3.206	0.00142094	0.0858652	PG1
ENSE00000994654_ENSE00000994654	ENSG00000111647	UHRF1BP1L	-0.384636	-3.20737	0.00141971	0.0858652	PG1
ENSE00001079260_ENSE00001079260	ENSG00000134697	GNL2	-0.390332	-3.20039	0.00143336	0.0861017	PG1
ENSE00003678171_ENSE00003678171	ENSG00000143401	ANP32E	-0.361544	-3.21797	0.00143342	0.0861017	PG1
ENSE00000979791_ENSE00000979791	ENSG00000147383	NSDHL	-0.376368	-3.20673	0.00142888	0.0861017	PG1
ENSE00003554797_ENSE00003554797	ENSG00000163539	CLASP2	0.592982	3.2278	0.00143114	0.0861017	PG1
ENSE00001748052_ENSE00003601590	ENSG00000168393	DTYMK	-0.383111	-3.20631	0.00143366	0.0861017	PG1
ENSE00001370582_ENSE00001370582	ENSG00000187912	CLEC17A	-0.56423	-3.22302	0.00142737	0.0861017	PG1
ENSE00000793510_ENSE00000793510	ENSG00000119285	HEATR1	0.404856	3.19066	0.00143636	0.0861756	PG1
ENSE00001460790_ENSE00000983644	ENSG00000044574	HSPA5	-0.296026	-3.19918	0.00144327	0.0865017	PG1
ENSE00001124521_ENSE00001124521	ENSG00000171914	TLN2	-0.706114	-3.23216	0.00146013	0.0874232	PG1
ENSE00000761651_ENSE00000761651	ENSG00000025796	SEC63	-0.365568	-3.18823	0.00146483	0.0875555	PG1
ENSE00003496232_ENSE00003496232	ENSG00000139168	ZCRB1	-0.383403	-3.22237	0.00146533	0.0875555	PG1
ENSE00003493893_ENSE00002026873	ENSG00000169299	PGM2	-0.326203	-3.18979	0.00146766	0.0876057	PG1
ENSE00003543720_ENSE00003543720	ENSG00000003509	NDUFAF7	0.430534	3.19735	0.00147395	0.0877137	PG1
ENSE00000908043_ENSE00000908043	ENSG00000119285	HEATR1	-0.403978	-3.18374	0.00147099	0.0877137	PG1
ENSE00001050675_ENSE00001050675	ENSG00000241945	PWP2	-0.406596	-3.18953	0.00147271	0.0877137	PG1
ENSE00003704429_ENSE00003710738	ENSG00000128789	PSMG2	-0.445418	-3.21397	0.00147931	0.0879432	PG1
ENSE00001107486_ENSE00003479936	ENSG00000166887	VPS39	-0.379168	-3.18441	0.00148449	0.0881616	PG1
ENSE00000922489_ENSE00000922490	ENSG00000135932	CAB39	0.391509	3.19156	0.001487	0.0882214	PG1
ENSE00003705133_ENSE00003705133	ENSG00000139725	RHOF	0.647117	3.19912	0.00148892	0.0882462	PG1
ENSE00003641541_ENSE00003641541	ENSG00000172508	CARNS1	0.78418	3.21598	0.00149045	0.0882478	PG1
ENSE00002245255_ENSE00003627984	ENSG00000127483	HP1BP3	-0.591702	-3.18295	0.00150317	0.0889111	PG1
ENSE00003621801_ENSE00003580699	ENSG00000133789	SWAP70	-0.364331	-3.18284	0.0015051	0.0889358	PG1
ENSE00001628888_ENSE00003458332	ENSG00000058272	PPP1R12A	-0.368205	-3.1783	0.00151179	0.0891942	PG1
ENSE00003654340_ENSE00003654340	ENSG00000118007	STAG1	-0.33084	-3.17834	0.00151251	0.0891942	PG1
ENSE00003479603_ENSE00003479603	ENSG00000178538	CA8	1.07584	3.20592	0.00151416	0.089202	PG1
ENSE00003630872_ENSE00003540590	ENSG00000101596	SMCHD1	-0.449113	-3.17335	0.00151949	0.089426	PG1
ENSE00003627601_ENSE00003787051	ENSG00000099341	PSMD8	-0.332742	-3.1894	0.00152786	0.0894698	PG1
ENSE00000755397_ENSE00000755397	ENSG00000111335	OAS2	-0.439684	-3.18319	0.00152584	0.0894698	PG1
ENSE00003790195_ENSE00001271514	ENSG00000121892	PDS5A	-0.426417	-3.17385	0.00152753	0.0894698	PG1
ENSE00001193861_ENSE00001445713	ENSG00000143155	TIPRL	-0.410654	-3.19093	0.00152415	0.0894698	PG1
ENSE00003513689_ENSE00003513689	ENSG00000187109	NAP1L1	0.70057	3.22229	0.00152466	0.0894698	PG1
ENSE00003667517_ENSE00001257617	ENSG00000005022	SLC25A5	-0.513269	-3.20355	0.00153759	0.0899044	PG1
ENSE00001979195_ENSE00001979195	ENSG00000112685	EXOC2	0.258636	3.17363	0.00153988	0.0899044	PG1
ENSE00001316318_ENSE00001316318	ENSG00000167658	EEF2	-0.7824	-3.17359	0.00153905	0.0899044	PG1
ENSE00001486949_ENSE00001486949	ENSG00000103995	CEP152	-0.402958	-3.18638	0.0015428	0.0899857	PG1
ENSE00003676002_ENSE00003676002	ENSG00000163389	POGLUT1	-0.456393	-3.1797	0.00154468	0.0900056	PG1
ENSE00003562827_ENSE00003562827	ENSG00000187735	TCEA1	-0.507969	-3.17715	0.00155194	0.0903391	PG1
ENSE00003628320_ENSE00003628320	ENSG00000086589	RBM22	-0.582986	-3.17984	0.00155596	0.0904391	PG1
ENSE00000747290_ENSE00000747290	ENSG00000115816	CEBPZ	-0.332391	-3.17569	0.00155674	0.0904391	PG1
ENSE00000662318_ENSE00000662317	ENSG00000025772	TOMM34	-0.425558	-3.17707	0.00155977	0.0904451	PG1
ENSE00000677003_ENSE00000677005	ENSG00000102241	HTATSF1	0.293824	3.1772	0.00155993	0.0904451	PG1
ENSE00000661168_ENSE00000661168	ENSG00000101337	TM9SF4	-0.443421	-3.173	0.00157258	0.0910885	PG1
ENSE00003809586_ENSE00003809180	ENSG00000128815	WDFY4	0.638872	3.16274	0.00157704	0.0912568	PG1
ENSE00003631564_ENSE00003631564	ENSG00000163002	NUP35	-0.432486	-3.17936	0.00158455	0.0916011	PG1
ENSE00001505951_ENSE00001400239	ENSG00000165661	QSOX2	0.383362	3.16932	0.00158784	0.0917009	PG1
ENSE00001038910_ENSE00001038912	ENSG00000113013	HSPA9	0.334421	3.16307	0.00159677	0.0921259	PG1
ENSE00003620910_ENSE00003597661	ENSG00000052749	RRP12	0.442906	3.1611	0.00160188	0.0923302	PG1
ENSE00000809599_ENSE00000809598	ENSG00000008869	HEATR5B	-0.680318	-3.15864	0.00160801	0.0923311	PG1
ENSE00003671916_ENSE00003543550	ENSG00000103245	NARFL	-0.308337	-3.16983	0.00160819	0.0923311	PG1
ENSE00001140460_ENSE00001140460	ENSG00000155980	KIF5A	-1.1605	-3.22748	0.00160465	0.0923311	PG1
ENSE00003534792_ENSE00003534792	ENSG00000198836	OPA1	-0.33331	-3.1584	0.00160783	0.0923311	PG1
ENSE00003637228_ENSE00003605420	ENSG00000111554	MDM1	-0.415752	-3.16388	0.00161037	0.0923659	PG1
ENSE00001671509_ENSE00003790892	ENSG00000002822	MAD1L1	0.518176	3.15976	0.00161793	0.0926378	PG1
ENSE00001616320_ENSE00001616320	ENSG00000160633	SAFB	0.400852	3.16196	0.00161827	0.0926378	PG1
ENSE00003703679_ENSE00003703679	ENSG00000100023	PPIL2	-0.368538	-3.1606	0.00162006	0.0926499	PG1
ENSE00003662709_ENSE00003611643	ENSG00000135387	CAPRIN1	-0.631945	-3.16054	0.00162638	0.0928933	PG1
ENSE00003520792_ENSE00003520792	ENSG00000175166	PSMD2	-0.422213	-3.15585	0.00162748	0.0928933	PG1
ENSE00001060754_ENSE00001060754	ENSG00000105364	MRPL4	0.592163	3.1685	0.00163864	0.0934389	PG1
ENSE00003666750_ENSE00003666750	ENSG00000164172	MOCS2	0.346561	3.17188	0.00164475	0.0936966	PG1
ENSE00003669274_ENSE00003473971	ENSG00000111364	DDX55	0.510101	3.15891	0.00165124	0.0939748	PG1
ENSE00002058569_ENSE00002058569	ENSG00000112893	MAN2A1	0.964312	3.1533	0.00165517	0.0940164	PG1
ENSE00002509943_ENSE00002509943	ENSG00000167615	LENG8	-0.379668	-3.15736	0.00165463	0.0940164	PG1
ENSE00001678758_ENSE00001613981	ENSG00000137073	UBAP2	0.621871	3.16114	0.00166316	0.0943788	PG1
ENSE00003699603_ENSE00003699603	ENSG00000124155	PIGT	0.656779	3.15884	0.00166645	0.0944738	PG1
ENSE00001763694_ENSE00001213920	ENSG00000075975	MKRN2	-0.440343	-3.16543	0.00167253	0.0944799	PG1
ENSE00001012548_ENSE00001072474	ENSG00000083896	YTHDC1	-0.44985	-3.2264	0.001673	0.0944799	PG1
ENSE00001012548_ENSE00002704919	ENSG00000083896	YTHDC1	0.44985	3.2264	0.001673	0.0944799	PG1
ENSE00003626012_ENSE00003626012	ENSG00000115415	STAT1	-0.486762	-3.14948	0.0016706	0.0944799	PG1
ENSE00003689551_ENSE00003609537	ENSG00000149187	CELF1	0.844241	3.15903	0.00167977	0.0946177	PG1
ENSE00003468977_ENSE00001008355	ENSG00000153015	CWC27	0.264533	3.15055	0.00167851	0.0946177	PG1
ENSE00001308755_ENSE00003603503	ENSG00000183495	EP400	-0.434303	-3.14515	0.00168027	0.0946177	PG1
ENSE00000933763_ENSE00000933763	ENSG00000138303	ASCC1	0.465866	3.16277	0.0016855	0.094821	PG1
ENSE00003524972_ENSE00003524972	ENSG00000107164	FUBP3	0.342062	3.14909	0.00169211	0.0950641	PG1
ENSE00001529800_ENSE00003680466	ENSG00000140199	SLC12A6	0.595284	3.19319	0.00169306	0.0950641	PG1
ENSE00001008388_ENSE00001008388	ENSG00000053900	ANAPC4	-0.833562	-3.14876	0.00169528	0.0950975	PG1
ENSE00003707385_ENSE00003707385	ENSG00000104897	SF3A2	-0.40899	-3.15531	0.00170149	0.0953552	PG1
ENSE00000768412_ENSE00000768412	ENSG00000084070	SMAP2	0.349596	3.14877	0.0017153	0.095519	PG1
ENSE00003495831_ENSE00003645735	ENSG00000092010	PSME1	-0.471758	-3.14472	0.00171922	0.095519	PG1
ENSE00001215708_ENSE00000727562	ENSG00000108828	VAT1	-0.394742	-3.15749	0.0017196	0.095519	PG1
ENSE00003671057_ENSE00003497636	ENSG00000109111	SUPT6H	0.331059	3.13819	0.00171934	0.095519	PG1
ENSE00003561176_ENSE00003561176	ENSG00000112031	MTRF1L	-0.372328	-3.15257	0.00172064	0.095519	PG1
ENSE00003658355_ENSE00003658355	ENSG00000113621	TXNDC15	0.550322	3.19436	0.00170881	0.095519	PG1
ENSE00002459913_ENSE00002459913	ENSG00000115904	SOS1	-0.669748	-3.14748	0.0017123	0.095519	PG1
ENSE00000942218_ENSE00003534914	ENSG00000140284	SLC27A2	-1.22576	-3.17245	0.0017207	0.095519	PG1
ENSE00003476617_ENSE00003561433	ENSG00000148634	HERC4	-0.75234	-3.14233	0.00170851	0.095519	PG1
ENSE00003615873_ENSE00003615873	ENSG00000163811	WDR43	-0.476614	-3.14895	0.00171501	0.095519	PG1
ENSE00001773484_ENSE00001773484	ENSG00000185946	RNPC3	-0.326656	-3.14586	0.00172306	0.0955598	PG1
ENSE00003540376_ENSE00003540376	ENSG00000100883	SRP54	0.38315	3.13984	0.00173335	0.0957932	PG1
ENSE00003615467_ENSE00003615467	ENSG00000101199	ARFGAP1	0.404007	3.14628	0.00173145	0.0957932	PG1
ENSE00003787441_ENSE00000801847	ENSG00000118873	RAB3GAP2	0.373795	3.13719	0.0017338	0.0957932	PG1
ENSE00001430804_ENSE00001430804	ENSG00000171700	RGS19	-0.534766	-3.18219	0.00173176	0.0957932	PG1
ENSE00003579655_ENSE00001158066	ENSG00000078237	TIGAR	-0.454086	-3.16428	0.00174119	0.0958964	PG1
ENSE00001117407_ENSE00001117411	ENSG00000095066	HOOK2	0.444545	3.15306	0.0017435	0.0958964	PG1
ENSE00001789650_ENSE00001789650	ENSG00000100345	MYH9	0.350168	3.13315	0.00174384	0.0958964	PG1
ENSE00000742039_ENSE00000857864	ENSG00000108588	CCDC47	-0.368697	-3.14376	0.00174248	0.0958964	PG1
ENSE00003710267_ENSE00003710267	ENSG00000111906	HDDC2	0.286431	3.15471	0.00173848	0.0958964	PG1
ENSE00003601715_ENSE00003601715	ENSG00000198830	HMGN2	1.06902	3.15895	0.00175068	0.0961823	PG1
ENSE00003753992_ENSE00003753992	ENSG00000055483	USP36	0.40475	3.13835	0.00175773	0.0962991	PG1
ENSE00003686668_ENSE00003655239	ENSG00000123329	ARHGAP9	-0.578705	-3.13756	0.00175531	0.0962991	PG1
ENSE00003564138_ENSE00003660742	ENSG00000159131	GART	-0.359006	-3.13402	0.00175633	0.0962991	PG1
ENSE00003486374_ENSE00003542680	ENSG00000148218	ALAD	0.468522	3.14331	0.00176388	0.0964999	PG1
ENSE00003799391_ENSE00003793329	ENSG00000162688	AGL	-0.321991	-3.13065	0.00176468	0.0964999	PG1
ENSE00001125173_ENSE00001125173	ENSG00000148384	INPP5E	-0.509374	-3.29025	0.00177028	0.0965362	PG1
ENSE00001854834_ENSE00001854834	ENSG00000148384	INPP5E	0.509374	3.29025	0.00177028	0.0965362	PG1
ENSE00001267226_ENSE00001267226	ENSG00000177963	RIC8A	-0.494196	-3.13878	0.0017679	0.0965362	PG1
ENSE00003683290_ENSE00003624099	ENSG00000011485	PPP5C	-0.62099	-3.13593	0.00178026	0.0969901	PG1
ENSE00003604380_ENSE00003604380	ENSG00000111445	RFC5	-0.32739	-3.13621	0.001784	0.0970139	PG1
ENSE00003511233_ENSE00003511233	ENSG00000138413	IDH1	-0.326002	-3.13656	0.0017824	0.0970139	PG1
ENSE00003485114_ENSE00003583570	ENSG00000136628	EPRS	-0.384702	-3.12742	0.00178612	0.097039	PG1
ENSE00003644345_ENSE00003644345	ENSG00000166908	PIP4K2C	0.330355	3.13546	0.00179279	0.0972134	PG1
ENSE00001187940_ENSE00001187935	ENSG00000173898	SPTBN2	0.64202	3.12679	0.00179166	0.0972134	PG1
ENSE00003494491_ENSE00003494491	ENSG00000188295	ZNF669	1.22513	3.21191	0.00179595	0.0972134	PG1
ENSE00003576091_ENSE00003576091	ENSG00000188295	ZNF669	-1.22513	-3.21191	0.00179595	0.0972134	PG1
ENSE00003540611_ENSE00003540611	ENSG00000104814	MAP4K1	0.413983	3.1279	0.00180318	0.0975148	PG1
ENSE00003477115_ENSE00003477115	ENSG00000066427	ATXN3	-0.408982	-3.13955	0.00180875	0.0977258	PG1
ENSE00003549062_ENSE00003549062	ENSG00000060237	WNK1	-0.292117	-3.12746	0.00181083	0.0977482	PG1
ENSE00003489133_ENSE00003567476	ENSG00000090989	EXOC1	-0.34263	-3.12493	0.00182238	0.098036	PG1
ENSE00001116060_ENSE00003610995	ENSG00000132383	RPA1	0.433636	3.12476	0.00181997	0.098036	PG1
ENSE00002434668_ENSE00002434668	ENSG00000144161	ZC3H8	-0.655037	-3.14289	0.00182284	0.098036	PG1
ENSE00002292085_ENSE00002292085	ENSG00000184445	KNTC1	-0.43145	-3.12497	0.00181831	0.098036	PG1
ENSE00000803114_ENSE00000803114	ENSG00000119041	GTF3C3	-0.336883	-3.12736	0.00182733	0.0981873	PG1
ENSE00001193047_ENSE00001193043	ENSG00000160563	MED27	0.300317	3.13635	0.00183281	0.0983917	PG1
ENSE00003561310_ENSE00003561310	ENSG00000126698	DNAJC8	0.515315	3.12728	0.00183579	0.0984612	PG1
ENSE00003505393_ENSE00003471553	ENSG00000164190	NIPBL	-0.370879	-3.11781	0.00184081	0.0986404	PG1
ENSE00001943650_ENSE00001943650	ENSG00000122705	CLTA	-0.205805	-3.1475	0.00184428	0.0987362	PG1
ENSE00003643572_ENSE00003643572	ENSG00000125733	TRIP10	-0.460628	-3.12361	0.00185613	0.0992345	PG1
ENSE00003616626_ENSE00003616626	ENSG00000198382	UVRAG	-0.278412	-3.1214	0.00185697	0.0992345	PG1
ENSE00003686489_ENSE00003686489	ENSG00000161016	RPL8	0.455185	3.13137	0.00186102	0.0992703	PG1
ENSE00001328493_ENSE00001328493	ENSG00000184575	XPOT	-0.541395	-3.11918	0.0018604	0.0992703	PG1
ENSE00003613179_ENSE00003528420	ENSG00000166747	AP1G1	0.368948	3.1192	0.0018641	0.0993439	PG1
ENSE00000772528_ENSE00000772528	ENSG00000115652	UXS1	-0.488412	-3.13474	0.00186865	0.0994063	PG1
ENSE00000764408_ENSE00000597580	ENSG00000197442	MAP3K5	0.393383	3.11493	0.00186843	0.0994063	PG1
ENSE00003511101_ENSE00003462499	ENSG00000144635	DYNC1LI1	0.320046	3.11815	0.00187608	0.0995305	PG1
ENSE00003539173_ENSE00003514026	ENSG00000173821	RNF213	-0.412813	-3.11115	0.00187595	0.0995305	PG1
ENSE00003508105_ENSE00003508105	ENSG00000196365	LONP1	0.364646	3.11543	0.00187522	0.0995305	PG1
ENSE00000774532_ENSE00000774532	ENSG00000088205	DDX18	-0.584446	-3.11599	0.00187929	0.0996108	PG1
ENSE00001595075_ENSE00001595075	ENSG00000132879	FBXO44	0.369129	3.15751	0.00188528	0.0997483	PG1
ENSE00003583254_ENSE00003670962	ENSG00000144224	UBXN4	-0.707296	-3.1222	0.00188465	0.0997483	PG1
ENSE00001110742_ENSE00001110742	ENSG00000138629	UBL7	-0.401548	-3.14636	0.00189214	0.100021	PG1
ENSE00003560436_ENSE00003562115	ENSG00000144535	DIS3L2	0.448304	3.11603	0.00189669	0.100171	PG1
ENSE00003664722_ENSE00001249055	ENSG00000076924	XAB2	-0.310554	-3.11019	0.00190715	0.100287	PG1
ENSE00000786318_ENSE00000786318	ENSG00000116120	FARSB	-0.332828	-3.11111	0.00190706	0.100287	PG1
ENSE00003464550_ENSE00003464550	ENSG00000123104	ITPR2	-0.494158	-3.1073	0.00190391	0.100287	PG1
ENSE00001140207_ENSE00001140207	ENSG00000124608	AARS2	-0.35979	-3.10983	0.00190742	0.100287	PG1
ENSE00000904192_ENSE00001310575	ENSG00000132383	RPA1	-0.431713	-3.1109	0.00190689	0.100287	PG1
ENSE00003557177_ENSE00003557177	ENSG00000141429	GALNT1	-0.422307	-3.11734	0.00190926	0.100294	PG1
ENSE00003528465_ENSE00003528465	ENSG00000035928	RFC1	0.3368	3.10887	0.00191267	0.100382	PG1
ENSE00001428405_ENSE00001023928	ENSG00000134996	OSTF1	-0.39611	-3.12185	0.00192088	0.100634	PG1
ENSE00000923104_ENSE00000923104	ENSG00000136045	PWP1	0.395238	3.11608	0.00192261	0.100634	PG1
ENSE00001537560_ENSE00001537556	ENSG00000214960	ISPD	0.71996	3.16528	0.00192162	0.100634	PG1
ENSE00003476628_ENSE00003476628	ENSG00000168538	TRAPPC11	0.331903	3.10908	0.00192596	0.100712	PG1
ENSE00003467514_ENSE00003467514	ENSG00000197943	PLCG2	-0.350507	-3.10406	0.00192753	0.100712	PG1
ENSE00003681113_ENSE00003541765	ENSG00000156711	MAPK13	0.479751	3.11172	0.00193565	0.101046	PG1
ENSE00001180561_ENSE00003547115	ENSG00000136463	TACO1	-0.309014	-3.12421	0.00194874	0.101234	PG1
ENSE00003668391_ENSE00003690573	ENSG00000144021	CIAO1	-0.507346	-3.12377	0.00194737	0.101234	PG1
ENSE00003459187_ENSE00001198081	ENSG00000162236	STX5	0.250838	3.10886	0.0019496	0.101234	PG1
ENSE00001156866_ENSE00001156866	ENSG00000169251	NMD3	-0.352597	-3.11168	0.00194782	0.101234	PG1
ENSE00001250989_ENSE00001250974	ENSG00000180448	ARHGAP45	0.533174	3.18525	0.00194658	0.101234	PG1
ENSE00002915963_ENSE00002915963	ENSG00000180448	ARHGAP45	-0.533174	-3.18525	0.00194658	0.101234	PG1
ENSE00003690638_ENSE00003690638	ENSG00000163611	SPICE1	-0.40143	-3.11249	0.00195415	0.101381	PG1
ENSE00003790833_ENSE00003790833	ENSG00000090273	NUDC	0.261969	3.10847	0.00195827	0.101505	PG1
ENSE00001012602_ENSE00001012592	ENSG00000153827	TRIP12	0.251097	3.12029	0.00196007	0.101508	PG1
ENSE00003533663_ENSE00003533663	ENSG00000120899	PTK2B	-0.350636	-3.09908	0.00197382	0.101801	PG1
ENSE00001910979_ENSE00001910979	ENSG00000134453	RBM17	-0.350308	-3.1045	0.00196786	0.101801	PG1
ENSE00001016118_ENSE00001016118	ENSG00000154473	BUB3	-0.383805	-3.10796	0.00197301	0.101801	PG1
ENSE00001180988_ENSE00001180983	ENSG00000163872	YEATS2	0.368836	3.10161	0.00197439	0.101801	PG1
ENSE00001184185_ENSE00001184185	ENSG00000176986	SEC24C	-0.335873	-3.10042	0.00197174	0.101801	PG1
ENSE00000671279_ENSE00000671279	ENSG00000106399	RPA3	-0.530339	-3.11559	0.00197643	0.101817	PG1
ENSE00003538452_ENSE00003538452	ENSG00000111669	TPI1	-0.359385	-3.10301	0.00198209	0.101866	PG1
ENSE00003795770_ENSE00003793011	ENSG00000162688	AGL	-0.318403	-3.09577	0.00198513	0.101866	PG1
ENSE00003602623_ENSE00003602623	ENSG00000163166	IWS1	-0.468351	-3.10438	0.00197984	0.101866	PG1
ENSE00003635583_ENSE00003635583	ENSG00000174744	BRMS1	-0.389691	-3.11395	0.00198607	0.101866	PG1
ENSE00001776257_ENSE00001640335	ENSG00000198160	MIER1	-0.342016	-3.10308	0.00198306	0.101866	PG1
ENSE00003659876_ENSE00003654818	ENSG00000124641	MED20	-0.705113	-3.13105	0.00199906	0.102411	PG1
ENSE00003665268_ENSE00003665268	ENSG00000138639	ARHGAP24	-0.339681	-3.10102	0.0020002	0.102411	PG1
ENSE00001068225_ENSE00001068221	ENSG00000047410	TPR	-0.463661	-3.09122	0.00200833	0.102684	PG1
ENSE00001271679_ENSE00001271679	ENSG00000065613	SLK	-0.328191	-3.09679	0.00200903	0.102684	PG1
ENSE00000938013_ENSE00000938013	ENSG00000135108	FBXO21	0.591285	3.1065	0.0020157	0.102936	PG1
ENSE00001707705_ENSE00001603176	ENSG00000100345	MYH9	0.345247	3.08912	0.00202338	0.103238	PG1
ENSE00000848070_ENSE00001009209	ENSG00000010017	RANBP9	-0.370033	-3.09978	0.00202679	0.103322	PG1
ENSE00002058217_ENSE00002058217	ENSG00000047579	DTNBP1	-0.502655	-3.10511	0.00203222	0.103419	PG1
ENSE00003532614_ENSE00003595886	ENSG00000157045	NTAN1	0.415502	3.10218	0.00203212	0.103419	PG1
ENSE00003556745_ENSE00003556745	ENSG00000055609	KMT2C	0.404567	3.09588	0.00203886	0.103599	PG1
ENSE00003513192_ENSE00003513192	ENSG00000134265	NAPG	-0.310485	-3.09625	0.00204105	0.103599	PG1
ENSE00001135625_ENSE00001135625	ENSG00000168906	MAT2A	0.320072	3.09805	0.00203955	0.103599	PG1
ENSE00003690813_ENSE00003690813	ENSG00000110321	EIF4G2	-0.347763	-3.08701	0.00205629	0.104282	PG1
ENSE00003651428_ENSE00003651428	ENSG00000163636	PSMD6	-0.349018	-3.0925	0.00206104	0.104433	PG1
ENSE00003468323_ENSE00003664439	ENSG00000108588	CCDC47	-0.362764	-3.09317	0.00206364	0.104475	PG1
ENSE00003787314_ENSE00003787314	ENSG00000137944	KYAT3	-0.436482	-3.09157	0.00206847	0.104629	PG1
ENSE00003558994_ENSE00003558994	ENSG00000105619	TFPT	0.39932	3.12216	0.00208249	0.105048	PG1
ENSE00003614774_ENSE00003608765	ENSG00000106638	TBL2	-0.673109	-3.10592	0.0020822	0.105048	PG1
ENSE00003621323_ENSE00003621323	ENSG00000196712	NF1	0.614395	3.08773	0.00208253	0.105048	PG1
ENSE00003611595_ENSE00000687873	ENSG00000197265	GTF2E2	-0.307834	-3.09183	0.00208571	0.105048	PG1
ENSE00003540396_ENSE00003540396	ENSG00000198399	ITSN2	0.343419	3.08132	0.00208474	0.105048	PG1
ENSE00003567674_ENSE00003567674	ENSG00000170266	GLB1	-0.385097	-3.09479	0.00208756	0.105051	PG1
ENSE00001057852_ENSE00001057852	ENSG00000110713	NUP98	-0.408891	-3.08038	0.00209288	0.105138	PG1
ENSE00001710025_ENSE00003617550	ENSG00000125676	THOC2	0.369218	3.081	0.00209282	0.105138	PG1
ENSE00001780772_ENSE00001798824	ENSG00000072501	SMC1A	-0.321228	-3.07889	0.00210103	0.105368	PG1
ENSE00000712381_ENSE00000712384	ENSG00000079785	DDX1	-0.338807	-3.08058	0.00209975	0.105368	PG1
ENSE00003692700_ENSE00003692700	ENSG00000075415	SLC25A3	0.355431	3.09324	0.00210629	0.105541	PG1
ENSE00000655672_ENSE00000655672	ENSG00000176619	LMNB2	-0.363541	-3.08266	0.0021095	0.105612	PG1
ENSE00002468381_ENSE00002468381	ENSG00000153107	ANAPC1	0.431339	3.07827	0.00211459	0.105777	PG1
ENSE00003663834_ENSE00003498334	ENSG00000133884	DPF2	-0.678328	-3.08592	0.00212358	0.106084	PG1
ENSE00003663250_ENSE00003663250	ENSG00000156170	NDUFAF6	0.511539	3.09625	0.00212436	0.106084	PG1
ENSE00003582868_ENSE00000688472	ENSG00000125149	C16orf70	-0.385889	-3.08795	0.00213342	0.106446	PG1
ENSE00003472747_ENSE00003613132	ENSG00000110700	RPS13	-0.29165	-3.09186	0.00213713	0.106541	PG1
ENSE00003275456_ENSE00003275456	ENSG00000166888	STAT6	0.394063	3.07712	0.00214253	0.106719	PG1
ENSE00003575081_ENSE00003575081	ENSG00000100359	SGSM3	0.388435	3.10885	0.00214668	0.106835	PG1
ENSE00003675385_ENSE00003675385	ENSG00000089820	ARHGAP4	0.407132	3.0746	0.00215149	0.106899	PG1
ENSE00003583569_ENSE00003583569	ENSG00000137692	DCUN1D5	-0.338286	-3.08872	0.0021516	0.106899	PG1
ENSE00003652248_ENSE00003652248	ENSG00000081019	RSBN1	-0.516609	-3.08228	0.00215871	0.107161	PG1
ENSE00003496437_ENSE00003496437	ENSG00000108344	PSMD3	-0.36921	-3.07608	0.0021654	0.107403	PG1
ENSE00001108598_ENSE00001108598	ENSG00000155980	KIF5A	1.09107	3.1309	0.00218212	0.10814	PG1
ENSE00003590475_ENSE00003592728	ENSG00000103197	TSC2	0.332967	3.06842	0.0021996	0.108731	PG1
ENSE00003573962_ENSE00003613179	ENSG00000166747	AP1G1	-0.3631	-3.06975	0.00219875	0.108731	PG1
ENSE00001208491_ENSE00003624657	ENSG00000169410	PTPN9	-0.617206	-3.07801	0.00219629	0.108731	PG1
ENSE00001139044_ENSE00001139037	ENSG00000146085	MUT	-0.6343	-3.07158	0.00220283	0.108799	PG1
ENSE00003463206_ENSE00003619858	ENSG00000087191	PSMC5	-0.313124	-3.07117	0.00220939	0.108848	PG1
ENSE00003594754_ENSE00003572282	ENSG00000130254	SAFB2	0.461072	3.06998	0.00220825	0.108848	PG1
ENSE00003520023_ENSE00003520023	ENSG00000204351	SKIV2L	-0.392864	-3.06565	0.00220721	0.108848	PG1
ENSE00001455196_ENSE00001455196	ENSG00000101882	NKAP	0.502805	3.08429	0.00221388	0.108978	PG1
ENSE00001770857_ENSE00001801761	ENSG00000005007	UPF1	-0.302338	-3.06404	0.00222439	0.109403	PG1
ENSE00003735440_ENSE00003719829	ENSG00000112081	SRSF3	0.518302	3.09939	0.00223254	0.109712	PG1
ENSE00003594862_ENSE00003594862	ENSG00000124067	SLC12A4	0.456136	3.09954	0.00223805	0.109891	PG1
ENSE00000818673_ENSE00000818672	ENSG00000120899	PTK2B	-0.391363	-3.06075	0.0022433	0.109965	PG1
ENSE00003461811_ENSE00003461811	ENSG00000140688	C16orf58	-0.302285	-3.07404	0.00224235	0.109965	PG1
ENSE00001418691_ENSE00001416942	ENSG00000149600	COMMD7	-0.469924	-3.07733	0.00226096	0.110738	PG1
ENSE00003475759_ENSE00003475759	ENSG00000243725	TTC4	0.423849	3.06736	0.00226318	0.110754	PG1
ENSE00000896213_ENSE00000896210	ENSG00000130764	LRRC47	0.332214	3.06668	0.00226849	0.110823	PG1
ENSE00003658082_ENSE00000939790	ENSG00000130779	CLIP1	0.393162	3.10321	0.00226905	0.110823	PG1
ENSE00003524915_ENSE00003524915	ENSG00000149273	RPS3	-0.22508	-3.06819	0.00227025	0.110823	PG1
ENSE00001276429_ENSE00001276429	ENSG00000156515	HK1	-0.34228	-3.0581	0.00227562	0.110993	PG1
ENSE00003579086_ENSE00003642171	ENSG00000145715	RASA1	-0.444704	-3.05569	0.00228305	0.111079	PG1
ENSE00001792355_ENSE00003492006	ENSG00000175792	RUVBL1	-0.24494	-3.06077	0.00228048	0.111079	PG1
ENSE00003510427_ENSE00003510427	ENSG00000186660	ZFP91	-0.477122	-3.07105	0.00228306	0.111079	PG1
ENSE00003617072_ENSE00003510517	ENSG00000142765	SYTL1	0.471966	3.0661	0.00228585	0.111122	PG1
ENSE00000931012_ENSE00000931012	ENSG00000137815	RTF1	0.350888	3.05679	0.00228906	0.111186	PG1
ENSE00000904408_ENSE00000904408	ENSG00000132466	ANKRD17	-0.360769	-3.06062	0.00229912	0.111582	PG1
ENSE00003654195_ENSE00003471550	ENSG00000013275	PSMC4	-0.296698	-3.05652	0.00230366	0.11171	PG1
ENSE00003509192_ENSE00003559390	ENSG00000137145	DENND4C	-0.561953	-3.05266	0.00230708	0.111784	PG1
ENSE00003692859_ENSE00003692859	ENSG00000164330	EBF1	0.717824	3.07417	0.00231417	0.112035	PG1
ENSE00003485584_ENSE00003485584	ENSG00000123338	NCKAP1L	-0.42	-3.05072	0.00231805	0.11213	PG1
ENSE00003540503_ENSE00003599724	ENSG00000114742	WDR48	-0.3346	-3.05532	0.0023221	0.112233	PG1
ENSE00003568388_ENSE00003568388	ENSG00000168397	ATG4B	-0.488032	-3.06146	0.00232997	0.112521	PG1
ENSE00003492441_ENSE00000717490	ENSG00000003056	M6PR	0.646258	3.06907	0.00233403	0.112532	PG1
ENSE00003521419_ENSE00003567260	ENSG00000099991	CABIN1	-0.390372	-3.04848	0.00233329	0.112532	PG1
ENSE00003592756_ENSE00003532660	ENSG00000100612	DHRS7	-0.409264	-3.06558	0.00233713	0.112589	PG1
ENSE00003548325_ENSE00003548325	ENSG00000008018	PSMB1	-0.426729	-3.06292	0.00234132	0.112699	PG1
ENSE00002080246_ENSE00003514801	ENSG00000161904	LEMD2	0.424882	3.05687	0.00234531	0.112798	PG1
ENSE00003498513_ENSE00003602753	ENSG00000158850	B4GALT3	-0.738585	-3.09656	0.00234862	0.112865	PG1
ENSE00003585186_ENSE00003585186	ENSG00000123154	WDR83	-0.293981	-3.06722	0.00235374	0.113018	PG1
ENSE00003599993_ENSE00003599993	ENSG00000125676	THOC2	-0.444886	-3.04487	0.00235999	0.113174	PG1
ENSE00003538828_ENSE00003553322	ENSG00000198887	SMC5	-0.366323	-3.04555	0.00236086	0.113174	PG1
ENSE00003481298_ENSE00003481298	ENSG00000080371	RAB21	-0.415659	-3.05563	0.00238446	0.114213	PG1
ENSE00000942434_ENSE00000942434	ENSG00000128829	EIF2AK4	0.669665	3.04311	0.00239838	0.114692	PG1
ENSE00000976290_ENSE00000976290	ENSG00000198286	CARD11	-0.387704	-3.04008	0.00239818	0.114692	PG1
ENSE00003661838_ENSE00003661838	ENSG00000113368	LMNB1	-0.276943	-3.04335	0.00240305	0.114776	PG1
ENSE00000956033_ENSE00001460205	ENSG00000116560	SFPQ	0.350427	3.04346	0.00240531	0.114776	PG1
ENSE00000707175_ENSE00000707175	ENSG00000134996	OSTF1	0.366554	3.05314	0.00240796	0.114776	PG1
ENSE00003790750_ENSE00003633970	ENSG00000178927	C17orf62	0.350597	3.06577	0.00240667	0.114776	PG1
ENSE00003527892_ENSE00003524743	ENSG00000178538	CA8	-1.5059	-3.06394	0.00241339	0.114942	PG1
ENSE00003490354_ENSE00003496624	ENSG00000125753	VASP	0.472478	3.04493	0.00241908	0.115026	PG1
ENSE00003691879_ENSE00003691879	ENSG00000253729	PRKDC	-0.351149	-3.03447	0.00241819	0.115026	PG1
ENSE00001049981_ENSE00001862266	ENSG00000138496	PARP9	-0.448682	-3.04662	0.00242617	0.115269	PG1
ENSE00003498626_ENSE00003498626	ENSG00000107099	DOCK8	-0.375695	-3.03465	0.00243012	0.115364	PG1
ENSE00001420000_ENSE00001420000	ENSG00000113300	CNOT6	-0.54298	-3.06008	0.00243661	0.115392	PG1
ENSE00003597532_ENSE00003635662	ENSG00000168090	COPS6	-0.340938	-3.0447	0.00243405	0.115392	PG1
ENSE00000987095_ENSE00000987095	ENSG00000197746	PSAP	-0.485038	-3.05115	0.00243565	0.115392	PG1
ENSE00003585650_ENSE00003601886	ENSG00000141971	MVB12A	0.787952	3.07555	0.00245155	0.116006	PG1
ENSE00003532476_ENSE00003653666	ENSG00000125755	SYMPK	-0.276364	-3.03264	0.00245421	0.116038	PG1
ENSE00001107838_ENSE00003602918	ENSG00000088832	FKBP1A	-0.345562	-3.06036	0.00245694	0.116074	PG1
ENSE00001610908_ENSE00001610908	ENSG00000136937	NCBP1	-0.545558	-3.03519	0.00245934	0.116094	PG1
ENSE00003686005_ENSE00003686005	ENSG00000100083	GGA1	-0.474835	-3.04014	0.00246726	0.116206	PG1
ENSE00000909276_ENSE00000909276	ENSG00000122359	ANXA11	0.371903	3.03553	0.00246767	0.116206	PG1
ENSE00000939889_ENSE00000939890	ENSG00000139722	VPS37B	-1.29915	-3.04849	0.00246727	0.116206	PG1
ENSE00001124237_ENSE00001124237	ENSG00000174373	RALGAPA1	0.304423	3.03256	0.00247073	0.116257	PG1
ENSE00000796420_ENSE00001909196	ENSG00000118197	DDX59	0.28653	3.04156	0.00247597	0.11641	PG1
ENSE00001202827_ENSE00000749617	ENSG00000110063	DCPS	0.435788	3.04115	0.00248233	0.116528	PG1
ENSE00001124815_ENSE00001124812	ENSG00000126067	PSMB2	0.464428	3.03981	0.00248245	0.116528	PG1
ENSE00001075522_ENSE00001075522	ENSG00000163510	CWC22	0.344307	3.0334	0.00248596	0.1166	PG1
ENSE00000743131_ENSE00000743131	ENSG00000116649	SRM	-0.359565	-3.03855	0.00249841	0.11709	PG1
ENSE00001188800_ENSE00002167171	ENSG00000254986	DPP3	0.348154	3.02862	0.00250147	0.11714	PG1
ENSE00003521595_ENSE00003521595	ENSG00000110442	COMMD9	-0.473822	-3.0456	0.00250591	0.117254	PG1
ENSE00002513777_ENSE00003554663	ENSG00000100722	ZC3H14	0.420699	3.05594	0.00252125	0.11783	PG1
ENSE00003562898_ENSE00003562898	ENSG00000140553	UNC45A	0.369955	3.02772	0.00252224	0.11783	PG1
ENSE00003569771_ENSE00003552314	ENSG00000116337	AMPD2	-0.488459	-3.02828	0.00252927	0.118065	PG1
ENSE00003638267_ENSE00003642339	ENSG00000107643	MAPK8	-0.574194	-3.04335	0.00253235	0.118114	PG1
ENSE00003599579_ENSE00003648617	ENSG00000116191	RALGPS2	-0.404736	-3.02752	0.00253723	0.118248	PG1
ENSE00001026003_ENSE00001026003	ENSG00000148843	PDCD11	-0.411063	-3.02143	0.00254208	0.11838	PG1
ENSE00003521933_ENSE00003521933	ENSG00000186350	RXRA	-0.625625	-3.03717	0.00254465	0.118406	PG1
ENSE00001497523_ENSE00003493726	ENSG00000101596	SMCHD1	0.427325	3.0194	0.00255037	0.118479	PG1
ENSE00003524990_ENSE00003524990	ENSG00000136051	WASHC4	-0.38052	-3.02207	0.00255429	0.118479	PG1
ENSE00003650111_ENSE00003691447	ENSG00000164330	EBF1	-0.752504	-3.04362	0.00255426	0.118479	PG1
ENSE00001313449_ENSE00001313449	ENSG00000183814	LIN9	0.327442	3.02959	0.00254999	0.118479	PG1
ENSE00003540221_ENSE00003683573	ENSG00000104738	MCM4	-0.705529	-3.02215	0.00257195	0.118922	PG1
ENSE00003674590_ENSE00003543371	ENSG00000134684	YARS	-0.306846	-3.02115	0.00257026	0.118922	PG1
ENSE00002527023_ENSE00002474218	ENSG00000165733	BMS1	0.383866	3.02041	0.00257152	0.118922	PG1
ENSE00003574347_ENSE00003556356	ENSG00000177879	AP3S1	-0.319163	-3.03986	0.00257081	0.118922	PG1
ENSE00001629347_ENSE00001681584	ENSG00000130653	PNPLA7	0.449739	3.01915	0.00260909	0.120434	PG1
ENSE00003619178_ENSE00003619178	ENSG00000161533	ACOX1	0.460424	3.02035	0.00261081	0.120434	PG1
ENSE00001095491_ENSE00001455927	ENSG00000165688	PMPCA	-0.37362	-3.02084	0.00260721	0.120434	PG1
ENSE00000659352_ENSE00003623203	ENSG00000100596	SPTLC2	-0.653124	-3.01961	0.00261745	0.120622	PG1
ENSE00003790402_ENSE00003611072	ENSG00000111348	ARHGDIB	-0.483922	-3.02944	0.00261901	0.120622	PG1
ENSE00001148802_ENSE00003683434	ENSG00000112992	NNT	-0.457241	-3.01519	0.00263428	0.12123	PG1
ENSE00001032264_ENSE00001032264	ENSG00000196943	NOP9	0.651699	3.01891	0.00264246	0.121512	PG1
ENSE00003473471_ENSE00003473471	ENSG00000106638	TBL2	0.487281	3.03181	0.00264767	0.121573	PG1
ENSE00003707678_ENSE00001584598	ENSG00000221823	PPP3R1	-0.404558	-3.03204	0.00264794	0.121573	PG1
ENSE00003524523_ENSE00003489631	ENSG00000065559	MAP2K4	0.626947	3.01696	0.00265302	0.121616	PG1
ENSE00000845284_ENSE00000845284	ENSG00000124126	PREX1	0.431284	3.00923	0.00265204	0.121616	PG1
ENSE00003666371_ENSE00003666371	ENSG00000070785	EIF2B3	-0.324031	-3.01496	0.00265753	0.121633	PG1
ENSE00001547769_ENSE00003574347	ENSG00000177879	AP3S1	0.334054	3.02969	0.00265626	0.121633	PG1
ENSE00003652108_ENSE00003575057	ENSG00000131051	RBM39	0.303592	3.01178	0.0026703	0.122122	PG1
ENSE00003567361_ENSE00003567361	ENSG00000100697	DICER1	-0.378799	-3.00906	0.00267601	0.122164	PG1
ENSE00000777388_ENSE00000777388	ENSG00000117528	ABCD3	-0.431856	-3.01184	0.00267877	0.122164	PG1
ENSE00003639961_ENSE00003639961	ENSG00000132680	KHDC4	-0.316553	-3.0137	0.00268162	0.122164	PG1
ENSE00003564408_ENSE00003579561	ENSG00000153317	ASAP1	-0.375835	-3.0125	0.00267842	0.122164	PG1
ENSE00001400461_ENSE00003547318	ENSG00000168488	ATXN2L	0.313346	3.00983	0.00268071	0.122164	PG1
ENSE00001181605_ENSE00001181598	ENSG00000175220	ARHGAP1	0.424411	3.0102	0.00269254	0.122566	PG1
ENSE00003530497_ENSE00003526105	ENSG00000083444	PLOD1	-0.474928	-3.03336	0.00270945	0.122916	PG1
ENSE00000661197_ENSE00000661198	ENSG00000101350	KIF3B	0.352639	3.01617	0.00271321	0.122916	PG1
ENSE00000747019_ENSE00000747017	ENSG00000115808	STRN	-0.316823	-3.00531	0.00270684	0.122916	PG1
ENSE00003683575_ENSE00003683575	ENSG00000131051	RBM39	-0.393302	-3.00777	0.00270546	0.122916	PG1
ENSE00003499450_ENSE00003664171	ENSG00000134108	ARL8B	-0.73084	-3.02339	0.0027149	0.122916	PG1
ENSE00003654849_ENSE00003654849	ENSG00000164306	PRIMPOL	0.313164	3.03137	0.00271482	0.122916	PG1
ENSE00001695683_ENSE00001712256	ENSG00000170004	CHD3	0.814325	3.00478	0.00270271	0.122916	PG1
ENSE00001320499_ENSE00001320499	ENSG00000184575	XPOT	0.352706	3.00436	0.00272126	0.123109	PG1
ENSE00000708086_ENSE00000708086	ENSG00000106245	BUD31	-0.779173	-3.02661	0.00272658	0.123255	PG1
ENSE00001191685_ENSE00001191685	ENSG00000173327	MAP3K11	-0.332929	-3.03237	0.00273081	0.123351	PG1
ENSE00003731045_ENSE00003731045	ENSG00000154710	RABGEF1	-0.312782	-3.00844	0.00274688	0.123791	PG1
ENSE00002064102_ENSE00002064102	ENSG00000170390	DCLK2	-0.671203	-3.00384	0.00274467	0.123791	PG1
ENSE00003605121_ENSE00003605121	ENSG00000188906	LRRK2	-0.485445	-2.99779	0.00274523	0.123791	PG1
ENSE00001167982_ENSE00001102875	ENSG00000060069	CTDP1	-0.482853	-3.00434	0.00276015	0.124294	PG1
ENSE00001278662_ENSE00001053698	ENSG00000110367	DDX6	0.327771	2.99987	0.0027641	0.124376	PG1
ENSE00001102270_ENSE00001102268	ENSG00000138279	ANXA7	-0.389229	-3.00421	0.00276933	0.124516	PG1
ENSE00003568047_ENSE00003568047	ENSG00000113240	CLK4	0.367281	3.01097	0.00277416	0.124542	PG1
ENSE00000776468_ENSE00000776468	ENSG00000152127	MGAT5	0.43173	3.0222	0.00277267	0.124542	PG1
ENSE00002119265_ENSE00000981104	ENSG00000120526	NUDCD1	-0.353239	-3.00186	0.00277898	0.124663	PG1
ENSE00003494644_ENSE00003494644	ENSG00000120725	SIL1	-0.607621	-3.0375	0.00278173	0.124691	PG1
ENSE00000897775_ENSE00003610513	ENSG00000067596	DHX8	0.245514	2.99555	0.00278515	0.124749	PG1
ENSE00001090825_ENSE00001090813	ENSG00000155827	RNF20	0.291314	2.9947	0.00278783	0.124774	PG1
ENSE00003507692_ENSE00003507692	ENSG00000184575	XPOT	0.351702	2.99581	0.00279806	0.125136	PG1
ENSE00002496027_ENSE00002462902	ENSG00000107554	DNMBP	0.336317	2.99381	0.00281023	0.125489	PG1
ENSE00003596257_ENSE00003468049	ENSG00000122565	CBX3	-0.430876	-3.00514	0.00280997	0.125489	PG1
ENSE00000845483_ENSE00000845483	ENSG00000124198	ARFGEF2	-0.309029	-2.99103	0.00281566	0.125636	PG1
ENSE00003689693_ENSE00003564427	ENSG00000138363	ATIC	0.335981	2.99014	0.00283517	0.126411	PG1
ENSE00003540893_ENSE00003540893	ENSG00000079246	XRCC5	-0.317524	-2.98875	0.0028425	0.126556	PG1
ENSE00001333802_ENSE00001403709	ENSG00000170291	ELP5	0.389337	3.02281	0.00284482	0.126556	PG1
ENSE00003633704_ENSE00003633704	ENSG00000173064	HECTD4	-0.367836	-2.98953	0.00284489	0.126556	PG1
ENSE00003496168_ENSE00003496168	ENSG00000163631	ALB	0.590867	2.99078	0.00284819	0.126606	PG1
ENSE00003586424_ENSE00003501754	ENSG00000109111	SUPT6H	-0.314896	-2.98498	0.00286291	0.127165	PG1
ENSE00000933728_ENSE00000933728	ENSG00000042286	AIFM2	0.545072	3.02059	0.00286851	0.127221	PG1
ENSE00003491856_ENSE00003491856	ENSG00000094631	HDAC6	-0.64073	-2.99325	0.00286852	0.127221	PG1
ENSE00000905039_ENSE00000905038	ENSG00000122218	COPA	0.496681	2.98479	0.00287411	0.127332	PG1
ENSE00001052416_ENSE00001052416	ENSG00000160445	ZER1	-0.428451	-2.99631	0.00287538	0.127332	PG1
ENSE00002254055_ENSE00002254055	ENSG00000137200	CMTR1	0.478331	2.98505	0.00288817	0.127803	PG1
ENSE00003553809_ENSE00003553809	ENSG00000100347	SAMM50	-0.39856	-2.98671	0.00289329	0.127933	PG1
ENSE00000854696_ENSE00000854696	ENSG00000087302	RTRAF	-0.376441	-2.98763	0.00290562	0.12795	PG1
ENSE00003525591_ENSE00003566872	ENSG00000124784	RIOK1	-0.367233	-2.99114	0.00290825	0.12795	PG1
ENSE00001810209_ENSE00001810209	ENSG00000140265	ZSCAN29	0.354224	3.04748	0.00290851	0.12795	PG1
ENSE00003573381_ENSE00003573381	ENSG00000175216	CKAP5	-0.300526	-2.98121	0.00289594	0.12795	PG1
ENSE00003572127_ENSE00003572127	ENSG00000187555	USP7	-0.305887	-2.97992	0.00290896	0.12795	PG1
ENSE00003527964_ENSE00003615064	ENSG00000196305	IARS	-0.462599	-2.98093	0.00290768	0.12795	PG1
ENSE00000900724_ENSE00000900722	ENSG00000197724	PHF2	-0.33051	-2.98387	0.00290582	0.12795	PG1
ENSE00000923401_ENSE00000923400	ENSG00000136167	LCP1	0.414225	2.98261	0.00291423	0.128086	PG1
ENSE00003500121_ENSE00003615354	ENSG00000089053	ANAPC5	-0.43907	-2.98411	0.00292134	0.128207	PG1
ENSE00003540524_ENSE00003540524	ENSG00000184117	NIPSNAP1	-0.40871	-2.99002	0.00291949	0.128207	PG1
ENSE00003604637_ENSE00003604637	ENSG00000104408	EIF3E	-0.339673	-2.98279	0.00292446	0.128248	PG1
ENSE00000676100_ENSE00000676100	ENSG00000090339	ICAM1	0.483064	3.00228	0.00294817	0.129094	PG1
ENSE00000840711_ENSE00000840711	ENSG00000123636	BAZ2B	-0.486853	-2.99511	0.00294669	0.129094	PG1
ENSE00003563469_ENSE00003563469	ENSG00000129472	RAB2B	-0.392072	-2.99415	0.00296206	0.129606	PG1
ENSE00001769422_ENSE00001769422	ENSG00000107890	ANKRD26	-0.392085	-2.99215	0.00297224	0.129955	PG1
ENSE00000956591_ENSE00000956591	ENSG00000198815	FOXJ3	-0.33049	-2.99864	0.00298023	0.130207	PG1
ENSE00003547803_ENSE00001163794	ENSG00000115956	PLEK	-0.46081	-2.9841	0.00298533	0.130236	PG1
ENSE00003468321_ENSE00003496485	ENSG00000116171	SCP2	-0.466212	-2.97814	0.00298312	0.130236	PG1
ENSE00001100225_ENSE00001100217	ENSG00000166145	SPINT1	-0.620018	-3.00596	0.00298873	0.130287	PG1
ENSE00001102096_ENSE00001102096	ENSG00000122882	ECD	-0.444008	-2.99854	0.00299595	0.130505	PG1
ENSE00001383860_ENSE00001383860	ENSG00000151893	CACUL1	-0.392445	-2.99545	0.00300304	0.130685	PG1
ENSE00003577332_ENSE00003564822	ENSG00000160214	RRP1	0.355545	2.97637	0.00300452	0.130685	PG1
ENSE00003669324_ENSE00003661640	ENSG00000171853	TRAPPC12	-0.35402	-2.97765	0.00301267	0.130942	PG1
ENSE00001734505_ENSE00001734505	ENSG00000057608	GDI2	0.326859	2.97231	0.00303277	0.131232	PG1
ENSE00001944481_ENSE00001944481	ENSG00000122257	RBBP6	-0.285689	-2.97325	0.00303183	0.131232	PG1
ENSE00000831294_ENSE00000831294	ENSG00000137992	DBT	-0.295194	-2.97635	0.00302982	0.131232	PG1
ENSE00003507528_ENSE00003507528	ENSG00000138750	NUP54	-0.25354	-2.97484	0.0030302	0.131232	PG1
ENSE00000959081_ENSE00000959081	ENSG00000143294	PRCC	0.457791	2.98255	0.00302976	0.131232	PG1
ENSE00001044549_ENSE00001044549	ENSG00000143437	ARNT	-0.37375	-2.97599	0.00302793	0.131232	PG1
ENSE00002240137_ENSE00002240137	ENSG00000186635	ARAP1	0.306597	2.96697	0.00304448	0.131642	PG1
ENSE00001922759_ENSE00001922759	ENSG00000090054	SPTLC1	0.356977	2.97272	0.00305297	0.131912	PG1
ENSE00003663990_ENSE00003663990	ENSG00000176248	ANAPC2	0.603765	2.97406	0.00306048	0.132139	PG1
ENSE00003587374_ENSE00003587819	ENSG00000155189	AGPAT5	0.571081	2.97496	0.00307649	0.132573	PG1
ENSE00001038788_ENSE00001038788	ENSG00000158417	EIF5B	0.397675	2.96452	0.00307298	0.132573	PG1
ENSE00001696254_ENSE00001747856	ENSG00000198399	ITSN2	0.492583	2.96299	0.0030773	0.132573	PG1
ENSE00003603857_ENSE00003531720	ENSG00000036549	NA	-0.351772	-2.98097	0.0030917	0.132998	PG1
ENSE00003599574_ENSE00003599574	ENSG00000115232	ITGA4	-0.885923	-2.9723	0.00308992	0.132998	PG1
ENSE00003602356_ENSE00003602356	ENSG00000012124	CD22	-0.825701	-2.97007	0.00309637	0.133003	PG1
ENSE00003784191_ENSE00003540339	ENSG00000215021	PHB2	0.431432	2.96717	0.00309434	0.133003	PG1
ENSE00003604365_ENSE00003604365	ENSG00000158006	PAFAH2	0.590829	2.98654	0.00310921	0.133457	PG1
ENSE00000963283_ENSE00000963284	ENSG00000144028	SNRNP200	-0.396775	-2.95779	0.00311829	0.133749	PG1
ENSE00003468427_ENSE00003572157	ENSG00000104980	TIMM44	-0.453206	-2.96297	0.00312316	0.13386	PG1
ENSE00001818178_ENSE00001818178	ENSG00000069849	ATP1B3	-0.309123	-2.97201	0.00313082	0.133993	PG1
ENSE00001071817_ENSE00000963239	ENSG00000144028	SNRNP200	-0.355294	-2.95669	0.0031294	0.133993	PG1
ENSE00003666308_ENSE00003666308	ENSG00000111300	NAA25	-0.352431	-2.95854	0.00314991	0.134443	PG1
ENSE00003487994_ENSE00003548507	ENSG00000132780	NASP	-0.804898	-3.01071	0.00315051	0.134443	PG1
ENSE00002452352_ENSE00002452352	ENSG00000152818	UTRN	0.459966	2.95537	0.00315043	0.134443	PG1
ENSE00003607995_ENSE00003607995	ENSG00000197785	ATAD3A	0.351241	2.97183	0.00315031	0.134443	PG1
ENSE00003471071_ENSE00003471071	ENSG00000115808	STRN	-0.350053	-2.95748	0.00316091	0.134691	PG1
ENSE00001095187_ENSE00003789960	ENSG00000165661	QSOX2	0.340207	2.961	0.0031598	0.134691	PG1
ENSE00003609405_ENSE00003518125	ENSG00000023697	DERA	0.328661	2.96188	0.00317014	0.134731	PG1
ENSE00003503131_ENSE00003648210	ENSG00000075292	ZNF638	-0.274206	-2.95735	0.00317161	0.134731	PG1
ENSE00000791356_ENSE00000791356	ENSG00000081277	PKP1	-1.08734	-3.05482	0.00317334	0.134731	PG1
ENSE00003470076_ENSE00003470076	ENSG00000081277	PKP1	1.08734	3.05482	0.00317334	0.134731	PG1
ENSE00003595926_ENSE00003595926	ENSG00000105397	TYK2	-0.521408	-2.95982	0.00316839	0.134731	PG1
ENSE00003557560_ENSE00003557560	ENSG00000131467	PSME3	0.395469	2.96034	0.00318157	0.134983	PG1
ENSE00003690245_ENSE00003626215	ENSG00000143149	ALDH9A1	0.421006	2.95684	0.00319189	0.135149	PG1
ENSE00001056165_ENSE00001056164	ENSG00000161057	PSMC2	-0.293215	-2.95477	0.00318822	0.135149	PG1
ENSE00003624347_ENSE00003624347	ENSG00000171097	KYAT1	-0.564661	-2.96156	0.00319239	0.135149	PG1
ENSE00003586315_ENSE00003586315	ENSG00000123737	EXOSC9	-0.505735	-2.96125	0.00319623	0.135214	PG1
ENSE00003666774_ENSE00003585737	ENSG00000137267	TUBB2A	-0.636228	-2.98919	0.00320514	0.135493	PG1
ENSE00003647746_ENSE00003647746	ENSG00000058600	POLR3E	-0.323961	-2.95794	0.00320988	0.13554	PG1
ENSE00003655273_ENSE00003533522	ENSG00000071626	DAZAP1	-0.596636	-2.96655	0.00322242	0.13554	PG1
ENSE00003670280_ENSE00003677141	ENSG00000080371	RAB21	-0.485218	-2.9627	0.00321723	0.13554	PG1
ENSE00003476420_ENSE00001323802	ENSG00000085719	CPNE3	0.46257	2.95416	0.00322184	0.13554	PG1
ENSE00001965395_ENSE00001965395	ENSG00000109270	LAMTOR3	0.299589	2.97608	0.00321334	0.13554	PG1
ENSE00003579435_ENSE00003656702	ENSG00000125505	MBOAT7	-0.727294	-2.97084	0.00321862	0.13554	PG1
ENSE00001128712_ENSE00001128703	ENSG00000170322	NFRKB	-0.327269	-2.9518	0.0032216	0.13554	PG1
ENSE00003496988_ENSE00003640744	ENSG00000182973	CNOT10	-0.704737	-2.9549	0.00322705	0.135638	PG1
ENSE00003578517_ENSE00003578517	ENSG00000166340	TPP1	-0.54934	-2.96114	0.00322981	0.135657	PG1
ENSE00001056160_ENSE00001056160	ENSG00000161057	PSMC2	-0.292741	-2.94999	0.0032376	0.135887	PG1
ENSE00000846474_ENSE00003482488	ENSG00000124380	SNRNP27	-0.266433	-2.97785	0.00324097	0.135931	PG1
ENSE00001626284_ENSE00003616079	ENSG00000130402	ACTN4	0.359251	2.96187	0.00325476	0.136408	PG1
ENSE00003550207_ENSE00001820854	ENSG00000153046	CDYL	-0.298962	-2.95899	0.00325701	0.136408	PG1
ENSE00003552626_ENSE00003552626	ENSG00000101624	CEP76	0.391324	2.96724	0.0032665	0.136611	PG1
ENSE00003517033_ENSE00003483740	ENSG00000105726	ATP13A1	0.376295	2.94716	0.00326441	0.136611	PG1
ENSE00003565286_ENSE00003553579	ENSG00000188906	LRRK2	-0.427272	-2.94334	0.00327572	0.136899	PG1
ENSE00003718871_ENSE00003718871	ENSG00000103415	HMOX2	-0.379331	-2.96437	0.00327812	0.136902	PG1
ENSE00000673638_ENSE00000673638	ENSG00000101811	CSTF2	-0.354706	-2.9574	0.00328379	0.137041	PG1
ENSE00003468521_ENSE00003520015	ENSG00000106290	TAF6	0.314113	2.9466	0.00330125	0.137465	PG1
ENSE00001227574_ENSE00001227561	ENSG00000114480	GBE1	-0.349554	-2.94587	0.00329782	0.137465	PG1
ENSE00003602070_ENSE00003602070	ENSG00000189091	SF3B3	-0.342156	-2.94231	0.00330332	0.137465	PG1
ENSE00003685051_ENSE00003561292	ENSG00000214753	HNRNPUL2	-0.325876	-2.94406	0.00329946	0.137465	PG1
ENSE00000809601_ENSE00000809601	ENSG00000008869	HEATR5B	0.372191	2.94001	0.00331851	0.137876	PG1
ENSE00001686754_ENSE00001686754	ENSG00000204560	DHX16	-0.344086	-2.94275	0.00331588	0.137876	PG1
ENSE00003602293_ENSE00003602293	ENSG00000240682	ISY1	-0.401334	-2.9513	0.00332025	0.137876	PG1
ENSE00003799100_ENSE00003799100	ENSG00000079999	KEAP1	-0.385932	-2.99341	0.00332675	0.137915	PG1
ENSE00000962631_ENSE00000962632	ENSG00000138095	LRPPRC	0.342591	2.93818	0.00332679	0.137915	PG1
ENSE00003580595_ENSE00003580595	ENSG00000160214	RRP1	0.351738	2.9445	0.00332823	0.137915	PG1
ENSE00003627292_ENSE00003504091	ENSG00000114054	PCCB	-0.360067	-2.9421	0.00333574	0.138128	PG1
ENSE00000805965_ENSE00003527854	ENSG00000070061	ELP1	0.452166	2.93765	0.00335123	0.138672	PG1
ENSE00001330591_ENSE00001329570	ENSG00000183049	CAMK1D	0.366204	2.94737	0.00335714	0.138819	PG1
ENSE00003476013_ENSE00003476013	ENSG00000008128	CDK11A	-0.557348	-2.97635	0.00337993	0.139662	PG1
ENSE00003543527_ENSE00003543527	ENSG00000120008	WDR11	-0.351066	-2.93451	0.00339535	0.140201	PG1
ENSE00003535336_ENSE00003535336	ENSG00000271601	LIX1L	-0.34672	-2.95897	0.00339976	0.140284	PG1
ENSE00001361276_ENSE00001033608	ENSG00000066777	ARFGEF1	-0.355388	-2.93421	0.00340313	0.140325	PG1
ENSE00003618492_ENSE00003618492	ENSG00000129353	SLC44A2	-0.617716	-2.94098	0.00342728	0.141168	PG1
ENSE00003546434_ENSE00003605813	ENSG00000161526	SAP30BP	0.447912	2.93777	0.0034284	0.141168	PG1
ENSE00003537831_ENSE00003537831	ENSG00000129667	RHBDF2	0.343946	2.94497	0.0034376	0.141448	PG1
ENSE00000785125_ENSE00000785125	ENSG00000065183	WDR3	-0.316959	-2.93009	0.0034423	0.141542	PG1
ENSE00000843141_ENSE00001108545	ENSG00000044446	PHKA2	-0.45245	-2.93085	0.00344991	0.141756	PG1
ENSE00003532928_ENSE00003532928	ENSG00000163539	CLASP2	-0.508529	-2.95468	0.00345845	0.142007	PG1
ENSE00001783521_ENSE00001783521	ENSG00000055917	PUM2	-0.312051	-2.93613	0.00346274	0.142084	PG1
ENSE00003609027_ENSE00003609027	ENSG00000074695	LMAN1	-0.399099	-2.93075	0.00347148	0.142343	PG1
ENSE00000772064_ENSE00003585817	ENSG00000085832	EPS15	-0.591344	-2.92749	0.00347511	0.142392	PG1
ENSE00003756210_ENSE00002341172	ENSG00000074054	CLASP1	-0.460878	-2.97828	0.00348869	0.142849	PG1
ENSE00000684678_ENSE00000684678	ENSG00000102900	NUP93	-0.302991	-2.92439	0.00349662	0.143074	PG1
ENSE00000958358_ENSE00000958358	ENSG00000143149	ALDH9A1	0.416891	2.92793	0.00350094	0.143151	PG1
ENSE00003630076_ENSE00003630597	ENSG00000150990	DHX37	-0.575411	-2.9252	0.00350776	0.143329	PG1
ENSE00003622781_ENSE00003622781	ENSG00000188906	LRRK2	-0.477454	-2.92027	0.00352741	0.144032	PG1
ENSE00001026243_ENSE00001026243	ENSG00000138175	ARL3	0.353915	2.93564	0.00353725	0.144333	PG1
ENSE00000933681_ENSE00000933681	ENSG00000107625	DDX50	0.276356	2.92424	0.00354587	0.144493	PG1
ENSE00001756559_ENSE00001827018	ENSG00000164924	YWHAZ	0.843918	2.93678	0.00354609	0.144493	PG1
ENSE00003591877_ENSE00003498217	ENSG00000005810	MYCBP2	-0.353518	-2.91612	0.00357184	0.144539	PG1
ENSE00001841762_ENSE00001160872	ENSG00000009954	BAZ1B	-0.500442	-2.92044	0.00355998	0.144539	PG1
ENSE00003675385_ENSE00003497479	ENSG00000089820	ARHGAP4	-0.386752	-2.9207	0.00355238	0.144539	PG1
ENSE00001244880_ENSE00000757171	ENSG00000113318	MSH3	-0.425893	-2.91766	0.00357142	0.144539	PG1
ENSE00000921378_ENSE00000921378	ENSG00000116906	GNPAT	0.429155	2.92443	0.00354993	0.144539	PG1
ENSE00003467116_ENSE00003677250	ENSG00000141012	GALNS	0.40674	2.93893	0.00356605	0.144539	PG1
ENSE00003543274_ENSE00003626639	ENSG00000148688	RPP30	0.448865	2.92565	0.00357059	0.144539	PG1
ENSE00001090815_ENSE00001090830	ENSG00000155827	RNF20	0.476082	2.91888	0.00356032	0.144539	PG1
ENSE00003655931_ENSE00003512314	ENSG00000185101	ANO9	0.433471	2.94496	0.00355897	0.144539	PG1
ENSE00003644528_ENSE00003477376	ENSG00000186566	GPATCH8	-0.352133	-2.92704	0.00356909	0.144539	PG1
ENSE00000825237_ENSE00000825236	ENSG00000060688	SNRNP40	0.392806	2.92245	0.0035821	0.144757	PG1
ENSE00003486424_ENSE00003604648	ENSG00000109118	PHF12	-0.352213	-2.93169	0.00358378	0.144757	PG1
ENSE00001159345_ENSE00003563677	ENSG00000138095	LRPPRC	-0.339851	-2.91468	0.00358709	0.144757	PG1
ENSE00001333626_ENSE00001333626	ENSG00000182173	TSEN54	-0.374217	-2.9378	0.00358576	0.144757	PG1
ENSE00003525607_ENSE00003525607	ENSG00000077147	TM9SF3	0.364919	2.92482	0.00359448	0.144788	PG1
ENSE00001004835_ENSE00001004832	ENSG00000152359	POC5	-0.370613	-2.92262	0.00359527	0.144788	PG1
ENSE00003597953_ENSE00003544291	ENSG00000197157	SND1	0.339506	2.91535	0.00359323	0.144788	PG1
ENSE00003634270_ENSE00003634270	ENSG00000130717	UCK1	-0.594453	-2.93242	0.00360221	0.144869	PG1
ENSE00003557208_ENSE00003557208	ENSG00000130939	UBE4B	-0.364293	-2.91706	0.00360049	0.144869	PG1
ENSE00001267224_ENSE00001267224	ENSG00000109919	MTCH2	-0.626021	-2.93762	0.00361277	0.145194	PG1
ENSE00003647289_ENSE00003491076	ENSG00000164330	EBF1	1.08136	2.93339	0.00362342	0.145522	PG1
ENSE00000922719_ENSE00000994627	ENSG00000120802	TMPO	0.35701	2.92284	0.00362963	0.145672	PG1
ENSE00003467431_ENSE00003683481	ENSG00000043093	DCUN1D1	-0.358766	-2.92915	0.00363852	0.145722	PG1
ENSE00002840621_ENSE00003626000	ENSG00000104907	TRMT1	-0.357425	-2.91963	0.0036408	0.145722	PG1
ENSE00003470998_ENSE00003470998	ENSG00000156467	UQCRB	-0.441296	-2.92929	0.00363696	0.145722	PG1
ENSE00003611443_ENSE00003611443	ENSG00000183605	SFXN4	-0.48689	-2.93489	0.00363877	0.145722	PG1
ENSE00003652998_ENSE00003571570	ENSG00000130024	PHF10	-0.410015	-2.9229	0.00364886	0.145944	PG1
ENSE00000986495_ENSE00000986495	ENSG00000148672	GLUD1	0.336274	2.91826	0.00365296	0.146009	PG1
ENSE00003680822_ENSE00003583930	ENSG00000083520	DIS3	0.356213	2.91047	0.00366532	0.146089	PG1
ENSE00001708115_ENSE00001708115	ENSG00000130254	SAFB2	0.437563	2.91345	0.00366756	0.146089	PG1
ENSE00003521329_ENSE00003635722	ENSG00000143224	PPOX	0.341863	2.92051	0.00366645	0.146089	PG1
ENSE00002274010_ENSE00001144706	ENSG00000149476	TKFC	-0.422207	-2.91164	0.00366991	0.146089	PG1
ENSE00003611286_ENSE00003611286	ENSG00000164941	INTS8	0.909508	2.91367	0.00366186	0.146089	PG1
ENSE00001188868_ENSE00001188775	ENSG00000254986	DPP3	-0.334573	-2.91047	0.00366559	0.146089	PG1
ENSE00003680214_ENSE00003614088	ENSG00000104814	MAP4K1	-0.385179	-2.91027	0.00367815	0.146318	PG1
ENSE00002203972_ENSE00003621932	ENSG00000165819	METTL3	0.294084	2.91325	0.00368466	0.146478	PG1
ENSE00000710617_ENSE00001137597	ENSG00000115761	NOL10	0.385352	2.91024	0.00369157	0.146554	PG1
ENSE00003589082_ENSE00003492890	ENSG00000175354	PTPN2	0.336938	2.91398	0.00369033	0.146554	PG1
ENSE00000893257_ENSE00000893258	ENSG00000130119	GNL3L	-0.46135	-2.91213	0.00369434	0.146565	PG1
ENSE00000832451_ENSE00000832451	ENSG00000006451	RALA	-0.522976	-2.98216	0.00370424	0.14666	PG1
ENSE00003620166_ENSE00003620166	ENSG00000006451	RALA	0.522976	2.98216	0.00370424	0.14666	PG1
ENSE00003526864_ENSE00003565077	ENSG00000125166	GOT2	-0.263831	-2.91214	0.00370011	0.14666	PG1
ENSE00001665389_ENSE00001665389	ENSG00000131375	CAPN7	-0.320643	-2.90645	0.00371339	0.146726	PG1
ENSE00001227942_ENSE00001227942	ENSG00000140265	ZSCAN29	-0.387445	-2.96725	0.00370875	0.146726	PG1
ENSE00001762844_ENSE00001746797	ENSG00000147133	TAF1	-0.408205	-2.90556	0.0037134	0.146726	PG1
ENSE00001737793_ENSE00001737793	ENSG00000100345	MYH9	-0.324474	-2.90325	0.0037164	0.146745	PG1
ENSE00003473295_ENSE00003583204	ENSG00000051382	PIK3CB	0.585558	2.9108	0.00372962	0.147047	PG1
ENSE00003546103_ENSE00003563739	ENSG00000056097	ZFR	-0.403373	-2.90515	0.00373157	0.147047	PG1
ENSE00001518719_ENSE00001518719	ENSG00000101966	XIAP	-0.355164	-2.91912	0.00373106	0.147047	PG1
ENSE00000960959_ENSE00000960959	ENSG00000143575	HAX1	-0.362031	-2.91487	0.00373514	0.147089	PG1
ENSE00003695499_ENSE00003695277	ENSG00000105220	GPI	0.300167	2.90561	0.00375272	0.14731	PG1
ENSE00003507111_ENSE00003507111	ENSG00000106290	TAF6	-0.289953	-2.90653	0.00375013	0.14731	PG1
ENSE00000720890_ENSE00000720890	ENSG00000106344	RBM28	-0.482642	-2.90501	0.00374809	0.14731	PG1
ENSE00003572838_ENSE00003572838	ENSG00000110717	NDUFS8	0.596619	2.91872	0.00375329	0.14731	PG1
ENSE00002041408_ENSE00002041408	ENSG00000156136	DCK	-0.538213	-2.91438	0.00374965	0.14731	PG1
ENSE00001646148_ENSE00001646148	ENSG00000166889	PATL1	-0.311254	-2.91099	0.00375866	0.147422	PG1
ENSE00001888831_ENSE00001888831	ENSG00000204713	TRIM27	-0.290777	-2.91961	0.003766	0.147611	PG1
ENSE00000924984_ENSE00000924985	ENSG00000108424	KPNB1	-0.33804	-2.90084	0.00377202	0.147748	PG1
ENSE00003508566_ENSE00003526852	ENSG00000148218	ALAD	-0.433514	-2.90844	0.0037845	0.148082	PG1
ENSE00002283359_ENSE00002320982	ENSG00000154305	MIA3	-0.301234	-2.90081	0.00378557	0.148082	PG1
ENSE00003509266_ENSE00003509266	ENSG00000198910	L1CAM	0.774265	2.9088	0.00379369	0.1483	PG1
ENSE00003515066_ENSE00003600488	ENSG00000023191	RNH1	-0.627885	-2.9047	0.00379967	0.148435	PG1
ENSE00001201274_ENSE00001201274	ENSG00000157106	SMG1	-0.338778	-2.89602	0.00381325	0.148768	PG1
ENSE00003568346_ENSE00003568346	ENSG00000164134	NAA15	0.280501	2.899	0.00381277	0.148768	PG1
ENSE00003620399_ENSE00003620399	ENSG00000173960	UBXN2A	-0.310218	-2.93628	0.00381882	0.148886	PG1
ENSE00003560025_ENSE00003560025	ENSG00000074266	EED	-0.36389	-2.90383	0.00382375	0.148901	PG1
ENSE00003551237_ENSE00003465958	ENSG00000091039	OSBPL8	-0.327669	-2.89604	0.00382937	0.148901	PG1
ENSE00003570300_ENSE00003632772	ENSG00000104419	NDRG1	-0.544745	-2.90617	0.00382516	0.148901	PG1
ENSE00003533037_ENSE00003524043	ENSG00000114353	GNAI2	-0.284118	-2.90756	0.00382736	0.148901	PG1
ENSE00001017296_ENSE00001017296	ENSG00000154719	MRPL39	0.319786	2.90247	0.00383371	0.148971	PG1
ENSE00003557265_ENSE00002296804	ENSG00000111581	NUP107	-0.268629	-2.89449	0.00383905	0.148982	PG1
ENSE00003655163_ENSE00003655163	ENSG00000119446	RBM18	0.378991	2.92962	0.00383887	0.148982	PG1
ENSE00003565458_ENSE00003565458	ENSG00000105122	RASAL3	-0.321768	-2.89703	0.00384696	0.148993	PG1
ENSE00002518012_ENSE00001008859	ENSG00000153107	ANAPC1	-0.405576	-2.8944	0.0038461	0.148993	PG1
ENSE00003569101_ENSE00003569101	ENSG00000204351	SKIV2L	-0.491428	-2.89457	0.00384666	0.148993	PG1
ENSE00001601737_ENSE00001601737	ENSG00000075413	MARK3	0.33898	2.89984	0.00385056	0.149034	PG1
ENSE00000439982_ENSE00000765089	ENSG00000131013	PPIL4	-0.301204	-2.89623	0.00386532	0.149507	PG1
ENSE00000956028_ENSE00000956028	ENSG00000116560	SFPQ	-0.280182	-2.89575	0.00387224	0.1496	PG1
ENSE00003553102_ENSE00003553102	ENSG00000164008	C1orf50	0.327089	2.91255	0.00387283	0.1496	PG1
ENSE00001488340_ENSE00001488340	ENSG00000123104	ITPR2	-0.377625	-2.89002	0.00387698	0.149662	PG1
ENSE00003514947_ENSE00003514947	ENSG00000211455	STK38L	-0.297676	-2.89753	0.0038933	0.150193	PG1
ENSE00003468375_ENSE00003468375	ENSG00000122406	RPL5	0.374312	2.90049	0.0039017	0.150418	PG1
ENSE00003544554_ENSE00003493399	ENSG00000198055	GRK6	0.452503	2.89422	0.00390509	0.15045	PG1
ENSE00000956595_ENSE00000870156	ENSG00000198815	FOXJ3	0.320942	2.91201	0.0039094	0.150517	PG1
ENSE00003574878_ENSE00003574878	ENSG00000051382	PIK3CB	-0.576114	-2.8954	0.00391513	0.150639	PG1
ENSE00003624028_ENSE00003624028	ENSG00000082781	ITGB5	1.17348	2.93571	0.00392314	0.150651	PG1
ENSE00003474022_ENSE00003510709	ENSG00000125772	GPCPD1	-0.351592	-2.89672	0.00392212	0.150651	PG1
ENSE00003597653_ENSE00003597653	ENSG00000138767	CNOT6L	0.30838	2.89675	0.00392031	0.150651	PG1
ENSE00003692578_ENSE00000723269	ENSG00000106477	CEP41	0.362171	2.89774	0.00393058	0.150838	PG1
ENSE00003499494_ENSE00003507447	ENSG00000108591	DRG2	-0.536679	-2.89206	0.00395114	0.15133	PG1
ENSE00003540930_ENSE00003540930	ENSG00000119707	RBM25	-0.373729	-2.88813	0.00395103	0.15133	PG1
ENSE00001093324_ENSE00000822389	ENSG00000121390	PSPC1	-0.333057	-2.89511	0.00395054	0.15133	PG1
ENSE00003656673_ENSE00003513078	ENSG00000062485	CS	0.350091	2.89217	0.003961	0.151444	PG1
ENSE00003567479_ENSE00003530990	ENSG00000092531	SNAP23	0.398103	2.89297	0.00396392	0.151444	PG1
ENSE00003688022_ENSE00003688022	ENSG00000108559	NUP88	-0.325271	-2.88698	0.00396461	0.151444	PG1
ENSE00000759716_ENSE00000759715	ENSG00000117614	SYF2	0.267376	2.89758	0.00396082	0.151444	PG1
ENSE00001187869_ENSE00001187869	ENSG00000173898	SPTBN2	0.592166	2.88399	0.00396702	0.151444	PG1
ENSE00001361834_ENSE00001361834	ENSG00000136021	SCYL2	-0.470441	-2.88517	0.00397368	0.151501	PG1
ENSE00001159640_ENSE00001159634	ENSG00000172175	MALT1	-0.403667	-2.88715	0.00397297	0.151501	PG1
ENSE00001206751_ENSE00000796211	ENSG00000110395	CBL	-0.453802	-2.88919	0.00398212	0.151724	PG1
ENSE00001245454_ENSE00001245454	ENSG00000101577	LPIN2	-0.578598	-2.89883	0.00399963	0.152292	PG1
ENSE00003557589_ENSE00003557589	ENSG00000115317	HTRA2	0.439925	2.89285	0.00400289	0.152318	PG1
ENSE00001044548_ENSE00001151505	ENSG00000143437	ARNT	-0.472782	-2.88785	0.00400666	0.152362	PG1
ENSE00003540893_ENSE00003645092	ENSG00000079246	XRCC5	0.306099	2.88121	0.00401263	0.15249	PG1
ENSE00000987238_ENSE00000987239	ENSG00000213341	CHUK	-0.374979	-2.88702	0.00401592	0.152517	PG1
ENSE00000689900_ENSE00003035563	ENSG00000007080	CCDC124	0.261326	2.89434	0.00402556	0.152784	PG1
ENSE00003532268_ENSE00003532268	ENSG00000106829	TLE4	0.546066	2.88953	0.004031	0.152793	PG1
ENSE00001604390_ENSE00001604390	ENSG00000160799	CCDC12	-0.286292	-2.88988	0.00402849	0.152793	PG1
ENSE00001069246_ENSE00001069246	ENSG00000153207	AHCTF1	0.37883	2.87817	0.00404376	0.153177	PG1
ENSE00003509861_ENSE00003509861	ENSG00000042088	TDP1	-0.459114	-2.88472	0.00406252	0.15369	PG1
ENSE00003732707_ENSE00003732707	ENSG00000110713	NUP98	-0.342431	-2.87634	0.00406184	0.15369	PG1
ENSE00003500100_ENSE00003597953	ENSG00000197157	SND1	0.33497	2.8764	0.00406593	0.15372	PG1
ENSE00000901292_ENSE00000901292	ENSG00000131368	MRPS25	-0.507953	-2.89285	0.00408031	0.154009	PG1
ENSE00003555072_ENSE00003555072	ENSG00000167522	ANKRD11	0.324295	2.89149	0.00408109	0.154009	PG1
ENSE00001143988_ENSE00001143988	ENSG00000170004	CHD3	-0.451379	-2.87632	0.00408147	0.154009	PG1
ENSE00003490395_ENSE00003490395	ENSG00000204231	RXRB	0.359515	2.89342	0.00408824	0.154166	PG1
ENSE00003634363_ENSE00003634363	ENSG00000151490	PTPRO	-0.402484	-2.89455	0.0040939	0.15428	PG1
ENSE00003784506_ENSE00003678127	ENSG00000141076	UTP4	-0.424766	-2.87838	0.00410686	0.154669	PG1
ENSE00000664059_ENSE00000664059	ENSG00000105248	CCDC94	-0.355621	-2.88564	0.00411473	0.154866	PG1
ENSE00000754856_ENSE00003569483	ENSG00000053372	MRTO4	-0.283105	-2.88114	0.00412299	0.154978	PG1
ENSE00003739155_ENSE00003684440	ENSG00000198356	ASNA1	-0.495199	-2.88174	0.00412065	0.154978	PG1
ENSE00003527439_ENSE00003499249	ENSG00000125772	GPCPD1	0.410381	2.88024	0.00412978	0.155134	PG1
ENSE00003506450_ENSE00000678375	ENSG00000108559	NUP88	0.323709	2.87312	0.00414142	0.155338	PG1
ENSE00003541445_ENSE00003541445	ENSG00000128951	DUT	0.461589	2.896	0.00414579	0.155338	PG1
ENSE00003643245_ENSE00003643245	ENSG00000135048	TMEM2	0.619505	2.87551	0.00414435	0.155338	PG1
ENSE00001735395_ENSE00001735395	ENSG00000165240	ATP7A	0.310857	2.87821	0.00414042	0.155338	PG1
ENSE00000850020_ENSE00000850020	ENSG00000124587	PEX6	0.373723	2.89722	0.00414924	0.155367	PG1
ENSE00003620709_ENSE00003598539	ENSG00000049541	RFC2	0.265606	2.87111	0.00420204	0.156357	PG1
ENSE00003547106_ENSE00003547106	ENSG00000074356	NCBP3	-0.302844	-2.87117	0.00420299	0.156357	PG1
ENSE00003617488_ENSE00003617488	ENSG00000077097	TOP2B	0.320288	2.86567	0.00419629	0.156357	PG1
ENSE00003625306_ENSE00003462680	ENSG00000104626	ERI1	0.389916	2.90663	0.00421234	0.156357	PG1
ENSE00003548068_ENSE00003534826	ENSG00000105771	SMG9	-0.35978	-2.87608	0.00418797	0.156357	PG1
ENSE00003691432_ENSE00003691432	ENSG00000115839	RAB3GAP1	-0.522383	-2.86676	0.00421684	0.156357	PG1
ENSE00002291476_ENSE00002291476	ENSG00000116698	SMG7	-0.312574	-2.8734	0.00422097	0.156357	PG1
ENSE00000824425_ENSE00000824426	ENSG00000121691	CAT	-0.366722	-2.87134	0.0041858	0.156357	PG1
ENSE00003464883_ENSE00003790737	ENSG00000123064	DDX54	0.425376	2.86892	0.00418209	0.156357	PG1
ENSE00003644344_ENSE00000790595	ENSG00000135829	DHX9	0.352724	2.86599	0.00419757	0.156357	PG1
ENSE00003554706_ENSE00003573878	ENSG00000138363	ATIC	0.322036	2.86604	0.00421603	0.156357	PG1
ENSE00001906623_ENSE00001084857	ENSG00000152818	UTRN	-0.363803	-2.86386	0.004218	0.156357	PG1
ENSE00003488890_ENSE00003605889	ENSG00000153207	AHCTF1	-0.461393	-2.86618	0.00419951	0.156357	PG1
ENSE00001894663_ENSE00001894663	ENSG00000160917	CPSF4	0.364054	2.87579	0.00421776	0.156357	PG1
ENSE00003622769_ENSE00001821172	ENSG00000162813	BPNT1	0.626532	2.90835	0.00418669	0.156357	PG1
ENSE00003460414_ENSE00003630531	ENSG00000177030	DEAF1	-0.472718	-2.89334	0.00421997	0.156357	PG1
ENSE00003693284_ENSE00003623733	ENSG00000180957	PITPNB	0.297717	2.87312	0.00420852	0.156357	PG1
ENSE00003675989_ENSE00003675989	ENSG00000085415	SEH1L	0.253848	2.87353	0.00423468	0.156766	PG1
ENSE00001082278_ENSE00001082281	ENSG00000164190	NIPBL	-0.362342	-2.86138	0.00424991	0.157194	PG1
ENSE00003527302_ENSE00003689515	ENSG00000197226	TBC1D9B	0.43646	2.86447	0.00425159	0.157194	PG1
ENSE00003592407_ENSE00003592407	ENSG00000175467	SART1	-0.294058	-2.86301	0.00425552	0.15724	PG1
ENSE00000659484_ENSE00000659484	ENSG00000071537	SEL1L	-0.469893	-2.86448	0.00426704	0.157269	PG1
ENSE00003589616_ENSE00003589616	ENSG00000081019	RSBN1	0.451091	2.87013	0.00426329	0.157269	PG1
ENSE00001006428_ENSE00003576050	ENSG00000138071	ACTR2	-0.33386	-2.893	0.00425959	0.157269	PG1
ENSE00003544857_ENSE00000947505	ENSG00000141295	SCRN2	-0.482875	-2.86901	0.00426654	0.157269	PG1
ENSE00003560977_ENSE00003492752	ENSG00000136280	CCM2	-0.46025	-2.86886	0.0042703	0.157291	PG1
ENSE00001628888_ENSE00001628888	ENSG00000058272	PPP1R12A	-0.290354	-2.86162	0.0042736	0.157314	PG1
ENSE00003696960_ENSE00003696960	ENSG00000124155	PIGT	-0.502549	-2.86766	0.0042856	0.157656	PG1
ENSE00003622555_ENSE00003605435	ENSG00000115548	KDM3A	-0.3531	-2.86315	0.00429421	0.157702	PG1
ENSE00003654797_ENSE00003654797	ENSG00000170776	AKAP13	-0.351583	-2.85856	0.00429482	0.157702	PG1
ENSE00003677998_ENSE00003646101	ENSG00000198522	GPN1	0.480182	2.87104	0.0042949	0.157702	PG1
ENSE00001128788_ENSE00000755331	ENSG00000179295	PTPN11	-0.36977	-2.86032	0.00430455	0.157957	PG1
ENSE00001631240_ENSE00001631240	ENSG00000092847	AGO1	-0.518647	-2.86163	0.00432508	0.158414	PG1
ENSE00001358207_ENSE00001358207	ENSG00000119522	DENND1A	-0.345251	-2.86605	0.00432433	0.158414	PG1
ENSE00003460259_ENSE00003468581	ENSG00000189079	ARID2	0.391297	2.85966	0.00432314	0.158414	PG1
ENSE00003273878_ENSE00003297378	ENSG00000107625	DDX50	0.270227	2.85939	0.00434972	0.159119	PG1
ENSE00002073430_ENSE00002073430	ENSG00000125386	FAM193A	-0.45447	-2.86379	0.00434976	0.159119	PG1
ENSE00000944012_ENSE00000944013	ENSG00000140575	IQGAP1	0.329443	2.85286	0.00436023	0.159403	PG1
ENSE00001230269_ENSE00003681810	ENSG00000085733	CTTN	-1.11629	-2.99918	0.00436646	0.159405	PG1
ENSE00001893938_ENSE00001893938	ENSG00000085733	CTTN	1.11629	2.99918	0.00436646	0.159405	PG1
ENSE00003586112_ENSE00003586112	ENSG00000132780	NASP	0.645685	2.90282	0.00436846	0.159405	PG1
ENSE00003499700_ENSE00001103747	ENSG00000197943	PLCG2	0.322032	2.85188	0.00437735	0.15963	PG1
ENSE00003506454_ENSE00001269468	ENSG00000107262	BAG1	-0.386865	-2.86243	0.00438305	0.15964	PG1
ENSE00003493729_ENSE00003493729	ENSG00000138592	USP8	0.362608	2.85451	0.00438107	0.15964	PG1
ENSE00003521905_ENSE00003509044	ENSG00000134014	ELP3	-0.442398	-2.85573	0.0043873	0.159657	PG1
ENSE00001871316_ENSE00001871316	ENSG00000148688	RPP30	0.383417	2.85988	0.00438897	0.159657	PG1
ENSE00003587234_ENSE00003577346	ENSG00000148303	RPL7A	-0.439049	-2.85857	0.00440538	0.160155	PG1
ENSE00003568257_ENSE00003659995	ENSG00000123737	EXOSC9	0.370972	2.85884	0.00441321	0.160241	PG1
ENSE00001195745_ENSE00001195745	ENSG00000149782	PLCB3	-0.419649	-2.8655	0.00441231	0.160241	PG1
ENSE00003494573_ENSE00003494573	ENSG00000105402	NAPA	-0.354971	-2.85457	0.00442289	0.160493	PG1
ENSE00003624902_ENSE00003624902	ENSG00000144535	DIS3L2	-0.386489	-2.85169	0.00445761	0.161583	PG1
ENSE00003598271_ENSE00003598271	ENSG00000204843	DCTN1	-0.341307	-2.84711	0.00445842	0.161583	PG1
ENSE00003595213_ENSE00003786232	ENSG00000185946	RNPC3	-0.298245	-2.85122	0.00447785	0.162187	PG1
ENSE00001805123_ENSE00001805123	ENSG00000110931	CAMKK2	-0.385988	-2.85936	0.00448491	0.162342	PG1
ENSE00000656383_ENSE00000656383	ENSG00000100934	SEC23A	-0.363155	-2.84805	0.00449131	0.162473	PG1
ENSE00003552478_ENSE00003679470	ENSG00000038382	TRIO	-0.885597	-2.84384	0.00450191	0.162656	PG1
ENSE00000746182_ENSE00000746259	ENSG00000095015	MAP3K1	0.357283	2.84827	0.0045004	0.162656	PG1
ENSE00000926786_ENSE00000926786	ENSG00000070061	ELP1	-0.40271	-2.84379	0.00451097	0.162884	PG1
ENSE00003656987_ENSE00003656987	ENSG00000107099	DOCK8	-0.351688	-2.84073	0.00453322	0.163398	PG1
ENSE00001042983_ENSE00001042983	ENSG00000142207	URB1	-0.323947	-2.84228	0.00453119	0.163398	PG1
ENSE00003648585_ENSE00003648585	ENSG00000163468	CCT3	-0.279075	-2.84412	0.00453358	0.163398	PG1
ENSE00003674606_ENSE00003674606	ENSG00000075914	EXOSC7	-0.397547	-2.8506	0.00454548	0.163727	PG1
ENSE00003527789_ENSE00003527789	ENSG00000172239	PAIP1	0.401415	2.85612	0.00454922	0.163761	PG1
ENSE00003691573_ENSE00003691573	ENSG00000129566	TEP1	-0.399779	-2.84195	0.0045554	0.163883	PG1
ENSE00003690273_ENSE00003690273	ENSG00000035687	ADSS	0.356203	2.84483	0.00457482	0.164179	PG1
ENSE00002020207_ENSE00001188164	ENSG00000154124	OTULIN	-0.379048	-2.84744	0.00457168	0.164179	PG1
ENSE00003477442_ENSE00003477442	ENSG00000172508	CARNS1	-0.661564	-2.86434	0.00457278	0.164179	PG1
ENSE00001431863_ENSE00001431863	ENSG00000197958	RPL12	-0.335553	-2.84691	0.00456988	0.164179	PG1
ENSE00003496126_ENSE00003496126	ENSG00000113407	TARS	0.379527	2.84031	0.00457872	0.164218	PG1
ENSE00001180753_ENSE00001180753	ENSG00000171608	PIK3CD	-0.331141	-2.83982	0.00458581	0.164372	PG1
ENSE00003458912_ENSE00003489687	ENSG00000130713	EXOSC2	0.281678	2.84463	0.0045947	0.16459	PG1
ENSE00003503779_ENSE00003503779	ENSG00000118058	KMT2A	0.305064	2.83734	0.00460657	0.164915	PG1
ENSE00001020182_ENSE00000719686	ENSG00000119929	CUTC	0.502916	2.84524	0.00460985	0.164931	PG1
ENSE00001678534_ENSE00001678534	ENSG00000124486	USP9X	-0.373721	-2.83558	0.0046217	0.165157	PG1
ENSE00000702618_ENSE00000702618	ENSG00000198730	CTR9	-0.331916	-2.83651	0.00462179	0.165157	PG1
ENSE00002477507_ENSE00002477507	ENSG00000135597	REPS1	-0.328393	-2.83807	0.00463173	0.165412	PG1
ENSE00003684840_ENSE00003684840	ENSG00000170423	KRT78	0.81785	2.8489	0.00463871	0.16556	PG1
ENSE00003516269_ENSE00003684908	ENSG00000058453	CROCC	-0.303664	-2.83425	0.00464455	0.165668	PG1
ENSE00003786345_ENSE00003786345	ENSG00000022277	RTF2	0.226579	2.84365	0.0046537	0.165806	PG1
ENSE00002533179_ENSE00003486846	ENSG00000075413	MARK3	0.36743	2.83919	0.00465407	0.165806	PG1
ENSE00003585718_ENSE00003648977	ENSG00000014216	CAPN1	0.264991	2.83476	0.0046575	0.165815	PG1
ENSE00000692805_ENSE00003614198	ENSG00000026025	VIM	0.351154	2.83807	0.00466279	0.165815	PG1
ENSE00003799014_ENSE00003799014	ENSG00000162688	AGL	-0.401693	-2.83218	0.00466084	0.165815	PG1
ENSE00001335223_ENSE00001318834	ENSG00000114302	PRKAR2A	0.298978	2.83605	0.00466673	0.165854	PG1
ENSE00001671320_ENSE00001748084	ENSG00000147133	TAF1	-0.321739	-2.83268	0.00467035	0.165882	PG1
ENSE00001416825_ENSE00000974151	ENSG00000137166	FOXP4	-0.517662	-2.84717	0.00467839	0.165967	PG1
ENSE00001227096_ENSE00001227096	ENSG00000154174	TOMM70	-0.304106	-2.83477	0.00467631	0.165967	PG1
ENSE00003684375_ENSE00003665231	ENSG00000181873	IBA57	0.47779	2.8529	0.00471541	0.167179	PG1
ENSE00001845913_ENSE00001845913	ENSG00000135297	MTO1	-0.306191	-2.83362	0.00471955	0.167225	PG1
ENSE00003528420_ENSE00003528420	ENSG00000166747	AP1G1	0.334909	2.83142	0.00472481	0.16731	PG1
ENSE00001686754_ENSE00001767492	ENSG00000204560	DHX16	0.313749	2.82945	0.00474083	0.167776	PG1
ENSE00003558042_ENSE00003558042	ENSG00000137944	KYAT3	-0.357884	-2.83257	0.00474775	0.16792	PG1
ENSE00003671618_ENSE00003671618	ENSG00000004897	CDC27	-0.454035	-2.83248	0.00475442	0.167957	PG1
ENSE00000921723_ENSE00000921722	ENSG00000135999	EPC2	-0.373577	-2.83325	0.00475453	0.167957	PG1
ENSE00000768267_ENSE00000768267	ENSG00000082516	GEMIN5	-0.298935	-2.82543	0.00478209	0.168761	PG1
ENSE00003575420_ENSE00003575420	ENSG00000149636	DSN1	0.476738	2.86964	0.00478304	0.168761	PG1
ENSE00001169625_ENSE00000805497	ENSG00000163655	GMPS	-0.428774	-2.82579	0.00478799	0.168834	PG1
ENSE00001209401_ENSE00001209401	ENSG00000163820	FYCO1	-0.423645	-2.82815	0.00480629	0.169378	PG1
ENSE00003644106_ENSE00003644106	ENSG00000004455	AK2	-0.231891	-2.82887	0.00483784	0.170387	PG1
ENSE00001581015_ENSE00003669740	ENSG00000164904	ALDH7A1	-1.06771	-2.82532	0.00484848	0.17066	PG1
ENSE00000928737_ENSE00000928736	ENSG00000137364	TPMT	0.444502	2.83185	0.00487374	0.171446	PG1
ENSE00000935041_ENSE00002023351	ENSG00000138802	SEC24B	0.553915	2.82099	0.0048841	0.171537	PG1
ENSE00001765619_ENSE00001417767	ENSG00000146463	ZMYM4	0.384099	2.81945	0.00488715	0.171537	PG1
ENSE00000702653_ENSE00000702653	ENSG00000198730	CTR9	0.348178	2.81848	0.00488803	0.171537	PG1
ENSE00003806668_ENSE00003806668	ENSG00000243811	APOBEC3D	-0.446335	-2.85291	0.00488437	0.171537	PG1
ENSE00002193183_ENSE00002193183	ENSG00000110536	PTPMT1	0.451644	2.83536	0.00489845	0.1718	PG1
ENSE00003681812_ENSE00003681812	ENSG00000188906	LRRK2	-0.60101	-2.81566	0.00490445	0.171908	PG1
ENSE00003539651_ENSE00003542487	ENSG00000148019	CEP78	-0.542471	-2.82638	0.00491988	0.172345	PG1
ENSE00003491619_ENSE00003495982	ENSG00000060339	CCAR1	0.234557	2.81699	0.00492994	0.172595	PG1
ENSE00003650562_ENSE00000388676	ENSG00000057757	PITHD1	0.40165	2.82914	0.00494215	0.172817	PG1
ENSE00000760355_ENSE00000760354	ENSG00000111880	RNGTT	-0.26996	-2.81778	0.00494218	0.172817	PG1
ENSE00001145304_ENSE00001145304	ENSG00000156515	HK1	-0.350517	-2.81549	0.00494806	0.172836	PG1
ENSE00003494287_ENSE00003535059	ENSG00000158636	EMSY	-0.560076	-2.8183	0.00495156	0.172836	PG1
ENSE00003674808_ENSE00003623946	ENSG00000198231	DDX42	-0.29652	-2.81523	0.00494948	0.172836	PG1
ENSE00003660001_ENSE00003569278	ENSG00000123908	AGO2	-0.605092	-2.8164	0.00496421	0.173072	PG1
ENSE00001170293_ENSE00001170293	ENSG00000158290	CUL4B	0.350583	2.81434	0.00496391	0.173072	PG1
ENSE00003500086_ENSE00003525191	ENSG00000129187	DCTD	-0.433259	-2.82457	0.00498622	0.173736	PG1
ENSE00001161486_ENSE00001161486	ENSG00000105186	ANKRD27	0.478453	2.8166	0.00499877	0.173811	PG1
ENSE00003498535_ENSE00003498535	ENSG00000107960	STN1	-0.30919	-2.8223	0.00500023	0.173811	PG1
ENSE00000755337_ENSE00000755337	ENSG00000179295	PTPN11	0.323852	2.81252	0.00499449	0.173811	PG1
ENSE00003672340_ENSE00003672340	ENSG00000184432	COPB2	-0.288479	-2.81089	0.00499384	0.173811	PG1
ENSE00003642109_ENSE00003558136	ENSG00000174799	CEP135	-0.359931	-2.80988	0.0050167	0.174217	PG1
ENSE00003635008_ENSE00001262766	ENSG00000177666	PNPLA2	-0.47675	-2.82305	0.00501784	0.174217	PG1
ENSE00001232049_ENSE00001232049	ENSG00000103994	ZNF106	0.281367	2.82886	0.00502731	0.174236	PG1
ENSE00001175110_ENSE00001175110	ENSG00000113441	LNPEP	-0.459623	-2.81121	0.00502487	0.174236	PG1
ENSE00001180791_ENSE00001149661	ENSG00000171608	PIK3CD	-0.345582	-2.81024	0.00502638	0.174236	PG1
ENSE00003680540_ENSE00003501159	ENSG00000105618	PRPF31	0.22155	2.81031	0.00504256	0.174662	PG1
ENSE00000687952_ENSE00000687952	ENSG00000107929	LARP4B	-0.304533	-2.81341	0.00505176	0.174774	PG1
ENSE00003520632_ENSE00003520632	ENSG00000170004	CHD3	0.440652	2.80796	0.00505151	0.174774	PG1
ENSE00003504830_ENSE00003680070	ENSG00000119689	DLST	-0.424745	-2.81199	0.00505769	0.174876	PG1
ENSE00003499569_ENSE00003687440	ENSG00000038219	BOD1L1	0.301327	2.80815	0.00507144	0.175069	PG1
ENSE00003498299_ENSE00003498299	ENSG00000123136	DDX39A	-0.377294	-2.82125	0.00506922	0.175069	PG1
ENSE00003532497_ENSE00003532497	ENSG00000144559	TAMM41	0.388399	2.81599	0.00507222	0.175069	PG1
ENSE00002151889_ENSE00001448833	ENSG00000143401	ANP32E	0.330669	2.82283	0.00508085	0.175264	PG1
ENSE00003605154_ENSE00003577705	ENSG00000115368	WDR75	-0.688848	-2.80708	0.00508604	0.175264	PG1
ENSE00003645757_ENSE00003645757	ENSG00000251201	TMED7-TICAM2	0.49394	2.82429	0.00508684	0.175264	PG1
ENSE00000803327_ENSE00003616077	ENSG00000115942	ORC2	0.342066	2.80838	0.00508984	0.175265	PG1
ENSE00003529146_ENSE00003492519	ENSG00000107185	RGP1	-0.48903	-2.83046	0.00509342	0.175285	PG1
ENSE00001151964_ENSE00001151964	ENSG00000196455	PIK3R4	0.269934	2.80529	0.00510363	0.175534	PG1
ENSE00003681994_ENSE00003681994	ENSG00000115539	PDCL3	-0.282285	-2.81431	0.00511268	0.175639	PG1
ENSE00003500245_ENSE00001682613	ENSG00000205531	NAP1L4	0.442391	2.82627	0.00511165	0.175639	PG1
ENSE00003598056_ENSE00003600521	ENSG00000144895	EIF2A	0.791769	2.80703	0.00511777	0.175658	PG1
ENSE00003526651_ENSE00003526651	ENSG00000182179	UBA7	0.495273	2.80644	0.00511921	0.175658	PG1
ENSE00003540161_ENSE00003784459	ENSG00000005194	CIAPIN1	-0.393657	-2.8087	0.00513099	0.175662	PG1
ENSE00003571679_ENSE00003571679	ENSG00000006715	VPS41	-0.330227	-2.80229	0.00515147	0.175662	PG1
ENSE00003554872_ENSE00003554872	ENSG00000010292	NCAPD2	-0.903836	-2.81356	0.00512769	0.175662	PG1
ENSE00003654868_ENSE00003551389	ENSG00000089820	ARHGAP4	-0.447513	-2.80232	0.00514851	0.175662	PG1
ENSE00003663885_ENSE00003458501	ENSG00000128159	TUBGCP6	0.338163	2.80655	0.00514161	0.175662	PG1
ENSE00003515331_ENSE00003515331	ENSG00000148341	SH3GLB2	0.574376	2.80777	0.00513124	0.175662	PG1
ENSE00002313606_ENSE00002290277	ENSG00000152818	UTRN	-0.505504	-2.80098	0.00513159	0.175662	PG1
ENSE00003572630_ENSE00003694653	ENSG00000153015	CWC27	-0.223382	-2.8036	0.00515227	0.175662	PG1
ENSE00001108137_ENSE00001108137	ENSG00000153339	TRAPPC8	-0.337532	-2.80182	0.00514094	0.175662	PG1
ENSE00001267891_ENSE00001267891	ENSG00000179051	RCC2	-0.535742	-2.8049	0.00513713	0.175662	PG1
ENSE00003482980_ENSE00003482980	ENSG00000253729	PRKDC	-0.323856	-2.79861	0.00514588	0.175662	PG1
ENSE00001301838_ENSE00001301838	ENSG00000183049	CAMK1D	-0.446868	-2.80971	0.00515612	0.175691	PG1
ENSE00001779938_ENSE00001779938	ENSG00000100345	MYH9	0.312772	2.79855	0.00516166	0.175734	PG1
ENSE00000859325_ENSE00000859325	ENSG00000101310	SEC23B	-0.392979	-2.80255	0.00516567	0.175734	PG1
ENSE00001488306_ENSE00001488304	ENSG00000123104	ITPR2	-0.392283	-2.79813	0.00516937	0.175734	PG1
ENSE00001699894_ENSE00001615209	ENSG00000130177	CDC16	-0.273164	-2.80348	0.00516771	0.175734	PG1
ENSE00001606097_ENSE00001606097	ENSG00000134318	ROCK2	-0.44581	-2.79931	0.00517642	0.175873	PG1
ENSE00003555601_ENSE00003494910	ENSG00000198373	WWP2	0.359759	2.80566	0.00518842	0.176178	PG1
ENSE00001219976_ENSE00001199932	ENSG00000168538	TRAPPC11	-0.278837	-2.79883	0.00522041	0.177162	PG1
ENSE00003533485_ENSE00003682949	ENSG00000149499	EML3	-0.481186	-2.79936	0.00523028	0.177394	PG1
ENSE00003684768_ENSE00003684768	ENSG00000122257	RBBP6	-0.328115	-2.79937	0.00523897	0.177586	PG1
ENSE00003492890_ENSE00003686320	ENSG00000175354	PTPN2	-0.323832	-2.80063	0.00525073	0.177882	PG1
ENSE00003469504_ENSE00003595836	ENSG00000129667	RHBDF2	-0.479771	-2.80796	0.00525447	0.177906	PG1
ENSE00003470519_ENSE00003470519	ENSG00000006125	AP2B1	-0.427801	-2.79634	0.00526636	0.178001	PG1
ENSE00003522848_ENSE00003557309	ENSG00000059378	PARP12	-0.347279	-2.80084	0.00526436	0.178001	PG1
ENSE00001504932_ENSE00001504930	ENSG00000130475	FCHO1	-0.41753	-2.79683	0.00526397	0.178001	PG1
ENSE00003803379_ENSE00003810210	ENSG00000065413	ANKRD44	-0.33316	-2.79289	0.00528482	0.178159	PG1
ENSE00001182703_ENSE00001182698	ENSG00000092470	WDR76	-0.465324	-2.81465	0.00528691	0.178159	PG1
ENSE00002249982_ENSE00003692746	ENSG00000175970	UNC119B	-0.435931	-2.80963	0.00528487	0.178159	PG1
ENSE00003533742_ENSE00003533742	ENSG00000196975	ANXA4	-0.902219	-2.79434	0.00528928	0.178159	PG1
ENSE00001618087_ENSE00001618087	ENSG00000213676	ATF6B	-0.374916	-2.83058	0.005276	0.178159	PG1
ENSE00003622819_ENSE00003622819	ENSG00000248098	BCKDHA	-0.305593	-2.79755	0.00528186	0.178159	PG1
ENSE00000755336_ENSE00000755337	ENSG00000179295	PTPN11	-0.321624	-2.79317	0.00530134	0.178463	PG1
ENSE00003575082_ENSE00003668231	ENSG00000101361	NOP56	-0.307512	-2.79232	0.00534127	0.179088	PG1
ENSE00000915175_ENSE00000915175	ENSG00000107537	PHYH	-0.59476	-2.8569	0.0053402	0.179088	PG1
ENSE00003789589_ENSE00003789589	ENSG00000107537	PHYH	0.59476	2.8569	0.0053402	0.179088	PG1
ENSE00002282774_ENSE00003269858	ENSG00000137200	CMTR1	-0.270879	-2.79131	0.00532624	0.179088	PG1
ENSE00000945056_ENSE00000945056	ENSG00000155393	HEATR3	0.476522	2.7994	0.00533369	0.179088	PG1
ENSE00003514567_ENSE00003514567	ENSG00000156256	USP16	-0.30623	-2.79408	0.00533421	0.179088	PG1
ENSE00003507126_ENSE00003507126	ENSG00000204843	DCTN1	-0.337576	-2.78952	0.00533035	0.179088	PG1
ENSE00003554875_ENSE00003687165	ENSG00000076650	GPATCH1	0.279976	2.79151	0.00535706	0.179426	PG1
ENSE00000922452_ENSE00000922452	ENSG00000079263	SP140	0.517327	2.80982	0.00535746	0.179426	PG1
ENSE00000765651_ENSE00000765651	ENSG00000120438	TCP1	-0.289594	-2.7921	0.00536641	0.179521	PG1
ENSE00003629595_ENSE00003629595	ENSG00000186088	GSAP	-0.44024	-2.79586	0.0053652	0.179521	PG1
ENSE00001055667_ENSE00001055667	ENSG00000130005	GAMT	0.627563	2.82018	0.0053713	0.179582	PG1
ENSE00000652822_ENSE00000652814	ENSG00000133422	MORC2	-0.363888	-2.78895	0.0053784	0.179641	PG1
ENSE00001096479_ENSE00001023641	ENSG00000155959	VBP1	0.234836	2.79763	0.00537918	0.179641	PG1
ENSE00001205657_ENSE00003672948	ENSG00000038210	PI4K2B	0.45465	2.80506	0.00539258	0.179883	PG1
ENSE00003734633_ENSE00003734633	ENSG00000274523	RCC1L	-0.396749	-2.79546	0.00539086	0.179883	PG1
ENSE00003559630_ENSE00003559630	ENSG00000028528	SNX1	0.252982	2.78701	0.00541995	0.180531	PG1
ENSE00003466314_ENSE00003487734	ENSG00000047410	TPR	0.272671	2.78257	0.00542068	0.180531	PG1
ENSE00003567260_ENSE00003567260	ENSG00000099991	CABIN1	0.332682	2.78422	0.00542135	0.180531	PG1
ENSE00001551541_ENSE00001551541	ENSG00000100154	TTC28	-0.655012	-2.78919	0.00543045	0.180531	PG1
ENSE00001926004_ENSE00001077803	ENSG00000114391	RPL24	-0.520509	-2.79809	0.00542439	0.180531	PG1
ENSE00001322217_ENSE00001263719	ENSG00000179632	MAF1	0.420565	2.80751	0.00542741	0.180531	PG1
ENSE00001245869_ENSE00001245869	ENSG00000164430	CGAS	0.383718	2.7976	0.00544272	0.180836	PG1
ENSE00003465303_ENSE00003465303	ENSG00000100266	PACSIN2	0.311622	2.78835	0.00544702	0.180877	PG1
ENSE00003535900_ENSE00003684596	ENSG00000108424	KPNB1	-0.324219	-2.78224	0.00546128	0.181248	PG1
ENSE00003557131_ENSE00003666478	ENSG00000100938	GMPR2	-0.390194	-2.78795	0.00546662	0.181322	PG1
ENSE00003750488_ENSE00003750488	ENSG00000078142	PIK3C3	0.250852	2.78289	0.00547486	0.181493	PG1
ENSE00003493897_ENSE00003493897	ENSG00000013275	PSMC4	0.270113	2.78265	0.00550176	0.182157	PG1
ENSE00003510732_ENSE00003525607	ENSG00000077147	TM9SF3	-0.328929	-2.78744	0.00550374	0.182157	PG1
ENSE00003556099_ENSE00003580913	ENSG00000141556	TBCD	-0.545093	-2.78088	0.00550421	0.182157	PG1
ENSE00003561565_ENSE00001233387	ENSG00000122678	POLM	0.377474	2.79113	0.00551555	0.18243	PG1
ENSE00001497515_ENSE00001497515	ENSG00000101596	SMCHD1	-0.515763	-2.77588	0.00553356	0.182726	PG1
ENSE00002521062_ENSE00002521062	ENSG00000170379	TCAF2	-0.464721	-2.79427	0.00552902	0.182726	PG1
ENSE00003627012_ENSE00003627012	ENSG00000196497	IPO4	-0.456694	-2.77965	0.00553385	0.182726	PG1
ENSE00003540495_ENSE00003540495	ENSG00000001629	ANKIB1	-0.36423	-2.78791	0.00554482	0.182774	PG1
ENSE00003554044_ENSE00003554044	ENSG00000155229	MMS19	0.495753	2.77955	0.0055453	0.182774	PG1
ENSE00003563909_ENSE00003563909	ENSG00000174720	LARP7	-0.272905	-2.78084	0.00554453	0.182774	PG1
ENSE00003640894_ENSE00003640894	ENSG00000196712	NF1	-0.486812	-2.78049	0.00554776	0.182774	PG1
ENSE00003615436_ENSE00003480811	ENSG00000186517	ARHGAP30	0.371743	2.78311	0.0055534	0.182857	PG1
ENSE00002078476_ENSE00002078476	ENSG00000169762	TAPT1	0.488869	2.78448	0.00555945	0.182954	PG1
ENSE00000920456_ENSE00000920456	ENSG00000135439	AGAP2	0.278234	2.78018	0.00556849	0.183148	PG1
ENSE00003529003_ENSE00003593724	ENSG00000087053	MTMR2	-0.600146	-2.80818	0.00558067	0.183446	PG1
ENSE00001563885_ENSE00001563885	ENSG00000079337	RAPGEF3	-0.557883	-2.7843	0.00558569	0.183508	PG1
ENSE00003539355_ENSE00003539355	ENSG00000170004	CHD3	-0.435474	-2.77497	0.00559057	0.183566	PG1
ENSE00003547033_ENSE00003547033	ENSG00000154059	IMPACT	0.607552	2.78962	0.0056027	0.183861	PG1
ENSE00003460855_ENSE00001336466	ENSG00000186265	BTLA	0.505427	2.78814	0.00562357	0.184443	PG1
ENSE00003480327_ENSE00003602142	ENSG00000065357	DGKA	0.419929	2.77143	0.00563731	0.184791	PG1
ENSE00003539234_ENSE00003601144	ENSG00000115970	THADA	-0.359516	-2.77309	0.00564825	0.185046	PG1
ENSE00003647796_ENSE00003513786	ENSG00000126391	FRMD8	-0.589017	-2.79062	0.00565714	0.18513	PG1
ENSE00003595101_ENSE00003480025	ENSG00000160310	PRMT2	-0.488928	-2.78397	0.00565423	0.18513	PG1
ENSE00003552575_ENSE00003552575	ENSG00000004534	RBM6	-0.295716	-2.77258	0.00566637	0.185226	PG1
ENSE00003573208_ENSE00003573208	ENSG00000114316	USP4	-0.502706	-2.7718	0.00566637	0.185226	PG1
ENSE00003502091_ENSE00003502091	ENSG00000140326	CDAN1	0.432765	2.77982	0.00567004	0.185242	PG1
ENSE00001452248_ENSE00001452248	ENSG00000147400	CETN2	-0.359563	-2.78737	0.0056763	0.185344	PG1
ENSE00001013116_ENSE00001013116	ENSG00000153922	CHD1	-0.375092	-2.77007	0.00569341	0.185799	PG1
ENSE00001424505_ENSE00002029291	ENSG00000132953	XPO4	0.497156	2.76859	0.00570197	0.185871	PG1
ENSE00003554216_ENSE00003554216	ENSG00000167699	GLOD4	-0.371132	-2.77053	0.00570133	0.185871	PG1
ENSE00001039954_ENSE00001039954	ENSG00000198382	UVRAG	0.247028	2.76954	0.00572826	0.186625	PG1
ENSE00002076516_ENSE00003556917	ENSG00000205765	C5orf51	0.525641	2.78537	0.00573287	0.186672	PG1
ENSE00003520586_ENSE00001033987	ENSG00000171298	GAA	0.62334	2.77184	0.00573688	0.186698	PG1
ENSE00002418587_ENSE00003511531	ENSG00000091513	TF	0.564994	2.78802	0.00574142	0.186743	PG1
ENSE00003519445_ENSE00003650307	ENSG00000120805	ARL1	-0.333233	-2.77968	0.00574774	0.186844	PG1
ENSE00000831921_ENSE00000673233	ENSG00000105866	SP4	-0.538149	-2.78811	0.00576412	0.187273	PG1
ENSE00000727562_ENSE00000727562	ENSG00000108828	VAT1	0.347108	2.77647	0.00576962	0.187348	PG1
ENSE00000984471_ENSE00000984471	ENSG00000148339	SLC25A25	0.473976	2.77601	0.00577407	0.187389	PG1
ENSE00003587027_ENSE00003587027	ENSG00000072778	ACADVL	0.424922	2.76265	0.00580184	0.187771	PG1
ENSE00003496480_ENSE00003576799	ENSG00000126457	PRMT1	-0.349481	-2.767	0.00580039	0.187771	PG1
ENSE00000977722_ENSE00000977722	ENSG00000146842	TMEM209	-0.392989	-2.77175	0.00580085	0.187771	PG1
ENSE00003590910_ENSE00003590910	ENSG00000182446	NPLOC4	0.42073	2.76586	0.00579923	0.187771	PG1
ENSE00001427845_ENSE00001427845	ENSG00000214013	GANC	-0.535509	-2.76558	0.00579039	0.187771	PG1
ENSE00001203636_ENSE00001203636	ENSG00000154930	ACSS1	-0.318297	-2.76437	0.00581224	0.188004	PG1
ENSE00003661023_ENSE00003661023	ENSG00000139719	VPS33A	-0.352172	-2.76304	0.00583706	0.188703	PG1
ENSE00001108583_ENSE00001741815	ENSG00000086712	TXLNG	0.281359	2.76513	0.00584878	0.188977	PG1
ENSE00003689658_ENSE00003633816	ENSG00000004897	CDC27	0.412035	2.76395	0.00586396	0.189364	PG1
ENSE00000678416_ENSE00003662948	ENSG00000108561	C1QBP	-0.275304	-2.76809	0.00587735	0.189609	PG1
ENSE00003603879_ENSE00003685297	ENSG00000184922	FMNL1	-0.716284	-2.76138	0.00587803	0.189609	PG1
ENSE00000808700_ENSE00000659881	ENSG00000066455	GOLGA5	-0.275684	-2.75981	0.00590905	0.190486	PG1
ENSE00003612463_ENSE00003663051	ENSG00000205220	PSMB10	-0.44874	-2.76657	0.00591169	0.190486	PG1
ENSE00000660423_ENSE00000660423	ENSG00000197102	DYNC1H1	0.285248	2.75289	0.00592493	0.190807	PG1
ENSE00001257892_ENSE00003465044	ENSG00000179335	CLK3	0.256878	2.76259	0.00593681	0.191085	PG1
ENSE00000659766_ENSE00000659766	ENSG00000089048	ESF1	0.277149	2.75912	0.00594371	0.191197	PG1
ENSE00003673978_ENSE00003673978	ENSG00000157045	NTAN1	-0.333134	-2.7628	0.00594679	0.191197	PG1
ENSE00003614774_ENSE00003614774	ENSG00000106638	TBL2	0.317975	2.77049	0.00595385	0.191319	PG1
ENSE00000564382_ENSE00000660879	ENSG00000088930	XRN2	-0.373134	-2.75279	0.00596293	0.191401	PG1
ENSE00000844519_ENSE00000844519	ENSG00000090861	AARS	-0.26003	-2.75362	0.00595994	0.191401	PG1
ENSE00003721005_ENSE00003721005	ENSG00000030066	NUP160	-0.405273	-2.75274	0.00598117	0.191494	PG1
ENSE00003797860_ENSE00003798700	ENSG00000128815	WDFY4	-0.50257	-2.75077	0.00597771	0.191494	PG1
ENSE00003672033_ENSE00001601933	ENSG00000168090	COPS6	-0.308931	-2.75886	0.00598215	0.191494	PG1
ENSE00001147289_ENSE00001147289	ENSG00000168803	ADAL	0.321281	2.76282	0.0059692	0.191494	PG1
ENSE00001060878_ENSE00001060878	ENSG00000186081	KRT5	1.06016	2.75995	0.00597675	0.191494	PG1
ENSE00000664062_ENSE00000664063	ENSG00000105248	CCDC94	0.437705	2.76308	0.00598635	0.191524	PG1
ENSE00000746427_ENSE00001538733	ENSG00000095015	MAP3K1	0.389171	2.75493	0.00599427	0.191569	PG1
ENSE00003744599_ENSE00003744599	ENSG00000160695	VPS11	-0.27834	-2.75372	0.00599207	0.191569	PG1
ENSE00003664577_ENSE00003664577	ENSG00000112893	MAN2A1	-0.412374	-2.75143	0.00602454	0.192431	PG1
ENSE00003785135_ENSE00003785135	ENSG00000140521	POLG	-0.25506	-2.75189	0.00603695	0.192723	PG1
ENSE00003568004_ENSE00003568004	ENSG00000002834	LASP1	0.383662	2.75469	0.00605066	0.192826	PG1
ENSE00001699022_ENSE00001699022	ENSG00000068366	ACSL4	-0.365898	-2.75113	0.00605088	0.192826	PG1
ENSE00003639561_ENSE00003689051	ENSG00000111581	NUP107	0.255016	2.74782	0.00605342	0.192826	PG1
ENSE00001257056_ENSE00001199374	ENSG00000169032	MAP2K1	-0.300275	-2.75711	0.0060502	0.192826	PG1
ENSE00003669434_ENSE00003669434	ENSG00000253729	PRKDC	-0.317711	-2.74551	0.00605662	0.192826	PG1
ENSE00003635872_ENSE00003635872	ENSG00000136718	IMP4	0.385529	2.75683	0.00605993	0.192827	PG1
ENSE00000961642_ENSE00002038715	ENSG00000035687	ADSS	0.344665	2.75268	0.00606589	0.192912	PG1
ENSE00003460333_ENSE00003460333	ENSG00000175198	PCCA	-0.25623	-2.74812	0.00607454	0.193082	PG1
ENSE00001612546_ENSE00001621985	ENSG00000126217	MCF2L	0.411501	2.75267	0.00608264	0.193235	PG1
ENSE00001126657_ENSE00001126657	ENSG00000171503	ETFDH	-0.367092	-2.75069	0.00608683	0.193264	PG1
ENSE00000893791_ENSE00000893791	ENSG00000130227	XPO7	-0.492681	-2.74683	0.0060914	0.193304	PG1
ENSE00003532372_ENSE00003532372	ENSG00000090372	STRN4	-0.352613	-2.74992	0.00610398	0.193552	PG1
ENSE00003511412_ENSE00003694032	ENSG00000160209	PDXK	-0.376243	-2.75062	0.00610582	0.193552	PG1
ENSE00000707145_ENSE00001420901	ENSG00000165732	DDX21	-0.311658	-2.74681	0.00611183	0.193638	PG1
ENSE00003067279_ENSE00003067279	ENSG00000124207	CSE1L	0.314177	2.74523	0.00612106	0.193826	PG1
ENSE00000837930_ENSE00003567229	ENSG00000167768	KRT1	-0.900485	-2.74783	0.00613939	0.194301	PG1
ENSE00003533812_ENSE00003533812	ENSG00000113013	HSPA9	0.290104	2.74391	0.00615366	0.194648	PG1
ENSE00003629815_ENSE00003629815	ENSG00000204231	RXRB	-0.407146	-2.75843	0.00616245	0.194821	PG1
ENSE00003521972_ENSE00003647443	ENSG00000134452	FBXO18	-0.369613	-2.74629	0.00617077	0.194979	PG1
ENSE00000811838_ENSE00000811838	ENSG00000108055	SMC3	-0.207557	-2.74017	0.00619188	0.19533	PG1
ENSE00001311232_ENSE00001311232	ENSG00000109111	SUPT6H	-0.325522	-2.73991	0.00618842	0.19533	PG1
ENSE00000860394_ENSE00000860394	ENSG00000126012	KDM5C	-0.316703	-2.74858	0.00618922	0.19533	PG1
ENSE00000863650_ENSE00000863650	ENSG00000068976	PYGM	0.484933	2.74708	0.00619557	0.195342	PG1
ENSE00001311173_ENSE00001311173	ENSG00000111300	NAA25	-0.32657	-2.74144	0.00620526	0.195542	PG1
ENSE00002536213_ENSE00002461782	ENSG00000146282	RARS2	-0.561297	-2.74299	0.00621471	0.195735	PG1
ENSE00003466166_ENSE00003560064	ENSG00000050748	MAPK9	0.444756	2.75554	0.00622682	0.196011	PG1
ENSE00001700666_ENSE00001700666	ENSG00000119333	WDR34	-0.505132	-2.77649	0.00623766	0.196247	PG1
ENSE00003658611_ENSE00003512265	ENSG00000100077	GRK3	-0.406131	-2.74613	0.00624733	0.196446	PG1
ENSE00002501705_ENSE00002501705	ENSG00000168918	INPP5D	0.459358	2.73712	0.00625467	0.196571	PG1
ENSE00000957325_ENSE00000957325	ENSG00000070785	EIF2B3	-0.294596	-2.74108	0.00627076	0.196761	PG1
ENSE00003594181_ENSE00003594181	ENSG00000108424	KPNB1	-0.417004	-2.73697	0.00626887	0.196761	PG1
ENSE00001042861_ENSE00001042861	ENSG00000142207	URB1	0.31192	2.73675	0.00626765	0.196761	PG1
ENSE00000661915_ENSE00000661915	ENSG00000101413	RPRD1B	-0.383151	-2.74762	0.00628239	0.196992	PG1
ENSE00003538122_ENSE00003551448	ENSG00000179387	ELMOD2	0.765047	2.74619	0.00628483	0.196992	PG1
ENSE00002431727_ENSE00002431727	ENSG00000012983	MAP4K5	0.363479	2.73799	0.00630943	0.197657	PG1
ENSE00003503681_ENSE00003632765	ENSG00000138035	PNPT1	0.289414	2.73386	0.00631949	0.197867	PG1
ENSE00003496791_ENSE00003688571	ENSG00000146731	CCT6A	-0.311367	-2.73696	0.00632304	0.197873	PG1
ENSE00003540750_ENSE00001446144	ENSG00000158773	USF1	0.322609	2.75523	0.00635026	0.198618	PG1
ENSE00003515494_ENSE00003615461	ENSG00000185104	FAF1	-0.30287	-2.73514	0.00635451	0.198645	PG1
ENSE00001831899_ENSE00003637546	ENSG00000120694	HSPH1	-0.299497	-2.73187	0.00637584	0.199206	PG1
ENSE00003529712_ENSE00003529712	ENSG00000109320	NFKB1	-0.324532	-2.73161	0.00637992	0.199227	PG1
ENSE00003641468_ENSE00003500617	ENSG00000142197	DOPEY2	-0.619563	-2.73171	0.00638483	0.199275	PG1
ENSE00003550647_ENSE00003649730	ENSG00000159842	ABR	-0.467366	-2.7434	0.00639123	0.199368	PG1
ENSE00001115364_ENSE00001265527	ENSG00000167658	EEF2	-0.402627	-2.73074	0.00640011	0.199539	PG1
ENSE00003672783_ENSE00003650614	ENSG00000176476	SGF29	-0.423308	-2.73926	0.0064158	0.199922	PG1
ENSE00000651610_ENSE00000651610	ENSG00000099991	CABIN1	0.363128	2.72746	0.00644402	0.200058	PG1
ENSE00003606379_ENSE00003459165	ENSG00000100591	AHSA1	-0.278105	-2.7334	0.00644286	0.200058	PG1
ENSE00000881669_ENSE00000881669	ENSG00000105821	DNAJC2	0.255626	2.73194	0.00642406	0.200058	PG1
ENSE00003640233_ENSE00003566739	ENSG00000123154	WDR83	0.250061	2.74375	0.00643287	0.200058	PG1
ENSE00003660104_ENSE00003784037	ENSG00000166266	CUL5	-0.289584	-2.72916	0.00642964	0.200058	PG1
ENSE00003526734_ENSE00003579400	ENSG00000169499	PLEKHA2	0.397693	2.73156	0.0064385	0.200058	PG1
ENSE00001327146_ENSE00003498780	ENSG00000172775	FAM192A	-0.227511	-2.73857	0.00644245	0.200058	PG1
ENSE00002213926_ENSE00002211724	ENSG00000135829	DHX9	0.335578	2.72667	0.00644979	0.200131	PG1
ENSE00001086859_ENSE00001086859	ENSG00000197081	IGF2R	-0.362614	-2.72547	0.00646852	0.200606	PG1
ENSE00000757748_ENSE00000757748	ENSG00000115484	CCT4	0.327124	2.72818	0.00647546	0.200609	PG1
ENSE00003677882_ENSE00003677882	ENSG00000144535	DIS3L2	-0.399285	-2.72982	0.00647239	0.200609	PG1
ENSE00003788943_ENSE00003659963	ENSG00000125818	PSMF1	-0.291033	-2.74624	0.0064933	0.200844	PG1
ENSE00002523199_ENSE00002523199	ENSG00000153107	ANAPC1	-0.474771	-2.7251	0.00649253	0.200844	PG1
ENSE00003591825_ENSE00001151941	ENSG00000168710	AHCYL1	-0.462755	-2.7314	0.00649213	0.200844	PG1
ENSE00003589627_ENSE00000690280	ENSG00000102974	CTCF	-0.522318	-2.7327	0.00653784	0.202115	PG1
ENSE00000722731_ENSE00000722732	ENSG00000077150	NFKB2	0.406932	2.72324	0.00655052	0.202272	PG1
ENSE00000757752_ENSE00000757752	ENSG00000115484	CCT4	-0.289825	-2.72421	0.00655325	0.202272	PG1
ENSE00003651228_ENSE00003649182	ENSG00000128159	TUBGCP6	-0.483897	-2.72672	0.00655092	0.202272	PG1
ENSE00003640626_ENSE00003476845	ENSG00000029725	RABEP1	0.338611	2.7212	0.00657732	0.202695	PG1
ENSE00003460316_ENSE00003647000	ENSG00000082898	XPO1	-0.429809	-2.72101	0.00657723	0.202695	PG1
ENSE00003543299_ENSE00003543299	ENSG00000168439	STIP1	0.271664	2.72306	0.00657225	0.202695	PG1
ENSE00003567325_ENSE00003659985	ENSG00000078070	MCCC1	-0.476766	-2.72205	0.00658463	0.202814	PG1
ENSE00000751969_ENSE00000751966	ENSG00000112667	DNPH1	0.408021	2.73916	0.00659296	0.202963	PG1
ENSE00003690107_ENSE00003690107	ENSG00000141012	GALNS	-0.378639	-2.73588	0.0066163	0.203575	PG1
ENSE00003588497_ENSE00003597321	ENSG00000067066	SP100	-0.390428	-2.72548	0.00666574	0.204676	PG1
ENSE00001771788_ENSE00001771788	ENSG00000123992	DNPEP	-0.318601	-2.71992	0.00666601	0.204676	PG1
ENSE00003620645_ENSE00003620645	ENSG00000141429	GALNT1	-0.368799	-2.72236	0.00666372	0.204676	PG1
ENSE00003550627_ENSE00003562623	ENSG00000155561	NUP205	-0.31681	-2.71576	0.00665575	0.204676	PG1
ENSE00003490197_ENSE00003490197	ENSG00000008838	MED24	-0.317598	-2.71787	0.00668033	0.204868	PG1
ENSE00003595692_ENSE00003595692	ENSG00000141179	PCTP	-0.413227	-2.75058	0.00668277	0.204868	PG1
ENSE00003678245_ENSE00003678245	ENSG00000171132	PRKCE	-0.345778	-2.71927	0.00668182	0.204868	PG1
ENSE00000671917_ENSE00000671917	ENSG00000001497	LAS1L	-0.404165	-2.72211	0.00669519	0.205142	PG1
ENSE00001142574_ENSE00001142574	ENSG00000047644	WWC3	-0.355123	-2.71819	0.00671336	0.205591	PG1
ENSE00000811892_ENSE00000811892	ENSG00000023041	ZDHHC6	0.404939	2.73284	0.00678064	0.205709	PG1
ENSE00003538498_ENSE00000753576	ENSG00000058453	CROCC	0.355445	2.7132	0.00672716	0.205709	PG1
ENSE00002739415_ENSE00002739415	ENSG00000064932	SBNO2	-0.374638	-2.73363	0.00676508	0.205709	PG1
ENSE00003497775_ENSE00003497775	ENSG00000074356	NCBP3	-0.299158	-2.71435	0.00679082	0.205709	PG1
ENSE00003499463_ENSE00003499463	ENSG00000084774	CAD	-0.402893	-2.71019	0.00676717	0.205709	PG1
ENSE00000651788_ENSE00000651788	ENSG00000100077	GRK3	0.426462	2.72121	0.00673078	0.205709	PG1
ENSE00003521815_ENSE00003521815	ENSG00000103091	WDR59	-0.463874	-2.71505	0.00674988	0.205709	PG1
ENSE00003685929_ENSE00003685929	ENSG00000103197	TSC2	-0.277165	-2.71421	0.0067375	0.205709	PG1
ENSE00003506602_ENSE00003563977	ENSG00000104835	SARS2	-0.355458	-2.71604	0.0067388	0.205709	PG1
ENSE00003625722_ENSE00001098644	ENSG00000120008	WDR11	-0.542441	-2.71102	0.00679001	0.205709	PG1
ENSE00003768685_ENSE00003768685	ENSG00000120158	RCL1	0.294717	2.72079	0.00674481	0.205709	PG1
ENSE00003796446_ENSE00003796446	ENSG00000128815	WDFY4	0.406788	2.70973	0.0067684	0.205709	PG1
ENSE00003677600_ENSE00003677600	ENSG00000131748	STARD3	-0.367826	-2.72494	0.00677339	0.205709	PG1
ENSE00002696776_ENSE00002696776	ENSG00000136463	TACO1	0.269729	2.72702	0.00674919	0.205709	PG1
ENSE00000952629_ENSE00000952630	ENSG00000142166	IFNAR1	0.351785	2.73214	0.00675288	0.205709	PG1
ENSE00000961415_ENSE00000961416	ENSG00000143653	SCCPDH	0.412675	2.71839	0.00672466	0.205709	PG1
ENSE00003609479_ENSE00003609479	ENSG00000146247	PHIP	-0.319571	-2.71084	0.00677396	0.205709	PG1
ENSE00003503176_ENSE00002131856	ENSG00000147471	PLPBP	0.238061	2.71833	0.00678875	0.205709	PG1
ENSE00003588138_ENSE00003477285	ENSG00000148337	CIZ1	0.388094	2.71874	0.00676715	0.205709	PG1
ENSE00001083655_ENSE00001083661	ENSG00000164338	UTP15	-0.301292	-2.71556	0.0067477	0.205709	PG1
ENSE00001102249_ENSE00001102249	ENSG00000166340	TPP1	0.458715	2.72004	0.00678428	0.205709	PG1
ENSE00001458546_ENSE00001458546	ENSG00000185009	AP3M1	-0.303158	-2.71635	0.00680838	0.206134	PG1
ENSE00003553611_ENSE00003501838	ENSG00000035928	RFC1	0.275471	2.70841	0.00683611	0.206373	PG1
ENSE00003690739_ENSE00003459269	ENSG00000079387	SENP1	-0.356261	-2.71362	0.00684513	0.206373	PG1
ENSE00003511755_ENSE00003511755	ENSG00000100592	DAAM1	-0.378678	-2.71156	0.00685062	0.206373	PG1
ENSE00003716072_ENSE00003554663	ENSG00000100722	ZC3H14	-0.358694	-2.72977	0.00685144	0.206373	PG1
ENSE00003513676_ENSE00003513676	ENSG00000113597	TRAPPC13	-0.363333	-2.71734	0.00683947	0.206373	PG1
ENSE00003622555_ENSE00003622555	ENSG00000115548	KDM3A	0.497216	2.71046	0.00684984	0.206373	PG1
ENSE00003509152_ENSE00003462011	ENSG00000119638	NEK9	0.413437	2.71021	0.00682171	0.206373	PG1
ENSE00002377392_ENSE00001710859	ENSG00000136628	EPRS	0.33307	2.70769	0.00682693	0.206373	PG1
ENSE00003646699_ENSE00003583749	ENSG00000176476	SGF29	0.35538	2.71798	0.00683571	0.206373	PG1
ENSE00001672971_ENSE00001672971	ENSG00000204536	CCHCR1	-0.424113	-2.73052	0.00684614	0.206373	PG1
ENSE00003516173_ENSE00003516173	ENSG00000003756	RBM5	-0.247051	-2.70892	0.00688091	0.206605	PG1
ENSE00000918395_ENSE00000918394	ENSG00000135372	NAT10	0.309638	2.70566	0.00688365	0.206605	PG1
ENSE00003690804_ENSE00003690804	ENSG00000140563	MCTP2	-0.373348	-2.7087	0.00688296	0.206605	PG1
ENSE00003614770_ENSE00003655817	ENSG00000147475	ERLIN2	0.682557	2.71339	0.00686916	0.206605	PG1
ENSE00000988956_ENSE00000988956	ENSG00000149136	SSRP1	0.352449	2.7079	0.00687838	0.206605	PG1
ENSE00003660412_ENSE00003660412	ENSG00000151247	EIF4E	-0.357897	-2.72112	0.00688377	0.206605	PG1
ENSE00003534300_ENSE00003534300	ENSG00000253729	PRKDC	-0.312819	-2.70324	0.0068829	0.206605	PG1
ENSE00003625632_ENSE00003625632	ENSG00000136485	DCAF7	0.224666	2.71703	0.00689749	0.206911	PG1
ENSE00003475253_ENSE00003483377	ENSG00000014216	CAPN1	0.252854	2.70493	0.00692182	0.206946	PG1
ENSE00001306353_ENSE00003605547	ENSG00000047188	YTHDC2	-0.397465	-2.7038	0.00693745	0.206946	PG1
ENSE00003545248_ENSE00003545248	ENSG00000115221	ITGB6	-0.640101	-2.77242	0.0069231	0.206946	PG1
ENSE00003547665_ENSE00003547665	ENSG00000115221	ITGB6	0.640101	2.77242	0.0069231	0.206946	PG1
ENSE00003474168_ENSE00003474168	ENSG00000121022	COPS5	-0.238032	-2.71219	0.0069357	0.206946	PG1
ENSE00001752874_ENSE00001752874	ENSG00000122512	PMS2	-0.263204	-2.71049	0.00691037	0.206946	PG1
ENSE00003596737_ENSE00003569883	ENSG00000125686	MED1	0.234028	2.70746	0.00693325	0.206946	PG1
ENSE00003678183_ENSE00001634229	ENSG00000139083	ETV6	0.382006	2.71234	0.00690903	0.206946	PG1
ENSE00003460175_ENSE00003460175	ENSG00000147854	UHRF2	0.320216	2.70627	0.00693481	0.206946	PG1
ENSE00001442264_ENSE00001442264	ENSG00000173409	ARV1	-0.456605	-2.78165	0.00692629	0.206946	PG1
ENSE00003533772_ENSE00003533772	ENSG00000173409	ARV1	0.456605	2.78165	0.00692629	0.206946	PG1
ENSE00003527296_ENSE00003529566	ENSG00000120509	PDZD11	0.642344	2.73938	0.00695227	0.207177	PG1
ENSE00003463168_ENSE00003463168	ENSG00000136051	WASHC4	-0.382509	-2.70306	0.00695026	0.207177	PG1
ENSE00003461117_ENSE00003663618	ENSG00000094914	AAAS	-0.493525	-2.71071	0.00695768	0.207222	PG1
ENSE00000963281_ENSE00000963282	ENSG00000144028	SNRNP200	-0.365739	-2.70023	0.00696086	0.207222	PG1
ENSE00002169508_ENSE00003485509	ENSG00000186517	ARHGAP30	-0.361685	-2.70781	0.00696573	0.207262	PG1
ENSE00003673493_ENSE00003673493	ENSG00000150768	DLAT	0.460269	2.70366	0.00697698	0.207492	PG1
ENSE00001265950_ENSE00001265950	ENSG00000100077	GRK3	0.358842	2.70884	0.00698318	0.207571	PG1
ENSE00003601740_ENSE00003601740	ENSG00000112367	FIG4	-0.283999	-2.7038	0.00701037	0.207999	PG1
ENSE00003686489_ENSE00003789859	ENSG00000161016	RPL8	-0.436175	-2.70987	0.00700537	0.207999	PG1
ENSE00003533650_ENSE00003617854	ENSG00000182446	NPLOC4	-0.641493	-2.7028	0.00701175	0.207999	PG1
ENSE00001537560_ENSE00001537560	ENSG00000214960	ISPD	-0.598641	-2.73903	0.00700885	0.207999	PG1
ENSE00003654146_ENSE00003654146	ENSG00000078177	N4BP2	-0.512806	-2.71092	0.0070286	0.20826	PG1
ENSE00001072992_ENSE00001072991	ENSG00000163281	GNPDA2	0.297466	2.71034	0.00702866	0.20826	PG1
ENSE00001175813_ENSE00001175802	ENSG00000172340	SUCLG2	-0.303811	-2.70239	0.00703121	0.20826	PG1
ENSE00003561301_ENSE00003571913	ENSG00000167792	NDUFV1	-0.640878	-2.70331	0.00705122	0.208642	PG1
ENSE00000702620_ENSE00000702622	ENSG00000198730	CTR9	-0.31225	-2.69812	0.00705088	0.208642	PG1
ENSE00003500992_ENSE00003500992	ENSG00000058453	CROCC	0.28898	2.6972	0.00705779	0.208731	PG1
ENSE00001168741_ENSE00001168741	ENSG00000116096	SPR	-0.626109	-2.71303	0.00706457	0.208827	PG1
ENSE00003545274_ENSE00003545274	ENSG00000155959	VBP1	-0.227153	-2.70611	0.00707864	0.209072	PG1
ENSE00001793174_ENSE00001288218	ENSG00000178605	GTPBP6	-0.427791	-2.70447	0.00708	0.209072	PG1
ENSE00003671207_ENSE00003671207	ENSG00000103932	RPAP1	0.408665	2.6975	0.0070972	0.209369	PG1
ENSE00003650845_ENSE00003552282	ENSG00000164941	INTS8	-0.50831	-2.69856	0.00709645	0.209369	PG1
ENSE00001062826_ENSE00001062827	ENSG00000162129	CLPB	0.312074	2.69789	0.00710665	0.209543	PG1
ENSE00003678138_ENSE00003559424	ENSG00000042429	MED17	-0.312827	-2.70179	0.00711525	0.209543	PG1
ENSE00003569991_ENSE00003604895	ENSG00000108651	UTP6	0.408997	2.69627	0.00712265	0.209543	PG1
ENSE00000845240_ENSE00000845240	ENSG00000124151	NCOA3	0.254295	2.69721	0.00712904	0.209543	PG1
ENSE00003677741_ENSE00003677741	ENSG00000124507	PACSIN1	0.835358	2.76001	0.00711475	0.209543	PG1
ENSE00003606348_ENSE00000895766	ENSG00000130414	NDUFA10	-0.332848	-2.70127	0.00712534	0.209543	PG1
ENSE00001088271_ENSE00001247179	ENSG00000164885	CDK5	0.394788	2.70056	0.00712049	0.209543	PG1
ENSE00003550970_ENSE00003502969	ENSG00000182552	RWDD4	0.404468	2.71327	0.00713167	0.209543	PG1
ENSE00003474766_ENSE00003474766	ENSG00000021355	SERPINB1	-0.211301	-2.70124	0.00714224	0.209644	PG1
ENSE00001298123_ENSE00001298123	ENSG00000170423	KRT78	-0.641626	-2.70558	0.00714214	0.209644	PG1
[truncated: 350,057+ more rows]
