# Supplementary material for: Proteogenomics refines the molecular classification of chronic lymphocytic leukemia
Source: Nat Commun. 2022 Oct 20;13:6226. doi: 10.1038/s41467-022-33385-8 (PMC9584885; doi:10.1038/s41467-022-33385-8)
Supplement: Supplementary file 10 — Source data file [file 41467_2022_33385_MOESM10_ESM.xlsx]

## Sheet: Fig2a
Protein	Type	mut	dir	hit	n		RNA	Type	mut	dir	hit	n
	CNVs	trisomy12	up	TRUE	54			CNVs	trisomy12	up	TRUE	284
	IGHV	IGHV_mutated	up	TRUE	11			IGHV	IGHV_mutated	up	TRUE	45
	SNVs	EGR2	up	TRUE	4			CNVs	del(17)(p13)	up	TRUE	12
	SNVs	SF3B1	up	TRUE	3			SNVs	ATM	up	TRUE	9
	SNVs	TP53	up	TRUE	2			SNVs	TP53	up	TRUE	8
	CNVs	del(11)(q22.3)	down	TRUE	0			CNVs	del(11)(q22.3)	up	TRUE	5
	CNVs	del(11)(q22.3)	up	TRUE	0			CNVs	gain(8)(q24)	up	TRUE	1
	CNVs	del(13)(q14)	down	TRUE	0			SNVs	BIRC3	up	TRUE	1
	CNVs	del(13)(q14)	up	TRUE	0			SNVs	SF3B1	up	TRUE	1
	CNVs	del(17)(p13)	down	TRUE	0			CNVs	del(13)(q14)	up	TRUE	0
	CNVs	del(17)(p13)	up	TRUE	0			SNVs	EGR2	up	TRUE	0
	CNVs	gain(8)(q24)	up	TRUE	0			SNVs	NOTCH1	up	TRUE	0
	SNVs	ATM	down	TRUE	0			SNVs	POT1	up	TRUE	0
	SNVs	ATM	up	TRUE	0			SNVs	XPO1	up	TRUE	0
	SNVs	BIRC3	down	TRUE	0			CNVs	del(17)(p13)	down	TRUE	-2
	SNVs	BIRC3	up	TRUE	0			CNVs	gain(8)(q24)	down	TRUE	-2
	SNVs	EGR2	down	TRUE	0			SNVs	TP53	down	TRUE	-2
	SNVs	NOTCH1	down	TRUE	0			SNVs	ATM	down	TRUE	-3
	SNVs	NOTCH1	up	TRUE	0			SNVs	POT1	down	TRUE	-3
	SNVs	POT1	down	TRUE	0			SNVs	NOTCH1	down	TRUE	-6
	SNVs	POT1	up	TRUE	0			CNVs	del(11)(q22.3)	down	TRUE	-8
	SNVs	TP53	down	TRUE	0			CNVs	del(13)(q14)	down	TRUE	-9
	SNVs	XPO1	down	TRUE	0			SNVs	BIRC3	down	TRUE	-10
	SNVs	XPO1	up	TRUE	0			SNVs	EGR2	down	TRUE	-10
	CNVs	gain(8)(q24)	down	TRUE	-1			SNVs	XPO1	down	TRUE	-12
	IGHV	IGHV_mutated	down	TRUE	-5			SNVs	SF3B1	down	TRUE	-13
	CNVs	trisomy12	down	TRUE	-13			IGHV	IGHV_mutated	down	TRUE	-166
	SNVs	SF3B1	down	TRUE	-26			CNVs	trisomy12	down	TRUE	-265

## Sheet: Fig2b_Protein
assay	primary	rowname	colname	value	trisomy12	IGHV_mutated	IGHV	chromosome_name	start_position	end_position	mean_position	chrom_abber_del11q	chrom_abber_del13q14	chrom_abber_del17p13	chrom_abber_gain8q24	chrom_abber_trisomy12	SNPs_ATM	SNPs_BIRC3	SNPs_EGR2	SNPs_NOTCH1	SNPs_POT1	SNPs_SF3B1	SNPs_TP53	SNPs_XPO1	health_record_bin_IGHV_mutated	health_record_bin_elderly_at_diagnosis	health_record_bin_treated
proteomics	CLL_1	A2M	CLL_1	-0.231066	0	0	0	12	9067664	9116229	9.09195e+06	FALSE	TRUE	FALSE	TRUE	FALSE	TRUE	FALSE	FALSE	FALSE	FALSE	FALSE	FALSE	FALSE	FALSE	FALSE	FALSE
proteomics	CLL_1	AAAS	CLL_1	-0.0444603	0	0	0	12	53307457	53324864	5.33162e+07	FALSE	TRUE	FALSE	TRUE	FALSE	TRUE	FALSE	FALSE	FALSE	FALSE	FALSE	FALSE	FALSE	FALSE	FALSE	FALSE
proteomics	CLL_1	AACS	CLL_1	0.180916	0	0	0	12	125065434	125143333	1.25104e+08	FALSE	TRUE	FALSE	TRUE	FALSE	TRUE	FALSE	FALSE	FALSE	FALSE	FALSE	FALSE	FALSE	FALSE	FALSE	FALSE
proteomics	CLL_1	ABCD2	CLL_1	-0.0739087	0	0	0	12	39550033	39619803	39584918	FALSE	TRUE	FALSE	TRUE	FALSE	TRUE	FALSE	FALSE	FALSE	FALSE	FALSE	FALSE	FALSE	FALSE	FALSE	FALSE
proteomics	CLL_1	ACAD10	CLL_1	0.278071	0	0	0	12	111686056	111757107	1.11722e+08	FALSE	TRUE	FALSE	TRUE	FALSE	TRUE	FALSE	FALSE	FALSE	FALSE	FALSE	FALSE	FALSE	FALSE	FALSE	FALSE
proteomics	CLL_1	ACADS	CLL_1	-0.124501	0	0	0	12	120725774	120740008	120732891	FALSE	TRUE	FALSE	TRUE	FALSE	TRUE	FALSE	FALSE	FALSE	FALSE	FALSE	FALSE	FALSE	FALSE	FALSE	FALSE
proteomics	CLL_1	ACTR6	CLL_1	0.0941141	0	0	0	12	100199122	100241865	1.0022e+08	FALSE	TRUE	FALSE	TRUE	FALSE	TRUE	FALSE	FALSE	FALSE	FALSE	FALSE	FALSE	FALSE	FALSE	FALSE	FALSE
proteomics	CLL_1	AGAP2	CLL_1	-0.177351	0	0	0	12	57723761	57742157	57732959	FALSE	TRUE	FALSE	TRUE	FALSE	TRUE	FALSE	FALSE	FALSE	FALSE	FALSE	FALSE	FALSE	FALSE	FALSE	FALSE
proteomics	CLL_1	ALDH2	CLL_1	0.297502	0	0	0	12	111766887	111817532	1.11792e+08	FALSE	TRUE	FALSE	TRUE	FALSE	TRUE	FALSE	FALSE	FALSE	FALSE	FALSE	FALSE	FALSE	FALSE	FALSE	FALSE
proteomics	CLL_1	ALKBH2	CLL_1	0.0935252	0	0	0	12	109088188	109093631	1.09091e+08	FALSE	TRUE	FALSE	TRUE	FALSE	TRUE	FALSE	FALSE	FALSE	FALSE	FALSE	FALSE	FALSE	FALSE	FALSE	FALSE
proteomics	CLL_1	AMDHD1	CLL_1	-0.0343983	0	0	0	12	95943331	95968720	9.5956e+07	FALSE	TRUE	FALSE	TRUE	FALSE	TRUE	FALSE	FALSE	FALSE	FALSE	FALSE	FALSE	FALSE	FALSE	FALSE	FALSE
proteomics	CLL_1	ANAPC5	CLL_1	0.0868226	0	0	0	12	121308245	121399896	1.21354e+08	FALSE	TRUE	FALSE	TRUE	FALSE	TRUE	FALSE	FALSE	FALSE	FALSE	FALSE	FALSE	FALSE	FALSE	FALSE	FALSE
proteomics	CLL_1	ANAPC7	CLL_1	-0.0732209	0	0	0	12	110372900	110403730	110388315	FALSE	TRUE	FALSE	TRUE	FALSE	TRUE	FALSE	FALSE	FALSE	FALSE	FALSE	FALSE	FALSE	FALSE	FALSE	FALSE
proteomics	CLL_1	ANKLE2	CLL_1	0.00601143	0	0	0	12	132725503	132761832	1.32744e+08	FALSE	TRUE	FALSE	TRUE	FALSE	TRUE	FALSE	FALSE	FALSE	FALSE	FALSE	FALSE	FALSE	FALSE	FALSE	FALSE
proteomics	CLL_1	ANKRD13A	CLL_1	0.0417493	0	0	0	12	109999186	110039763	1.10019e+08	FALSE	TRUE	FALSE	TRUE	FALSE	TRUE	FALSE	FALSE	FALSE	FALSE	FALSE	FALSE	FALSE	FALSE	FALSE	FALSE
proteomics	CLL_1	ANKRD52	CLL_1	0.0815324	0	0	0	12	56237807	56258384	5.62481e+07	FALSE	TRUE	FALSE	TRUE	FALSE	TRUE	FALSE	FALSE	FALSE	FALSE	FALSE	FALSE	FALSE	FALSE	FALSE	FALSE
proteomics	CLL_1	ANO6	CLL_1	-0.108471	0	0	0	12	45215987	45440404	4.53282e+07	FALSE	TRUE	FALSE	TRUE	FALSE	TRUE	FALSE	FALSE	FALSE	FALSE	FALSE	FALSE	FALSE	FALSE	FALSE	FALSE
proteomics	CLL_1	APAF1	CLL_1	-0.0284744	0	0	0	12	98645141	98735433	98690287	FALSE	TRUE	FALSE	TRUE	FALSE	TRUE	FALSE	FALSE	FALSE	FALSE	FALSE	FALSE	FALSE	FALSE	FALSE	FALSE
proteomics	CLL_1	APPL2	CLL_1	-0.134316	0	0	0	12	105173297	105236203	105204750	FALSE	TRUE	FALSE	TRUE	FALSE	TRUE	FALSE	FALSE	FALSE	FALSE	FALSE	FALSE	FALSE	FALSE	FALSE	FALSE
proteomics	CLL_1	ARHGAP9	CLL_1	0.00823901	0	0	0	12	57472264	57488814	57480539	FALSE	TRUE	FALSE	TRUE	FALSE	TRUE	FALSE	FALSE	FALSE	FALSE	FALSE	FALSE	FALSE	FALSE	FALSE	FALSE
proteomics	CLL_1	ARHGDIB	CLL_1	-0.231542	0	0	0	12	14942031	14961728	1.49519e+07	FALSE	TRUE	FALSE	TRUE	FALSE	TRUE	FALSE	FALSE	FALSE	FALSE	FALSE	FALSE	FALSE	FALSE	FALSE	FALSE
proteomics	CLL_1	ARID2	CLL_1	-0.150374	0	0	0	12	45729706	45908040	45818873	FALSE	TRUE	FALSE	TRUE	FALSE	TRUE	FALSE	FALSE	FALSE	FALSE	FALSE	FALSE	FALSE	FALSE	FALSE	FALSE
proteomics	CLL_1	ARL1	CLL_1	-0.0777815	0	0	0	12	101393116	101407772	101400444	FALSE	TRUE	FALSE	TRUE	FALSE	TRUE	FALSE	FALSE	FALSE	FALSE	FALSE	FALSE	FALSE	FALSE	FALSE	FALSE
proteomics	CLL_1	ARL6IP4	CLL_1	-0.0571382	0	0	0	12	122980060	122982913	1.22981e+08	FALSE	TRUE	FALSE	TRUE	FALSE	TRUE	FALSE	FALSE	FALSE	FALSE	FALSE	FALSE	FALSE	FALSE	FALSE	FALSE
proteomics	CLL_1	ARPC3	CLL_1	-0.0274846	0	0	0	12	110434823	110450422	1.10443e+08	FALSE	TRUE	FALSE	TRUE	FALSE	TRUE	FALSE	FALSE	FALSE	FALSE	FALSE	FALSE	FALSE	FALSE	FALSE	FALSE
proteomics	CLL_1	ATF1	CLL_1	-0.136755	0	0	0	12	50763710	50821162	50792436	FALSE	TRUE	FALSE	TRUE	FALSE	TRUE	FALSE	FALSE	FALSE	FALSE	FALSE	FALSE	FALSE	FALSE	FALSE	FALSE
proteomics	CLL_1	ATF7	CLL_1	0.0357312	0	0	0	12	53507856	53626410	53567133	FALSE	TRUE	FALSE	TRUE	FALSE	TRUE	FALSE	FALSE	FALSE	FALSE	FALSE	FALSE	FALSE	FALSE	FALSE	FALSE
proteomics	CLL_1	ATF7IP	CLL_1	-0.031498	0	0	0	12	14365632	14502935	1.44343e+07	FALSE	TRUE	FALSE	TRUE	FALSE	TRUE	FALSE	FALSE	FALSE	FALSE	FALSE	FALSE	FALSE	FALSE	FALSE	FALSE
proteomics	CLL_1	ATG101	CLL_1	0.00402013	0	0	0	12	52069246	52077494	52073370	FALSE	TRUE	FALSE	TRUE	FALSE	TRUE	FALSE	FALSE	FALSE	FALSE	FALSE	FALSE	FALSE	FALSE	FALSE	FALSE
proteomics	CLL_1	ATN1	CLL_1	-0.125286	0	0	0	12	6924463	6942321	6933392	FALSE	TRUE	FALSE	TRUE	FALSE	TRUE	FALSE	FALSE	FALSE	FALSE	FALSE	FALSE	FALSE	FALSE	FALSE	FALSE
proteomics	CLL_1	ATP2A2	CLL_1	-0.13565	0	0	0	12	110280756	110351093	1.10316e+08	FALSE	TRUE	FALSE	TRUE	FALSE	TRUE	FALSE	FALSE	FALSE	FALSE	FALSE	FALSE	FALSE	FALSE	FALSE	FALSE
proteomics	CLL_1	ATP2B1	CLL_1	-0.22799	0	0	0	12	89588049	89709300	8.96487e+07	FALSE	TRUE	FALSE	TRUE	FALSE	TRUE	FALSE	FALSE	FALSE	FALSE	FALSE	FALSE	FALSE	FALSE	FALSE	FALSE
proteomics	CLL_1	ATP5F1B	CLL_1	0.0277617	0	0	0	12	56638175	56645984	5.66421e+07	FALSE	TRUE	FALSE	TRUE	FALSE	TRUE	FALSE	FALSE	FALSE	FALSE	FALSE	FALSE	FALSE	FALSE	FALSE	FALSE
proteomics	CLL_1	ATP6V0A2	CLL_1	-0.118375	0	0	0	12	123712353	123761755	123737054	FALSE	TRUE	FALSE	TRUE	FALSE	TRUE	FALSE	FALSE	FALSE	FALSE	FALSE	FALSE	FALSE	FALSE	FALSE	FALSE
proteomics	CLL_1	ATXN2	CLL_1	0.0847501	0	0	0	12	111443485	111599676	1.11522e+08	FALSE	TRUE	FALSE	TRUE	FALSE	TRUE	FALSE	FALSE	FALSE	FALSE	FALSE	FALSE	FALSE	FALSE	FALSE	FALSE
proteomics	CLL_1	BAZ2A	CLL_1	-0.133337	0	0	0	12	56595596	56636816	56616206	FALSE	TRUE	FALSE	TRUE	FALSE	TRUE	FALSE	FALSE	FALSE	FALSE	FALSE	FALSE	FALSE	FALSE	FALSE	FALSE
proteomics	CLL_1	BCAT1	CLL_1	-0.450984	0	0	0	12	24810024	24949101	2.48796e+07	FALSE	TRUE	FALSE	TRUE	FALSE	TRUE	FALSE	FALSE	FALSE	FALSE	FALSE	FALSE	FALSE	FALSE	FALSE	FALSE
proteomics	CLL_1	BCDIN3D	CLL_1	-0.010194	0	0	0	12	49836043	49843106	4.98396e+07	FALSE	TRUE	FALSE	TRUE	FALSE	TRUE	FALSE	FALSE	FALSE	FALSE	FALSE	FALSE	FALSE	FALSE	FALSE	FALSE
proteomics	CLL_1	BCL7A	CLL_1	-0.596604	0	0	0	12	122019422	122062044	122040733	FALSE	TRUE	FALSE	TRUE	FALSE	TRUE	FALSE	FALSE	FALSE	FALSE	FALSE	FALSE	FALSE	FALSE	FALSE	FALSE
proteomics	CLL_1	BICD1	CLL_1	0.150777	0	0	0	12	32106835	32383633	32245234	FALSE	TRUE	FALSE	TRUE	FALSE	TRUE	FALSE	FALSE	FALSE	FALSE	FALSE	FALSE	FALSE	FALSE	FALSE	FALSE
proteomics	CLL_1	BIN2	CLL_1	-0.232695	0	0	0	12	51281038	51324668	51302853	FALSE	TRUE	FALSE	TRUE	FALSE	TRUE	FALSE	FALSE	FALSE	FALSE	FALSE	FALSE	FALSE	FALSE	FALSE	FALSE
proteomics	CLL_1	BLOC1S1	CLL_1	-0.128288	0	0	0	12	55716037	55720087	55718062	FALSE	TRUE	FALSE	TRUE	FALSE	TRUE	FALSE	FALSE	FALSE	FALSE	FALSE	FALSE	FALSE	FALSE	FALSE	FALSE
proteomics	CLL_1	BORCS5	CLL_1	-0.236078	0	0	0	12	12357078	12471233	1.24142e+07	FALSE	TRUE	FALSE	TRUE	FALSE	TRUE	FALSE	FALSE	FALSE	FALSE	FALSE	FALSE	FALSE	FALSE	FALSE	FALSE
proteomics	CLL_1	BRAP	CLL_1	-0.0222554	0	0	0	12	111642146	111685956	111664051	FALSE	TRUE	FALSE	TRUE	FALSE	TRUE	FALSE	FALSE	FALSE	FALSE	FALSE	FALSE	FALSE	FALSE	FALSE	FALSE
proteomics	CLL_1	BRI3BP	CLL_1	-0.32006	0	0	0	12	124993645	125031231	125012438	FALSE	TRUE	FALSE	TRUE	FALSE	TRUE	FALSE	FALSE	FALSE	FALSE	FALSE	FALSE	FALSE	FALSE	FALSE	FALSE
proteomics	CLL_1	BTG1	CLL_1	0.111368	0	0	0	12	92140278	92145846	92143062	FALSE	TRUE	FALSE	TRUE	FALSE	TRUE	FALSE	FALSE	FALSE	FALSE	FALSE	FALSE	FALSE	FALSE	FALSE	FALSE
proteomics	CLL_1	C12orf10	CLL_1	-0.0349659	0	0	0	12	53299695	53307177	53303436	FALSE	TRUE	FALSE	TRUE	FALSE	TRUE	FALSE	FALSE	FALSE	FALSE	FALSE	FALSE	FALSE	FALSE	FALSE	FALSE
proteomics	CLL_1	C12orf29	CLL_1	-0.110298	0	0	0	12	88033846	88050160	88042003	FALSE	TRUE	FALSE	TRUE	FALSE	TRUE	FALSE	FALSE	FALSE	FALSE	FALSE	FALSE	FALSE	FALSE	FALSE	FALSE
proteomics	CLL_1	C12orf4	CLL_1	0.00290706	0	0	0	12	4487735	4538508	4.51312e+06	FALSE	TRUE	FALSE	TRUE	FALSE	TRUE	FALSE	FALSE	FALSE	FALSE	FALSE	FALSE	FALSE	FALSE	FALSE	FALSE
proteomics	CLL_1	C12orf43	CLL_1	-0.0923676	0	0	0	12	121000486	121016502	121008494	FALSE	TRUE	FALSE	TRUE	FALSE	TRUE	FALSE	FALSE	FALSE	FALSE	FALSE	FALSE	FALSE	FALSE	FALSE	FALSE
proteomics	CLL_1	C12orf45	CLL_1	-0.0429317	0	0	0	12	104986316	105074197	1.0503e+08	FALSE	TRUE	FALSE	TRUE	FALSE	TRUE	FALSE	FALSE	FALSE	FALSE	FALSE	FALSE	FALSE	FALSE	FALSE	FALSE
proteomics	CLL_1	C12orf57	CLL_1	-0.555276	0	0	0	12	6942978	6946003	6.94449e+06	FALSE	TRUE	FALSE	TRUE	FALSE	TRUE	FALSE	FALSE	FALSE	FALSE	FALSE	FALSE	FALSE	FALSE	FALSE	FALSE
proteomics	CLL_1	C12orf65	CLL_1	-0.0219034	0	0	0	12	123232916	123257959	1.23245e+08	FALSE	TRUE	FALSE	TRUE	FALSE	TRUE	FALSE	FALSE	FALSE	FALSE	FALSE	FALSE	FALSE	FALSE	FALSE	FALSE
proteomics	CLL_1	C12orf66	CLL_1	-0.0660659	0	0	0	12	64186316	64222296	64204306	FALSE	TRUE	FALSE	TRUE	FALSE	TRUE	FALSE	FALSE	FALSE	FALSE	FALSE	FALSE	FALSE	FALSE	FALSE	FALSE
proteomics	CLL_1	C2CD5	CLL_1	-0.0938667	0	0	0	12	22448583	22544546	2.24966e+07	FALSE	TRUE	FALSE	TRUE	FALSE	TRUE	FALSE	FALSE	FALSE	FALSE	FALSE	FALSE	FALSE	FALSE	FALSE	FALSE
proteomics	CLL_1	CALCOCO1	CLL_1	-0.16352	0	0	0	12	53708517	53727745	53718131	FALSE	TRUE	FALSE	TRUE	FALSE	TRUE	FALSE	FALSE	FALSE	FALSE	FALSE	FALSE	FALSE	FALSE	FALSE	FALSE
proteomics	CLL_1	CAMKK2	CLL_1	-0.029743	0	0	0	12	121237675	121298308	1.21268e+08	FALSE	TRUE	FALSE	TRUE	FALSE	TRUE	FALSE	FALSE	FALSE	FALSE	FALSE	FALSE	FALSE	FALSE	FALSE	FALSE
proteomics	CLL_1	CAND1	CLL_1	0.0422289	0	0	0	12	67269358	67319953	6.72947e+07	FALSE	TRUE	FALSE	TRUE	FALSE	TRUE	FALSE	FALSE	FALSE	FALSE	FALSE	FALSE	FALSE	FALSE	FALSE	FALSE
proteomics	CLL_1	CBX5	CLL_1	-0.121121	0	0	0	12	54230942	54280133	5.42555e+07	FALSE	TRUE	FALSE	TRUE	FALSE	TRUE	FALSE	FALSE	FALSE	FALSE	FALSE	FALSE	FALSE	FALSE	FALSE	FALSE
proteomics	CLL_1	CCDC59	CLL_1	-0.0759331	0	0	0	12	82223681	82358805	82291243	FALSE	TRUE	FALSE	TRUE	FALSE	TRUE	FALSE	FALSE	FALSE	FALSE	FALSE	FALSE	FALSE	FALSE	FALSE	FALSE
proteomics	CLL_1	CCDC77	CLL_1	-0.180057	0	0	0	12	389273	442642	415958	FALSE	TRUE	FALSE	TRUE	FALSE	TRUE	FALSE	FALSE	FALSE	FALSE	FALSE	FALSE	FALSE	FALSE	FALSE	FALSE
proteomics	CLL_1	CCDC91	CLL_1	-0.205571	0	0	0	12	28133249	28581511	28357380	FALSE	TRUE	FALSE	TRUE	FALSE	TRUE	FALSE	FALSE	FALSE	FALSE	FALSE	FALSE	FALSE	FALSE	FALSE	FALSE
proteomics	CLL_1	CCDC92	CLL_1	0.0922747	0	0	0	12	123918660	123972831	1.23946e+08	FALSE	TRUE	FALSE	TRUE	FALSE	TRUE	FALSE	FALSE	FALSE	FALSE	FALSE	FALSE	FALSE	FALSE	FALSE	FALSE
proteomics	CLL_1	CCNT1	CLL_1	-0.0533218	0	0	0	12	48688458	48716998	48702728	FALSE	TRUE	FALSE	TRUE	FALSE	TRUE	FALSE	FALSE	FALSE	FALSE	FALSE	FALSE	FALSE	FALSE	FALSE	FALSE
proteomics	CLL_1	CCT2	CLL_1	0.0481246	0	0	0	12	69585426	69601570	69593498	FALSE	TRUE	FALSE	TRUE	FALSE	TRUE	FALSE	FALSE	FALSE	FALSE	FALSE	FALSE	FALSE	FALSE	FALSE	FALSE
proteomics	CLL_1	CD27	CLL_1	-0.117066	0	0	0	12	6444867	6451718	6.44829e+06	FALSE	TRUE	FALSE	TRUE	FALSE	TRUE	FALSE	FALSE	FALSE	FALSE	FALSE	FALSE	FALSE	FALSE	FALSE	FALSE
proteomics	CLL_1	CD63	CLL_1	-0.243912	0	0	0	12	55725323	55729707	55727515	FALSE	TRUE	FALSE	TRUE	FALSE	TRUE	FALSE	FALSE	FALSE	FALSE	FALSE	FALSE	FALSE	FALSE	FALSE	FALSE
proteomics	CLL_1	CD9	CLL_1	-0.387394	0	0	0	12	6199715	6238271	6218993	FALSE	TRUE	FALSE	TRUE	FALSE	TRUE	FALSE	FALSE	FALSE	FALSE	FALSE	FALSE	FALSE	FALSE	FALSE	FALSE
proteomics	CLL_1	CDK17	CLL_1	-0.152844	0	0	0	12	96278261	96400480	9.63394e+07	FALSE	TRUE	FALSE	TRUE	FALSE	TRUE	FALSE	FALSE	FALSE	FALSE	FALSE	FALSE	FALSE	FALSE	FALSE	FALSE
proteomics	CLL_1	CDK2	CLL_1	0.00326007	0	0	0	12	55966781	55972789	55969785	FALSE	TRUE	FALSE	TRUE	FALSE	TRUE	FALSE	FALSE	FALSE	FALSE	FALSE	FALSE	FALSE	FALSE	FALSE	FALSE
proteomics	CLL_1	CDK2AP1	CLL_1	0.138626	0	0	0	12	123250112	123272334	123261223	FALSE	TRUE	FALSE	TRUE	FALSE	TRUE	FALSE	FALSE	FALSE	FALSE	FALSE	FALSE	FALSE	FALSE	FALSE	FALSE
proteomics	CLL_1	CDK4	CLL_1	-0.138144	0	0	0	12	57747727	57756013	57751870	FALSE	TRUE	FALSE	TRUE	FALSE	TRUE	FALSE	FALSE	FALSE	FALSE	FALSE	FALSE	FALSE	FALSE	FALSE	FALSE
proteomics	CLL_1	CDKN1B	CLL_1	-0.206797	0	0	0	12	12715058	12722369	1.27187e+07	FALSE	TRUE	FALSE	TRUE	FALSE	TRUE	FALSE	FALSE	FALSE	FALSE	FALSE	FALSE	FALSE	FALSE	FALSE	FALSE
proteomics	CLL_1	CEP290	CLL_1	-0.0350738	0	0	0	12	88049014	88142088	88095551	FALSE	TRUE	FALSE	TRUE	FALSE	TRUE	FALSE	FALSE	FALSE	FALSE	FALSE	FALSE	FALSE	FALSE	FALSE	FALSE
proteomics	CLL_1	CEP83	CLL_1	-0.129443	0	0	0	12	94306449	94459988	9.43832e+07	FALSE	TRUE	FALSE	TRUE	FALSE	TRUE	FALSE	FALSE	FALSE	FALSE	FALSE	FALSE	FALSE	FALSE	FALSE	FALSE
proteomics	CLL_1	CHD4	CLL_1	0.014205	0	0	0	12	6570082	6614524	6592303	FALSE	TRUE	FALSE	TRUE	FALSE	TRUE	FALSE	FALSE	FALSE	FALSE	FALSE	FALSE	FALSE	FALSE	FALSE	FALSE
proteomics	CLL_1	CHFR	CLL_1	-0.0256066	0	0	0	12	132822187	132956304	1.32889e+08	FALSE	TRUE	FALSE	TRUE	FALSE	TRUE	FALSE	FALSE	FALSE	FALSE	FALSE	FALSE	FALSE	FALSE	FALSE	FALSE
proteomics	CLL_1	CHPT1	CLL_1	-0.15581	0	0	0	12	101696947	101744140	1.01721e+08	FALSE	TRUE	FALSE	TRUE	FALSE	TRUE	FALSE	FALSE	FALSE	FALSE	FALSE	FALSE	FALSE	FALSE	FALSE	FALSE
proteomics	CLL_1	CHST11	CLL_1	-0.052073	0	0	0	12	104455295	104762014	1.04609e+08	FALSE	TRUE	FALSE	TRUE	FALSE	TRUE	FALSE	FALSE	FALSE	FALSE	FALSE	FALSE	FALSE	FALSE	FALSE	FALSE
proteomics	CLL_1	CKAP4	CLL_1	-0.320332	0	0	0	12	106237881	106304279	106271080	FALSE	TRUE	FALSE	TRUE	FALSE	TRUE	FALSE	FALSE	FALSE	FALSE	FALSE	FALSE	FALSE	FALSE	FALSE	FALSE
proteomics	CLL_1	CLIP1	CLL_1	0.0383404	0	0	0	12	122271432	122422632	122347032	FALSE	TRUE	FALSE	TRUE	FALSE	TRUE	FALSE	FALSE	FALSE	FALSE	FALSE	FALSE	FALSE	FALSE	FALSE	FALSE
proteomics	CLL_1	CMAS	CLL_1	-0.170664	0	0	0	12	22046218	22065674	22055946	FALSE	TRUE	FALSE	TRUE	FALSE	TRUE	FALSE	FALSE	FALSE	FALSE	FALSE	FALSE	FALSE	FALSE	FALSE	FALSE
proteomics	CLL_1	COPS7A	CLL_1	-0.0103082	0	0	0	12	6724014	6731875	6.72794e+06	FALSE	TRUE	FALSE	TRUE	FALSE	TRUE	FALSE	FALSE	FALSE	FALSE	FALSE	FALSE	FALSE	FALSE	FALSE	FALSE
proteomics	CLL_1	COPZ1	CLL_1	-0.0240927	0	0	0	12	54301202	54351846	54326524	FALSE	TRUE	FALSE	TRUE	FALSE	TRUE	FALSE	FALSE	FALSE	FALSE	FALSE	FALSE	FALSE	FALSE	FALSE	FALSE
proteomics	CLL_1	COQ10A	CLL_1	0.0919924	0	0	0	12	56266858	56270966	56268912	FALSE	TRUE	FALSE	TRUE	FALSE	TRUE	FALSE	FALSE	FALSE	FALSE	FALSE	FALSE	FALSE	FALSE	FALSE	FALSE
proteomics	CLL_1	COQ5	CLL_1	0.0549194	0	0	0	12	120503279	120534434	1.20519e+08	FALSE	TRUE	FALSE	TRUE	FALSE	TRUE	FALSE	FALSE	FALSE	FALSE	FALSE	FALSE	FALSE	FALSE	FALSE	FALSE
proteomics	CLL_1	CORO1C	CLL_1	0.147201	0	0	0	12	108645109	108731596	1.08688e+08	FALSE	TRUE	FALSE	TRUE	FALSE	TRUE	FALSE	FALSE	FALSE	FALSE	FALSE	FALSE	FALSE	FALSE	FALSE	FALSE
proteomics	CLL_1	COX14	CLL_1	-0.0721059	0	0	0	12	50112082	50120457	5.01163e+07	FALSE	TRUE	FALSE	TRUE	FALSE	TRUE	FALSE	FALSE	FALSE	FALSE	FALSE	FALSE	FALSE	FALSE	FALSE	FALSE
proteomics	CLL_1	COX6A1	CLL_1	0.0283897	0	0	0	12	120438090	120440737	1.20439e+08	FALSE	TRUE	FALSE	TRUE	FALSE	TRUE	FALSE	FALSE	FALSE	FALSE	FALSE	FALSE	FALSE	FALSE	FALSE	FALSE
proteomics	CLL_1	CPM	CLL_1	-0.147415	0	0	0	12	68842197	68971570	6.89069e+07	FALSE	TRUE	FALSE	TRUE	FALSE	TRUE	FALSE	FALSE	FALSE	FALSE	FALSE	FALSE	FALSE	FALSE	FALSE	FALSE
proteomics	CLL_1	CPSF6	CLL_1	0.000785781	0	0	0	12	69239569	69274358	6.9257e+07	FALSE	TRUE	FALSE	TRUE	FALSE	TRUE	FALSE	FALSE	FALSE	FALSE	FALSE	FALSE	FALSE	FALSE	FALSE	FALSE
proteomics	CLL_1	CRACR2A	CLL_1	-0.0750793	0	0	0	12	3606633	3764819	3685726	FALSE	TRUE	FALSE	TRUE	FALSE	TRUE	FALSE	FALSE	FALSE	FALSE	FALSE	FALSE	FALSE	FALSE	FALSE	FALSE
proteomics	CLL_1	CRADD	CLL_1	0.140254	0	0	0	12	93677375	93894840	9.37861e+07	FALSE	TRUE	FALSE	TRUE	FALSE	TRUE	FALSE	FALSE	FALSE	FALSE	FALSE	FALSE	FALSE	FALSE	FALSE	FALSE
proteomics	CLL_1	CREBL2	CLL_1	-0.0608841	0	0	0	12	12611827	12645108	1.26285e+07	FALSE	TRUE	FALSE	TRUE	FALSE	TRUE	FALSE	FALSE	FALSE	FALSE	FALSE	FALSE	FALSE	FALSE	FALSE	FALSE
proteomics	CLL_1	CS	CLL_1	0.0232322	0	0	0	12	56271699	56300391	56286045	FALSE	TRUE	FALSE	TRUE	FALSE	TRUE	FALSE	FALSE	FALSE	FALSE	FALSE	FALSE	FALSE	FALSE	FALSE	FALSE
proteomics	CLL_1	CTDSP2	CLL_1	-0.235072	0	0	0	12	57819927	57846729	57833328	FALSE	TRUE	FALSE	TRUE	FALSE	TRUE	FALSE	FALSE	FALSE	FALSE	FALSE	FALSE	FALSE	FALSE	FALSE	FALSE
proteomics	CLL_1	DCD	CLL_1	-0.743539	0	0	0	12	54644591	54648493	54646542	FALSE	TRUE	FALSE	TRUE	FALSE	TRUE	FALSE	FALSE	FALSE	FALSE	FALSE	FALSE	FALSE	FALSE	FALSE	FALSE
proteomics	CLL_1	DCP1B	CLL_1	-0.00281288	0	0	0	12	1946053	2004535	1975294	FALSE	TRUE	FALSE	TRUE	FALSE	TRUE	FALSE	FALSE	FALSE	FALSE	FALSE	FALSE	FALSE	FALSE	FALSE	FALSE
proteomics	CLL_1	DCTN2	CLL_1	0.0594603	0	0	0	12	57530102	57547331	5.75387e+07	FALSE	TRUE	FALSE	TRUE	FALSE	TRUE	FALSE	FALSE	FALSE	FALSE	FALSE	FALSE	FALSE	FALSE	FALSE	FALSE
proteomics	CLL_1	DDX11	CLL_1	-0.0979591	0	0	0	12	31073860	31104799	3.10893e+07	FALSE	TRUE	FALSE	TRUE	FALSE	TRUE	FALSE	FALSE	FALSE	FALSE	FALSE	FALSE	FALSE	FALSE	FALSE	FALSE
proteomics	CLL_1	DDX23	CLL_1	-0.0847506	0	0	0	12	48829756	48852842	48841299	FALSE	TRUE	FALSE	TRUE	FALSE	TRUE	FALSE	FALSE	FALSE	FALSE	FALSE	FALSE	FALSE	FALSE	FALSE	FALSE
proteomics	CLL_1	DDX47	CLL_1	-0.00322946	0	0	0	12	12813316	12829981	1.28216e+07	FALSE	TRUE	FALSE	TRUE	FALSE	TRUE	FALSE	FALSE	FALSE	FALSE	FALSE	FALSE	FALSE	FALSE	FALSE	FALSE
proteomics	CLL_1	DDX51	CLL_1	0.0817029	0	0	0	12	132136594	132144319	1.3214e+08	FALSE	TRUE	FALSE	TRUE	FALSE	TRUE	FALSE	FALSE	FALSE	FALSE	FALSE	FALSE	FALSE	FALSE	FALSE	FALSE
proteomics	CLL_1	DDX54	CLL_1	-0.0680078	0	0	0	12	113157174	113185479	1.13171e+08	FALSE	TRUE	FALSE	TRUE	FALSE	TRUE	FALSE	FALSE	FALSE	FALSE	FALSE	FALSE	FALSE	FALSE	FALSE	FALSE
proteomics	CLL_1	DDX55	CLL_1	0.0260795	0	0	0	12	123602077	123620943	123611510	FALSE	TRUE	FALSE	TRUE	FALSE	TRUE	FALSE	FALSE	FALSE	FALSE	FALSE	FALSE	FALSE	FALSE	FALSE	FALSE
proteomics	CLL_1	DENND5B	CLL_1	0.0272237	0	0	0	12	31382226	31591136	31486681	FALSE	TRUE	FALSE	TRUE	FALSE	TRUE	FALSE	FALSE	FALSE	FALSE	FALSE	FALSE	FALSE	FALSE	FALSE	FALSE
proteomics	CLL_1	DENR	CLL_1	0.0224675	0	0	0	12	122752824	122771064	122761944	FALSE	TRUE	FALSE	TRUE	FALSE	TRUE	FALSE	FALSE	FALSE	FALSE	FALSE	FALSE	FALSE	FALSE	FALSE	FALSE
proteomics	CLL_1	DERA	CLL_1	-0.201354	0	0	0	12	15911302	16037381	1.59743e+07	FALSE	TRUE	FALSE	TRUE	FALSE	TRUE	FALSE	FALSE	FALSE	FALSE	FALSE	FALSE	FALSE	FALSE	FALSE	FALSE
proteomics	CLL_1	DGKA	CLL_1	-0.0938235	0	0	0	12	55927319	55954027	55940673	FALSE	TRUE	FALSE	TRUE	FALSE	TRUE	FALSE	FALSE	FALSE	FALSE	FALSE	FALSE	FALSE	FALSE	FALSE	FALSE
proteomics	CLL_1	DHX37	CLL_1	0.00794307	0	0	0	12	124946825	124989131	124967978	FALSE	TRUE	FALSE	TRUE	FALSE	TRUE	FALSE	FALSE	FALSE	FALSE	FALSE	FALSE	FALSE	FALSE	FALSE	FALSE
proteomics	CLL_1	DIABLO	CLL_1	-0.0200366	0	0	0	12	122207668	122227456	122217562	FALSE	TRUE	FALSE	TRUE	FALSE	TRUE	FALSE	FALSE	FALSE	FALSE	FALSE	FALSE	FALSE	FALSE	FALSE	FALSE
proteomics	CLL_1	DIABLO	CLL_1	-0.0200366	0	0	0	12	122207662	122227534	122217598	FALSE	TRUE	FALSE	TRUE	FALSE	TRUE	FALSE	FALSE	FALSE	FALSE	FALSE	FALSE	FALSE	FALSE	FALSE	FALSE
proteomics	CLL_1	DIP2B	CLL_1	-0.0683497	0	0	0	12	50504985	50748657	50626821	FALSE	TRUE	FALSE	TRUE	FALSE	TRUE	FALSE	FALSE	FALSE	FALSE	FALSE	FALSE	FALSE	FALSE	FALSE	FALSE
proteomics	CLL_1	DNM1L	CLL_1	0.146329	0	0	0	12	32679200	32745650	32712425	FALSE	TRUE	FALSE	TRUE	FALSE	TRUE	FALSE	FALSE	FALSE	FALSE	FALSE	FALSE	FALSE	FALSE	FALSE	FALSE
proteomics	CLL_1	DTX1	CLL_1	-0.541593	0	0	0	12	113056709	113098028	1.13077e+08	FALSE	TRUE	FALSE	TRUE	FALSE	TRUE	FALSE	FALSE	FALSE	FALSE	FALSE	FALSE	FALSE	FALSE	FALSE	FALSE
proteomics	CLL_1	DYNLL1	CLL_1	-0.0317167	0	0	0	12	120469850	120498493	1.20484e+08	FALSE	TRUE	FALSE	TRUE	FALSE	TRUE	FALSE	FALSE	FALSE	FALSE	FALSE	FALSE	FALSE	FALSE	FALSE	FALSE
proteomics	CLL_1	EEA1	CLL_1	-0.121022	0	0	0	12	92770637	92929331	92849984	FALSE	TRUE	FALSE	TRUE	FALSE	TRUE	FALSE	FALSE	FALSE	FALSE	FALSE	FALSE	FALSE	FALSE	FALSE	FALSE
proteomics	CLL_1	EIF2B1	CLL_1	0.0719126	0	0	0	12	123620406	123633766	123627086	FALSE	TRUE	FALSE	TRUE	FALSE	TRUE	FALSE	FALSE	FALSE	FALSE	FALSE	FALSE	FALSE	FALSE	FALSE	FALSE
proteomics	CLL_1	EIF4B	CLL_1	-0.00798744	0	0	0	12	53006158	53042209	5.30242e+07	FALSE	TRUE	FALSE	TRUE	FALSE	TRUE	FALSE	FALSE	FALSE	FALSE	FALSE	FALSE	FALSE	FALSE	FALSE	FALSE
proteomics	CLL_1	ENO2	CLL_1	0.201471	0	0	0	12	6913745	6923698	6.91872e+06	FALSE	TRUE	FALSE	TRUE	FALSE	TRUE	FALSE	FALSE	FALSE	FALSE	FALSE	FALSE	FALSE	FALSE	FALSE	FALSE
proteomics	CLL_1	EP400	CLL_1	-0.123889	0	0	0	12	131949920	132081102	132015511	FALSE	TRUE	FALSE	TRUE	FALSE	TRUE	FALSE	FALSE	FALSE	FALSE	FALSE	FALSE	FALSE	FALSE	FALSE	FALSE
proteomics	CLL_1	ERC1	CLL_1	0.0546508	0	0	0	12	990509	1495933	1243221	FALSE	TRUE	FALSE	TRUE	FALSE	TRUE	FALSE	FALSE	FALSE	FALSE	FALSE	FALSE	FALSE	FALSE	FALSE	FALSE
proteomics	CLL_1	ERGIC2	CLL_1	-0.180794	0	0	0	12	29337352	29381189	2.93593e+07	FALSE	TRUE	FALSE	TRUE	FALSE	TRUE	FALSE	FALSE	FALSE	FALSE	FALSE	FALSE	FALSE	FALSE	FALSE	FALSE
proteomics	CLL_1	ERP29	CLL_1	-0.225855	0	0	0	12	112013348	112023449	1.12018e+08	FALSE	TRUE	FALSE	TRUE	FALSE	TRUE	FALSE	FALSE	FALSE	FALSE	FALSE	FALSE	FALSE	FALSE	FALSE	FALSE
proteomics	CLL_1	ESYT1	CLL_1	-0.0407213	0	0	0	12	56118250	56144671	5.61315e+07	FALSE	TRUE	FALSE	TRUE	FALSE	TRUE	FALSE	FALSE	FALSE	FALSE	FALSE	FALSE	FALSE	FALSE	FALSE	FALSE
proteomics	CLL_1	ETFRF1	CLL_1	-0.367005	0	0	0	12	25195216	25209645	2.52024e+07	FALSE	TRUE	FALSE	TRUE	FALSE	TRUE	FALSE	FALSE	FALSE	FALSE	FALSE	FALSE	FALSE	FALSE	FALSE	FALSE
proteomics	CLL_1	ETNK1	CLL_1	-0.0251005	0	0	0	12	22625075	22690665	22657870	FALSE	TRUE	FALSE	TRUE	FALSE	TRUE	FALSE	FALSE	FALSE	FALSE	FALSE	FALSE	FALSE	FALSE	FALSE	FALSE
proteomics	CLL_1	ETV6	CLL_1	-0.0237038	0	0	0	12	11649854	11895402	11772628	FALSE	TRUE	FALSE	TRUE	FALSE	TRUE	FALSE	FALSE	FALSE	FALSE	FALSE	FALSE	FALSE	FALSE	FALSE	FALSE
proteomics	CLL_1	FAM234B	CLL_1	0.0484142	0	0	0	12	13044381	13142521	13093451	FALSE	TRUE	FALSE	TRUE	FALSE	TRUE	FALSE	FALSE	FALSE	FALSE	FALSE	FALSE	FALSE	FALSE	FALSE	FALSE
proteomics	CLL_1	FBRSL1	CLL_1	0.121218	0	0	0	12	132489551	132585188	1.32537e+08	FALSE	TRUE	FALSE	TRUE	FALSE	TRUE	FALSE	FALSE	FALSE	FALSE	FALSE	FALSE	FALSE	FALSE	FALSE	FALSE
proteomics	CLL_1	FBXO21	CLL_1	-0.0260735	0	0	0	12	117141988	117190531	1.17166e+08	FALSE	TRUE	FALSE	TRUE	FALSE	TRUE	FALSE	FALSE	FALSE	FALSE	FALSE	FALSE	FALSE	FALSE	FALSE	FALSE
proteomics	CLL_1	FGFR1OP2	CLL_1	-0.128601	0	0	0	12	26938470	26966650	26952560	FALSE	TRUE	FALSE	TRUE	FALSE	TRUE	FALSE	FALSE	FALSE	FALSE	FALSE	FALSE	FALSE	FALSE	FALSE	FALSE
proteomics	CLL_1	FKBP11	CLL_1	-0.0130334	0	0	0	12	48921518	48926474	48923996	FALSE	TRUE	FALSE	TRUE	FALSE	TRUE	FALSE	FALSE	FALSE	FALSE	FALSE	FALSE	FALSE	FALSE	FALSE	FALSE
proteomics	CLL_1	FKBP4	CLL_1	0.15829	0	0	0	12	2794970	2805423	2.8002e+06	FALSE	TRUE	FALSE	TRUE	FALSE	TRUE	FALSE	FALSE	FALSE	FALSE	FALSE	FALSE	FALSE	FALSE	FALSE	FALSE
proteomics	CLL_1	FOXJ2	CLL_1	-0.0776987	0	0	0	12	8032716	8055517	8.04412e+06	FALSE	TRUE	FALSE	TRUE	FALSE	TRUE	FALSE	FALSE	FALSE	FALSE	FALSE	FALSE	FALSE	FALSE	FALSE	FALSE
proteomics	CLL_1	GAPDH	CLL_1	-0.0594218	0	0	0	12	6534512	6538374	6536443	FALSE	TRUE	FALSE	TRUE	FALSE	TRUE	FALSE	FALSE	FALSE	FALSE	FALSE	FALSE	FALSE	FALSE	FALSE	FALSE
proteomics	CLL_1	GCN1	CLL_1	0.0382782	0	0	0	12	120127202	120194715	1.20161e+08	FALSE	TRUE	FALSE	TRUE	FALSE	TRUE	FALSE	FALSE	FALSE	FALSE	FALSE	FALSE	FALSE	FALSE	FALSE	FALSE
proteomics	CLL_1	GIT2	CLL_1	-0.0185462	0	0	0	12	109929802	109996389	1.09963e+08	FALSE	TRUE	FALSE	TRUE	FALSE	TRUE	FALSE	FALSE	FALSE	FALSE	FALSE	FALSE	FALSE	FALSE	FALSE	FALSE
proteomics	CLL_1	GLS2	CLL_1	-0.0204022	0	0	0	12	56470944	56488414	56479679	FALSE	TRUE	FALSE	TRUE	FALSE	TRUE	FALSE	FALSE	FALSE	FALSE	FALSE	FALSE	FALSE	FALSE	FALSE	FALSE
proteomics	CLL_1	GLTP	CLL_1	-0.0408697	0	0	0	12	109850945	109880541	109865743	FALSE	TRUE	FALSE	TRUE	FALSE	TRUE	FALSE	FALSE	FALSE	FALSE	FALSE	FALSE	FALSE	FALSE	FALSE	FALSE
proteomics	CLL_1	GNPTAB	CLL_1	-0.191006	0	0	0	12	101745499	101830959	101788229	FALSE	TRUE	FALSE	TRUE	FALSE	TRUE	FALSE	FALSE	FALSE	FALSE	FALSE	FALSE	FALSE	FALSE	FALSE	FALSE
proteomics	CLL_1	GNS	CLL_1	-0.133516	0	0	0	12	64713445	64759431	64736438	FALSE	TRUE	FALSE	TRUE	FALSE	TRUE	FALSE	FALSE	FALSE	FALSE	FALSE	FALSE	FALSE	FALSE	FALSE	FALSE
proteomics	CLL_1	GOLGA3	CLL_1	-0.110579	0	0	0	12	132768914	132829078	132798996	FALSE	TRUE	FALSE	TRUE	FALSE	TRUE	FALSE	FALSE	FALSE	FALSE	FALSE	FALSE	FALSE	FALSE	FALSE	FALSE
proteomics	CLL_1	GPN3	CLL_1	-0.019359	0	0	0	12	110452486	110469268	110460877	FALSE	TRUE	FALSE	TRUE	FALSE	TRUE	FALSE	FALSE	FALSE	FALSE	FALSE	FALSE	FALSE	FALSE	FALSE	FALSE
proteomics	CLL_1	GTF2H3	CLL_1	0.0415556	0	0	0	12	123633739	123662604	1.23648e+08	FALSE	TRUE	FALSE	TRUE	FALSE	TRUE	FALSE	FALSE	FALSE	FALSE	FALSE	FALSE	FALSE	FALSE	FALSE	FALSE
proteomics	CLL_1	GXYLT1	CLL_1	-0.088211	0	0	0	12	42081845	42144874	4.21134e+07	FALSE	TRUE	FALSE	TRUE	FALSE	TRUE	FALSE	FALSE	FALSE	FALSE	FALSE	FALSE	FALSE	FALSE	FALSE	FALSE
proteomics	CLL_1	HCFC2	CLL_1	-0.128882	0	0	0	12	104064531	104106524	1.04086e+08	FALSE	TRUE	FALSE	TRUE	FALSE	TRUE	FALSE	FALSE	FALSE	FALSE	FALSE	FALSE	FALSE	FALSE	FALSE	FALSE
proteomics	CLL_1	HDAC7	CLL_1	-0.0396989	0	0	0	12	47782722	47833132	47807927	FALSE	TRUE	FALSE	TRUE	FALSE	TRUE	FALSE	FALSE	FALSE	FALSE	FALSE	FALSE	FALSE	FALSE	FALSE	FALSE
proteomics	CLL_1	HEBP1	CLL_1	-0.390458	0	0	0	12	12974870	13000265	1.29876e+07	FALSE	TRUE	FALSE	TRUE	FALSE	TRUE	FALSE	FALSE	FALSE	FALSE	FALSE	FALSE	FALSE	FALSE	FALSE	FALSE
proteomics	CLL_1	HECTD4	CLL_1	-0.0360669	0	0	0	12	112160188	112382439	1.12271e+08	FALSE	TRUE	FALSE	TRUE	FALSE	TRUE	FALSE	FALSE	FALSE	FALSE	FALSE	FALSE	FALSE	FALSE	FALSE	FALSE
proteomics	CLL_1	HELB	CLL_1	-0.170146	0	0	0	12	66302545	66347645	66325095	FALSE	TRUE	FALSE	TRUE	FALSE	TRUE	FALSE	FALSE	FALSE	FALSE	FALSE	FALSE	FALSE	FALSE	FALSE	FALSE
proteomics	CLL_1	HIP1R	CLL_1	-0.471929	0	0	0	12	122834453	122862961	122848707	FALSE	TRUE	FALSE	TRUE	FALSE	TRUE	FALSE	FALSE	FALSE	FALSE	FALSE	FALSE	FALSE	FALSE	FALSE	FALSE
proteomics	CLL_1	HNRNPA1	CLL_1	0.0351902	0	0	0	12	54280193	54287088	5.42836e+07	FALSE	TRUE	FALSE	TRUE	FALSE	TRUE	FALSE	FALSE	FALSE	FALSE	FALSE	FALSE	FALSE	FALSE	FALSE	FALSE
proteomics	CLL_1	HSP90B1	CLL_1	-0.125073	0	0	0	12	103930107	103953645	103941876	FALSE	TRUE	FALSE	TRUE	FALSE	TRUE	FALSE	FALSE	FALSE	FALSE	FALSE	FALSE	FALSE	FALSE	FALSE	FALSE
proteomics	CLL_1	HVCN1	CLL_1	-0.177592	0	0	0	12	110627841	110704950	1.10666e+08	FALSE	TRUE	FALSE	TRUE	FALSE	TRUE	FALSE	FALSE	FALSE	FALSE	FALSE	FALSE	FALSE	FALSE	FALSE	FALSE
proteomics	CLL_1	IFT81	CLL_1	0.0892428	0	0	0	12	110124335	110218793	110171564	FALSE	TRUE	FALSE	TRUE	FALSE	TRUE	FALSE	FALSE	FALSE	FALSE	FALSE	FALSE	FALSE	FALSE	FALSE	FALSE
proteomics	CLL_1	IKBIP	CLL_1	-0.329034	0	0	0	12	98613405	98645113	98629259	FALSE	TRUE	FALSE	TRUE	FALSE	TRUE	FALSE	FALSE	FALSE	FALSE	FALSE	FALSE	FALSE	FALSE	FALSE	FALSE
proteomics	CLL_1	ING4	CLL_1	-0.0609551	0	0	0	12	6650301	6663142	6.65672e+06	FALSE	TRUE	FALSE	TRUE	FALSE	TRUE	FALSE	FALSE	FALSE	FALSE	FALSE	FALSE	FALSE	FALSE	FALSE	FALSE
proteomics	CLL_1	INTS13	CLL_1	-0.0784149	0	0	0	12	26905181	26938326	2.69218e+07	FALSE	TRUE	FALSE	TRUE	FALSE	TRUE	FALSE	FALSE	FALSE	FALSE	FALSE	FALSE	FALSE	FALSE	FALSE	FALSE
proteomics	CLL_1	IPO8	CLL_1	0.0254664	0	0	0	12	30628988	30695869	3.06624e+07	FALSE	TRUE	FALSE	TRUE	FALSE	TRUE	FALSE	FALSE	FALSE	FALSE	FALSE	FALSE	FALSE	FALSE	FALSE	FALSE
proteomics	CLL_1	IRAK4	CLL_1	-0.218498	0	0	0	12	43758944	43789543	4.37742e+07	FALSE	TRUE	FALSE	TRUE	FALSE	TRUE	FALSE	FALSE	FALSE	FALSE	FALSE	FALSE	FALSE	FALSE	FALSE	FALSE
proteomics	CLL_1	ISCU	CLL_1	-0.131837	0	0	0	12	108562582	108569384	108565983	FALSE	TRUE	FALSE	TRUE	FALSE	TRUE	FALSE	FALSE	FALSE	FALSE	FALSE	FALSE	FALSE	FALSE	FALSE	FALSE
proteomics	CLL_1	ITFG2	CLL_1	0.0152008	0	0	0	12	2812622	2859791	2.83621e+06	FALSE	TRUE	FALSE	TRUE	FALSE	TRUE	FALSE	FALSE	FALSE	FALSE	FALSE	FALSE	FALSE	FALSE	FALSE	FALSE
proteomics	CLL_1	ITGB7	CLL_1	-0.331989	0	0	0	12	53191323	53207282	5.31993e+07	FALSE	TRUE	FALSE	TRUE	FALSE	TRUE	FALSE	FALSE	FALSE	FALSE	FALSE	FALSE	FALSE	FALSE	FALSE	FALSE
proteomics	CLL_1	ITPR2	CLL_1	-0.0977239	0	0	0	12	26335352	26833194	26584273	FALSE	TRUE	FALSE	TRUE	FALSE	TRUE	FALSE	FALSE	FALSE	FALSE	FALSE	FALSE	FALSE	FALSE	FALSE	FALSE
proteomics	CLL_1	KANSL2	CLL_1	-0.202578	0	0	0	12	48653401	48682238	4.86678e+07	FALSE	TRUE	FALSE	TRUE	FALSE	TRUE	FALSE	FALSE	FALSE	FALSE	FALSE	FALSE	FALSE	FALSE	FALSE	FALSE
proteomics	CLL_1	KCTD10	CLL_1	-0.212871	0	0	0	12	109448655	109477359	109463007	FALSE	TRUE	FALSE	TRUE	FALSE	TRUE	FALSE	FALSE	FALSE	FALSE	FALSE	FALSE	FALSE	FALSE	FALSE	FALSE
proteomics	CLL_1	KDM2B	CLL_1	0.0026074	0	0	0	12	121429096	121581023	1.21505e+08	FALSE	TRUE	FALSE	TRUE	FALSE	TRUE	FALSE	FALSE	FALSE	FALSE	FALSE	FALSE	FALSE	FALSE	FALSE	FALSE
proteomics	CLL_1	KDM5A	CLL_1	-0.149623	0	0	0	12	280129	389454	334792	FALSE	TRUE	FALSE	TRUE	FALSE	TRUE	FALSE	FALSE	FALSE	FALSE	FALSE	FALSE	FALSE	FALSE	FALSE	FALSE
proteomics	CLL_1	KIF21A	CLL_1	0.528623	0	0	0	12	39293228	39443390	39368309	FALSE	TRUE	FALSE	TRUE	FALSE	TRUE	FALSE	FALSE	FALSE	FALSE	FALSE	FALSE	FALSE	FALSE	FALSE	FALSE
proteomics	CLL_1	KMT2D	CLL_1	-0.199615	0	0	0	12	49018975	49059774	4.90394e+07	FALSE	TRUE	FALSE	TRUE	FALSE	TRUE	FALSE	FALSE	FALSE	FALSE	FALSE	FALSE	FALSE	FALSE	FALSE	FALSE
proteomics	CLL_1	KMT5A	CLL_1	-0.0103076	0	0	0	12	123383773	123409353	123396563	FALSE	TRUE	FALSE	TRUE	FALSE	TRUE	FALSE	FALSE	FALSE	FALSE	FALSE	FALSE	FALSE	FALSE	FALSE	FALSE
proteomics	CLL_1	KNTC1	CLL_1	0.0410115	0	0	0	12	122527246	122626396	122576821	FALSE	TRUE	FALSE	TRUE	FALSE	TRUE	FALSE	FALSE	FALSE	FALSE	FALSE	FALSE	FALSE	FALSE	FALSE	FALSE
proteomics	CLL_1	KRAS	CLL_1	-0.15631	0	0	0	12	25204789	25250936	2.52279e+07	FALSE	TRUE	FALSE	TRUE	FALSE	TRUE	FALSE	FALSE	FALSE	FALSE	FALSE	FALSE	FALSE	FALSE	FALSE	FALSE
proteomics	CLL_1	KRR1	CLL_1	0.0090899	0	0	0	12	75490863	75511636	7.55012e+07	FALSE	TRUE	FALSE	TRUE	FALSE	TRUE	FALSE	FALSE	FALSE	FALSE	FALSE	FALSE	FALSE	FALSE	FALSE	FALSE
proteomics	CLL_1	KRT1	CLL_1	0.234987	0	0	0	12	52674736	52680407	5.26776e+07	FALSE	TRUE	FALSE	TRUE	FALSE	TRUE	FALSE	FALSE	FALSE	FALSE	FALSE	FALSE	FALSE	FALSE	FALSE	FALSE
proteomics	CLL_1	KRT2	CLL_1	-0.0590996	0	0	0	12	52644558	52652211	5.26484e+07	FALSE	TRUE	FALSE	TRUE	FALSE	TRUE	FALSE	FALSE	FALSE	FALSE	FALSE	FALSE	FALSE	FALSE	FALSE	FALSE
proteomics	CLL_1	KRT5	CLL_1	0.183979	0	0	0	12	52514575	52520530	5.25176e+07	FALSE	TRUE	FALSE	TRUE	FALSE	TRUE	FALSE	FALSE	FALSE	FALSE	FALSE	FALSE	FALSE	FALSE	FALSE	FALSE
proteomics	CLL_1	KRT78	CLL_1	0.201248	0	0	0	12	52837804	52849092	52843448	FALSE	TRUE	FALSE	TRUE	FALSE	TRUE	FALSE	FALSE	FALSE	FALSE	FALSE	FALSE	FALSE	FALSE	FALSE	FALSE
proteomics	CLL_1	KSR2	CLL_1	-0.198167	0	0	0	12	117453012	117968983	1.17711e+08	FALSE	TRUE	FALSE	TRUE	FALSE	TRUE	FALSE	FALSE	FALSE	FALSE	FALSE	FALSE	FALSE	FALSE	FALSE	FALSE
proteomics	CLL_1	LARP4	CLL_1	0.0419066	0	0	0	12	50392383	50480004	5.04362e+07	FALSE	TRUE	FALSE	TRUE	FALSE	TRUE	FALSE	FALSE	FALSE	FALSE	FALSE	FALSE	FALSE	FALSE	FALSE	FALSE
proteomics	CLL_1	LDHB	CLL_1	0.176441	0	0	0	12	21635342	21757857	2.16966e+07	FALSE	TRUE	FALSE	TRUE	FALSE	TRUE	FALSE	FALSE	FALSE	FALSE	FALSE	FALSE	FALSE	FALSE	FALSE	FALSE
proteomics	CLL_1	LEMD3	CLL_1	-0.277518	0	0	0	12	65169583	65248355	65208969	FALSE	TRUE	FALSE	TRUE	FALSE	TRUE	FALSE	FALSE	FALSE	FALSE	FALSE	FALSE	FALSE	FALSE	FALSE	FALSE
proteomics	CLL_1	LETMD1	CLL_1	-0.0158587	0	0	0	12	51047962	51060424	51054193	FALSE	TRUE	FALSE	TRUE	FALSE	TRUE	FALSE	FALSE	FALSE	FALSE	FALSE	FALSE	FALSE	FALSE	FALSE	FALSE
proteomics	CLL_1	LIMA1	CLL_1	-0.290383	0	0	0	12	50175788	50283546	50229667	FALSE	TRUE	FALSE	TRUE	FALSE	TRUE	FALSE	FALSE	FALSE	FALSE	FALSE	FALSE	FALSE	FALSE	FALSE	FALSE
proteomics	CLL_1	LLPH	CLL_1	-0.054226	0	0	0	12	66116555	66130750	6.61237e+07	FALSE	TRUE	FALSE	TRUE	FALSE	TRUE	FALSE	FALSE	FALSE	FALSE	FALSE	FALSE	FALSE	FALSE	FALSE	FALSE
proteomics	CLL_1	LPAR5	CLL_1	-0.134834	0	0	0	12	6618835	6635960	6.6274e+06	FALSE	TRUE	FALSE	TRUE	FALSE	TRUE	FALSE	FALSE	FALSE	FALSE	FALSE	FALSE	FALSE	FALSE	FALSE	FALSE
proteomics	CLL_1	LPCAT3	CLL_1	-0.231435	0	0	0	12	6976185	7018477	6997331	FALSE	TRUE	FALSE	TRUE	FALSE	TRUE	FALSE	FALSE	FALSE	FALSE	FALSE	FALSE	FALSE	FALSE	FALSE	FALSE
proteomics	CLL_1	LRMP	CLL_1	-0.379232	0	0	0	12	25004342	25108334	25056338	FALSE	TRUE	FALSE	TRUE	FALSE	TRUE	FALSE	FALSE	FALSE	FALSE	FALSE	FALSE	FALSE	FALSE	FALSE	FALSE
proteomics	CLL_1	LRRK2	CLL_1	-0.105295	0	0	0	12	40196744	40369285	4.0283e+07	FALSE	TRUE	FALSE	TRUE	FALSE	TRUE	FALSE	FALSE	FALSE	FALSE	FALSE	FALSE	FALSE	FALSE	FALSE	FALSE
proteomics	CLL_1	LTA4H	CLL_1	-0.345901	0	0	0	12	96000753	96043520	9.60221e+07	FALSE	TRUE	FALSE	TRUE	FALSE	TRUE	FALSE	FALSE	FALSE	FALSE	FALSE	FALSE	FALSE	FALSE	FALSE	FALSE
proteomics	CLL_1	LUM	CLL_1	-0.200618	0	0	0	12	91102629	91111494	9.11071e+07	FALSE	TRUE	FALSE	TRUE	FALSE	TRUE	FALSE	FALSE	FALSE	FALSE	FALSE	FALSE	FALSE	FALSE	FALSE	FALSE
proteomics	CLL_1	M6PR	CLL_1	-0.0542171	0	0	0	12	8940361	8949761	8945061	FALSE	TRUE	FALSE	TRUE	FALSE	TRUE	FALSE	FALSE	FALSE	FALSE	FALSE	FALSE	FALSE	FALSE	FALSE	FALSE
proteomics	CLL_1	MAPKAPK5	CLL_1	-0.0755967	0	0	0	12	111842228	111902222	111872225	FALSE	TRUE	FALSE	TRUE	FALSE	TRUE	FALSE	FALSE	FALSE	FALSE	FALSE	FALSE	FALSE	FALSE	FALSE	FALSE
proteomics	CLL_1	MARS	CLL_1	-0.0838781	0	0	0	12	57475445	57517569	57496507	FALSE	TRUE	FALSE	TRUE	FALSE	TRUE	FALSE	FALSE	FALSE	FALSE	FALSE	FALSE	FALSE	FALSE	FALSE	FALSE
proteomics	CLL_1	MCRS1	CLL_1	-0.100607	0	0	0	12	49556544	49568145	4.95623e+07	FALSE	TRUE	FALSE	TRUE	FALSE	TRUE	FALSE	FALSE	FALSE	FALSE	FALSE	FALSE	FALSE	FALSE	FALSE	FALSE
proteomics	CLL_1	MDM1	CLL_1	-0.00205342	0	0	0	12	68272443	68332381	68302412	FALSE	TRUE	FALSE	TRUE	FALSE	TRUE	FALSE	FALSE	FALSE	FALSE	FALSE	FALSE	FALSE	FALSE	FALSE	FALSE
proteomics	CLL_1	MED13L	CLL_1	-0.164952	0	0	0	12	115953872	116277719	1.16116e+08	FALSE	TRUE	FALSE	TRUE	FALSE	TRUE	FALSE	FALSE	FALSE	FALSE	FALSE	FALSE	FALSE	FALSE	FALSE	FALSE
proteomics	CLL_1	MED21	CLL_1	-0.428425	0	0	0	12	27022546	27066343	2.70444e+07	FALSE	TRUE	FALSE	TRUE	FALSE	TRUE	FALSE	FALSE	FALSE	FALSE	FALSE	FALSE	FALSE	FALSE	FALSE	FALSE
proteomics	CLL_1	METAP2	CLL_1	-0.080629	0	0	0	12	95473520	95515839	9.54947e+07	FALSE	TRUE	FALSE	TRUE	FALSE	TRUE	FALSE	FALSE	FALSE	FALSE	FALSE	FALSE	FALSE	FALSE	FALSE	FALSE
proteomics	CLL_1	METTL1	CLL_1	0.228874	0	0	0	12	57768471	57772119	57770295	FALSE	TRUE	FALSE	TRUE	FALSE	TRUE	FALSE	FALSE	FALSE	FALSE	FALSE	FALSE	FALSE	FALSE	FALSE	FALSE
proteomics	CLL_1	METTL25	CLL_1	0.034113	0	0	0	12	82358528	82479239	8.24189e+07	FALSE	TRUE	FALSE	TRUE	FALSE	TRUE	FALSE	FALSE	FALSE	FALSE	FALSE	FALSE	FALSE	FALSE	FALSE	FALSE
proteomics	CLL_1	METTL7A	CLL_1	-0.337191	0	0	0	12	50923472	50932510	50927991	FALSE	TRUE	FALSE	TRUE	FALSE	TRUE	FALSE	FALSE	FALSE	FALSE	FALSE	FALSE	FALSE	FALSE	FALSE	FALSE
proteomics	CLL_1	MFSD5	CLL_1	-0.123449	0	0	0	12	53251251	53254405	53252828	FALSE	TRUE	FALSE	TRUE	FALSE	TRUE	FALSE	FALSE	FALSE	FALSE	FALSE	FALSE	FALSE	FALSE	FALSE	FALSE
proteomics	CLL_1	MLEC	CLL_1	-0.201632	0	0	0	12	120687149	120701859	120694504	FALSE	TRUE	FALSE	TRUE	FALSE	TRUE	FALSE	FALSE	FALSE	FALSE	FALSE	FALSE	FALSE	FALSE	FALSE	FALSE
proteomics	CLL_1	MLF2	CLL_1	-0.0151496	0	0	0	12	6747996	6767475	6.75774e+06	FALSE	TRUE	FALSE	TRUE	FALSE	TRUE	FALSE	FALSE	FALSE	FALSE	FALSE	FALSE	FALSE	FALSE	FALSE	FALSE
proteomics	CLL_1	MLXIP	CLL_1	-0.139041	0	0	0	12	122078756	122147344	122113050	FALSE	TRUE	FALSE	TRUE	FALSE	TRUE	FALSE	FALSE	FALSE	FALSE	FALSE	FALSE	FALSE	FALSE	FALSE	FALSE
proteomics	CLL_1	MMAB	CLL_1	0.240345	0	0	0	12	109553715	109573580	1.09564e+08	FALSE	TRUE	FALSE	TRUE	FALSE	TRUE	FALSE	FALSE	FALSE	FALSE	FALSE	FALSE	FALSE	FALSE	FALSE	FALSE
proteomics	CLL_1	MON2	CLL_1	-0.0448791	0	0	0	12	62466817	62600476	6.25336e+07	FALSE	TRUE	FALSE	TRUE	FALSE	TRUE	FALSE	FALSE	FALSE	FALSE	FALSE	FALSE	FALSE	FALSE	FALSE	FALSE
proteomics	CLL_1	MPHOSPH9	CLL_1	-0.141539	0	0	0	12	123152320	123244014	123198167	FALSE	TRUE	FALSE	TRUE	FALSE	TRUE	FALSE	FALSE	FALSE	FALSE	FALSE	FALSE	FALSE	FALSE	FALSE	FALSE
proteomics	CLL_1	MRPL42	CLL_1	-0.00758102	0	0	0	12	93467488	93516214	93491851	FALSE	TRUE	FALSE	TRUE	FALSE	TRUE	FALSE	FALSE	FALSE	FALSE	FALSE	FALSE	FALSE	FALSE	FALSE	FALSE
proteomics	CLL_1	MRPL51	CLL_1	0.18978	0	0	0	12	6491886	6493841	6.49286e+06	FALSE	TRUE	FALSE	TRUE	FALSE	TRUE	FALSE	FALSE	FALSE	FALSE	FALSE	FALSE	FALSE	FALSE	FALSE	FALSE
proteomics	CLL_1	MRPS35	CLL_1	-0.126585	0	0	0	12	27710822	27756295	2.77336e+07	FALSE	TRUE	FALSE	TRUE	FALSE	TRUE	FALSE	FALSE	FALSE	FALSE	FALSE	FALSE	FALSE	FALSE	FALSE	FALSE
proteomics	CLL_1	MVK	CLL_1	0.263707	0	0	0	12	109573255	109598125	109585690	FALSE	TRUE	FALSE	TRUE	FALSE	TRUE	FALSE	FALSE	FALSE	FALSE	FALSE	FALSE	FALSE	FALSE	FALSE	FALSE
proteomics	CLL_1	MYL6	CLL_1	-0.138863	0	0	0	12	56158161	56163496	5.61608e+07	FALSE	TRUE	FALSE	TRUE	FALSE	TRUE	FALSE	FALSE	FALSE	FALSE	FALSE	FALSE	FALSE	FALSE	FALSE	FALSE
proteomics	CLL_1	MYL6B	CLL_1	0.509946	0	0	0	12	56152256	56159647	5.6156e+07	FALSE	TRUE	FALSE	TRUE	FALSE	TRUE	FALSE	FALSE	FALSE	FALSE	FALSE	FALSE	FALSE	FALSE	FALSE	FALSE
proteomics	CLL_1	NAA25	CLL_1	0.133491	0	0	0	12	112026689	112108796	1.12068e+08	FALSE	TRUE	FALSE	TRUE	FALSE	TRUE	FALSE	FALSE	FALSE	FALSE	FALSE	FALSE	FALSE	FALSE	FALSE	FALSE
proteomics	CLL_1	NAB2	CLL_1	-0.0198295	0	0	0	12	57089043	57095476	5.70923e+07	FALSE	TRUE	FALSE	TRUE	FALSE	TRUE	FALSE	FALSE	FALSE	FALSE	FALSE	FALSE	FALSE	FALSE	FALSE	FALSE
proteomics	CLL_1	NABP2	CLL_1	-0.151337	0	0	0	12	56222015	56229854	5.62259e+07	FALSE	TRUE	FALSE	TRUE	FALSE	TRUE	FALSE	FALSE	FALSE	FALSE	FALSE	FALSE	FALSE	FALSE	FALSE	FALSE
proteomics	CLL_1	NACA	CLL_1	0.157466	0	0	0	12	56712428	56731628	56722028	FALSE	TRUE	FALSE	TRUE	FALSE	TRUE	FALSE	FALSE	FALSE	FALSE	FALSE	FALSE	FALSE	FALSE	FALSE	FALSE
proteomics	CLL_1	NAP1L1	CLL_1	0.0383693	0	0	0	12	76036585	76084958	7.60608e+07	FALSE	TRUE	FALSE	TRUE	FALSE	TRUE	FALSE	FALSE	FALSE	FALSE	FALSE	FALSE	FALSE	FALSE	FALSE	FALSE
proteomics	CLL_1	NCAPD2	CLL_1	-0.0497981	0	0	0	12	6493356	6531955	6.51266e+06	FALSE	TRUE	FALSE	TRUE	FALSE	TRUE	FALSE	FALSE	FALSE	FALSE	FALSE	FALSE	FALSE	FALSE	FALSE	FALSE
proteomics	CLL_1	NCKAP1L	CLL_1	-0.0153041	0	0	0	12	54497752	54548243	5.4523e+07	FALSE	TRUE	FALSE	TRUE	FALSE	TRUE	FALSE	FALSE	FALSE	FALSE	FALSE	FALSE	FALSE	FALSE	FALSE	FALSE
proteomics	CLL_1	NCKAP5L	CLL_1	-0.19347	0	0	0	12	49791146	49828750	49809948	FALSE	TRUE	FALSE	TRUE	FALSE	TRUE	FALSE	FALSE	FALSE	FALSE	FALSE	FALSE	FALSE	FALSE	FALSE	FALSE
proteomics	CLL_1	NCOR2	CLL_1	-0.153279	0	0	0	12	124324415	124567589	124446002	FALSE	TRUE	FALSE	TRUE	FALSE	TRUE	FALSE	FALSE	FALSE	FALSE	FALSE	FALSE	FALSE	FALSE	FALSE	FALSE
proteomics	CLL_1	NDUFA12	CLL_1	0.0802667	0	0	0	12	94897055	95003748	9.49504e+07	FALSE	TRUE	FALSE	TRUE	FALSE	TRUE	FALSE	FALSE	FALSE	FALSE	FALSE	FALSE	FALSE	FALSE	FALSE	FALSE
proteomics	CLL_1	NDUFA9	CLL_1	0.168861	0	0	0	12	4649095	4694317	4671706	FALSE	TRUE	FALSE	TRUE	FALSE	TRUE	FALSE	FALSE	FALSE	FALSE	FALSE	FALSE	FALSE	FALSE	FALSE	FALSE
proteomics	CLL_1	NECAP1	CLL_1	-0.0175178	0	0	0	12	8076939	8097881	8087410	FALSE	TRUE	FALSE	TRUE	FALSE	TRUE	FALSE	FALSE	FALSE	FALSE	FALSE	FALSE	FALSE	FALSE	FALSE	FALSE
proteomics	CLL_1	NEDD1	CLL_1	-0.0585798	0	0	0	12	96907223	96953777	96930500	FALSE	TRUE	FALSE	TRUE	FALSE	TRUE	FALSE	FALSE	FALSE	FALSE	FALSE	FALSE	FALSE	FALSE	FALSE	FALSE
proteomics	CLL_1	NEMP1	CLL_1	-0.448223	0	0	0	12	57055643	57088063	57071853	FALSE	TRUE	FALSE	TRUE	FALSE	TRUE	FALSE	FALSE	FALSE	FALSE	FALSE	FALSE	FALSE	FALSE	FALSE	FALSE
proteomics	CLL_1	NFYB	CLL_1	-0.00866988	0	0	0	12	104117086	104138241	1.04128e+08	FALSE	TRUE	FALSE	TRUE	FALSE	TRUE	FALSE	FALSE	FALSE	FALSE	FALSE	FALSE	FALSE	FALSE	FALSE	FALSE
proteomics	CLL_1	NOC4L	CLL_1	0.156731	0	0	0	12	132144457	132152473	132148465	FALSE	TRUE	FALSE	TRUE	FALSE	TRUE	FALSE	FALSE	FALSE	FALSE	FALSE	FALSE	FALSE	FALSE	FALSE	FALSE
proteomics	CLL_1	NOP2	CLL_1	0.0766286	0	0	0	12	6556863	6568691	6562777	FALSE	TRUE	FALSE	TRUE	FALSE	TRUE	FALSE	FALSE	FALSE	FALSE	FALSE	FALSE	FALSE	FALSE	FALSE	FALSE
proteomics	CLL_1	NR2C1	CLL_1	-0.0699701	0	0	0	12	95020229	95073628	9.50469e+07	FALSE	TRUE	FALSE	TRUE	FALSE	TRUE	FALSE	FALSE	FALSE	FALSE	FALSE	FALSE	FALSE	FALSE	FALSE	FALSE
proteomics	CLL_1	NT5DC3	CLL_1	0.386665	0	0	0	12	103770453	103841234	1.03806e+08	FALSE	TRUE	FALSE	TRUE	FALSE	TRUE	FALSE	FALSE	FALSE	FALSE	FALSE	FALSE	FALSE	FALSE	FALSE	FALSE
proteomics	CLL_1	NUDT4	CLL_1	0.176715	0	0	0	12	93377883	93408146	9.3393e+07	FALSE	TRUE	FALSE	TRUE	FALSE	TRUE	FALSE	FALSE	FALSE	FALSE	FALSE	FALSE	FALSE	FALSE	FALSE	FALSE
proteomics	CLL_1	NUP107	CLL_1	-0.00604756	0	0	0	12	68686951	68745809	68716380	FALSE	TRUE	FALSE	TRUE	FALSE	TRUE	FALSE	FALSE	FALSE	FALSE	FALSE	FALSE	FALSE	FALSE	FALSE	FALSE
proteomics	CLL_1	NUP37	CLL_1	-0.109183	0	0	0	12	102073103	102120120	1.02097e+08	FALSE	TRUE	FALSE	TRUE	FALSE	TRUE	FALSE	FALSE	FALSE	FALSE	FALSE	FALSE	FALSE	FALSE	FALSE	FALSE
proteomics	CLL_1	OAS2	CLL_1	-0.252364	0	0	0	12	112978395	113011723	112995059	FALSE	TRUE	FALSE	TRUE	FALSE	TRUE	FALSE	FALSE	FALSE	FALSE	FALSE	FALSE	FALSE	FALSE	FALSE	FALSE
proteomics	CLL_1	OAS3	CLL_1	-0.947828	0	0	0	12	112938444	112973251	1.12956e+08	FALSE	TRUE	FALSE	TRUE	FALSE	TRUE	FALSE	FALSE	FALSE	FALSE	FALSE	FALSE	FALSE	FALSE	FALSE	FALSE
proteomics	CLL_1	OGFOD2	CLL_1	0.0850422	0	0	0	12	122974580	122980043	1.22977e+08	FALSE	TRUE	FALSE	TRUE	FALSE	TRUE	FALSE	FALSE	FALSE	FALSE	FALSE	FALSE	FALSE	FALSE	FALSE	FALSE
proteomics	CLL_1	OS9	CLL_1	-0.198073	0	0	0	12	57693955	57721557	57707756	FALSE	TRUE	FALSE	TRUE	FALSE	TRUE	FALSE	FALSE	FALSE	FALSE	FALSE	FALSE	FALSE	FALSE	FALSE	FALSE
proteomics	CLL_1	OSBPL8	CLL_1	-0.161358	0	0	0	12	76351797	76559809	76455803	FALSE	TRUE	FALSE	TRUE	FALSE	TRUE	FALSE	FALSE	FALSE	FALSE	FALSE	FALSE	FALSE	FALSE	FALSE	FALSE
proteomics	CLL_1	P2RX4	CLL_1	-0.142954	0	0	0	12	121209857	121234106	1.21222e+08	FALSE	TRUE	FALSE	TRUE	FALSE	TRUE	FALSE	FALSE	FALSE	FALSE	FALSE	FALSE	FALSE	FALSE	FALSE	FALSE
proteomics	CLL_1	P2RX7	CLL_1	0.230181	0	0	0	12	121132819	121188032	1.2116e+08	FALSE	TRUE	FALSE	TRUE	FALSE	TRUE	FALSE	FALSE	FALSE	FALSE	FALSE	FALSE	FALSE	FALSE	FALSE	FALSE
proteomics	CLL_1	PA2G4	CLL_1	-0.00102347	0	0	0	12	56104537	56113910	5.61092e+07	FALSE	TRUE	FALSE	TRUE	FALSE	TRUE	FALSE	FALSE	FALSE	FALSE	FALSE	FALSE	FALSE	FALSE	FALSE	FALSE
proteomics	CLL_1	PAN2	CLL_1	0.0391966	0	0	0	12	56316223	56334053	56325138	FALSE	TRUE	FALSE	TRUE	FALSE	TRUE	FALSE	FALSE	FALSE	FALSE	FALSE	FALSE	FALSE	FALSE	FALSE	FALSE
proteomics	CLL_1	PAWR	CLL_1	-0.15239	0	0	0	12	79574979	79690964	7.9633e+07	FALSE	TRUE	FALSE	TRUE	FALSE	TRUE	FALSE	FALSE	FALSE	FALSE	FALSE	FALSE	FALSE	FALSE	FALSE	FALSE
proteomics	CLL_1	PCBP2	CLL_1	-0.0253749	0	0	0	12	53452102	53481162	53466632	FALSE	TRUE	FALSE	TRUE	FALSE	TRUE	FALSE	FALSE	FALSE	FALSE	FALSE	FALSE	FALSE	FALSE	FALSE	FALSE
proteomics	CLL_1	PCED1B	CLL_1	0.112855	0	0	0	12	47079603	47236662	4.71581e+07	FALSE	TRUE	FALSE	TRUE	FALSE	TRUE	FALSE	FALSE	FALSE	FALSE	FALSE	FALSE	FALSE	FALSE	FALSE	FALSE
proteomics	CLL_1	PEBP1	CLL_1	0.0395181	0	0	0	12	118136124	118145584	118140854	FALSE	TRUE	FALSE	TRUE	FALSE	TRUE	FALSE	FALSE	FALSE	FALSE	FALSE	FALSE	FALSE	FALSE	FALSE	FALSE
proteomics	CLL_1	PEX5	CLL_1	0.0144554	0	0	0	12	7188685	7218574	7.20363e+06	FALSE	TRUE	FALSE	TRUE	FALSE	TRUE	FALSE	FALSE	FALSE	FALSE	FALSE	FALSE	FALSE	FALSE	FALSE	FALSE
proteomics	CLL_1	PFDN5	CLL_1	0.13852	0	0	0	12	53295291	53299450	5.32974e+07	FALSE	TRUE	FALSE	TRUE	FALSE	TRUE	FALSE	FALSE	FALSE	FALSE	FALSE	FALSE	FALSE	FALSE	FALSE	FALSE
proteomics	CLL_1	PFKM	CLL_1	0.322092	0	0	0	12	48105139	48146404	4.81258e+07	FALSE	TRUE	FALSE	TRUE	FALSE	TRUE	FALSE	FALSE	FALSE	FALSE	FALSE	FALSE	FALSE	FALSE	FALSE	FALSE
proteomics	CLL_1	PGAM5	CLL_1	-0.0531967	0	0	0	12	132710819	132722734	1.32717e+08	FALSE	TRUE	FALSE	TRUE	FALSE	TRUE	FALSE	FALSE	FALSE	FALSE	FALSE	FALSE	FALSE	FALSE	FALSE	FALSE
proteomics	CLL_1	PHB2	CLL_1	0.086325	0	0	0	12	6965327	6970825	6968076	FALSE	TRUE	FALSE	TRUE	FALSE	TRUE	FALSE	FALSE	FALSE	FALSE	FALSE	FALSE	FALSE	FALSE	FALSE	FALSE
proteomics	CLL_1	PHC1	CLL_1	0.047694	0	0	0	12	8913896	8941467	8.92768e+06	FALSE	TRUE	FALSE	TRUE	FALSE	TRUE	FALSE	FALSE	FALSE	FALSE	FALSE	FALSE	FALSE	FALSE	FALSE	FALSE
proteomics	CLL_1	PIP4K2C	CLL_1	-0.0330544	0	0	0	12	57591174	57603418	57597296	FALSE	TRUE	FALSE	TRUE	FALSE	TRUE	FALSE	FALSE	FALSE	FALSE	FALSE	FALSE	FALSE	FALSE	FALSE	FALSE
proteomics	CLL_1	PITPNM2	CLL_1	-0.128715	0	0	0	12	122983480	123150015	1.23067e+08	FALSE	TRUE	FALSE	TRUE	FALSE	TRUE	FALSE	FALSE	FALSE	FALSE	FALSE	FALSE	FALSE	FALSE	FALSE	FALSE
proteomics	CLL_1	PLBD1	CLL_1	0.0370203	0	0	0	12	14503661	14567883	14535772	FALSE	TRUE	FALSE	TRUE	FALSE	TRUE	FALSE	FALSE	FALSE	FALSE	FALSE	FALSE	FALSE	FALSE	FALSE	FALSE
proteomics	CLL_1	PLBD2	CLL_1	0.0670172	0	0	0	12	113358566	113391629	1.13375e+08	FALSE	TRUE	FALSE	TRUE	FALSE	TRUE	FALSE	FALSE	FALSE	FALSE	FALSE	FALSE	FALSE	FALSE	FALSE	FALSE
proteomics	CLL_1	PLXNC1	CLL_1	-0.725607	0	0	0	12	94148577	94307675	94228126	FALSE	TRUE	FALSE	TRUE	FALSE	TRUE	FALSE	FALSE	FALSE	FALSE	FALSE	FALSE	FALSE	FALSE	FALSE	FALSE
proteomics	CLL_1	POC1B	CLL_1	-0.00582458	0	0	0	12	89419718	89526047	8.94729e+07	FALSE	TRUE	FALSE	TRUE	FALSE	TRUE	FALSE	FALSE	FALSE	FALSE	FALSE	FALSE	FALSE	FALSE	FALSE	FALSE
proteomics	CLL_1	POLE	CLL_1	0.0452195	0	0	0	12	132623753	132687365	132655559	FALSE	TRUE	FALSE	TRUE	FALSE	TRUE	FALSE	FALSE	FALSE	FALSE	FALSE	FALSE	FALSE	FALSE	FALSE	FALSE
proteomics	CLL_1	POLR3B	CLL_1	-0.0344222	0	0	0	12	106357748	106510198	106433973	FALSE	TRUE	FALSE	TRUE	FALSE	TRUE	FALSE	FALSE	FALSE	FALSE	FALSE	FALSE	FALSE	FALSE	FALSE	FALSE
proteomics	CLL_1	PPHLN1	CLL_1	-0.0857504	0	0	0	12	42238447	42459715	42349081	FALSE	TRUE	FALSE	TRUE	FALSE	TRUE	FALSE	FALSE	FALSE	FALSE	FALSE	FALSE	FALSE	FALSE	FALSE	FALSE
proteomics	CLL_1	PPP1CC	CLL_1	0.137157	0	0	0	12	110719680	110742939	1.10731e+08	FALSE	TRUE	FALSE	TRUE	FALSE	TRUE	FALSE	FALSE	FALSE	FALSE	FALSE	FALSE	FALSE	FALSE	FALSE	FALSE
proteomics	CLL_1	PPP1R12A	CLL_1	-0.211978	0	0	0	12	79773563	79935460	7.98545e+07	FALSE	TRUE	FALSE	TRUE	FALSE	TRUE	FALSE	FALSE	FALSE	FALSE	FALSE	FALSE	FALSE	FALSE	FALSE	FALSE
proteomics	CLL_1	PPTC7	CLL_1	0.0102708	0	0	0	12	110533245	110583318	1.10558e+08	FALSE	TRUE	FALSE	TRUE	FALSE	TRUE	FALSE	FALSE	FALSE	FALSE	FALSE	FALSE	FALSE	FALSE	FALSE	FALSE
proteomics	CLL_1	PRICKLE1	CLL_1	-0.451112	0	0	0	12	42456757	42590355	42523556	FALSE	TRUE	FALSE	TRUE	FALSE	TRUE	FALSE	FALSE	FALSE	FALSE	FALSE	FALSE	FALSE	FALSE	FALSE	FALSE
proteomics	CLL_1	PRIM1	CLL_1	0.119904	0	0	0	12	56731580	56752373	5.6742e+07	FALSE	TRUE	FALSE	TRUE	FALSE	TRUE	FALSE	FALSE	FALSE	FALSE	FALSE	FALSE	FALSE	FALSE	FALSE	FALSE
proteomics	CLL_1	PRKAB1	CLL_1	-0.0311705	0	0	0	12	119667864	119681624	119674744	FALSE	TRUE	FALSE	TRUE	FALSE	TRUE	FALSE	FALSE	FALSE	FALSE	FALSE	FALSE	FALSE	FALSE	FALSE	FALSE
proteomics	CLL_1	PRKAG1	CLL_1	-0.0171124	0	0	0	12	49002274	49018825	4.90105e+07	FALSE	TRUE	FALSE	TRUE	FALSE	TRUE	FALSE	FALSE	FALSE	FALSE	FALSE	FALSE	FALSE	FALSE	FALSE	FALSE
proteomics	CLL_1	PRPF40B	CLL_1	-0.232017	0	0	0	12	49568218	49644666	49606442	FALSE	TRUE	FALSE	TRUE	FALSE	TRUE	FALSE	FALSE	FALSE	FALSE	FALSE	FALSE	FALSE	FALSE	FALSE	FALSE
proteomics	CLL_1	PSMD9	CLL_1	-0.250787	0	0	0	12	121888731	121918297	121903514	FALSE	TRUE	FALSE	TRUE	FALSE	TRUE	FALSE	FALSE	FALSE	FALSE	FALSE	FALSE	FALSE	FALSE	FALSE	FALSE
proteomics	CLL_1	PTGES3	CLL_1	0.00491876	0	0	0	12	56663341	56688408	5.66759e+07	FALSE	TRUE	FALSE	TRUE	FALSE	TRUE	FALSE	FALSE	FALSE	FALSE	FALSE	FALSE	FALSE	FALSE	FALSE	FALSE
proteomics	CLL_1	PTMS	CLL_1	-1.11333	0	0	0	12	6765516	6770952	6768234	FALSE	TRUE	FALSE	TRUE	FALSE	TRUE	FALSE	FALSE	FALSE	FALSE	FALSE	FALSE	FALSE	FALSE	FALSE	FALSE
proteomics	CLL_1	PTPN11	CLL_1	-0.0874433	0	0	0	12	112418351	112509913	112464132	FALSE	TRUE	FALSE	TRUE	FALSE	TRUE	FALSE	FALSE	FALSE	FALSE	FALSE	FALSE	FALSE	FALSE	FALSE	FALSE
proteomics	CLL_1	PTPN6	CLL_1	-0.206443	0	0	0	12	6946468	6961316	6953892	FALSE	TRUE	FALSE	TRUE	FALSE	TRUE	FALSE	FALSE	FALSE	FALSE	FALSE	FALSE	FALSE	FALSE	FALSE	FALSE
proteomics	CLL_1	PTPRO	CLL_1	-0.155129	0	0	0	12	15322508	15598331	1.54604e+07	FALSE	TRUE	FALSE	TRUE	FALSE	TRUE	FALSE	FALSE	FALSE	FALSE	FALSE	FALSE	FALSE	FALSE	FALSE	FALSE
proteomics	CLL_1	PUS1	CLL_1	-0.0518369	0	0	0	12	131929200	131945896	131937548	FALSE	TRUE	FALSE	TRUE	FALSE	TRUE	FALSE	FALSE	FALSE	FALSE	FALSE	FALSE	FALSE	FALSE	FALSE	FALSE
proteomics	CLL_1	PUS7L	CLL_1	-0.0188165	0	0	0	12	43718993	43758817	43738905	FALSE	TRUE	FALSE	TRUE	FALSE	TRUE	FALSE	FALSE	FALSE	FALSE	FALSE	FALSE	FALSE	FALSE	FALSE	FALSE
proteomics	CLL_1	PWP1	CLL_1	-0.0330518	0	0	0	12	107685799	107713162	1.07699e+08	FALSE	TRUE	FALSE	TRUE	FALSE	TRUE	FALSE	FALSE	FALSE	FALSE	FALSE	FALSE	FALSE	FALSE	FALSE	FALSE
proteomics	CLL_1	PXMP2	CLL_1	0.112202	0	0	0	12	132687587	132704985	132696286	FALSE	TRUE	FALSE	TRUE	FALSE	TRUE	FALSE	FALSE	FALSE	FALSE	FALSE	FALSE	FALSE	FALSE	FALSE	FALSE
proteomics	CLL_1	PXN	CLL_1	-0.276638	0	0	0	12	120210439	120265771	120238105	FALSE	TRUE	FALSE	TRUE	FALSE	TRUE	FALSE	FALSE	FALSE	FALSE	FALSE	FALSE	FALSE	FALSE	FALSE	FALSE
proteomics	CLL_1	PYM1	CLL_1	-0.124526	0	0	0	12	55901413	55932618	5.5917e+07	FALSE	TRUE	FALSE	TRUE	FALSE	TRUE	FALSE	FALSE	FALSE	FALSE	FALSE	FALSE	FALSE	FALSE	FALSE	FALSE
proteomics	CLL_1	PYROXD1	CLL_1	0.0375169	0	0	0	12	21437615	21471250	2.14544e+07	FALSE	TRUE	FALSE	TRUE	FALSE	TRUE	FALSE	FALSE	FALSE	FALSE	FALSE	FALSE	FALSE	FALSE	FALSE	FALSE
proteomics	CLL_1	R3HDM2	CLL_1	-0.0595225	0	0	0	12	57253762	57431005	5.73424e+07	FALSE	TRUE	FALSE	TRUE	FALSE	TRUE	FALSE	FALSE	FALSE	FALSE	FALSE	FALSE	FALSE	FALSE	FALSE	FALSE
proteomics	CLL_1	RAB21	CLL_1	-0.0091256	0	0	0	12	71754863	71800286	7.17776e+07	FALSE	TRUE	FALSE	TRUE	FALSE	TRUE	FALSE	FALSE	FALSE	FALSE	FALSE	FALSE	FALSE	FALSE	FALSE	FALSE
proteomics	CLL_1	RAB35	CLL_1	-0.25616	0	0	0	12	120095099	120117502	1.20106e+08	FALSE	TRUE	FALSE	TRUE	FALSE	TRUE	FALSE	FALSE	FALSE	FALSE	FALSE	FALSE	FALSE	FALSE	FALSE	FALSE
proteomics	CLL_1	RAB3IP	CLL_1	0.0483118	0	0	0	12	69738681	69823204	6.97809e+07	FALSE	TRUE	FALSE	TRUE	FALSE	TRUE	FALSE	FALSE	FALSE	FALSE	FALSE	FALSE	FALSE	FALSE	FALSE	FALSE
proteomics	CLL_1	RAN	CLL_1	0.13124	0	0	0	12	130872037	130877678	1.30875e+08	FALSE	TRUE	FALSE	TRUE	FALSE	TRUE	FALSE	FALSE	FALSE	FALSE	FALSE	FALSE	FALSE	FALSE	FALSE	FALSE
proteomics	CLL_1	RAP1B	CLL_1	-0.110633	0	0	0	12	68610855	68671901	68641378	FALSE	TRUE	FALSE	TRUE	FALSE	TRUE	FALSE	FALSE	FALSE	FALSE	FALSE	FALSE	FALSE	FALSE	FALSE	FALSE
proteomics	CLL_1	RAPGEF3	CLL_1	-0.432985	0	0	0	12	47734363	47771040	4.77527e+07	FALSE	TRUE	FALSE	TRUE	FALSE	TRUE	FALSE	FALSE	FALSE	FALSE	FALSE	FALSE	FALSE	FALSE	FALSE	FALSE
proteomics	CLL_1	RASAL1	CLL_1	0.0305582	0	0	0	12	113098819	113136239	113117529	FALSE	TRUE	FALSE	TRUE	FALSE	TRUE	FALSE	FALSE	FALSE	FALSE	FALSE	FALSE	FALSE	FALSE	FALSE	FALSE
proteomics	CLL_1	RASSF3	CLL_1	-0.0586877	0	0	0	12	64507001	64697564	6.46023e+07	FALSE	TRUE	FALSE	TRUE	FALSE	TRUE	FALSE	FALSE	FALSE	FALSE	FALSE	FALSE	FALSE	FALSE	FALSE	FALSE
proteomics	CLL_1	RBM19	CLL_1	0.0048536	0	0	0	12	113816738	113966325	1.13892e+08	FALSE	TRUE	FALSE	TRUE	FALSE	TRUE	FALSE	FALSE	FALSE	FALSE	FALSE	FALSE	FALSE	FALSE	FALSE	FALSE
proteomics	CLL_1	RECQL	CLL_1	-0.0657601	0	0	0	12	21468910	21501669	2.14853e+07	FALSE	TRUE	FALSE	TRUE	FALSE	TRUE	FALSE	FALSE	FALSE	FALSE	FALSE	FALSE	FALSE	FALSE	FALSE	FALSE
proteomics	CLL_1	RFC5	CLL_1	0.0111434	0	0	0	12	118013588	118033130	118023359	FALSE	TRUE	FALSE	TRUE	FALSE	TRUE	FALSE	FALSE	FALSE	FALSE	FALSE	FALSE	FALSE	FALSE	FALSE	FALSE
proteomics	CLL_1	RHOF	CLL_1	-0.217811	0	0	0	12	121777754	121803403	1.21791e+08	FALSE	TRUE	FALSE	TRUE	FALSE	TRUE	FALSE	FALSE	FALSE	FALSE	FALSE	FALSE	FALSE	FALSE	FALSE	FALSE
proteomics	CLL_1	RILPL1	CLL_1	-0.304057	0	0	0	12	123470054	123533719	1.23502e+08	FALSE	TRUE	FALSE	TRUE	FALSE	TRUE	FALSE	FALSE	FALSE	FALSE	FALSE	FALSE	FALSE	FALSE	FALSE	FALSE
proteomics	CLL_1	RILPL2	CLL_1	-0.169816	0	0	0	12	123410683	123436717	123423700	FALSE	TRUE	FALSE	TRUE	FALSE	TRUE	FALSE	FALSE	FALSE	FALSE	FALSE	FALSE	FALSE	FALSE	FALSE	FALSE
proteomics	CLL_1	RNF34	CLL_1	-0.053032	0	0	0	12	121400041	121430623	121415332	FALSE	TRUE	FALSE	TRUE	FALSE	TRUE	FALSE	FALSE	FALSE	FALSE	FALSE	FALSE	FALSE	FALSE	FALSE	FALSE
proteomics	CLL_1	RNF41	CLL_1	0.0262003	0	0	0	12	56202175	56221933	56212054	FALSE	TRUE	FALSE	TRUE	FALSE	TRUE	FALSE	FALSE	FALSE	FALSE	FALSE	FALSE	FALSE	FALSE	FALSE	FALSE
proteomics	CLL_1	RNFT2	CLL_1	-0.202266	0	0	0	12	116738178	116853631	1.16796e+08	FALSE	TRUE	FALSE	TRUE	FALSE	TRUE	FALSE	FALSE	FALSE	FALSE	FALSE	FALSE	FALSE	FALSE	FALSE	FALSE
proteomics	CLL_1	RPAP3	CLL_1	-0.116916	0	0	0	12	47661249	47706030	4.76836e+07	FALSE	TRUE	FALSE	TRUE	FALSE	TRUE	FALSE	FALSE	FALSE	FALSE	FALSE	FALSE	FALSE	FALSE	FALSE	FALSE
proteomics	CLL_1	RPLP0	CLL_1	0.0779883	0	0	0	12	120196699	120201235	120198967	FALSE	TRUE	FALSE	TRUE	FALSE	TRUE	FALSE	FALSE	FALSE	FALSE	FALSE	FALSE	FALSE	FALSE	FALSE	FALSE
proteomics	CLL_1	RPS26	CLL_1	0.114866	0	0	0	12	56041351	56044697	56043024	FALSE	TRUE	FALSE	TRUE	FALSE	TRUE	FALSE	FALSE	FALSE	FALSE	FALSE	FALSE	FALSE	FALSE	FALSE	FALSE
proteomics	CLL_1	RSRC2	CLL_1	-0.129253	0	0	0	12	122503454	122527000	122515227	FALSE	TRUE	FALSE	TRUE	FALSE	TRUE	FALSE	FALSE	FALSE	FALSE	FALSE	FALSE	FALSE	FALSE	FALSE	FALSE
proteomics	CLL_1	SART3	CLL_1	-0.115971	0	0	0	12	108522214	108561400	108541807	FALSE	TRUE	FALSE	TRUE	FALSE	TRUE	FALSE	FALSE	FALSE	FALSE	FALSE	FALSE	FALSE	FALSE	FALSE	FALSE
proteomics	CLL_1	SBNO1	CLL_1	0.112132	0	0	0	12	123289109	123364847	123326978	FALSE	TRUE	FALSE	TRUE	FALSE	TRUE	FALSE	FALSE	FALSE	FALSE	FALSE	FALSE	FALSE	FALSE	FALSE	FALSE
proteomics	CLL_1	SCAF11	CLL_1	-0.136347	0	0	0	12	45919131	45992120	4.59556e+07	FALSE	TRUE	FALSE	TRUE	FALSE	TRUE	FALSE	FALSE	FALSE	FALSE	FALSE	FALSE	FALSE	FALSE	FALSE	FALSE
proteomics	CLL_1	SCYL2	CLL_1	0.00563315	0	0	0	12	100267140	100341724	100304432	FALSE	TRUE	FALSE	TRUE	FALSE	TRUE	FALSE	FALSE	FALSE	FALSE	FALSE	FALSE	FALSE	FALSE	FALSE	FALSE
proteomics	CLL_1	SELPLG	CLL_1	0.317917	0	0	0	12	108622277	108633959	108628118	FALSE	TRUE	FALSE	TRUE	FALSE	TRUE	FALSE	FALSE	FALSE	FALSE	FALSE	FALSE	FALSE	FALSE	FALSE	FALSE
proteomics	CLL_1	SENP1	CLL_1	-0.0144341	0	0	0	12	48042897	48106079	48074488	FALSE	TRUE	FALSE	TRUE	FALSE	TRUE	FALSE	FALSE	FALSE	FALSE	FALSE	FALSE	FALSE	FALSE	FALSE	FALSE
proteomics	CLL_1	SETD1B	CLL_1	-0.0717463	0	0	0	12	121804180	121832584	121818382	FALSE	TRUE	FALSE	TRUE	FALSE	TRUE	FALSE	FALSE	FALSE	FALSE	FALSE	FALSE	FALSE	FALSE	FALSE	FALSE
proteomics	CLL_1	SFSWAP	CLL_1	-0.0671308	0	0	0	12	131711081	131799737	131755409	FALSE	TRUE	FALSE	TRUE	FALSE	TRUE	FALSE	FALSE	FALSE	FALSE	FALSE	FALSE	FALSE	FALSE	FALSE	FALSE
proteomics	CLL_1	SHMT2	CLL_1	-0.329033	0	0	0	12	57229573	57234935	57232254	FALSE	TRUE	FALSE	TRUE	FALSE	TRUE	FALSE	FALSE	FALSE	FALSE	FALSE	FALSE	FALSE	FALSE	FALSE	FALSE
proteomics	CLL_1	SINHCAF	CLL_1	-0.117387	0	0	0	12	31280584	31327058	31303821	FALSE	TRUE	FALSE	TRUE	FALSE	TRUE	FALSE	FALSE	FALSE	FALSE	FALSE	FALSE	FALSE	FALSE	FALSE	FALSE
proteomics	CLL_1	SLC15A4	CLL_1	-0.160185	0	0	0	12	128793194	128823958	128808576	FALSE	TRUE	FALSE	TRUE	FALSE	TRUE	FALSE	FALSE	FALSE	FALSE	FALSE	FALSE	FALSE	FALSE	FALSE	FALSE
proteomics	CLL_1	SLC16A7	CLL_1	-0.150553	0	0	0	12	59596029	59789855	59692942	FALSE	TRUE	FALSE	TRUE	FALSE	TRUE	FALSE	FALSE	FALSE	FALSE	FALSE	FALSE	FALSE	FALSE	FALSE	FALSE
proteomics	CLL_1	SLC25A3	CLL_1	-0.0819119	0	0	0	12	98593591	98606379	98599985	FALSE	TRUE	FALSE	TRUE	FALSE	TRUE	FALSE	FALSE	FALSE	FALSE	FALSE	FALSE	FALSE	FALSE	FALSE	FALSE
proteomics	CLL_1	SLC35E3	CLL_1	-0.14567	0	0	0	12	68746176	68793964	68770070	FALSE	TRUE	FALSE	TRUE	FALSE	TRUE	FALSE	FALSE	FALSE	FALSE	FALSE	FALSE	FALSE	FALSE	FALSE	FALSE
proteomics	CLL_1	SLC38A1	CLL_1	-0.00285301	0	0	0	12	46183063	46270017	46226540	FALSE	TRUE	FALSE	TRUE	FALSE	TRUE	FALSE	FALSE	FALSE	FALSE	FALSE	FALSE	FALSE	FALSE	FALSE	FALSE
proteomics	CLL_1	SLC38A2	CLL_1	-0.540082	0	0	0	12	46358188	46372773	4.63655e+07	FALSE	TRUE	FALSE	TRUE	FALSE	TRUE	FALSE	FALSE	FALSE	FALSE	FALSE	FALSE	FALSE	FALSE	FALSE	FALSE
proteomics	CLL_1	SLC8B1	CLL_1	0.00217713	0	0	0	12	113298759	113359493	113329126	FALSE	TRUE	FALSE	TRUE	FALSE	TRUE	FALSE	FALSE	FALSE	FALSE	FALSE	FALSE	FALSE	FALSE	FALSE	FALSE
proteomics	CLL_1	SMARCC2	CLL_1	-0.073502	0	0	0	12	56162359	56189567	56175963	FALSE	TRUE	FALSE	TRUE	FALSE	TRUE	FALSE	FALSE	FALSE	FALSE	FALSE	FALSE	FALSE	FALSE	FALSE	FALSE
proteomics	CLL_1	SMARCD1	CLL_1	0.0363447	0	0	0	12	50084972	50100712	50092842	FALSE	TRUE	FALSE	TRUE	FALSE	TRUE	FALSE	FALSE	FALSE	FALSE	FALSE	FALSE	FALSE	FALSE	FALSE	FALSE
proteomics	CLL_1	SMUG1	CLL_1	0.0140605	0	0	0	12	54121277	54189008	5.41551e+07	FALSE	TRUE	FALSE	TRUE	FALSE	TRUE	FALSE	FALSE	FALSE	FALSE	FALSE	FALSE	FALSE	FALSE	FALSE	FALSE
proteomics	CLL_1	SNRNP35	CLL_1	0.0711689	0	0	0	12	123457641	123473154	1.23465e+08	FALSE	TRUE	FALSE	TRUE	FALSE	TRUE	FALSE	FALSE	FALSE	FALSE	FALSE	FALSE	FALSE	FALSE	FALSE	FALSE
proteomics	CLL_1	SNRPF	CLL_1	0.0261923	0	0	0	12	95858928	95903828	95881378	FALSE	TRUE	FALSE	TRUE	FALSE	TRUE	FALSE	FALSE	FALSE	FALSE	FALSE	FALSE	FALSE	FALSE	FALSE	FALSE
proteomics	CLL_1	SP1	CLL_1	-0.130535	0	0	0	12	53380176	53416446	53398311	FALSE	TRUE	FALSE	TRUE	FALSE	TRUE	FALSE	FALSE	FALSE	FALSE	FALSE	FALSE	FALSE	FALSE	FALSE	FALSE
proteomics	CLL_1	SPATS2	CLL_1	-0.00452834	0	0	0	12	49366584	49527424	49447004	FALSE	TRUE	FALSE	TRUE	FALSE	TRUE	FALSE	FALSE	FALSE	FALSE	FALSE	FALSE	FALSE	FALSE	FALSE	FALSE
proteomics	CLL_1	SPRYD3	CLL_1	-0.311068	0	0	0	12	53064316	53079404	53071860	FALSE	TRUE	FALSE	TRUE	FALSE	TRUE	FALSE	FALSE	FALSE	FALSE	FALSE	FALSE	FALSE	FALSE	FALSE	FALSE
proteomics	CLL_1	SPRYD4	CLL_1	-0.0652991	0	0	0	12	56468578	56479708	56474143	FALSE	TRUE	FALSE	TRUE	FALSE	TRUE	FALSE	FALSE	FALSE	FALSE	FALSE	FALSE	FALSE	FALSE	FALSE	FALSE
proteomics	CLL_1	SRSF9	CLL_1	-0.0485787	0	0	0	12	120461672	120469748	120465710	FALSE	TRUE	FALSE	TRUE	FALSE	TRUE	FALSE	FALSE	FALSE	FALSE	FALSE	FALSE	FALSE	FALSE	FALSE	FALSE
proteomics	CLL_1	SSH1	CLL_1	-0.101356	0	0	0	12	108778191	108857590	1.08818e+08	FALSE	TRUE	FALSE	TRUE	FALSE	TRUE	FALSE	FALSE	FALSE	FALSE	FALSE	FALSE	FALSE	FALSE	FALSE	FALSE
proteomics	CLL_1	STAT2	CLL_1	-0.054834	0	0	0	12	56341597	56360167	56350882	FALSE	TRUE	FALSE	TRUE	FALSE	TRUE	FALSE	FALSE	FALSE	FALSE	FALSE	FALSE	FALSE	FALSE	FALSE	FALSE
proteomics	CLL_1	STAT6	CLL_1	0.167724	0	0	0	12	57095408	57132139	5.71138e+07	FALSE	TRUE	FALSE	TRUE	FALSE	TRUE	FALSE	FALSE	FALSE	FALSE	FALSE	FALSE	FALSE	FALSE	FALSE	FALSE
proteomics	CLL_1	STK38L	CLL_1	-0.0644561	0	0	0	12	27243968	27325959	2.7285e+07	FALSE	TRUE	FALSE	TRUE	FALSE	TRUE	FALSE	FALSE	FALSE	FALSE	FALSE	FALSE	FALSE	FALSE	FALSE	FALSE
proteomics	CLL_1	STRAP	CLL_1	0.0226263	0	0	0	12	15882387	15903478	1.58929e+07	FALSE	TRUE	FALSE	TRUE	FALSE	TRUE	FALSE	FALSE	FALSE	FALSE	FALSE	FALSE	FALSE	FALSE	FALSE	FALSE
proteomics	CLL_1	SUDS3	CLL_1	0.00911252	0	0	0	12	118376555	118418033	118397294	FALSE	TRUE	FALSE	TRUE	FALSE	TRUE	FALSE	FALSE	FALSE	FALSE	FALSE	FALSE	FALSE	FALSE	FALSE	FALSE
proteomics	CLL_1	TAOK3	CLL_1	-0.122658	0	0	0	12	118149801	118372907	118261354	FALSE	TRUE	FALSE	TRUE	FALSE	TRUE	FALSE	FALSE	FALSE	FALSE	FALSE	FALSE	FALSE	FALSE	FALSE	FALSE
proteomics	CLL_1	TAPBPL	CLL_1	-0.154843	0	0	0	12	6451690	6466517	6.4591e+06	FALSE	TRUE	FALSE	TRUE	FALSE	TRUE	FALSE	FALSE	FALSE	FALSE	FALSE	FALSE	FALSE	FALSE	FALSE	FALSE
proteomics	CLL_1	TARBP2	CLL_1	-0.0198693	0	0	0	12	53500921	53506431	53503676	FALSE	TRUE	FALSE	TRUE	FALSE	TRUE	FALSE	FALSE	FALSE	FALSE	FALSE	FALSE	FALSE	FALSE	FALSE	FALSE
proteomics	CLL_1	TBC1D15	CLL_1	-7.11e-05	0	0	0	12	71839707	71927248	7.18835e+07	FALSE	TRUE	FALSE	TRUE	FALSE	TRUE	FALSE	FALSE	FALSE	FALSE	FALSE	FALSE	FALSE	FALSE	FALSE	FALSE
proteomics	CLL_1	TBK1	CLL_1	0.0483607	0	0	0	12	64452092	64502114	64477103	FALSE	TRUE	FALSE	TRUE	FALSE	TRUE	FALSE	FALSE	FALSE	FALSE	FALSE	FALSE	FALSE	FALSE	FALSE	FALSE
proteomics	CLL_1	TCHP	CLL_1	-0.13501	0	0	0	12	109900264	109983841	1.09942e+08	FALSE	TRUE	FALSE	TRUE	FALSE	TRUE	FALSE	FALSE	FALSE	FALSE	FALSE	FALSE	FALSE	FALSE	FALSE	FALSE
proteomics	CLL_1	TCP11L2	CLL_1	-0.171443	0	0	0	12	106301929	106347003	106324466	FALSE	TRUE	FALSE	TRUE	FALSE	TRUE	FALSE	FALSE	FALSE	FALSE	FALSE	FALSE	FALSE	FALSE	FALSE	FALSE
proteomics	CLL_1	TESC	CLL_1	-0.0624951	0	0	0	12	117038923	117099479	117069201	FALSE	TRUE	FALSE	TRUE	FALSE	TRUE	FALSE	FALSE	FALSE	FALSE	FALSE	FALSE	FALSE	FALSE	FALSE	FALSE
proteomics	CLL_1	TESPA1	CLL_1	0.050462	0	0	0	12	54948015	54984762	5.49664e+07	FALSE	TRUE	FALSE	TRUE	FALSE	TRUE	FALSE	FALSE	FALSE	FALSE	FALSE	FALSE	FALSE	FALSE	FALSE	FALSE
proteomics	CLL_1	TFCP2	CLL_1	-0.00342467	0	0	0	12	51093663	51173134	5.11334e+07	FALSE	TRUE	FALSE	TRUE	FALSE	TRUE	FALSE	FALSE	FALSE	FALSE	FALSE	FALSE	FALSE	FALSE	FALSE	FALSE
proteomics	CLL_1	THAP2	CLL_1	-0.088742	0	0	0	12	71664301	71680644	7.16725e+07	FALSE	TRUE	FALSE	TRUE	FALSE	TRUE	FALSE	FALSE	FALSE	FALSE	FALSE	FALSE	FALSE	FALSE	FALSE	FALSE
proteomics	CLL_1	TIGAR	CLL_1	-0.369121	0	0	0	12	4307763	4360028	4.3339e+06	FALSE	TRUE	FALSE	TRUE	FALSE	TRUE	FALSE	FALSE	FALSE	FALSE	FALSE	FALSE	FALSE	FALSE	FALSE	FALSE
proteomics	CLL_1	TIMELESS	CLL_1	-0.0341906	0	0	0	12	56416363	56449426	5.64329e+07	FALSE	TRUE	FALSE	TRUE	FALSE	TRUE	FALSE	FALSE	FALSE	FALSE	FALSE	FALSE	FALSE	FALSE	FALSE	FALSE
proteomics	CLL_1	TM7SF3	CLL_1	-0.228846	0	0	0	12	26971579	27014434	2.6993e+07	FALSE	TRUE	FALSE	TRUE	FALSE	TRUE	FALSE	FALSE	FALSE	FALSE	FALSE	FALSE	FALSE	FALSE	FALSE	FALSE
proteomics	CLL_1	TMBIM6	CLL_1	-0.0550979	0	0	0	12	49707725	49764934	4.97363e+07	FALSE	TRUE	FALSE	TRUE	FALSE	TRUE	FALSE	FALSE	FALSE	FALSE	FALSE	FALSE	FALSE	FALSE	FALSE	FALSE
proteomics	CLL_1	TMCC3	CLL_1	0.346625	0	0	0	12	94567122	94650557	9.46088e+07	FALSE	TRUE	FALSE	TRUE	FALSE	TRUE	FALSE	FALSE	FALSE	FALSE	FALSE	FALSE	FALSE	FALSE	FALSE	FALSE
proteomics	CLL_1	TMED2	CLL_1	-0.190267	0	0	0	12	123584533	123598582	1.23592e+08	FALSE	TRUE	FALSE	TRUE	FALSE	TRUE	FALSE	FALSE	FALSE	FALSE	FALSE	FALSE	FALSE	FALSE	FALSE	FALSE
proteomics	CLL_1	TMEM19	CLL_1	-0.308871	0	0	0	12	71686087	71705046	7.16956e+07	FALSE	TRUE	FALSE	TRUE	FALSE	TRUE	FALSE	FALSE	FALSE	FALSE	FALSE	FALSE	FALSE	FALSE	FALSE	FALSE
proteomics	CLL_1	TMEM263	CLL_1	0.0584733	0	0	0	12	106955719	106978778	1.06967e+08	FALSE	TRUE	FALSE	TRUE	FALSE	TRUE	FALSE	FALSE	FALSE	FALSE	FALSE	FALSE	FALSE	FALSE	FALSE	FALSE
proteomics	CLL_1	TMPO	CLL_1	-0.108424	0	0	0	12	98515512	98550379	9.85329e+07	FALSE	TRUE	FALSE	TRUE	FALSE	TRUE	FALSE	FALSE	FALSE	FALSE	FALSE	FALSE	FALSE	FALSE	FALSE	FALSE
proteomics	CLL_1	TMTC3	CLL_1	0.11089	0	0	0	12	88142296	88199887	8.81711e+07	FALSE	TRUE	FALSE	TRUE	FALSE	TRUE	FALSE	FALSE	FALSE	FALSE	FALSE	FALSE	FALSE	FALSE	FALSE	FALSE
proteomics	CLL_1	TPCN1	CLL_1	0.029012	0	0	0	12	113221050	113298585	1.1326e+08	FALSE	TRUE	FALSE	TRUE	FALSE	TRUE	FALSE	FALSE	FALSE	FALSE	FALSE	FALSE	FALSE	FALSE	FALSE	FALSE
proteomics	CLL_1	TPI1	CLL_1	-0.0666167	0	0	0	12	6867119	6870948	6.86903e+06	FALSE	TRUE	FALSE	TRUE	FALSE	TRUE	FALSE	FALSE	FALSE	FALSE	FALSE	FALSE	FALSE	FALSE	FALSE	FALSE
proteomics	CLL_1	TRAFD1	CLL_1	-0.0807005	0	0	0	12	112125538	112153604	112139571	FALSE	TRUE	FALSE	TRUE	FALSE	TRUE	FALSE	FALSE	FALSE	FALSE	FALSE	FALSE	FALSE	FALSE	FALSE	FALSE
proteomics	CLL_1	TRIAP1	CLL_1	-0.425931	0	0	0	12	120443964	120446384	120445174	FALSE	TRUE	FALSE	TRUE	FALSE	TRUE	FALSE	FALSE	FALSE	FALSE	FALSE	FALSE	FALSE	FALSE	FALSE	FALSE
proteomics	CLL_1	TSFM	CLL_1	-0.0428469	0	0	0	12	57782761	57808071	57795416	FALSE	TRUE	FALSE	TRUE	FALSE	TRUE	FALSE	FALSE	FALSE	FALSE	FALSE	FALSE	FALSE	FALSE	FALSE	FALSE
proteomics	CLL_1	TUBA1C	CLL_1	0.0697753	0	0	0	12	49188736	49274603	4.92317e+07	FALSE	TRUE	FALSE	TRUE	FALSE	TRUE	FALSE	FALSE	FALSE	FALSE	FALSE	FALSE	FALSE	FALSE	FALSE	FALSE
proteomics	CLL_1	TWF1	CLL_1	-0.372052	0	0	0	12	43793723	43806375	43800049	FALSE	TRUE	FALSE	TRUE	FALSE	TRUE	FALSE	FALSE	FALSE	FALSE	FALSE	FALSE	FALSE	FALSE	FALSE	FALSE
proteomics	CLL_1	TXNRD1	CLL_1	0.0875059	0	0	0	12	104215779	104350307	104283043	FALSE	TRUE	FALSE	TRUE	FALSE	TRUE	FALSE	FALSE	FALSE	FALSE	FALSE	FALSE	FALSE	FALSE	FALSE	FALSE
proteomics	CLL_1	UBE2N	CLL_1	0.0201736	0	0	0	12	93405673	93441947	93423810	FALSE	TRUE	FALSE	TRUE	FALSE	TRUE	FALSE	FALSE	FALSE	FALSE	FALSE	FALSE	FALSE	FALSE	FALSE	FALSE
proteomics	CLL_1	UBE3B	CLL_1	-0.119071	0	0	0	12	109477402	109536705	1.09507e+08	FALSE	TRUE	FALSE	TRUE	FALSE	TRUE	FALSE	FALSE	FALSE	FALSE	FALSE	FALSE	FALSE	FALSE	FALSE	FALSE
proteomics	CLL_1	UHRF1BP1L	CLL_1	-0.0248186	0	0	0	12	100028455	100142874	1.00086e+08	FALSE	TRUE	FALSE	TRUE	FALSE	TRUE	FALSE	FALSE	FALSE	FALSE	FALSE	FALSE	FALSE	FALSE	FALSE	FALSE
proteomics	CLL_1	ULK1	CLL_1	0.0347984	0	0	0	12	131894622	131923150	131908886	FALSE	TRUE	FALSE	TRUE	FALSE	TRUE	FALSE	FALSE	FALSE	FALSE	FALSE	FALSE	FALSE	FALSE	FALSE	FALSE
proteomics	CLL_1	UNC119B	CLL_1	-0.189264	0	0	0	12	120710458	120723640	120717049	FALSE	TRUE	FALSE	TRUE	FALSE	TRUE	FALSE	FALSE	FALSE	FALSE	FALSE	FALSE	FALSE	FALSE	FALSE	FALSE
proteomics	CLL_1	UNG	CLL_1	0.0600882	0	0	0	12	109097574	109110992	109104283	FALSE	TRUE	FALSE	TRUE	FALSE	TRUE	FALSE	FALSE	FALSE	FALSE	FALSE	FALSE	FALSE	FALSE	FALSE	FALSE
proteomics	CLL_1	USP15	CLL_1	-0.188233	0	0	0	12	62260338	62417431	6.23389e+07	FALSE	TRUE	FALSE	TRUE	FALSE	TRUE	FALSE	FALSE	FALSE	FALSE	FALSE	FALSE	FALSE	FALSE	FALSE	FALSE
proteomics	CLL_1	USP5	CLL_1	0.00690731	0	0	0	12	6852128	6866632	6859380	FALSE	TRUE	FALSE	TRUE	FALSE	TRUE	FALSE	FALSE	FALSE	FALSE	FALSE	FALSE	FALSE	FALSE	FALSE	FALSE
proteomics	CLL_1	UTP20	CLL_1	0.115947	0	0	0	12	101280105	101386618	1.01333e+08	FALSE	TRUE	FALSE	TRUE	FALSE	TRUE	FALSE	FALSE	FALSE	FALSE	FALSE	FALSE	FALSE	FALSE	FALSE	FALSE
proteomics	CLL_1	VEZT	CLL_1	0.0240922	0	0	0	12	95217746	95302799	9.52603e+07	FALSE	TRUE	FALSE	TRUE	FALSE	TRUE	FALSE	FALSE	FALSE	FALSE	FALSE	FALSE	FALSE	FALSE	FALSE	FALSE
proteomics	CLL_1	VPS29	CLL_1	0.0904168	0	0	0	12	110491097	110502117	110496607	FALSE	TRUE	FALSE	TRUE	FALSE	TRUE	FALSE	FALSE	FALSE	FALSE	FALSE	FALSE	FALSE	FALSE	FALSE	FALSE
proteomics	CLL_1	VPS33A	CLL_1	-0.0430817	0	0	0	12	122229564	122266521	1.22248e+08	FALSE	TRUE	FALSE	TRUE	FALSE	TRUE	FALSE	FALSE	FALSE	FALSE	FALSE	FALSE	FALSE	FALSE	FALSE	FALSE
proteomics	CLL_1	VPS37B	CLL_1	-1.15262	0	0	0	12	122865330	122896127	1.22881e+08	FALSE	TRUE	FALSE	TRUE	FALSE	TRUE	FALSE	FALSE	FALSE	FALSE	FALSE	FALSE	FALSE	FALSE	FALSE	FALSE
proteomics	CLL_1	WASHC3	CLL_1	0.0375457	0	0	0	12	102012927	102062149	102037538	FALSE	TRUE	FALSE	TRUE	FALSE	TRUE	FALSE	FALSE	FALSE	FALSE	FALSE	FALSE	FALSE	FALSE	FALSE	FALSE
proteomics	CLL_1	WASHC4	CLL_1	0.0907134	0	0	0	12	105107324	105169134	105138229	FALSE	TRUE	FALSE	TRUE	FALSE	TRUE	FALSE	FALSE	FALSE	FALSE	FALSE	FALSE	FALSE	FALSE	FALSE	FALSE
proteomics	CLL_1	WBP11	CLL_1	-0.0299078	0	0	0	12	14784582	14803486	14794034	FALSE	TRUE	FALSE	TRUE	FALSE	TRUE	FALSE	FALSE	FALSE	FALSE	FALSE	FALSE	FALSE	FALSE	FALSE	FALSE
proteomics	CLL_1	WNK1	CLL_1	0.0997647	0	0	0	12	752579	911452	832016	FALSE	TRUE	FALSE	TRUE	FALSE	TRUE	FALSE	FALSE	FALSE	FALSE	FALSE	FALSE	FALSE	FALSE	FALSE	FALSE
proteomics	CLL_1	XPOT	CLL_1	0.0837812	0	0	0	12	64404392	64451125	6.44278e+07	FALSE	TRUE	FALSE	TRUE	FALSE	TRUE	FALSE	FALSE	FALSE	FALSE	FALSE	FALSE	FALSE	FALSE	FALSE	FALSE
proteomics	CLL_1	YAF2	CLL_1	-0.77633	0	0	0	12	42157104	42238349	4.21977e+07	FALSE	TRUE	FALSE	TRUE	FALSE	TRUE	FALSE	FALSE	FALSE	FALSE	FALSE	FALSE	FALSE	FALSE	FALSE	FALSE
proteomics	CLL_1	YARS2	CLL_1	-0.0885395	0	0	0	12	32727490	32755902	32741696	FALSE	TRUE	FALSE	TRUE	FALSE	TRUE	FALSE	FALSE	FALSE	FALSE	FALSE	FALSE	FALSE	FALSE	FALSE	FALSE
proteomics	CLL_1	YBX3	CLL_1	-0.0710146	0	0	0	12	10699089	10723323	10711206	FALSE	TRUE	FALSE	TRUE	FALSE	TRUE	FALSE	FALSE	FALSE	FALSE	FALSE	FALSE	FALSE	FALSE	FALSE	FALSE
proteomics	CLL_1	YEATS4	CLL_1	-0.0434042	0	0	0	12	69359710	69390870	69375290	FALSE	TRUE	FALSE	TRUE	FALSE	TRUE	FALSE	FALSE	FALSE	FALSE	FALSE	FALSE	FALSE	FALSE	FALSE	FALSE
proteomics	CLL_1	ZC3H10	CLL_1	-0.0315125	0	0	0	12	56118260	56127514	56122887	FALSE	TRUE	FALSE	TRUE	FALSE	TRUE	FALSE	FALSE	FALSE	FALSE	FALSE	FALSE	FALSE	FALSE	FALSE	FALSE
proteomics	CLL_1	ZCCHC8	CLL_1	-0.0901686	0	0	0	12	122471600	122501073	1.22486e+08	FALSE	TRUE	FALSE	TRUE	FALSE	TRUE	FALSE	FALSE	FALSE	FALSE	FALSE	FALSE	FALSE	FALSE	FALSE	FALSE
proteomics	CLL_1	ZCRB1	CLL_1	0.209668	0	0	0	12	42312086	42326118	42319102	FALSE	TRUE	FALSE	TRUE	FALSE	TRUE	FALSE	FALSE	FALSE	FALSE	FALSE	FALSE	FALSE	FALSE	FALSE	FALSE
proteomics	CLL_1	ZDHHC17	CLL_1	-0.082199	0	0	0	12	76763588	76853696	76808642	FALSE	TRUE	FALSE	TRUE	FALSE	TRUE	FALSE	FALSE	FALSE	FALSE	FALSE	FALSE	FALSE	FALSE	FALSE	FALSE
proteomics	CLL_1	ZFC3H1	CLL_1	-0.0311528	0	0	0	12	71609472	71667725	7.16386e+07	FALSE	TRUE	FALSE	TRUE	FALSE	TRUE	FALSE	FALSE	FALSE	FALSE	FALSE	FALSE	FALSE	FALSE	FALSE	FALSE
proteomics	CLL_1	ZNF384	CLL_1	-0.0796919	0	0	0	12	6666477	6689572	6.67802e+06	FALSE	TRUE	FALSE	TRUE	FALSE	TRUE	FALSE	FALSE	FALSE	FALSE	FALSE	FALSE	FALSE	FALSE	FALSE	FALSE
proteomics	CLL_1	ZNF664	CLL_1	0.0719744	0	0	0	12	123971845	124015439	123993642	FALSE	TRUE	FALSE	TRUE	FALSE	TRUE	FALSE	FALSE	FALSE	FALSE	FALSE	FALSE	FALSE	FALSE	FALSE	FALSE
proteomics	CLL_1	ZNF740	CLL_1	-0.0615484	0	0	0	12	53180704	53195142	53187923	FALSE	TRUE	FALSE	TRUE	FALSE	TRUE	FALSE	FALSE	FALSE	FALSE	FALSE	FALSE	FALSE	FALSE	FALSE	FALSE
proteomics	CLL_4	A2M	CLL_4	-0.123775	0	1	1	12	9067664	9116229	9.09195e+06	FALSE	FALSE	TRUE	FALSE	FALSE	FALSE	FALSE	FALSE	FALSE	FALSE	FALSE	TRUE	FALSE	TRUE	FALSE	FALSE
proteomics	CLL_4	AAAS	CLL_4	-0.00392994	0	1	1	12	53307457	53324864	5.33162e+07	FALSE	FALSE	TRUE	FALSE	FALSE	FALSE	FALSE	FALSE	FALSE	FALSE	FALSE	TRUE	FALSE	TRUE	FALSE	FALSE
proteomics	CLL_4	AACS	CLL_4	-0.469319	0	1	1	12	125065434	125143333	1.25104e+08	FALSE	FALSE	TRUE	FALSE	FALSE	FALSE	FALSE	FALSE	FALSE	FALSE	FALSE	TRUE	FALSE	TRUE	FALSE	FALSE
proteomics	CLL_4	ABCD2	CLL_4	-0.367015	0	1	1	12	39550033	39619803	39584918	FALSE	FALSE	TRUE	FALSE	FALSE	FALSE	FALSE	FALSE	FALSE	FALSE	FALSE	TRUE	FALSE	TRUE	FALSE	FALSE
proteomics	CLL_4	ACAD10	CLL_4	0.129252	0	1	1	12	111686056	111757107	1.11722e+08	FALSE	FALSE	TRUE	FALSE	FALSE	FALSE	FALSE	FALSE	FALSE	FALSE	FALSE	TRUE	FALSE	TRUE	FALSE	FALSE
proteomics	CLL_4	ACADS	CLL_4	-0.293108	0	1	1	12	120725774	120740008	120732891	FALSE	FALSE	TRUE	FALSE	FALSE	FALSE	FALSE	FALSE	FALSE	FALSE	FALSE	TRUE	FALSE	TRUE	FALSE	FALSE
proteomics	CLL_4	ACTR6	CLL_4	0.0568388	0	1	1	12	100199122	100241865	1.0022e+08	FALSE	FALSE	TRUE	FALSE	FALSE	FALSE	FALSE	FALSE	FALSE	FALSE	FALSE	TRUE	FALSE	TRUE	FALSE	FALSE
proteomics	CLL_4	AGAP2	CLL_4	0.262732	0	1	1	12	57723761	57742157	57732959	FALSE	FALSE	TRUE	FALSE	FALSE	FALSE	FALSE	FALSE	FALSE	FALSE	FALSE	TRUE	FALSE	TRUE	FALSE	FALSE
proteomics	CLL_4	ALDH2	CLL_4	0.0116652	0	1	1	12	111766887	111817532	1.11792e+08	FALSE	FALSE	TRUE	FALSE	FALSE	FALSE	FALSE	FALSE	FALSE	FALSE	FALSE	TRUE	FALSE	TRUE	FALSE	FALSE
proteomics	CLL_4	ALKBH2	CLL_4	0.0437582	0	1	1	12	109088188	109093631	1.09091e+08	FALSE	FALSE	TRUE	FALSE	FALSE	FALSE	FALSE	FALSE	FALSE	FALSE	FALSE	TRUE	FALSE	TRUE	FALSE	FALSE
proteomics	CLL_4	AMDHD1	CLL_4	-0.451207	0	1	1	12	95943331	95968720	9.5956e+07	FALSE	FALSE	TRUE	FALSE	FALSE	FALSE	FALSE	FALSE	FALSE	FALSE	FALSE	TRUE	FALSE	TRUE	FALSE	FALSE
proteomics	CLL_4	ANAPC5	CLL_4	0.0794054	0	1	1	12	121308245	121399896	1.21354e+08	FALSE	FALSE	TRUE	FALSE	FALSE	FALSE	FALSE	FALSE	FALSE	FALSE	FALSE	TRUE	FALSE	TRUE	FALSE	FALSE
proteomics	CLL_4	ANAPC7	CLL_4	0.162642	0	1	1	12	110372900	110403730	110388315	FALSE	FALSE	TRUE	FALSE	FALSE	FALSE	FALSE	FALSE	FALSE	FALSE	FALSE	TRUE	FALSE	TRUE	FALSE	FALSE
proteomics	CLL_4	ANKLE2	CLL_4	-0.137773	0	1	1	12	132725503	132761832	1.32744e+08	FALSE	FALSE	TRUE	FALSE	FALSE	FALSE	FALSE	FALSE	FALSE	FALSE	FALSE	TRUE	FALSE	TRUE	FALSE	FALSE
proteomics	CLL_4	ANKRD13A	CLL_4	0.181747	0	1	1	12	109999186	110039763	1.10019e+08	FALSE	FALSE	TRUE	FALSE	FALSE	FALSE	FALSE	FALSE	FALSE	FALSE	FALSE	TRUE	FALSE	TRUE	FALSE	FALSE
proteomics	CLL_4	ANKRD52	CLL_4	-0.0954775	0	1	1	12	56237807	56258384	5.62481e+07	FALSE	FALSE	TRUE	FALSE	FALSE	FALSE	FALSE	FALSE	FALSE	FALSE	FALSE	TRUE	FALSE	TRUE	FALSE	FALSE
proteomics	CLL_4	ANO6	CLL_4	0.0940497	0	1	1	12	45215987	45440404	4.53282e+07	FALSE	FALSE	TRUE	FALSE	FALSE	FALSE	FALSE	FALSE	FALSE	FALSE	FALSE	TRUE	FALSE	TRUE	FALSE	FALSE
proteomics	CLL_4	APAF1	CLL_4	-0.0847577	0	1	1	12	98645141	98735433	98690287	FALSE	FALSE	TRUE	FALSE	FALSE	FALSE	FALSE	FALSE	FALSE	FALSE	FALSE	TRUE	FALSE	TRUE	FALSE	FALSE
proteomics	CLL_4	APPL2	CLL_4	-0.308843	0	1	1	12	105173297	105236203	105204750	FALSE	FALSE	TRUE	FALSE	FALSE	FALSE	FALSE	FALSE	FALSE	FALSE	FALSE	TRUE	FALSE	TRUE	FALSE	FALSE
proteomics	CLL_4	ARHGAP9	CLL_4	-0.075549	0	1	1	12	57472264	57488814	57480539	FALSE	FALSE	TRUE	FALSE	FALSE	FALSE	FALSE	FALSE	FALSE	FALSE	FALSE	TRUE	FALSE	TRUE	FALSE	FALSE
proteomics	CLL_4	ARHGDIB	CLL_4	0.0602232	0	1	1	12	14942031	14961728	1.49519e+07	FALSE	FALSE	TRUE	FALSE	FALSE	FALSE	FALSE	FALSE	FALSE	FALSE	FALSE	TRUE	FALSE	TRUE	FALSE	FALSE
proteomics	CLL_4	ARID2	CLL_4	0.0674239	0	1	1	12	45729706	45908040	45818873	FALSE	FALSE	TRUE	FALSE	FALSE	FALSE	FALSE	FALSE	FALSE	FALSE	FALSE	TRUE	FALSE	TRUE	FALSE	FALSE
proteomics	CLL_4	ARL1	CLL_4	0.045934	0	1	1	12	101393116	101407772	101400444	FALSE	FALSE	TRUE	FALSE	FALSE	FALSE	FALSE	FALSE	FALSE	FALSE	FALSE	TRUE	FALSE	TRUE	FALSE	FALSE
proteomics	CLL_4	ARL6IP4	CLL_4	0.0653	0	1	1	12	122980060	122982913	1.22981e+08	FALSE	FALSE	TRUE	FALSE	FALSE	FALSE	FALSE	FALSE	FALSE	FALSE	FALSE	TRUE	FALSE	TRUE	FALSE	FALSE
proteomics	CLL_4	ARPC3	CLL_4	-0.0330192	0	1	1	12	110434823	110450422	1.10443e+08	FALSE	FALSE	TRUE	FALSE	FALSE	FALSE	FALSE	FALSE	FALSE	FALSE	FALSE	TRUE	FALSE	TRUE	FALSE	FALSE
proteomics	CLL_4	ATF1	CLL_4	0.0590222	0	1	1	12	50763710	50821162	50792436	FALSE	FALSE	TRUE	FALSE	FALSE	FALSE	FALSE	FALSE	FALSE	FALSE	FALSE	TRUE	FALSE	TRUE	FALSE	FALSE
proteomics	CLL_4	ATF7	CLL_4	-0.203486	0	1	1	12	53507856	53626410	53567133	FALSE	FALSE	TRUE	FALSE	FALSE	FALSE	FALSE	FALSE	FALSE	FALSE	FALSE	TRUE	FALSE	TRUE	FALSE	FALSE
proteomics	CLL_4	ATF7IP	CLL_4	-0.225131	0	1	1	12	14365632	14502935	1.44343e+07	FALSE	FALSE	TRUE	FALSE	FALSE	FALSE	FALSE	FALSE	FALSE	FALSE	FALSE	TRUE	FALSE	TRUE	FALSE	FALSE
proteomics	CLL_4	ATG101	CLL_4	-0.0206438	0	1	1	12	52069246	52077494	52073370	FALSE	FALSE	TRUE	FALSE	FALSE	FALSE	FALSE	FALSE	FALSE	FALSE	FALSE	TRUE	FALSE	TRUE	FALSE	FALSE
proteomics	CLL_4	ATN1	CLL_4	-0.297218	0	1	1	12	6924463	6942321	6933392	FALSE	FALSE	TRUE	FALSE	FALSE	FALSE	FALSE	FALSE	FALSE	FALSE	FALSE	TRUE	FALSE	TRUE	FALSE	FALSE
proteomics	CLL_4	ATP2A2	CLL_4	0.0161475	0	1	1	12	110280756	110351093	1.10316e+08	FALSE	FALSE	TRUE	FALSE	FALSE	FALSE	FALSE	FALSE	FALSE	FALSE	FALSE	TRUE	FALSE	TRUE	FALSE	FALSE
proteomics	CLL_4	ATP2B1	CLL_4	-0.0261853	0	1	1	12	89588049	89709300	8.96487e+07	FALSE	FALSE	TRUE	FALSE	FALSE	FALSE	FALSE	FALSE	FALSE	FALSE	FALSE	TRUE	FALSE	TRUE	FALSE	FALSE
proteomics	CLL_4	ATP5F1B	CLL_4	0.164302	0	1	1	12	56638175	56645984	5.66421e+07	FALSE	FALSE	TRUE	FALSE	FALSE	FALSE	FALSE	FALSE	FALSE	FALSE	FALSE	TRUE	FALSE	TRUE	FALSE	FALSE
proteomics	CLL_4	ATP6V0A2	CLL_4	-0.285932	0	1	1	12	123712353	123761755	123737054	FALSE	FALSE	TRUE	FALSE	FALSE	FALSE	FALSE	FALSE	FALSE	FALSE	FALSE	TRUE	FALSE	TRUE	FALSE	FALSE
proteomics	CLL_4	ATXN2	CLL_4	-0.157509	0	1	1	12	111443485	111599676	1.11522e+08	FALSE	FALSE	TRUE	FALSE	FALSE	FALSE	FALSE	FALSE	FALSE	FALSE	FALSE	TRUE	FALSE	TRUE	FALSE	FALSE
proteomics	CLL_4	BAZ2A	CLL_4	0.0478668	0	1	1	12	56595596	56636816	56616206	FALSE	FALSE	TRUE	FALSE	FALSE	FALSE	FALSE	FALSE	FALSE	FALSE	FALSE	TRUE	FALSE	TRUE	FALSE	FALSE
proteomics	CLL_4	BCAT1	CLL_4	0.207544	0	1	1	12	24810024	24949101	2.48796e+07	FALSE	FALSE	TRUE	FALSE	FALSE	FALSE	FALSE	FALSE	FALSE	FALSE	FALSE	TRUE	FALSE	TRUE	FALSE	FALSE
proteomics	CLL_4	BCDIN3D	CLL_4	0.288323	0	1	1	12	49836043	49843106	4.98396e+07	FALSE	FALSE	TRUE	FALSE	FALSE	FALSE	FALSE	FALSE	FALSE	FALSE	FALSE	TRUE	FALSE	TRUE	FALSE	FALSE
proteomics	CLL_4	BCL7A	CLL_4	0.892622	0	1	1	12	122019422	122062044	122040733	FALSE	FALSE	TRUE	FALSE	FALSE	FALSE	FALSE	FALSE	FALSE	FALSE	FALSE	TRUE	FALSE	TRUE	FALSE	FALSE
proteomics	CLL_4	BICD1	CLL_4	-0.36689	0	1	1	12	32106835	32383633	32245234	FALSE	FALSE	TRUE	FALSE	FALSE	FALSE	FALSE	FALSE	FALSE	FALSE	FALSE	TRUE	FALSE	TRUE	FALSE	FALSE
proteomics	CLL_4	BIN2	CLL_4	0.0187417	0	1	1	12	51281038	51324668	51302853	FALSE	FALSE	TRUE	FALSE	FALSE	FALSE	FALSE	FALSE	FALSE	FALSE	FALSE	TRUE	FALSE	TRUE	FALSE	FALSE
proteomics	CLL_4	BLOC1S1	CLL_4	-0.202226	0	1	1	12	55716037	55720087	55718062	FALSE	FALSE	TRUE	FALSE	FALSE	FALSE	FALSE	FALSE	FALSE	FALSE	FALSE	TRUE	FALSE	TRUE	FALSE	FALSE
proteomics	CLL_4	BORCS5	CLL_4	-0.221072	0	1	1	12	12357078	12471233	1.24142e+07	FALSE	FALSE	TRUE	FALSE	FALSE	FALSE	FALSE	FALSE	FALSE	FALSE	FALSE	TRUE	FALSE	TRUE	FALSE	FALSE
proteomics	CLL_4	BRAP	CLL_4	-0.0504007	0	1	1	12	111642146	111685956	111664051	FALSE	FALSE	TRUE	FALSE	FALSE	FALSE	FALSE	FALSE	FALSE	FALSE	FALSE	TRUE	FALSE	TRUE	FALSE	FALSE
proteomics	CLL_4	BRI3BP	CLL_4	-0.0102961	0	1	1	12	124993645	125031231	125012438	FALSE	FALSE	TRUE	FALSE	FALSE	FALSE	FALSE	FALSE	FALSE	FALSE	FALSE	TRUE	FALSE	TRUE	FALSE	FALSE
proteomics	CLL_4	BTG1	CLL_4	-0.301182	0	1	1	12	92140278	92145846	92143062	FALSE	FALSE	TRUE	FALSE	FALSE	FALSE	FALSE	FALSE	FALSE	FALSE	FALSE	TRUE	FALSE	TRUE	FALSE	FALSE
proteomics	CLL_4	C12orf10	CLL_4	-0.0602583	0	1	1	12	53299695	53307177	53303436	FALSE	FALSE	TRUE	FALSE	FALSE	FALSE	FALSE	FALSE	FALSE	FALSE	FALSE	TRUE	FALSE	TRUE	FALSE	FALSE
proteomics	CLL_4	C12orf29	CLL_4	-0.230591	0	1	1	12	88033846	88050160	88042003	FALSE	FALSE	TRUE	FALSE	FALSE	FALSE	FALSE	FALSE	FALSE	FALSE	FALSE	TRUE	FALSE	TRUE	FALSE	FALSE
proteomics	CLL_4	C12orf4	CLL_4	0.0587426	0	1	1	12	4487735	4538508	4.51312e+06	FALSE	FALSE	TRUE	FALSE	FALSE	FALSE	FALSE	FALSE	FALSE	FALSE	FALSE	TRUE	FALSE	TRUE	FALSE	FALSE
proteomics	CLL_4	C12orf43	CLL_4	-0.101791	0	1	1	12	121000486	121016502	121008494	FALSE	FALSE	TRUE	FALSE	FALSE	FALSE	FALSE	FALSE	FALSE	FALSE	FALSE	TRUE	FALSE	TRUE	FALSE	FALSE
proteomics	CLL_4	C12orf45	CLL_4	0.11768	0	1	1	12	104986316	105074197	1.0503e+08	FALSE	FALSE	TRUE	FALSE	FALSE	FALSE	FALSE	FALSE	FALSE	FALSE	FALSE	TRUE	FALSE	TRUE	FALSE	FALSE
proteomics	CLL_4	C12orf57	CLL_4	-0.481407	0	1	1	12	6942978	6946003	6.94449e+06	FALSE	FALSE	TRUE	FALSE	FALSE	FALSE	FALSE	FALSE	FALSE	FALSE	FALSE	TRUE	FALSE	TRUE	FALSE	FALSE
proteomics	CLL_4	C12orf65	CLL_4	-0.183781	0	1	1	12	123232916	123257959	1.23245e+08	FALSE	FALSE	TRUE	FALSE	FALSE	FALSE	FALSE	FALSE	FALSE	FALSE	FALSE	TRUE	FALSE	TRUE	FALSE	FALSE
proteomics	CLL_4	C12orf66	CLL_4	-0.0884585	0	1	1	12	64186316	64222296	64204306	FALSE	FALSE	TRUE	FALSE	FALSE	FALSE	FALSE	FALSE	FALSE	FALSE	FALSE	TRUE	FALSE	TRUE	FALSE	FALSE
proteomics	CLL_4	C2CD5	CLL_4	-0.034174	0	1	1	12	22448583	22544546	2.24966e+07	FALSE	FALSE	TRUE	FALSE	FALSE	FALSE	FALSE	FALSE	FALSE	FALSE	FALSE	TRUE	FALSE	TRUE	FALSE	FALSE
proteomics	CLL_4	CALCOCO1	CLL_4	0.415046	0	1	1	12	53708517	53727745	53718131	FALSE	FALSE	TRUE	FALSE	FALSE	FALSE	FALSE	FALSE	FALSE	FALSE	FALSE	TRUE	FALSE	TRUE	FALSE	FALSE
proteomics	CLL_4	CAMKK2	CLL_4	-0.155708	0	1	1	12	121237675	121298308	1.21268e+08	FALSE	FALSE	TRUE	FALSE	FALSE	FALSE	FALSE	FALSE	FALSE	FALSE	FALSE	TRUE	FALSE	TRUE	FALSE	FALSE
proteomics	CLL_4	CAND1	CLL_4	-0.0194876	0	1	1	12	67269358	67319953	6.72947e+07	FALSE	FALSE	TRUE	FALSE	FALSE	FALSE	FALSE	FALSE	FALSE	FALSE	FALSE	TRUE	FALSE	TRUE	FALSE	FALSE
proteomics	CLL_4	CBX5	CLL_4	-0.130869	0	1	1	12	54230942	54280133	5.42555e+07	FALSE	FALSE	TRUE	FALSE	FALSE	FALSE	FALSE	FALSE	FALSE	FALSE	FALSE	TRUE	FALSE	TRUE	FALSE	FALSE
proteomics	CLL_4	CCDC59	CLL_4	-0.0624745	0	1	1	12	82223681	82358805	82291243	FALSE	FALSE	TRUE	FALSE	FALSE	FALSE	FALSE	FALSE	FALSE	FALSE	FALSE	TRUE	FALSE	TRUE	FALSE	FALSE
proteomics	CLL_4	CCDC77	CLL_4	-0.140837	0	1	1	12	389273	442642	415958	FALSE	FALSE	TRUE	FALSE	FALSE	FALSE	FALSE	FALSE	FALSE	FALSE	FALSE	TRUE	FALSE	TRUE	FALSE	FALSE
proteomics	CLL_4	CCDC91	CLL_4	-0.0586339	0	1	1	12	28133249	28581511	28357380	FALSE	FALSE	TRUE	FALSE	FALSE	FALSE	FALSE	FALSE	FALSE	FALSE	FALSE	TRUE	FALSE	TRUE	FALSE	FALSE
proteomics	CLL_4	CCDC92	CLL_4	-0.0358825	0	1	1	12	123918660	123972831	1.23946e+08	FALSE	FALSE	TRUE	FALSE	FALSE	FALSE	FALSE	FALSE	FALSE	FALSE	FALSE	TRUE	FALSE	TRUE	FALSE	FALSE
proteomics	CLL_4	CCNT1	CLL_4	-0.0193849	0	1	1	12	48688458	48716998	48702728	FALSE	FALSE	TRUE	FALSE	FALSE	FALSE	FALSE	FALSE	FALSE	FALSE	FALSE	TRUE	FALSE	TRUE	FALSE	FALSE
proteomics	CLL_4	CCT2	CLL_4	0.0847244	0	1	1	12	69585426	69601570	69593498	FALSE	FALSE	TRUE	FALSE	FALSE	FALSE	FALSE	FALSE	FALSE	FALSE	FALSE	TRUE	FALSE	TRUE	FALSE	FALSE
proteomics	CLL_4	CD27	CLL_4	-0.249582	0	1	1	12	6444867	6451718	6.44829e+06	FALSE	FALSE	TRUE	FALSE	FALSE	FALSE	FALSE	FALSE	FALSE	FALSE	FALSE	TRUE	FALSE	TRUE	FALSE	FALSE
proteomics	CLL_4	CD63	CLL_4	-0.971021	0	1	1	12	55725323	55729707	55727515	FALSE	FALSE	TRUE	FALSE	FALSE	FALSE	FALSE	FALSE	FALSE	FALSE	FALSE	TRUE	FALSE	TRUE	FALSE	FALSE
proteomics	CLL_4	CD9	CLL_4	-0.489232	0	1	1	12	6199715	6238271	6218993	FALSE	FALSE	TRUE	FALSE	FALSE	FALSE	FALSE	FALSE	FALSE	FALSE	FALSE	TRUE	FALSE	TRUE	FALSE	FALSE
proteomics	CLL_4	CDK17	CLL_4	0.0256308	0	1	1	12	96278261	96400480	9.63394e+07	FALSE	FALSE	TRUE	FALSE	FALSE	FALSE	FALSE	FALSE	FALSE	FALSE	FALSE	TRUE	FALSE	TRUE	FALSE	FALSE
proteomics	CLL_4	CDK2	CLL_4	-0.0339524	0	1	1	12	55966781	55972789	55969785	FALSE	FALSE	TRUE	FALSE	FALSE	FALSE	FALSE	FALSE	FALSE	FALSE	FALSE	TRUE	FALSE	TRUE	FALSE	FALSE
proteomics	CLL_4	CDK2AP1	CLL_4	-0.853254	0	1	1	12	123250112	123272334	123261223	FALSE	FALSE	TRUE	FALSE	FALSE	FALSE	FALSE	FALSE	FALSE	FALSE	FALSE	TRUE	FALSE	TRUE	FALSE	FALSE
proteomics	CLL_4	CDK4	CLL_4	0.274284	0	1	1	12	57747727	57756013	57751870	FALSE	FALSE	TRUE	FALSE	FALSE	FALSE	FALSE	FALSE	FALSE	FALSE	FALSE	TRUE	FALSE	TRUE	FALSE	FALSE
proteomics	CLL_4	CDKN1B	CLL_4	-0.249305	0	1	1	12	12715058	12722369	1.27187e+07	FALSE	FALSE	TRUE	FALSE	FALSE	FALSE	FALSE	FALSE	FALSE	FALSE	FALSE	TRUE	FALSE	TRUE	FALSE	FALSE
proteomics	CLL_4	CEP290	CLL_4	0.0638767	0	1	1	12	88049014	88142088	88095551	FALSE	FALSE	TRUE	FALSE	FALSE	FALSE	FALSE	FALSE	FALSE	FALSE	FALSE	TRUE	FALSE	TRUE	FALSE	FALSE
proteomics	CLL_4	CEP83	CLL_4	-0.083023	0	1	1	12	94306449	94459988	9.43832e+07	FALSE	FALSE	TRUE	FALSE	FALSE	FALSE	FALSE	FALSE	FALSE	FALSE	FALSE	TRUE	FALSE	TRUE	FALSE	FALSE
proteomics	CLL_4	CHD4	CLL_4	0.150823	0	1	1	12	6570082	6614524	6592303	FALSE	FALSE	TRUE	FALSE	FALSE	FALSE	FALSE	FALSE	FALSE	FALSE	FALSE	TRUE	FALSE	TRUE	FALSE	FALSE
proteomics	CLL_4	CHFR	CLL_4	-0.047462	0	1	1	12	132822187	132956304	1.32889e+08	FALSE	FALSE	TRUE	FALSE	FALSE	FALSE	FALSE	FALSE	FALSE	FALSE	FALSE	TRUE	FALSE	TRUE	FALSE	FALSE
proteomics	CLL_4	CHPT1	CLL_4	0.0389328	0	1	1	12	101696947	101744140	1.01721e+08	FALSE	FALSE	TRUE	FALSE	FALSE	FALSE	FALSE	FALSE	FALSE	FALSE	FALSE	TRUE	FALSE	TRUE	FALSE	FALSE
proteomics	CLL_4	CHST11	CLL_4	0.013871	0	1	1	12	104455295	104762014	1.04609e+08	FALSE	FALSE	TRUE	FALSE	FALSE	FALSE	FALSE	FALSE	FALSE	FALSE	FALSE	TRUE	FALSE	TRUE	FALSE	FALSE
proteomics	CLL_4	CKAP4	CLL_4	0.322756	0	1	1	12	106237881	106304279	106271080	FALSE	FALSE	TRUE	FALSE	FALSE	FALSE	FALSE	FALSE	FALSE	FALSE	FALSE	TRUE	FALSE	TRUE	FALSE	FALSE
proteomics	CLL_4	CLIP1	CLL_4	-0.394759	0	1	1	12	122271432	122422632	122347032	FALSE	FALSE	TRUE	FALSE	FALSE	FALSE	FALSE	FALSE	FALSE	FALSE	FALSE	TRUE	FALSE	TRUE	FALSE	FALSE
proteomics	CLL_4	CMAS	CLL_4	-0.0183626	0	1	1	12	22046218	22065674	22055946	FALSE	FALSE	TRUE	FALSE	FALSE	FALSE	FALSE	FALSE	FALSE	FALSE	FALSE	TRUE	FALSE	TRUE	FALSE	FALSE
proteomics	CLL_4	COPS7A	CLL_4	-0.278145	0	1	1	12	6724014	6731875	6.72794e+06	FALSE	FALSE	TRUE	FALSE	FALSE	FALSE	FALSE	FALSE	FALSE	FALSE	FALSE	TRUE	FALSE	TRUE	FALSE	FALSE
proteomics	CLL_4	COPZ1	CLL_4	0.0232599	0	1	1	12	54301202	54351846	54326524	FALSE	FALSE	TRUE	FALSE	FALSE	FALSE	FALSE	FALSE	FALSE	FALSE	FALSE	TRUE	FALSE	TRUE	FALSE	FALSE
proteomics	CLL_4	COQ10A	CLL_4	-0.426735	0	1	1	12	56266858	56270966	56268912	FALSE	FALSE	TRUE	FALSE	FALSE	FALSE	FALSE	FALSE	FALSE	FALSE	FALSE	TRUE	FALSE	TRUE	FALSE	FALSE
proteomics	CLL_4	COQ5	CLL_4	0.148826	0	1	1	12	120503279	120534434	1.20519e+08	FALSE	FALSE	TRUE	FALSE	FALSE	FALSE	FALSE	FALSE	FALSE	FALSE	FALSE	TRUE	FALSE	TRUE	FALSE	FALSE
proteomics	CLL_4	CORO1C	CLL_4	-0.237644	0	1	1	12	108645109	108731596	1.08688e+08	FALSE	FALSE	TRUE	FALSE	FALSE	FALSE	FALSE	FALSE	FALSE	FALSE	FALSE	TRUE	FALSE	TRUE	FALSE	FALSE
proteomics	CLL_4	COX14	CLL_4	-0.253901	0	1	1	12	50112082	50120457	5.01163e+07	FALSE	FALSE	TRUE	FALSE	FALSE	FALSE	FALSE	FALSE	FALSE	FALSE	FALSE	TRUE	FALSE	TRUE	FALSE	FALSE
proteomics	CLL_4	COX6A1	CLL_4	0.0958426	0	1	1	12	120438090	120440737	1.20439e+08	FALSE	FALSE	TRUE	FALSE	FALSE	FALSE	FALSE	FALSE	FALSE	FALSE	FALSE	TRUE	FALSE	TRUE	FALSE	FALSE
proteomics	CLL_4	CPM	CLL_4	-0.357753	0	1	1	12	68842197	68971570	6.89069e+07	FALSE	FALSE	TRUE	FALSE	FALSE	FALSE	FALSE	FALSE	FALSE	FALSE	FALSE	TRUE	FALSE	TRUE	FALSE	FALSE
proteomics	CLL_4	CPSF6	CLL_4	0.0246511	0	1	1	12	69239569	69274358	6.9257e+07	FALSE	FALSE	TRUE	FALSE	FALSE	FALSE	FALSE	FALSE	FALSE	FALSE	FALSE	TRUE	FALSE	TRUE	FALSE	FALSE
proteomics	CLL_4	CRACR2A	CLL_4	-0.0349891	0	1	1	12	3606633	3764819	3685726	FALSE	FALSE	TRUE	FALSE	FALSE	FALSE	FALSE	FALSE	FALSE	FALSE	FALSE	TRUE	FALSE	TRUE	FALSE	FALSE
proteomics	CLL_4	CRADD	CLL_4	0.286683	0	1	1	12	93677375	93894840	9.37861e+07	FALSE	FALSE	TRUE	FALSE	FALSE	FALSE	FALSE	FALSE	FALSE	FALSE	FALSE	TRUE	FALSE	TRUE	FALSE	FALSE
proteomics	CLL_4	CREBL2	CLL_4	-0.231195	0	1	1	12	12611827	12645108	1.26285e+07	FALSE	FALSE	TRUE	FALSE	FALSE	FALSE	FALSE	FALSE	FALSE	FALSE	FALSE	TRUE	FALSE	TRUE	FALSE	FALSE
proteomics	CLL_4	CS	CLL_4	0.0563599	0	1	1	12	56271699	56300391	56286045	FALSE	FALSE	TRUE	FALSE	FALSE	FALSE	FALSE	FALSE	FALSE	FALSE	FALSE	TRUE	FALSE	TRUE	FALSE	FALSE
proteomics	CLL_4	CTDSP2	CLL_4	-0.0180373	0	1	1	12	57819927	57846729	57833328	FALSE	FALSE	TRUE	FALSE	FALSE	FALSE	FALSE	FALSE	FALSE	FALSE	FALSE	TRUE	FALSE	TRUE	FALSE	FALSE
proteomics	CLL_4	DCD	CLL_4	-0.563487	0	1	1	12	54644591	54648493	54646542	FALSE	FALSE	TRUE	FALSE	FALSE	FALSE	FALSE	FALSE	FALSE	FALSE	FALSE	TRUE	FALSE	TRUE	FALSE	FALSE
proteomics	CLL_4	DCP1B	CLL_4	-0.231796	0	1	1	12	1946053	2004535	1975294	FALSE	FALSE	TRUE	FALSE	FALSE	FALSE	FALSE	FALSE	FALSE	FALSE	FALSE	TRUE	FALSE	TRUE	FALSE	FALSE
proteomics	CLL_4	DCTN2	CLL_4	-0.0585278	0	1	1	12	57530102	57547331	5.75387e+07	FALSE	FALSE	TRUE	FALSE	FALSE	FALSE	FALSE	FALSE	FALSE	FALSE	FALSE	TRUE	FALSE	TRUE	FALSE	FALSE
proteomics	CLL_4	DDX11	CLL_4	-0.0599527	0	1	1	12	31073860	31104799	3.10893e+07	FALSE	FALSE	TRUE	FALSE	FALSE	FALSE	FALSE	FALSE	FALSE	FALSE	FALSE	TRUE	FALSE	TRUE	FALSE	FALSE
proteomics	CLL_4	DDX23	CLL_4	-0.040987	0	1	1	12	48829756	48852842	48841299	FALSE	FALSE	TRUE	FALSE	FALSE	FALSE	FALSE	FALSE	FALSE	FALSE	FALSE	TRUE	FALSE	TRUE	FALSE	FALSE
proteomics	CLL_4	DDX47	CLL_4	-0.0308954	0	1	1	12	12813316	12829981	1.28216e+07	FALSE	FALSE	TRUE	FALSE	FALSE	FALSE	FALSE	FALSE	FALSE	FALSE	FALSE	TRUE	FALSE	TRUE	FALSE	FALSE
proteomics	CLL_4	DDX51	CLL_4	0.117189	0	1	1	12	132136594	132144319	1.3214e+08	FALSE	FALSE	TRUE	FALSE	FALSE	FALSE	FALSE	FALSE	FALSE	FALSE	FALSE	TRUE	FALSE	TRUE	FALSE	FALSE
proteomics	CLL_4	DDX54	CLL_4	0.0807502	0	1	1	12	113157174	113185479	1.13171e+08	FALSE	FALSE	TRUE	FALSE	FALSE	FALSE	FALSE	FALSE	FALSE	FALSE	FALSE	TRUE	FALSE	TRUE	FALSE	FALSE
proteomics	CLL_4	DDX55	CLL_4	0.035278	0	1	1	12	123602077	123620943	123611510	FALSE	FALSE	TRUE	FALSE	FALSE	FALSE	FALSE	FALSE	FALSE	FALSE	FALSE	TRUE	FALSE	TRUE	FALSE	FALSE
proteomics	CLL_4	DENND5B	CLL_4	0.306188	0	1	1	12	31382226	31591136	31486681	FALSE	FALSE	TRUE	FALSE	FALSE	FALSE	FALSE	FALSE	FALSE	FALSE	FALSE	TRUE	FALSE	TRUE	FALSE	FALSE
proteomics	CLL_4	DENR	CLL_4	0.0682591	0	1	1	12	122752824	122771064	122761944	FALSE	FALSE	TRUE	FALSE	FALSE	FALSE	FALSE	FALSE	FALSE	FALSE	FALSE	TRUE	FALSE	TRUE	FALSE	FALSE
proteomics	CLL_4	DERA	CLL_4	-0.20416	0	1	1	12	15911302	16037381	1.59743e+07	FALSE	FALSE	TRUE	FALSE	FALSE	FALSE	FALSE	FALSE	FALSE	FALSE	FALSE	TRUE	FALSE	TRUE	FALSE	FALSE
proteomics	CLL_4	DGKA	CLL_4	-0.466528	0	1	1	12	55927319	55954027	55940673	FALSE	FALSE	TRUE	FALSE	FALSE	FALSE	FALSE	FALSE	FALSE	FALSE	FALSE	TRUE	FALSE	TRUE	FALSE	FALSE
proteomics	CLL_4	DHX37	CLL_4	0.0798984	0	1	1	12	124946825	124989131	124967978	FALSE	FALSE	TRUE	FALSE	FALSE	FALSE	FALSE	FALSE	FALSE	FALSE	FALSE	TRUE	FALSE	TRUE	FALSE	FALSE
proteomics	CLL_4	DIABLO	CLL_4	-0.0565249	0	1	1	12	122207668	122227456	122217562	FALSE	FALSE	TRUE	FALSE	FALSE	FALSE	FALSE	FALSE	FALSE	FALSE	FALSE	TRUE	FALSE	TRUE	FALSE	FALSE
proteomics	CLL_4	DIABLO	CLL_4	-0.0565249	0	1	1	12	122207662	122227534	122217598	FALSE	FALSE	TRUE	FALSE	FALSE	FALSE	FALSE	FALSE	FALSE	FALSE	FALSE	TRUE	FALSE	TRUE	FALSE	FALSE
proteomics	CLL_4	DIP2B	CLL_4	-0.0292642	0	1	1	12	50504985	50748657	50626821	FALSE	FALSE	TRUE	FALSE	FALSE	FALSE	FALSE	FALSE	FALSE	FALSE	FALSE	TRUE	FALSE	TRUE	FALSE	FALSE
proteomics	CLL_4	DNM1L	CLL_4	0.097496	0	1	1	12	32679200	32745650	32712425	FALSE	FALSE	TRUE	FALSE	FALSE	FALSE	FALSE	FALSE	FALSE	FALSE	FALSE	TRUE	FALSE	TRUE	FALSE	FALSE
proteomics	CLL_4	DTX1	CLL_4	0.092577	0	1	1	12	113056709	113098028	1.13077e+08	FALSE	FALSE	TRUE	FALSE	FALSE	FALSE	FALSE	FALSE	FALSE	FALSE	FALSE	TRUE	FALSE	TRUE	FALSE	FALSE
proteomics	CLL_4	DYNLL1	CLL_4	-0.186056	0	1	1	12	120469850	120498493	1.20484e+08	FALSE	FALSE	TRUE	FALSE	FALSE	FALSE	FALSE	FALSE	FALSE	FALSE	FALSE	TRUE	FALSE	TRUE	FALSE	FALSE
proteomics	CLL_4	EEA1	CLL_4	-0.227187	0	1	1	12	92770637	92929331	92849984	FALSE	FALSE	TRUE	FALSE	FALSE	FALSE	FALSE	FALSE	FALSE	FALSE	FALSE	TRUE	FALSE	TRUE	FALSE	FALSE
proteomics	CLL_4	EIF2B1	CLL_4	0.0514337	0	1	1	12	123620406	123633766	123627086	FALSE	FALSE	TRUE	FALSE	FALSE	FALSE	FALSE	FALSE	FALSE	FALSE	FALSE	TRUE	FALSE	TRUE	FALSE	FALSE
proteomics	CLL_4	EIF4B	CLL_4	-0.0578677	0	1	1	12	53006158	53042209	5.30242e+07	FALSE	FALSE	TRUE	FALSE	FALSE	FALSE	FALSE	FALSE	FALSE	FALSE	FALSE	TRUE	FALSE	TRUE	FALSE	FALSE
proteomics	CLL_4	ENO2	CLL_4	-0.463367	0	1	1	12	6913745	6923698	6.91872e+06	FALSE	FALSE	TRUE	FALSE	FALSE	FALSE	FALSE	FALSE	FALSE	FALSE	FALSE	TRUE	FALSE	TRUE	FALSE	FALSE
proteomics	CLL_4	EP400	CLL_4	-0.157098	0	1	1	12	131949920	132081102	132015511	FALSE	FALSE	TRUE	FALSE	FALSE	FALSE	FALSE	FALSE	FALSE	FALSE	FALSE	TRUE	FALSE	TRUE	FALSE	FALSE
proteomics	CLL_4	ERC1	CLL_4	-0.0815641	0	1	1	12	990509	1495933	1243221	FALSE	FALSE	TRUE	FALSE	FALSE	FALSE	FALSE	FALSE	FALSE	FALSE	FALSE	TRUE	FALSE	TRUE	FALSE	FALSE
proteomics	CLL_4	ERGIC2	CLL_4	0.138692	0	1	1	12	29337352	29381189	2.93593e+07	FALSE	FALSE	TRUE	FALSE	FALSE	FALSE	FALSE	FALSE	FALSE	FALSE	FALSE	TRUE	FALSE	TRUE	FALSE	FALSE
proteomics	CLL_4	ERP29	CLL_4	0.147379	0	1	1	12	112013348	112023449	1.12018e+08	FALSE	FALSE	TRUE	FALSE	FALSE	FALSE	FALSE	FALSE	FALSE	FALSE	FALSE	TRUE	FALSE	TRUE	FALSE	FALSE
proteomics	CLL_4	ESYT1	CLL_4	-0.0840987	0	1	1	12	56118250	56144671	5.61315e+07	FALSE	FALSE	TRUE	FALSE	FALSE	FALSE	FALSE	FALSE	FALSE	FALSE	FALSE	TRUE	FALSE	TRUE	FALSE	FALSE
proteomics	CLL_4	ETFRF1	CLL_4	0.176034	0	1	1	12	25195216	25209645	2.52024e+07	FALSE	FALSE	TRUE	FALSE	FALSE	FALSE	FALSE	FALSE	FALSE	FALSE	FALSE	TRUE	FALSE	TRUE	FALSE	FALSE
proteomics	CLL_4	ETNK1	CLL_4	-0.115504	0	1	1	12	22625075	22690665	22657870	FALSE	FALSE	TRUE	FALSE	FALSE	FALSE	FALSE	FALSE	FALSE	FALSE	FALSE	TRUE	FALSE	TRUE	FALSE	FALSE
proteomics	CLL_4	ETV6	CLL_4	0.00362607	0	1	1	12	11649854	11895402	11772628	FALSE	FALSE	TRUE	FALSE	FALSE	FALSE	FALSE	FALSE	FALSE	FALSE	FALSE	TRUE	FALSE	TRUE	FALSE	FALSE
proteomics	CLL_4	FAM234B	CLL_4	0.263937	0	1	1	12	13044381	13142521	13093451	FALSE	FALSE	TRUE	FALSE	FALSE	FALSE	FALSE	FALSE	FALSE	FALSE	FALSE	TRUE	FALSE	TRUE	FALSE	FALSE
proteomics	CLL_4	FBRSL1	CLL_4	0.156209	0	1	1	12	132489551	132585188	1.32537e+08	FALSE	FALSE	TRUE	FALSE	FALSE	FALSE	FALSE	FALSE	FALSE	FALSE	FALSE	TRUE	FALSE	TRUE	FALSE	FALSE
proteomics	CLL_4	FBXO21	CLL_4	-0.00717985	0	1	1	12	117141988	117190531	1.17166e+08	FALSE	FALSE	TRUE	FALSE	FALSE	FALSE	FALSE	FALSE	FALSE	FALSE	FALSE	TRUE	FALSE	TRUE	FALSE	FALSE
proteomics	CLL_4	FGFR1OP2	CLL_4	0.0565352	0	1	1	12	26938470	26966650	26952560	FALSE	FALSE	TRUE	FALSE	FALSE	FALSE	FALSE	FALSE	FALSE	FALSE	FALSE	TRUE	FALSE	TRUE	FALSE	FALSE
proteomics	CLL_4	FKBP11	CLL_4	0.525205	0	1	1	12	48921518	48926474	48923996	FALSE	FALSE	TRUE	FALSE	FALSE	FALSE	FALSE	FALSE	FALSE	FALSE	FALSE	TRUE	FALSE	TRUE	FALSE	FALSE
proteomics	CLL_4	FKBP4	CLL_4	-0.0345592	0	1	1	12	2794970	2805423	2.8002e+06	FALSE	FALSE	TRUE	FALSE	FALSE	FALSE	FALSE	FALSE	FALSE	FALSE	FALSE	TRUE	FALSE	TRUE	FALSE	FALSE
proteomics	CLL_4	FOXJ2	CLL_4	-0.155325	0	1	1	12	8032716	8055517	8.04412e+06	FALSE	FALSE	TRUE	FALSE	FALSE	FALSE	FALSE	FALSE	FALSE	FALSE	FALSE	TRUE	FALSE	TRUE	FALSE	FALSE
proteomics	CLL_4	GAPDH	CLL_4	-0.0315323	0	1	1	12	6534512	6538374	6536443	FALSE	FALSE	TRUE	FALSE	FALSE	FALSE	FALSE	FALSE	FALSE	FALSE	FALSE	TRUE	FALSE	TRUE	FALSE	FALSE
proteomics	CLL_4	GCN1	CLL_4	0.113876	0	1	1	12	120127202	120194715	1.20161e+08	FALSE	FALSE	TRUE	FALSE	FALSE	FALSE	FALSE	FALSE	FALSE	FALSE	FALSE	TRUE	FALSE	TRUE	FALSE	FALSE
proteomics	CLL_4	GIT2	CLL_4	0.2272	0	1	1	12	109929802	109996389	1.09963e+08	FALSE	FALSE	TRUE	FALSE	FALSE	FALSE	FALSE	FALSE	FALSE	FALSE	FALSE	TRUE	FALSE	TRUE	FALSE	FALSE
proteomics	CLL_4	GLS2	CLL_4	-0.52987	0	1	1	12	56470944	56488414	56479679	FALSE	FALSE	TRUE	FALSE	FALSE	FALSE	FALSE	FALSE	FALSE	FALSE	FALSE	TRUE	FALSE	TRUE	FALSE	FALSE
proteomics	CLL_4	GLTP	CLL_4	0.259633	0	1	1	12	109850945	109880541	109865743	FALSE	FALSE	TRUE	FALSE	FALSE	FALSE	FALSE	FALSE	FALSE	FALSE	FALSE	TRUE	FALSE	TRUE	FALSE	FALSE
proteomics	CLL_4	GNPTAB	CLL_4	-0.240942	0	1	1	12	101745499	101830959	101788229	FALSE	FALSE	TRUE	FALSE	FALSE	FALSE	FALSE	FALSE	FALSE	FALSE	FALSE	TRUE	FALSE	TRUE	FALSE	FALSE
proteomics	CLL_4	GNS	CLL_4	-0.131511	0	1	1	12	64713445	64759431	64736438	FALSE	FALSE	TRUE	FALSE	FALSE	FALSE	FALSE	FALSE	FALSE	FALSE	FALSE	TRUE	FALSE	TRUE	FALSE	FALSE
proteomics	CLL_4	GOLGA3	CLL_4	-0.194121	0	1	1	12	132768914	132829078	132798996	FALSE	FALSE	TRUE	FALSE	FALSE	FALSE	FALSE	FALSE	FALSE	FALSE	FALSE	TRUE	FALSE	TRUE	FALSE	FALSE
proteomics	CLL_4	GPN3	CLL_4	-0.0616918	0	1	1	12	110452486	110469268	110460877	FALSE	FALSE	TRUE	FALSE	FALSE	FALSE	FALSE	FALSE	FALSE	FALSE	FALSE	TRUE	FALSE	TRUE	FALSE	FALSE
proteomics	CLL_4	GTF2H3	CLL_4	-0.115429	0	1	1	12	123633739	123662604	1.23648e+08	FALSE	FALSE	TRUE	FALSE	FALSE	FALSE	FALSE	FALSE	FALSE	FALSE	FALSE	TRUE	FALSE	TRUE	FALSE	FALSE
proteomics	CLL_4	GXYLT1	CLL_4	0.0658837	0	1	1	12	42081845	42144874	4.21134e+07	FALSE	FALSE	TRUE	FALSE	FALSE	FALSE	FALSE	FALSE	FALSE	FALSE	FALSE	TRUE	FALSE	TRUE	FALSE	FALSE
proteomics	CLL_4	HCFC2	CLL_4	0.0465696	0	1	1	12	104064531	104106524	1.04086e+08	FALSE	FALSE	TRUE	FALSE	FALSE	FALSE	FALSE	FALSE	FALSE	FALSE	FALSE	TRUE	FALSE	TRUE	FALSE	FALSE
proteomics	CLL_4	HDAC7	CLL_4	-0.154304	0	1	1	12	47782722	47833132	47807927	FALSE	FALSE	TRUE	FALSE	FALSE	FALSE	FALSE	FALSE	FALSE	FALSE	FALSE	TRUE	FALSE	TRUE	FALSE	FALSE
proteomics	CLL_4	HEBP1	CLL_4	0.0160676	0	1	1	12	12974870	13000265	1.29876e+07	FALSE	FALSE	TRUE	FALSE	FALSE	FALSE	FALSE	FALSE	FALSE	FALSE	FALSE	TRUE	FALSE	TRUE	FALSE	FALSE
proteomics	CLL_4	HECTD4	CLL_4	0.100209	0	1	1	12	112160188	112382439	1.12271e+08	FALSE	FALSE	TRUE	FALSE	FALSE	FALSE	FALSE	FALSE	FALSE	FALSE	FALSE	TRUE	FALSE	TRUE	FALSE	FALSE
proteomics	CLL_4	HELB	CLL_4	0.17327	0	1	1	12	66302545	66347645	66325095	FALSE	FALSE	TRUE	FALSE	FALSE	FALSE	FALSE	FALSE	FALSE	FALSE	FALSE	TRUE	FALSE	TRUE	FALSE	FALSE
proteomics	CLL_4	HIP1R	CLL_4	0.749915	0	1	1	12	122834453	122862961	122848707	FALSE	FALSE	TRUE	FALSE	FALSE	FALSE	FALSE	FALSE	FALSE	FALSE	FALSE	TRUE	FALSE	TRUE	FALSE	FALSE
proteomics	CLL_4	HNRNPA1	CLL_4	-0.00773763	0	1	1	12	54280193	54287088	5.42836e+07	FALSE	FALSE	TRUE	FALSE	FALSE	FALSE	FALSE	FALSE	FALSE	FALSE	FALSE	TRUE	FALSE	TRUE	FALSE	FALSE
proteomics	CLL_4	HSP90B1	CLL_4	0.0710157	0	1	1	12	103930107	103953645	103941876	FALSE	FALSE	TRUE	FALSE	FALSE	FALSE	FALSE	FALSE	FALSE	FALSE	FALSE	TRUE	FALSE	TRUE	FALSE	FALSE
proteomics	CLL_4	HVCN1	CLL_4	-0.546967	0	1	1	12	110627841	110704950	1.10666e+08	FALSE	FALSE	TRUE	FALSE	FALSE	FALSE	FALSE	FALSE	FALSE	FALSE	FALSE	TRUE	FALSE	TRUE	FALSE	FALSE
proteomics	CLL_4	IFT81	CLL_4	-0.114513	0	1	1	12	110124335	110218793	110171564	FALSE	FALSE	TRUE	FALSE	FALSE	FALSE	FALSE	FALSE	FALSE	FALSE	FALSE	TRUE	FALSE	TRUE	FALSE	FALSE
proteomics	CLL_4	IKBIP	CLL_4	-0.0109958	0	1	1	12	98613405	98645113	98629259	FALSE	FALSE	TRUE	FALSE	FALSE	FALSE	FALSE	FALSE	FALSE	FALSE	FALSE	TRUE	FALSE	TRUE	FALSE	FALSE
proteomics	CLL_4	ING4	CLL_4	0.0544384	0	1	1	12	6650301	6663142	6.65672e+06	FALSE	FALSE	TRUE	FALSE	FALSE	FALSE	FALSE	FALSE	FALSE	FALSE	FALSE	TRUE	FALSE	TRUE	FALSE	FALSE
proteomics	CLL_4	INTS13	CLL_4	-0.0518714	0	1	1	12	26905181	26938326	2.69218e+07	FALSE	FALSE	TRUE	FALSE	FALSE	FALSE	FALSE	FALSE	FALSE	FALSE	FALSE	TRUE	FALSE	TRUE	FALSE	FALSE
proteomics	CLL_4	IPO8	CLL_4	0.150977	0	1	1	12	30628988	30695869	3.06624e+07	FALSE	FALSE	TRUE	FALSE	FALSE	FALSE	FALSE	FALSE	FALSE	FALSE	FALSE	TRUE	FALSE	TRUE	FALSE	FALSE
proteomics	CLL_4	IRAK4	CLL_4	0.145277	0	1	1	12	43758944	43789543	4.37742e+07	FALSE	FALSE	TRUE	FALSE	FALSE	FALSE	FALSE	FALSE	FALSE	FALSE	FALSE	TRUE	FALSE	TRUE	FALSE	FALSE
proteomics	CLL_4	ISCU	CLL_4	-0.280259	0	1	1	12	108562582	108569384	108565983	FALSE	FALSE	TRUE	FALSE	FALSE	FALSE	FALSE	FALSE	FALSE	FALSE	FALSE	TRUE	FALSE	TRUE	FALSE	FALSE
proteomics	CLL_4	ITFG2	CLL_4	0.0536362	0	1	1	12	2812622	2859791	2.83621e+06	FALSE	FALSE	TRUE	FALSE	FALSE	FALSE	FALSE	FALSE	FALSE	FALSE	FALSE	TRUE	FALSE	TRUE	FALSE	FALSE
proteomics	CLL_4	ITGB7	CLL_4	-0.159298	0	1	1	12	53191323	53207282	5.31993e+07	FALSE	FALSE	TRUE	FALSE	FALSE	FALSE	FALSE	FALSE	FALSE	FALSE	FALSE	TRUE	FALSE	TRUE	FALSE	FALSE
proteomics	CLL_4	ITPR2	CLL_4	-0.00937562	0	1	1	12	26335352	26833194	26584273	FALSE	FALSE	TRUE	FALSE	FALSE	FALSE	FALSE	FALSE	FALSE	FALSE	FALSE	TRUE	FALSE	TRUE	FALSE	FALSE
proteomics	CLL_4	KANSL2	CLL_4	0.0307249	0	1	1	12	48653401	48682238	4.86678e+07	FALSE	FALSE	TRUE	FALSE	FALSE	FALSE	FALSE	FALSE	FALSE	FALSE	FALSE	TRUE	FALSE	TRUE	FALSE	FALSE
proteomics	CLL_4	KCTD10	CLL_4	-0.133824	0	1	1	12	109448655	109477359	109463007	FALSE	FALSE	TRUE	FALSE	FALSE	FALSE	FALSE	FALSE	FALSE	FALSE	FALSE	TRUE	FALSE	TRUE	FALSE	FALSE
proteomics	CLL_4	KDM2B	CLL_4	-0.137253	0	1	1	12	121429096	121581023	1.21505e+08	FALSE	FALSE	TRUE	FALSE	FALSE	FALSE	FALSE	FALSE	FALSE	FALSE	FALSE	TRUE	FALSE	TRUE	FALSE	FALSE
proteomics	CLL_4	KDM5A	CLL_4	-0.0424495	0	1	1	12	280129	389454	334792	FALSE	FALSE	TRUE	FALSE	FALSE	FALSE	FALSE	FALSE	FALSE	FALSE	FALSE	TRUE	FALSE	TRUE	FALSE	FALSE
proteomics	CLL_4	KIF21A	CLL_4	-0.405153	0	1	1	12	39293228	39443390	39368309	FALSE	FALSE	TRUE	FALSE	FALSE	FALSE	FALSE	FALSE	FALSE	FALSE	FALSE	TRUE	FALSE	TRUE	FALSE	FALSE
proteomics	CLL_4	KMT2D	CLL_4	-0.114903	0	1	1	12	49018975	49059774	4.90394e+07	FALSE	FALSE	TRUE	FALSE	FALSE	FALSE	FALSE	FALSE	FALSE	FALSE	FALSE	TRUE	FALSE	TRUE	FALSE	FALSE
proteomics	CLL_4	KMT5A	CLL_4	0.000806345	0	1	1	12	123383773	123409353	123396563	FALSE	FALSE	TRUE	FALSE	FALSE	FALSE	FALSE	FALSE	FALSE	FALSE	FALSE	TRUE	FALSE	TRUE	FALSE	FALSE
proteomics	CLL_4	KNTC1	CLL_4	-0.145089	0	1	1	12	122527246	122626396	122576821	FALSE	FALSE	TRUE	FALSE	FALSE	FALSE	FALSE	FALSE	FALSE	FALSE	FALSE	TRUE	FALSE	TRUE	FALSE	FALSE
proteomics	CLL_4	KRAS	CLL_4	0.0192416	0	1	1	12	25204789	25250936	2.52279e+07	FALSE	FALSE	TRUE	FALSE	FALSE	FALSE	FALSE	FALSE	FALSE	FALSE	FALSE	TRUE	FALSE	TRUE	FALSE	FALSE
proteomics	CLL_4	KRR1	CLL_4	-0.0189375	0	1	1	12	75490863	75511636	7.55012e+07	FALSE	FALSE	TRUE	FALSE	FALSE	FALSE	FALSE	FALSE	FALSE	FALSE	FALSE	TRUE	FALSE	TRUE	FALSE	FALSE
proteomics	CLL_4	KRT1	CLL_4	0.268499	0	1	1	12	52674736	52680407	5.26776e+07	FALSE	FALSE	TRUE	FALSE	FALSE	FALSE	FALSE	FALSE	FALSE	FALSE	FALSE	TRUE	FALSE	TRUE	FALSE	FALSE
proteomics	CLL_4	KRT2	CLL_4	-0.202225	0	1	1	12	52644558	52652211	5.26484e+07	FALSE	FALSE	TRUE	FALSE	FALSE	FALSE	FALSE	FALSE	FALSE	FALSE	FALSE	TRUE	FALSE	TRUE	FALSE	FALSE
proteomics	CLL_4	KRT5	CLL_4	0.0472196	0	1	1	12	52514575	52520530	5.25176e+07	FALSE	FALSE	TRUE	FALSE	FALSE	FALSE	FALSE	FALSE	FALSE	FALSE	FALSE	TRUE	FALSE	TRUE	FALSE	FALSE
proteomics	CLL_4	KRT78	CLL_4	0.165064	0	1	1	12	52837804	52849092	52843448	FALSE	FALSE	TRUE	FALSE	FALSE	FALSE	FALSE	FALSE	FALSE	FALSE	FALSE	TRUE	FALSE	TRUE	FALSE	FALSE
proteomics	CLL_4	KSR2	CLL_4	-0.525358	0	1	1	12	117453012	117968983	1.17711e+08	FALSE	FALSE	TRUE	FALSE	FALSE	FALSE	FALSE	FALSE	FALSE	FALSE	FALSE	TRUE	FALSE	TRUE	FALSE	FALSE
proteomics	CLL_4	LARP4	CLL_4	0.1901	0	1	1	12	50392383	50480004	5.04362e+07	FALSE	FALSE	TRUE	FALSE	FALSE	FALSE	FALSE	FALSE	FALSE	FALSE	FALSE	TRUE	FALSE	TRUE	FALSE	FALSE
proteomics	CLL_4	LDHB	CLL_4	-0.0599549	0	1	1	12	21635342	21757857	2.16966e+07	FALSE	FALSE	TRUE	FALSE	FALSE	FALSE	FALSE	FALSE	FALSE	FALSE	FALSE	TRUE	FALSE	TRUE	FALSE	FALSE
proteomics	CLL_4	LEMD3	CLL_4	-0.435706	0	1	1	12	65169583	65248355	65208969	FALSE	FALSE	TRUE	FALSE	FALSE	FALSE	FALSE	FALSE	FALSE	FALSE	FALSE	TRUE	FALSE	TRUE	FALSE	FALSE
proteomics	CLL_4	LETMD1	CLL_4	-0.00228703	0	1	1	12	51047962	51060424	51054193	FALSE	FALSE	TRUE	FALSE	FALSE	FALSE	FALSE	FALSE	FALSE	FALSE	FALSE	TRUE	FALSE	TRUE	FALSE	FALSE
proteomics	CLL_4	LIMA1	CLL_4	-0.22055	0	1	1	12	50175788	50283546	50229667	FALSE	FALSE	TRUE	FALSE	FALSE	FALSE	FALSE	FALSE	FALSE	FALSE	FALSE	TRUE	FALSE	TRUE	FALSE	FALSE
proteomics	CLL_4	LLPH	CLL_4	0.0607648	0	1	1	12	66116555	66130750	6.61237e+07	FALSE	FALSE	TRUE	FALSE	FALSE	FALSE	FALSE	FALSE	FALSE	FALSE	FALSE	TRUE	FALSE	TRUE	FALSE	FALSE
proteomics	CLL_4	LPAR5	CLL_4	-0.337901	0	1	1	12	6618835	6635960	6.6274e+06	FALSE	FALSE	TRUE	FALSE	FALSE	FALSE	FALSE	FALSE	FALSE	FALSE	FALSE	TRUE	FALSE	TRUE	FALSE	FALSE
proteomics	CLL_4	LPCAT3	CLL_4	-0.216458	0	1	1	12	6976185	7018477	6997331	FALSE	FALSE	TRUE	FALSE	FALSE	FALSE	FALSE	FALSE	FALSE	FALSE	FALSE	TRUE	FALSE	TRUE	FALSE	FALSE
proteomics	CLL_4	LRMP	CLL_4	-0.0516896	0	1	1	12	25004342	25108334	25056338	FALSE	FALSE	TRUE	FALSE	FALSE	FALSE	FALSE	FALSE	FALSE	FALSE	FALSE	TRUE	FALSE	TRUE	FALSE	FALSE
proteomics	CLL_4	LRRK2	CLL_4	0.739454	0	1	1	12	40196744	40369285	4.0283e+07	FALSE	FALSE	TRUE	FALSE	FALSE	FALSE	FALSE	FALSE	FALSE	FALSE	FALSE	TRUE	FALSE	TRUE	FALSE	FALSE
proteomics	CLL_4	LTA4H	CLL_4	0.119666	0	1	1	12	96000753	96043520	9.60221e+07	FALSE	FALSE	TRUE	FALSE	FALSE	FALSE	FALSE	FALSE	FALSE	FALSE	FALSE	TRUE	FALSE	TRUE	FALSE	FALSE
proteomics	CLL_4	LUM	CLL_4	-0.462682	0	1	1	12	91102629	91111494	9.11071e+07	FALSE	FALSE	TRUE	FALSE	FALSE	FALSE	FALSE	FALSE	FALSE	FALSE	FALSE	TRUE	FALSE	TRUE	FALSE	FALSE
proteomics	CLL_4	M6PR	CLL_4	-0.165924	0	1	1	12	8940361	8949761	8945061	FALSE	FALSE	TRUE	FALSE	FALSE	FALSE	FALSE	FALSE	FALSE	FALSE	FALSE	TRUE	FALSE	TRUE	FALSE	FALSE
proteomics	CLL_4	MAPKAPK5	CLL_4	-0.694452	0	1	1	12	111842228	111902222	111872225	FALSE	FALSE	TRUE	FALSE	FALSE	FALSE	FALSE	FALSE	FALSE	FALSE	FALSE	TRUE	FALSE	TRUE	FALSE	FALSE
proteomics	CLL_4	MARS	CLL_4	0.0681409	0	1	1	12	57475445	57517569	57496507	FALSE	FALSE	TRUE	FALSE	FALSE	FALSE	FALSE	FALSE	FALSE	FALSE	FALSE	TRUE	FALSE	TRUE	FALSE	FALSE
proteomics	CLL_4	MCRS1	CLL_4	-0.0959762	0	1	1	12	49556544	49568145	4.95623e+07	FALSE	FALSE	TRUE	FALSE	FALSE	FALSE	FALSE	FALSE	FALSE	FALSE	FALSE	TRUE	FALSE	TRUE	FALSE	FALSE
proteomics	CLL_4	MDM1	CLL_4	-0.24834	0	1	1	12	68272443	68332381	68302412	FALSE	FALSE	TRUE	FALSE	FALSE	FALSE	FALSE	FALSE	FALSE	FALSE	FALSE	TRUE	FALSE	TRUE	FALSE	FALSE
proteomics	CLL_4	MED13L	CLL_4	-0.0929797	0	1	1	12	115953872	116277719	1.16116e+08	FALSE	FALSE	TRUE	FALSE	FALSE	FALSE	FALSE	FALSE	FALSE	FALSE	FALSE	TRUE	FALSE	TRUE	FALSE	FALSE
proteomics	CLL_4	MED21	CLL_4	-0.224592	0	1	1	12	27022546	27066343	2.70444e+07	FALSE	FALSE	TRUE	FALSE	FALSE	FALSE	FALSE	FALSE	FALSE	FALSE	FALSE	TRUE	FALSE	TRUE	FALSE	FALSE
proteomics	CLL_4	METAP2	CLL_4	-0.156561	0	1	1	12	95473520	95515839	9.54947e+07	FALSE	FALSE	TRUE	FALSE	FALSE	FALSE	FALSE	FALSE	FALSE	FALSE	FALSE	TRUE	FALSE	TRUE	FALSE	FALSE
proteomics	CLL_4	METTL1	CLL_4	0.314646	0	1	1	12	57768471	57772119	57770295	FALSE	FALSE	TRUE	FALSE	FALSE	FALSE	FALSE	FALSE	FALSE	FALSE	FALSE	TRUE	FALSE	TRUE	FALSE	FALSE
proteomics	CLL_4	METTL25	CLL_4	0.100626	0	1	1	12	82358528	82479239	8.24189e+07	FALSE	FALSE	TRUE	FALSE	FALSE	FALSE	FALSE	FALSE	FALSE	FALSE	FALSE	TRUE	FALSE	TRUE	FALSE	FALSE
proteomics	CLL_4	METTL7A	CLL_4	-0.192163	0	1	1	12	50923472	50932510	50927991	FALSE	FALSE	TRUE	FALSE	FALSE	FALSE	FALSE	FALSE	FALSE	FALSE	FALSE	TRUE	FALSE	TRUE	FALSE	FALSE
proteomics	CLL_4	MFSD5	CLL_4	-0.556489	0	1	1	12	53251251	53254405	53252828	FALSE	FALSE	TRUE	FALSE	FALSE	FALSE	FALSE	FALSE	FALSE	FALSE	FALSE	TRUE	FALSE	TRUE	FALSE	FALSE
proteomics	CLL_4	MLEC	CLL_4	-0.0890334	0	1	1	12	120687149	120701859	120694504	FALSE	FALSE	TRUE	FALSE	FALSE	FALSE	FALSE	FALSE	FALSE	FALSE	FALSE	TRUE	FALSE	TRUE	FALSE	FALSE
proteomics	CLL_4	MLF2	CLL_4	-0.0883066	0	1	1	12	6747996	6767475	6.75774e+06	FALSE	FALSE	TRUE	FALSE	FALSE	FALSE	FALSE	FALSE	FALSE	FALSE	FALSE	TRUE	FALSE	TRUE	FALSE	FALSE
proteomics	CLL_4	MLXIP	CLL_4	-0.115695	0	1	1	12	122078756	122147344	122113050	FALSE	FALSE	TRUE	FALSE	FALSE	FALSE	FALSE	FALSE	FALSE	FALSE	FALSE	TRUE	FALSE	TRUE	FALSE	FALSE
proteomics	CLL_4	MMAB	CLL_4	0.124748	0	1	1	12	109553715	109573580	1.09564e+08	FALSE	FALSE	TRUE	FALSE	FALSE	FALSE	FALSE	FALSE	FALSE	FALSE	FALSE	TRUE	FALSE	TRUE	FALSE	FALSE
proteomics	CLL_4	MON2	CLL_4	0.0721131	0	1	1	12	62466817	62600476	6.25336e+07	FALSE	FALSE	TRUE	FALSE	FALSE	FALSE	FALSE	FALSE	FALSE	FALSE	FALSE	TRUE	FALSE	TRUE	FALSE	FALSE
proteomics	CLL_4	MPHOSPH9	CLL_4	-0.0968894	0	1	1	12	123152320	123244014	123198167	FALSE	FALSE	TRUE	FALSE	FALSE	FALSE	FALSE	FALSE	FALSE	FALSE	FALSE	TRUE	FALSE	TRUE	FALSE	FALSE
proteomics	CLL_4	MRPL42	CLL_4	-0.058539	0	1	1	12	93467488	93516214	93491851	FALSE	FALSE	TRUE	FALSE	FALSE	FALSE	FALSE	FALSE	FALSE	FALSE	FALSE	TRUE	FALSE	TRUE	FALSE	FALSE
proteomics	CLL_4	MRPL51	CLL_4	0.0333091	0	1	1	12	6491886	6493841	6.49286e+06	FALSE	FALSE	TRUE	FALSE	FALSE	FALSE	FALSE	FALSE	FALSE	FALSE	FALSE	TRUE	FALSE	TRUE	FALSE	FALSE
proteomics	CLL_4	MRPS35	CLL_4	-0.0568148	0	1	1	12	27710822	27756295	2.77336e+07	FALSE	FALSE	TRUE	FALSE	FALSE	FALSE	FALSE	FALSE	FALSE	FALSE	FALSE	TRUE	FALSE	TRUE	FALSE	FALSE
proteomics	CLL_4	MVK	CLL_4	0.155202	0	1	1	12	109573255	109598125	109585690	FALSE	FALSE	TRUE	FALSE	FALSE	FALSE	FALSE	FALSE	FALSE	FALSE	FALSE	TRUE	FALSE	TRUE	FALSE	FALSE
proteomics	CLL_4	MYL6	CLL_4	0.0959913	0	1	1	12	56158161	56163496	5.61608e+07	FALSE	FALSE	TRUE	FALSE	FALSE	FALSE	FALSE	FALSE	FALSE	FALSE	FALSE	TRUE	FALSE	TRUE	FALSE	FALSE
proteomics	CLL_4	MYL6B	CLL_4	-0.139956	0	1	1	12	56152256	56159647	5.6156e+07	FALSE	FALSE	TRUE	FALSE	FALSE	FALSE	FALSE	FALSE	FALSE	FALSE	FALSE	TRUE	FALSE	TRUE	FALSE	FALSE
proteomics	CLL_4	NAA25	CLL_4	0.0391438	0	1	1	12	112026689	112108796	1.12068e+08	FALSE	FALSE	TRUE	FALSE	FALSE	FALSE	FALSE	FALSE	FALSE	FALSE	FALSE	TRUE	FALSE	TRUE	FALSE	FALSE
proteomics	CLL_4	NAB2	CLL_4	0.127563	0	1	1	12	57089043	57095476	5.70923e+07	FALSE	FALSE	TRUE	FALSE	FALSE	FALSE	FALSE	FALSE	FALSE	FALSE	FALSE	TRUE	FALSE	TRUE	FALSE	FALSE
proteomics	CLL_4	NABP2	CLL_4	-0.172495	0	1	1	12	56222015	56229854	5.62259e+07	FALSE	FALSE	TRUE	FALSE	FALSE	FALSE	FALSE	FALSE	FALSE	FALSE	FALSE	TRUE	FALSE	TRUE	FALSE	FALSE
proteomics	CLL_4	NACA	CLL_4	0.0625001	0	1	1	12	56712428	56731628	56722028	FALSE	FALSE	TRUE	FALSE	FALSE	FALSE	FALSE	FALSE	FALSE	FALSE	FALSE	TRUE	FALSE	TRUE	FALSE	FALSE
proteomics	CLL_4	NAP1L1	CLL_4	0.0779926	0	1	1	12	76036585	76084958	7.60608e+07	FALSE	FALSE	TRUE	FALSE	FALSE	FALSE	FALSE	FALSE	FALSE	FALSE	FALSE	TRUE	FALSE	TRUE	FALSE	FALSE
proteomics	CLL_4	NCAPD2	CLL_4	-0.0588383	0	1	1	12	6493356	6531955	6.51266e+06	FALSE	FALSE	TRUE	FALSE	FALSE	FALSE	FALSE	FALSE	FALSE	FALSE	FALSE	TRUE	FALSE	TRUE	FALSE	FALSE
proteomics	CLL_4	NCKAP1L	CLL_4	0.0170499	0	1	1	12	54497752	54548243	5.4523e+07	FALSE	FALSE	TRUE	FALSE	FALSE	FALSE	FALSE	FALSE	FALSE	FALSE	FALSE	TRUE	FALSE	TRUE	FALSE	FALSE
proteomics	CLL_4	NCKAP5L	CLL_4	-0.136749	0	1	1	12	49791146	49828750	49809948	FALSE	FALSE	TRUE	FALSE	FALSE	FALSE	FALSE	FALSE	FALSE	FALSE	FALSE	TRUE	FALSE	TRUE	FALSE	FALSE
proteomics	CLL_4	NCOR2	CLL_4	-0.189749	0	1	1	12	124324415	124567589	124446002	FALSE	FALSE	TRUE	FALSE	FALSE	FALSE	FALSE	FALSE	FALSE	FALSE	FALSE	TRUE	FALSE	TRUE	FALSE	FALSE
proteomics	CLL_4	NDUFA12	CLL_4	0.0897814	0	1	1	12	94897055	95003748	9.49504e+07	FALSE	FALSE	TRUE	FALSE	FALSE	FALSE	FALSE	FALSE	FALSE	FALSE	FALSE	TRUE	FALSE	TRUE	FALSE	FALSE
proteomics	CLL_4	NDUFA9	CLL_4	0.132638	0	1	1	12	4649095	4694317	4671706	FALSE	FALSE	TRUE	FALSE	FALSE	FALSE	FALSE	FALSE	FALSE	FALSE	FALSE	TRUE	FALSE	TRUE	FALSE	FALSE
proteomics	CLL_4	NECAP1	CLL_4	-0.173015	0	1	1	12	8076939	8097881	8087410	FALSE	FALSE	TRUE	FALSE	FALSE	FALSE	FALSE	FALSE	FALSE	FALSE	FALSE	TRUE	FALSE	TRUE	FALSE	FALSE
proteomics	CLL_4	NEDD1	CLL_4	-0.0990971	0	1	1	12	96907223	96953777	96930500	FALSE	FALSE	TRUE	FALSE	FALSE	FALSE	FALSE	FALSE	FALSE	FALSE	FALSE	TRUE	FALSE	TRUE	FALSE	FALSE
proteomics	CLL_4	NEMP1	CLL_4	-0.315197	0	1	1	12	57055643	57088063	57071853	FALSE	FALSE	TRUE	FALSE	FALSE	FALSE	FALSE	FALSE	FALSE	FALSE	FALSE	TRUE	FALSE	TRUE	FALSE	FALSE
proteomics	CLL_4	NFYB	CLL_4	-0.0621412	0	1	1	12	104117086	104138241	1.04128e+08	FALSE	FALSE	TRUE	FALSE	FALSE	FALSE	FALSE	FALSE	FALSE	FALSE	FALSE	TRUE	FALSE	TRUE	FALSE	FALSE
proteomics	CLL_4	NOC4L	CLL_4	0.0884326	0	1	1	12	132144457	132152473	132148465	FALSE	FALSE	TRUE	FALSE	FALSE	FALSE	FALSE	FALSE	FALSE	FALSE	FALSE	TRUE	FALSE	TRUE	FALSE	FALSE
proteomics	CLL_4	NOP2	CLL_4	0.269017	0	1	1	12	6556863	6568691	6562777	FALSE	FALSE	TRUE	FALSE	FALSE	FALSE	FALSE	FALSE	FALSE	FALSE	FALSE	TRUE	FALSE	TRUE	FALSE	FALSE
proteomics	CLL_4	NR2C1	CLL_4	-0.110685	0	1	1	12	95020229	95073628	9.50469e+07	FALSE	FALSE	TRUE	FALSE	FALSE	FALSE	FALSE	FALSE	FALSE	FALSE	FALSE	TRUE	FALSE	TRUE	FALSE	FALSE
proteomics	CLL_4	NT5DC3	CLL_4	-0.0963907	0	1	1	12	103770453	103841234	1.03806e+08	FALSE	FALSE	TRUE	FALSE	FALSE	FALSE	FALSE	FALSE	FALSE	FALSE	FALSE	TRUE	FALSE	TRUE	FALSE	FALSE
proteomics	CLL_4	NUDT4	CLL_4	-0.145553	0	1	1	12	93377883	93408146	9.3393e+07	FALSE	FALSE	TRUE	FALSE	FALSE	FALSE	FALSE	FALSE	FALSE	FALSE	FALSE	TRUE	FALSE	TRUE	FALSE	FALSE
proteomics	CLL_4	NUP107	CLL_4	-0.0211622	0	1	1	12	68686951	68745809	68716380	FALSE	FALSE	TRUE	FALSE	FALSE	FALSE	FALSE	FALSE	FALSE	FALSE	FALSE	TRUE	FALSE	TRUE	FALSE	FALSE
proteomics	CLL_4	NUP37	CLL_4	-0.0573765	0	1	1	12	102073103	102120120	1.02097e+08	FALSE	FALSE	TRUE	FALSE	FALSE	FALSE	FALSE	FALSE	FALSE	FALSE	FALSE	TRUE	FALSE	TRUE	FALSE	FALSE
proteomics	CLL_4	OAS2	CLL_4	0.375931	0	1	1	12	112978395	113011723	112995059	FALSE	FALSE	TRUE	FALSE	FALSE	FALSE	FALSE	FALSE	FALSE	FALSE	FALSE	TRUE	FALSE	TRUE	FALSE	FALSE
proteomics	CLL_4	OAS3	CLL_4	-0.114567	0	1	1	12	112938444	112973251	1.12956e+08	FALSE	FALSE	TRUE	FALSE	FALSE	FALSE	FALSE	FALSE	FALSE	FALSE	FALSE	TRUE	FALSE	TRUE	FALSE	FALSE
proteomics	CLL_4	OGFOD2	CLL_4	-0.0674684	0	1	1	12	122974580	122980043	1.22977e+08	FALSE	FALSE	TRUE	FALSE	FALSE	FALSE	FALSE	FALSE	FALSE	FALSE	FALSE	TRUE	FALSE	TRUE	FALSE	FALSE
proteomics	CLL_4	OS9	CLL_4	0.394715	0	1	1	12	57693955	57721557	57707756	FALSE	FALSE	TRUE	FALSE	FALSE	FALSE	FALSE	FALSE	FALSE	FALSE	FALSE	TRUE	FALSE	TRUE	FALSE	FALSE
proteomics	CLL_4	OSBPL8	CLL_4	-0.0152583	0	1	1	12	76351797	76559809	76455803	FALSE	FALSE	TRUE	FALSE	FALSE	FALSE	FALSE	FALSE	FALSE	FALSE	FALSE	TRUE	FALSE	TRUE	FALSE	FALSE
proteomics	CLL_4	P2RX4	CLL_4	-1.01024	0	1	1	12	121209857	121234106	1.21222e+08	FALSE	FALSE	TRUE	FALSE	FALSE	FALSE	FALSE	FALSE	FALSE	FALSE	FALSE	TRUE	FALSE	TRUE	FALSE	FALSE
proteomics	CLL_4	P2RX7	CLL_4	-0.527632	0	1	1	12	121132819	121188032	1.2116e+08	FALSE	FALSE	TRUE	FALSE	FALSE	FALSE	FALSE	FALSE	FALSE	FALSE	FALSE	TRUE	FALSE	TRUE	FALSE	FALSE
proteomics	CLL_4	PA2G4	CLL_4	0.0440565	0	1	1	12	56104537	56113910	5.61092e+07	FALSE	FALSE	TRUE	FALSE	FALSE	FALSE	FALSE	FALSE	FALSE	FALSE	FALSE	TRUE	FALSE	TRUE	FALSE	FALSE
proteomics	CLL_4	PAN2	CLL_4	-0.0384917	0	1	1	12	56316223	56334053	56325138	FALSE	FALSE	TRUE	FALSE	FALSE	FALSE	FALSE	FALSE	FALSE	FALSE	FALSE	TRUE	FALSE	TRUE	FALSE	FALSE
proteomics	CLL_4	PAWR	CLL_4	0.208609	0	1	1	12	79574979	79690964	7.9633e+07	FALSE	FALSE	TRUE	FALSE	FALSE	FALSE	FALSE	FALSE	FALSE	FALSE	FALSE	TRUE	FALSE	TRUE	FALSE	FALSE
proteomics	CLL_4	PCBP2	CLL_4	-0.0370956	0	1	1	12	53452102	53481162	53466632	FALSE	FALSE	TRUE	FALSE	FALSE	FALSE	FALSE	FALSE	FALSE	FALSE	FALSE	TRUE	FALSE	TRUE	FALSE	FALSE
proteomics	CLL_4	PCED1B	CLL_4	0.070931	0	1	1	12	47079603	47236662	4.71581e+07	FALSE	FALSE	TRUE	FALSE	FALSE	FALSE	FALSE	FALSE	FALSE	FALSE	FALSE	TRUE	FALSE	TRUE	FALSE	FALSE
proteomics	CLL_4	PEBP1	CLL_4	-0.489932	0	1	1	12	118136124	118145584	118140854	FALSE	FALSE	TRUE	FALSE	FALSE	FALSE	FALSE	FALSE	FALSE	FALSE	FALSE	TRUE	FALSE	TRUE	FALSE	FALSE
proteomics	CLL_4	PEX5	CLL_4	-0.0256105	0	1	1	12	7188685	7218574	7.20363e+06	FALSE	FALSE	TRUE	FALSE	FALSE	FALSE	FALSE	FALSE	FALSE	FALSE	FALSE	TRUE	FALSE	TRUE	FALSE	FALSE
proteomics	CLL_4	PFDN5	CLL_4	0.00850064	0	1	1	12	53295291	53299450	5.32974e+07	FALSE	FALSE	TRUE	FALSE	FALSE	FALSE	FALSE	FALSE	FALSE	FALSE	FALSE	TRUE	FALSE	TRUE	FALSE	FALSE
proteomics	CLL_4	PFKM	CLL_4	-0.070662	0	1	1	12	48105139	48146404	4.81258e+07	FALSE	FALSE	TRUE	FALSE	FALSE	FALSE	FALSE	FALSE	FALSE	FALSE	FALSE	TRUE	FALSE	TRUE	FALSE	FALSE
proteomics	CLL_4	PGAM5	CLL_4	0.332565	0	1	1	12	132710819	132722734	1.32717e+08	FALSE	FALSE	TRUE	FALSE	FALSE	FALSE	FALSE	FALSE	FALSE	FALSE	FALSE	TRUE	FALSE	TRUE	FALSE	FALSE
proteomics	CLL_4	PHB2	CLL_4	0.0999786	0	1	1	12	6965327	6970825	6968076	FALSE	FALSE	TRUE	FALSE	FALSE	FALSE	FALSE	FALSE	FALSE	FALSE	FALSE	TRUE	FALSE	TRUE	FALSE	FALSE
proteomics	CLL_4	PHC1	CLL_4	-0.144864	0	1	1	12	8913896	8941467	8.92768e+06	FALSE	FALSE	TRUE	FALSE	FALSE	FALSE	FALSE	FALSE	FALSE	FALSE	FALSE	TRUE	FALSE	TRUE	FALSE	FALSE
proteomics	CLL_4	PIP4K2C	CLL_4	-0.150727	0	1	1	12	57591174	57603418	57597296	FALSE	FALSE	TRUE	FALSE	FALSE	FALSE	FALSE	FALSE	FALSE	FALSE	FALSE	TRUE	FALSE	TRUE	FALSE	FALSE
proteomics	CLL_4	PITPNM2	CLL_4	-0.125344	0	1	1	12	122983480	123150015	1.23067e+08	FALSE	FALSE	TRUE	FALSE	FALSE	FALSE	FALSE	FALSE	FALSE	FALSE	FALSE	TRUE	FALSE	TRUE	FALSE	FALSE
proteomics	CLL_4	PLBD1	CLL_4	-0.789821	0	1	1	12	14503661	14567883	14535772	FALSE	FALSE	TRUE	FALSE	FALSE	FALSE	FALSE	FALSE	FALSE	FALSE	FALSE	TRUE	FALSE	TRUE	FALSE	FALSE
proteomics	CLL_4	PLBD2	CLL_4	-0.0513833	0	1	1	12	113358566	113391629	1.13375e+08	FALSE	FALSE	TRUE	FALSE	FALSE	FALSE	FALSE	FALSE	FALSE	FALSE	FALSE	TRUE	FALSE	TRUE	FALSE	FALSE
proteomics	CLL_4	PLXNC1	CLL_4	-0.633734	0	1	1	12	94148577	94307675	94228126	FALSE	FALSE	TRUE	FALSE	FALSE	FALSE	FALSE	FALSE	FALSE	FALSE	FALSE	TRUE	FALSE	TRUE	FALSE	FALSE
proteomics	CLL_4	POC1B	CLL_4	-0.125998	0	1	1	12	89419718	89526047	8.94729e+07	FALSE	FALSE	TRUE	FALSE	FALSE	FALSE	FALSE	FALSE	FALSE	FALSE	FALSE	TRUE	FALSE	TRUE	FALSE	FALSE
proteomics	CLL_4	POLE	CLL_4	-0.178294	0	1	1	12	132623753	132687365	132655559	FALSE	FALSE	TRUE	FALSE	FALSE	FALSE	FALSE	FALSE	FALSE	FALSE	FALSE	TRUE	FALSE	TRUE	FALSE	FALSE
proteomics	CLL_4	POLR3B	CLL_4	0.121815	0	1	1	12	106357748	106510198	106433973	FALSE	FALSE	TRUE	FALSE	FALSE	FALSE	FALSE	FALSE	FALSE	FALSE	FALSE	TRUE	FALSE	TRUE	FALSE	FALSE
proteomics	CLL_4	PPHLN1	CLL_4	-0.0700466	0	1	1	12	42238447	42459715	42349081	FALSE	FALSE	TRUE	FALSE	FALSE	FALSE	FALSE	FALSE	FALSE	FALSE	FALSE	TRUE	FALSE	TRUE	FALSE	FALSE
proteomics	CLL_4	PPP1CC	CLL_4	0.124894	0	1	1	12	110719680	110742939	1.10731e+08	FALSE	FALSE	TRUE	FALSE	FALSE	FALSE	FALSE	FALSE	FALSE	FALSE	FALSE	TRUE	FALSE	TRUE	FALSE	FALSE
proteomics	CLL_4	PPP1R12A	CLL_4	-0.0505425	0	1	1	12	79773563	79935460	7.98545e+07	FALSE	FALSE	TRUE	FALSE	FALSE	FALSE	FALSE	FALSE	FALSE	FALSE	FALSE	TRUE	FALSE	TRUE	FALSE	FALSE
proteomics	CLL_4	PPTC7	CLL_4	-0.00787921	0	1	1	12	110533245	110583318	1.10558e+08	FALSE	FALSE	TRUE	FALSE	FALSE	FALSE	FALSE	FALSE	FALSE	FALSE	FALSE	TRUE	FALSE	TRUE	FALSE	FALSE
proteomics	CLL_4	PRICKLE1	CLL_4	0.268027	0	1	1	12	42456757	42590355	42523556	FALSE	FALSE	TRUE	FALSE	FALSE	FALSE	FALSE	FALSE	FALSE	FALSE	FALSE	TRUE	FALSE	TRUE	FALSE	FALSE
proteomics	CLL_4	PRIM1	CLL_4	-0.204023	0	1	1	12	56731580	56752373	5.6742e+07	FALSE	FALSE	TRUE	FALSE	FALSE	FALSE	FALSE	FALSE	FALSE	FALSE	FALSE	TRUE	FALSE	TRUE	FALSE	FALSE
proteomics	CLL_4	PRKAB1	CLL_4	-0.0137369	0	1	1	12	119667864	119681624	119674744	FALSE	FALSE	TRUE	FALSE	FALSE	FALSE	FALSE	FALSE	FALSE	FALSE	FALSE	TRUE	FALSE	TRUE	FALSE	FALSE
proteomics	CLL_4	PRKAG1	CLL_4	-0.19288	0	1	1	12	49002274	49018825	4.90105e+07	FALSE	FALSE	TRUE	FALSE	FALSE	FALSE	FALSE	FALSE	FALSE	FALSE	FALSE	TRUE	FALSE	TRUE	FALSE	FALSE
proteomics	CLL_4	PRPF40B	CLL_4	0.489354	0	1	1	12	49568218	49644666	49606442	FALSE	FALSE	TRUE	FALSE	FALSE	FALSE	FALSE	FALSE	FALSE	FALSE	FALSE	TRUE	FALSE	TRUE	FALSE	FALSE
proteomics	CLL_4	PSMD9	CLL_4	-0.0335686	0	1	1	12	121888731	121918297	121903514	FALSE	FALSE	TRUE	FALSE	FALSE	FALSE	FALSE	FALSE	FALSE	FALSE	FALSE	TRUE	FALSE	TRUE	FALSE	FALSE
proteomics	CLL_4	PTGES3	CLL_4	-0.137109	0	1	1	12	56663341	56688408	5.66759e+07	FALSE	FALSE	TRUE	FALSE	FALSE	FALSE	FALSE	FALSE	FALSE	FALSE	FALSE	TRUE	FALSE	TRUE	FALSE	FALSE
proteomics	CLL_4	PTMS	CLL_4	-2.23773	0	1	1	12	6765516	6770952	6768234	FALSE	FALSE	TRUE	FALSE	FALSE	FALSE	FALSE	FALSE	FALSE	FALSE	FALSE	TRUE	FALSE	TRUE	FALSE	FALSE
proteomics	CLL_4	PTPN11	CLL_4	-0.134893	0	1	1	12	112418351	112509913	112464132	FALSE	FALSE	TRUE	FALSE	FALSE	FALSE	FALSE	FALSE	FALSE	FALSE	FALSE	TRUE	FALSE	TRUE	FALSE	FALSE
proteomics	CLL_4	PTPN6	CLL_4	-0.0595344	0	1	1	12	6946468	6961316	6953892	FALSE	FALSE	TRUE	FALSE	FALSE	FALSE	FALSE	FALSE	FALSE	FALSE	FALSE	TRUE	FALSE	TRUE	FALSE	FALSE
proteomics	CLL_4	PTPRO	CLL_4	0.200345	0	1	1	12	15322508	15598331	1.54604e+07	FALSE	FALSE	TRUE	FALSE	FALSE	FALSE	FALSE	FALSE	FALSE	FALSE	FALSE	TRUE	FALSE	TRUE	FALSE	FALSE
proteomics	CLL_4	PUS1	CLL_4	-0.00367706	0	1	1	12	131929200	131945896	131937548	FALSE	FALSE	TRUE	FALSE	FALSE	FALSE	FALSE	FALSE	FALSE	FALSE	FALSE	TRUE	FALSE	TRUE	FALSE	FALSE
proteomics	CLL_4	PUS7L	CLL_4	0.213981	0	1	1	12	43718993	43758817	43738905	FALSE	FALSE	TRUE	FALSE	FALSE	FALSE	FALSE	FALSE	FALSE	FALSE	FALSE	TRUE	FALSE	TRUE	FALSE	FALSE
proteomics	CLL_4	PWP1	CLL_4	0.101176	0	1	1	12	107685799	107713162	1.07699e+08	FALSE	FALSE	TRUE	FALSE	FALSE	FALSE	FALSE	FALSE	FALSE	FALSE	FALSE	TRUE	FALSE	TRUE	FALSE	FALSE
proteomics	CLL_4	PXMP2	CLL_4	0.203855	0	1	1	12	132687587	132704985	132696286	FALSE	FALSE	TRUE	FALSE	FALSE	FALSE	FALSE	FALSE	FALSE	FALSE	FALSE	TRUE	FALSE	TRUE	FALSE	FALSE
proteomics	CLL_4	PXN	CLL_4	-0.68189	0	1	1	12	120210439	120265771	120238105	FALSE	FALSE	TRUE	FALSE	FALSE	FALSE	FALSE	FALSE	FALSE	FALSE	FALSE	TRUE	FALSE	TRUE	FALSE	FALSE
proteomics	CLL_4	PYM1	CLL_4	-0.360529	0	1	1	12	55901413	55932618	5.5917e+07	FALSE	FALSE	TRUE	FALSE	FALSE	FALSE	FALSE	FALSE	FALSE	FALSE	FALSE	TRUE	FALSE	TRUE	FALSE	FALSE
proteomics	CLL_4	PYROXD1	CLL_4	-0.0761997	0	1	1	12	21437615	21471250	2.14544e+07	FALSE	FALSE	TRUE	FALSE	FALSE	FALSE	FALSE	FALSE	FALSE	FALSE	FALSE	TRUE	FALSE	TRUE	FALSE	FALSE
proteomics	CLL_4	R3HDM2	CLL_4	0.225002	0	1	1	12	57253762	57431005	5.73424e+07	FALSE	FALSE	TRUE	FALSE	FALSE	FALSE	FALSE	FALSE	FALSE	FALSE	FALSE	TRUE	FALSE	TRUE	FALSE	FALSE
proteomics	CLL_4	RAB21	CLL_4	-0.132045	0	1	1	12	71754863	71800286	7.17776e+07	FALSE	FALSE	TRUE	FALSE	FALSE	FALSE	FALSE	FALSE	FALSE	FALSE	FALSE	TRUE	FALSE	TRUE	FALSE	FALSE
proteomics	CLL_4	RAB35	CLL_4	-0.150812	0	1	1	12	120095099	120117502	1.20106e+08	FALSE	FALSE	TRUE	FALSE	FALSE	FALSE	FALSE	FALSE	FALSE	FALSE	FALSE	TRUE	FALSE	TRUE	FALSE	FALSE
proteomics	CLL_4	RAB3IP	CLL_4	-0.131675	0	1	1	12	69738681	69823204	6.97809e+07	FALSE	FALSE	TRUE	FALSE	FALSE	FALSE	FALSE	FALSE	FALSE	FALSE	FALSE	TRUE	FALSE	TRUE	FALSE	FALSE
proteomics	CLL_4	RAN	CLL_4	0.145366	0	1	1	12	130872037	130877678	1.30875e+08	FALSE	FALSE	TRUE	FALSE	FALSE	FALSE	FALSE	FALSE	FALSE	FALSE	FALSE	TRUE	FALSE	TRUE	FALSE	FALSE
proteomics	CLL_4	RAP1B	CLL_4	-0.0792613	0	1	1	12	68610855	68671901	68641378	FALSE	FALSE	TRUE	FALSE	FALSE	FALSE	FALSE	FALSE	FALSE	FALSE	FALSE	TRUE	FALSE	TRUE	FALSE	FALSE
proteomics	CLL_4	RAPGEF3	CLL_4	-0.878452	0	1	1	12	47734363	47771040	4.77527e+07	FALSE	FALSE	TRUE	FALSE	FALSE	FALSE	FALSE	FALSE	FALSE	FALSE	FALSE	TRUE	FALSE	TRUE	FALSE	FALSE
proteomics	CLL_4	RASAL1	CLL_4	0.060636	0	1	1	12	113098819	113136239	113117529	FALSE	FALSE	TRUE	FALSE	FALSE	FALSE	FALSE	FALSE	FALSE	FALSE	FALSE	TRUE	FALSE	TRUE	FALSE	FALSE
proteomics	CLL_4	RASSF3	CLL_4	-0.0825805	0	1	1	12	64507001	64697564	6.46023e+07	FALSE	FALSE	TRUE	FALSE	FALSE	FALSE	FALSE	FALSE	FALSE	FALSE	FALSE	TRUE	FALSE	TRUE	FALSE	FALSE
proteomics	CLL_4	RBM19	CLL_4	-0.0146744	0	1	1	12	113816738	113966325	1.13892e+08	FALSE	FALSE	TRUE	FALSE	FALSE	FALSE	FALSE	FALSE	FALSE	FALSE	FALSE	TRUE	FALSE	TRUE	FALSE	FALSE
proteomics	CLL_4	RECQL	CLL_4	-0.160057	0	1	1	12	21468910	21501669	2.14853e+07	FALSE	FALSE	TRUE	FALSE	FALSE	FALSE	FALSE	FALSE	FALSE	FALSE	FALSE	TRUE	FALSE	TRUE	FALSE	FALSE
proteomics	CLL_4	RFC5	CLL_4	0.0155924	0	1	1	12	118013588	118033130	118023359	FALSE	FALSE	TRUE	FALSE	FALSE	FALSE	FALSE	FALSE	FALSE	FALSE	FALSE	TRUE	FALSE	TRUE	FALSE	FALSE
proteomics	CLL_4	RHOF	CLL_4	0.0282643	0	1	1	12	121777754	121803403	1.21791e+08	FALSE	FALSE	TRUE	FALSE	FALSE	FALSE	FALSE	FALSE	FALSE	FALSE	FALSE	TRUE	FALSE	TRUE	FALSE	FALSE
proteomics	CLL_4	RILPL1	CLL_4	-0.383237	0	1	1	12	123470054	123533719	1.23502e+08	FALSE	FALSE	TRUE	FALSE	FALSE	FALSE	FALSE	FALSE	FALSE	FALSE	FALSE	TRUE	FALSE	TRUE	FALSE	FALSE
proteomics	CLL_4	RILPL2	CLL_4	-0.286239	0	1	1	12	123410683	123436717	123423700	FALSE	FALSE	TRUE	FALSE	FALSE	FALSE	FALSE	FALSE	FALSE	FALSE	FALSE	TRUE	FALSE	TRUE	FALSE	FALSE
proteomics	CLL_4	RNF34	CLL_4	-0.124388	0	1	1	12	121400041	121430623	121415332	FALSE	FALSE	TRUE	FALSE	FALSE	FALSE	FALSE	FALSE	FALSE	FALSE	FALSE	TRUE	FALSE	TRUE	FALSE	FALSE
proteomics	CLL_4	RNF41	CLL_4	-0.00961679	0	1	1	12	56202175	56221933	56212054	FALSE	FALSE	TRUE	FALSE	FALSE	FALSE	FALSE	FALSE	FALSE	FALSE	FALSE	TRUE	FALSE	TRUE	FALSE	FALSE
proteomics	CLL_4	RNFT2	CLL_4	-0.148787	0	1	1	12	116738178	116853631	1.16796e+08	FALSE	FALSE	TRUE	FALSE	FALSE	FALSE	FALSE	FALSE	FALSE	FALSE	FALSE	TRUE	FALSE	TRUE	FALSE	FALSE
proteomics	CLL_4	RPAP3	CLL_4	0.149076	0	1	1	12	47661249	47706030	4.76836e+07	FALSE	FALSE	TRUE	FALSE	FALSE	FALSE	FALSE	FALSE	FALSE	FALSE	FALSE	TRUE	FALSE	TRUE	FALSE	FALSE
proteomics	CLL_4	RPLP0	CLL_4	0.0103878	0	1	1	12	120196699	120201235	120198967	FALSE	FALSE	TRUE	FALSE	FALSE	FALSE	FALSE	FALSE	FALSE	FALSE	FALSE	TRUE	FALSE	TRUE	FALSE	FALSE
proteomics	CLL_4	RPS26	CLL_4	0.0320243	0	1	1	12	56041351	56044697	56043024	FALSE	FALSE	TRUE	FALSE	FALSE	FALSE	FALSE	FALSE	FALSE	FALSE	FALSE	TRUE	FALSE	TRUE	FALSE	FALSE
proteomics	CLL_4	RSRC2	CLL_4	-0.167886	0	1	1	12	122503454	122527000	122515227	FALSE	FALSE	TRUE	FALSE	FALSE	FALSE	FALSE	FALSE	FALSE	FALSE	FALSE	TRUE	FALSE	TRUE	FALSE	FALSE
proteomics	CLL_4	SART3	CLL_4	-0.0931915	0	1	1	12	108522214	108561400	108541807	FALSE	FALSE	TRUE	FALSE	FALSE	FALSE	FALSE	FALSE	FALSE	FALSE	FALSE	TRUE	FALSE	TRUE	FALSE	FALSE
proteomics	CLL_4	SBNO1	CLL_4	-0.122644	0	1	1	12	123289109	123364847	123326978	FALSE	FALSE	TRUE	FALSE	FALSE	FALSE	FALSE	FALSE	FALSE	FALSE	FALSE	TRUE	FALSE	TRUE	FALSE	FALSE
proteomics	CLL_4	SCAF11	CLL_4	-0.114636	0	1	1	12	45919131	45992120	4.59556e+07	FALSE	FALSE	TRUE	FALSE	FALSE	FALSE	FALSE	FALSE	FALSE	FALSE	FALSE	TRUE	FALSE	TRUE	FALSE	FALSE
proteomics	CLL_4	SCYL2	CLL_4	-0.0114128	0	1	1	12	100267140	100341724	100304432	FALSE	FALSE	TRUE	FALSE	FALSE	FALSE	FALSE	FALSE	FALSE	FALSE	FALSE	TRUE	FALSE	TRUE	FALSE	FALSE
proteomics	CLL_4	SELPLG	CLL_4	0.721988	0	1	1	12	108622277	108633959	108628118	FALSE	FALSE	TRUE	FALSE	FALSE	FALSE	FALSE	FALSE	FALSE	FALSE	FALSE	TRUE	FALSE	TRUE	FALSE	FALSE
proteomics	CLL_4	SENP1	CLL_4	-0.0389745	0	1	1	12	48042897	48106079	48074488	FALSE	FALSE	TRUE	FALSE	FALSE	FALSE	FALSE	FALSE	FALSE	FALSE	FALSE	TRUE	FALSE	TRUE	FALSE	FALSE
proteomics	CLL_4	SETD1B	CLL_4	-0.0358484	0	1	1	12	121804180	121832584	121818382	FALSE	FALSE	TRUE	FALSE	FALSE	FALSE	FALSE	FALSE	FALSE	FALSE	FALSE	TRUE	FALSE	TRUE	FALSE	FALSE
proteomics	CLL_4	SFSWAP	CLL_4	-0.0497226	0	1	1	12	131711081	131799737	131755409	FALSE	FALSE	TRUE	FALSE	FALSE	FALSE	FALSE	FALSE	FALSE	FALSE	FALSE	TRUE	FALSE	TRUE	FALSE	FALSE
proteomics	CLL_4	SHMT2	CLL_4	0.0836803	0	1	1	12	57229573	57234935	57232254	FALSE	FALSE	TRUE	FALSE	FALSE	FALSE	FALSE	FALSE	FALSE	FALSE	FALSE	TRUE	FALSE	TRUE	FALSE	FALSE
proteomics	CLL_4	SINHCAF	CLL_4	-0.0121175	0	1	1	12	31280584	31327058	31303821	FALSE	FALSE	TRUE	FALSE	FALSE	FALSE	FALSE	FALSE	FALSE	FALSE	FALSE	TRUE	FALSE	TRUE	FALSE	FALSE
proteomics	CLL_4	SLC15A4	CLL_4	-0.039038	0	1	1	12	128793194	128823958	128808576	FALSE	FALSE	TRUE	FALSE	FALSE	FALSE	FALSE	FALSE	FALSE	FALSE	FALSE	TRUE	FALSE	TRUE	FALSE	FALSE
proteomics	CLL_4	SLC16A7	CLL_4	-0.315919	0	1	1	12	59596029	59789855	59692942	FALSE	FALSE	TRUE	FALSE	FALSE	FALSE	FALSE	FALSE	FALSE	FALSE	FALSE	TRUE	FALSE	TRUE	FALSE	FALSE
proteomics	CLL_4	SLC25A3	CLL_4	0.00943298	0	1	1	12	98593591	98606379	98599985	FALSE	FALSE	TRUE	FALSE	FALSE	FALSE	FALSE	FALSE	FALSE	FALSE	FALSE	TRUE	FALSE	TRUE	FALSE	FALSE
proteomics	CLL_4	SLC35E3	CLL_4	-0.241704	0	1	1	12	68746176	68793964	68770070	FALSE	FALSE	TRUE	FALSE	FALSE	FALSE	FALSE	FALSE	FALSE	FALSE	FALSE	TRUE	FALSE	TRUE	FALSE	FALSE
proteomics	CLL_4	SLC38A1	CLL_4	0.15721	0	1	1	12	46183063	46270017	46226540	FALSE	FALSE	TRUE	FALSE	FALSE	FALSE	FALSE	FALSE	FALSE	FALSE	FALSE	TRUE	FALSE	TRUE	FALSE	FALSE
proteomics	CLL_4	SLC38A2	CLL_4	-0.0382085	0	1	1	12	46358188	46372773	4.63655e+07	FALSE	FALSE	TRUE	FALSE	FALSE	FALSE	FALSE	FALSE	FALSE	FALSE	FALSE	TRUE	FALSE	TRUE	FALSE	FALSE
proteomics	CLL_4	SLC8B1	CLL_4	-1.17329	0	1	1	12	113298759	113359493	113329126	FALSE	FALSE	TRUE	FALSE	FALSE	FALSE	FALSE	FALSE	FALSE	FALSE	FALSE	TRUE	FALSE	TRUE	FALSE	FALSE
proteomics	CLL_4	SMARCC2	CLL_4	-0.00993635	0	1	1	12	56162359	56189567	56175963	FALSE	FALSE	TRUE	FALSE	FALSE	FALSE	FALSE	FALSE	FALSE	FALSE	FALSE	TRUE	FALSE	TRUE	FALSE	FALSE
proteomics	CLL_4	SMARCD1	CLL_4	-0.0467963	0	1	1	12	50084972	50100712	50092842	FALSE	FALSE	TRUE	FALSE	FALSE	FALSE	FALSE	FALSE	FALSE	FALSE	FALSE	TRUE	FALSE	TRUE	FALSE	FALSE
proteomics	CLL_4	SMUG1	CLL_4	0.182517	0	1	1	12	54121277	54189008	5.41551e+07	FALSE	FALSE	TRUE	FALSE	FALSE	FALSE	FALSE	FALSE	FALSE	FALSE	FALSE	TRUE	FALSE	TRUE	FALSE	FALSE
proteomics	CLL_4	SNRNP35	CLL_4	-0.060334	0	1	1	12	123457641	123473154	1.23465e+08	FALSE	FALSE	TRUE	FALSE	FALSE	FALSE	FALSE	FALSE	FALSE	FALSE	FALSE	TRUE	FALSE	TRUE	FALSE	FALSE
proteomics	CLL_4	SNRPF	CLL_4	-0.0167583	0	1	1	12	95858928	95903828	95881378	FALSE	FALSE	TRUE	FALSE	FALSE	FALSE	FALSE	FALSE	FALSE	FALSE	FALSE	TRUE	FALSE	TRUE	FALSE	FALSE
proteomics	CLL_4	SP1	CLL_4	0.254007	0	1	1	12	53380176	53416446	53398311	FALSE	FALSE	TRUE	FALSE	FALSE	FALSE	FALSE	FALSE	FALSE	FALSE	FALSE	TRUE	FALSE	TRUE	FALSE	FALSE
proteomics	CLL_4	SPATS2	CLL_4	-0.130236	0	1	1	12	49366584	49527424	49447004	FALSE	FALSE	TRUE	FALSE	FALSE	FALSE	FALSE	FALSE	FALSE	FALSE	FALSE	TRUE	FALSE	TRUE	FALSE	FALSE
proteomics	CLL_4	SPRYD3	CLL_4	-0.118798	0	1	1	12	53064316	53079404	53071860	FALSE	FALSE	TRUE	FALSE	FALSE	FALSE	FALSE	FALSE	FALSE	FALSE	FALSE	TRUE	FALSE	TRUE	FALSE	FALSE
proteomics	CLL_4	SPRYD4	CLL_4	-0.210347	0	1	1	12	56468578	56479708	56474143	FALSE	FALSE	TRUE	FALSE	FALSE	FALSE	FALSE	FALSE	FALSE	FALSE	FALSE	TRUE	FALSE	TRUE	FALSE	FALSE
proteomics	CLL_4	SRSF9	CLL_4	-0.165274	0	1	1	12	120461672	120469748	120465710	FALSE	FALSE	TRUE	FALSE	FALSE	FALSE	FALSE	FALSE	FALSE	FALSE	FALSE	TRUE	FALSE	TRUE	FALSE	FALSE
proteomics	CLL_4	SSH1	CLL_4	0.0320776	0	1	1	12	108778191	108857590	1.08818e+08	FALSE	FALSE	TRUE	FALSE	FALSE	FALSE	FALSE	FALSE	FALSE	FALSE	FALSE	TRUE	FALSE	TRUE	FALSE	FALSE
proteomics	CLL_4	STAT2	CLL_4	0.0669154	0	1	1	12	56341597	56360167	56350882	FALSE	FALSE	TRUE	FALSE	FALSE	FALSE	FALSE	FALSE	FALSE	FALSE	FALSE	TRUE	FALSE	TRUE	FALSE	FALSE
proteomics	CLL_4	STAT6	CLL_4	-0.0351528	0	1	1	12	57095408	57132139	5.71138e+07	FALSE	FALSE	TRUE	FALSE	FALSE	FALSE	FALSE	FALSE	FALSE	FALSE	FALSE	TRUE	FALSE	TRUE	FALSE	FALSE
proteomics	CLL_4	STK38L	CLL_4	-0.0427636	0	1	1	12	27243968	27325959	2.7285e+07	FALSE	FALSE	TRUE	FALSE	FALSE	FALSE	FALSE	FALSE	FALSE	FALSE	FALSE	TRUE	FALSE	TRUE	FALSE	FALSE
proteomics	CLL_4	STRAP	CLL_4	0.114302	0	1	1	12	15882387	15903478	1.58929e+07	FALSE	FALSE	TRUE	FALSE	FALSE	FALSE	FALSE	FALSE	FALSE	FALSE	FALSE	TRUE	FALSE	TRUE	FALSE	FALSE
proteomics	CLL_4	SUDS3	CLL_4	-0.13804	0	1	1	12	118376555	118418033	118397294	FALSE	FALSE	TRUE	FALSE	FALSE	FALSE	FALSE	FALSE	FALSE	FALSE	FALSE	TRUE	FALSE	TRUE	FALSE	FALSE
proteomics	CLL_4	TAOK3	CLL_4	-0.197098	0	1	1	12	118149801	118372907	118261354	FALSE	FALSE	TRUE	FALSE	FALSE	FALSE	FALSE	FALSE	FALSE	FALSE	FALSE	TRUE	FALSE	TRUE	FALSE	FALSE
proteomics	CLL_4	TAPBPL	CLL_4	-0.130176	0	1	1	12	6451690	6466517	6.4591e+06	FALSE	FALSE	TRUE	FALSE	FALSE	FALSE	FALSE	FALSE	FALSE	FALSE	FALSE	TRUE	FALSE	TRUE	FALSE	FALSE
proteomics	CLL_4	TARBP2	CLL_4	0.121613	0	1	1	12	53500921	53506431	53503676	FALSE	FALSE	TRUE	FALSE	FALSE	FALSE	FALSE	FALSE	FALSE	FALSE	FALSE	TRUE	FALSE	TRUE	FALSE	FALSE
proteomics	CLL_4	TBC1D15	CLL_4	0.0120223	0	1	1	12	71839707	71927248	7.18835e+07	FALSE	FALSE	TRUE	FALSE	FALSE	FALSE	FALSE	FALSE	FALSE	FALSE	FALSE	TRUE	FALSE	TRUE	FALSE	FALSE
proteomics	CLL_4	TBK1	CLL_4	-0.18148	0	1	1	12	64452092	64502114	64477103	FALSE	FALSE	TRUE	FALSE	FALSE	FALSE	FALSE	FALSE	FALSE	FALSE	FALSE	TRUE	FALSE	TRUE	FALSE	FALSE
proteomics	CLL_4	TCHP	CLL_4	0.0135633	0	1	1	12	109900264	109983841	1.09942e+08	FALSE	FALSE	TRUE	FALSE	FALSE	FALSE	FALSE	FALSE	FALSE	FALSE	FALSE	TRUE	FALSE	TRUE	FALSE	FALSE
proteomics	CLL_4	TCP11L2	CLL_4	0.0531616	0	1	1	12	106301929	106347003	106324466	FALSE	FALSE	TRUE	FALSE	FALSE	FALSE	FALSE	FALSE	FALSE	FALSE	FALSE	TRUE	FALSE	TRUE	FALSE	FALSE
proteomics	CLL_4	TESC	CLL_4	0.338448	0	1	1	12	117038923	117099479	117069201	FALSE	FALSE	TRUE	FALSE	FALSE	FALSE	FALSE	FALSE	FALSE	FALSE	FALSE	TRUE	FALSE	TRUE	FALSE	FALSE
proteomics	CLL_4	TESPA1	CLL_4	-0.492557	0	1	1	12	54948015	54984762	5.49664e+07	FALSE	FALSE	TRUE	FALSE	FALSE	FALSE	FALSE	FALSE	FALSE	FALSE	FALSE	TRUE	FALSE	TRUE	FALSE	FALSE
proteomics	CLL_4	TFCP2	CLL_4	0.0920053	0	1	1	12	51093663	51173134	5.11334e+07	FALSE	FALSE	TRUE	FALSE	FALSE	FALSE	FALSE	FALSE	FALSE	FALSE	FALSE	TRUE	FALSE	TRUE	FALSE	FALSE
proteomics	CLL_4	THAP2	CLL_4	-0.0437367	0	1	1	12	71664301	71680644	7.16725e+07	FALSE	FALSE	TRUE	FALSE	FALSE	FALSE	FALSE	FALSE	FALSE	FALSE	FALSE	TRUE	FALSE	TRUE	FALSE	FALSE
proteomics	CLL_4	TIGAR	CLL_4	-0.0701369	0	1	1	12	4307763	4360028	4.3339e+06	FALSE	FALSE	TRUE	FALSE	FALSE	FALSE	FALSE	FALSE	FALSE	FALSE	FALSE	TRUE	FALSE	TRUE	FALSE	FALSE
proteomics	CLL_4	TIMELESS	CLL_4	-0.310224	0	1	1	12	56416363	56449426	5.64329e+07	FALSE	FALSE	TRUE	FALSE	FALSE	FALSE	FALSE	FALSE	FALSE	FALSE	FALSE	TRUE	FALSE	TRUE	FALSE	FALSE
proteomics	CLL_4	TM7SF3	CLL_4	0.130405	0	1	1	12	26971579	27014434	2.6993e+07	FALSE	FALSE	TRUE	FALSE	FALSE	FALSE	FALSE	FALSE	FALSE	FALSE	FALSE	TRUE	FALSE	TRUE	FALSE	FALSE
proteomics	CLL_4	TMBIM6	CLL_4	-0.0644961	0	1	1	12	49707725	49764934	4.97363e+07	FALSE	FALSE	TRUE	FALSE	FALSE	FALSE	FALSE	FALSE	FALSE	FALSE	FALSE	TRUE	FALSE	TRUE	FALSE	FALSE
proteomics	CLL_4	TMCC3	CLL_4	0.502733	0	1	1	12	94567122	94650557	9.46088e+07	FALSE	FALSE	TRUE	FALSE	FALSE	FALSE	FALSE	FALSE	FALSE	FALSE	FALSE	TRUE	FALSE	TRUE	FALSE	FALSE
proteomics	CLL_4	TMED2	CLL_4	0.076528	0	1	1	12	123584533	123598582	1.23592e+08	FALSE	FALSE	TRUE	FALSE	FALSE	FALSE	FALSE	FALSE	FALSE	FALSE	FALSE	TRUE	FALSE	TRUE	FALSE	FALSE
proteomics	CLL_4	TMEM19	CLL_4	0.030269	0	1	1	12	71686087	71705046	7.16956e+07	FALSE	FALSE	TRUE	FALSE	FALSE	FALSE	FALSE	FALSE	FALSE	FALSE	FALSE	TRUE	FALSE	TRUE	FALSE	FALSE
proteomics	CLL_4	TMEM263	CLL_4	-0.485858	0	1	1	12	106955719	106978778	1.06967e+08	FALSE	FALSE	TRUE	FALSE	FALSE	FALSE	FALSE	FALSE	FALSE	FALSE	FALSE	TRUE	FALSE	TRUE	FALSE	FALSE
proteomics	CLL_4	TMPO	CLL_4	-0.117935	0	1	1	12	98515512	98550379	9.85329e+07	FALSE	FALSE	TRUE	FALSE	FALSE	FALSE	FALSE	FALSE	FALSE	FALSE	FALSE	TRUE	FALSE	TRUE	FALSE	FALSE
proteomics	CLL_4	TMTC3	CLL_4	-0.0264994	0	1	1	12	88142296	88199887	8.81711e+07	FALSE	FALSE	TRUE	FALSE	FALSE	FALSE	FALSE	FALSE	FALSE	FALSE	FALSE	TRUE	FALSE	TRUE	FALSE	FALSE
proteomics	CLL_4	TPCN1	CLL_4	0.166035	0	1	1	12	113221050	113298585	1.1326e+08	FALSE	FALSE	TRUE	FALSE	FALSE	FALSE	FALSE	FALSE	FALSE	FALSE	FALSE	TRUE	FALSE	TRUE	FALSE	FALSE
proteomics	CLL_4	TPI1	CLL_4	-0.304919	0	1	1	12	6867119	6870948	6.86903e+06	FALSE	FALSE	TRUE	FALSE	FALSE	FALSE	FALSE	FALSE	FALSE	FALSE	FALSE	TRUE	FALSE	TRUE	FALSE	FALSE
proteomics	CLL_4	TRAFD1	CLL_4	0.0240172	0	1	1	12	112125538	112153604	112139571	FALSE	FALSE	TRUE	FALSE	FALSE	FALSE	FALSE	FALSE	FALSE	FALSE	FALSE	TRUE	FALSE	TRUE	FALSE	FALSE
proteomics	CLL_4	TRIAP1	CLL_4	-0.172368	0	1	1	12	120443964	120446384	120445174	FALSE	FALSE	TRUE	FALSE	FALSE	FALSE	FALSE	FALSE	FALSE	FALSE	FALSE	TRUE	FALSE	TRUE	FALSE	FALSE
proteomics	CLL_4	TSFM	CLL_4	0.156807	0	1	1	12	57782761	57808071	57795416	FALSE	FALSE	TRUE	FALSE	FALSE	FALSE	FALSE	FALSE	FALSE	FALSE	FALSE	TRUE	FALSE	TRUE	FALSE	FALSE
proteomics	CLL_4	TUBA1C	CLL_4	0.0398519	0	1	1	12	49188736	49274603	4.92317e+07	FALSE	FALSE	TRUE	FALSE	FALSE	FALSE	FALSE	FALSE	FALSE	FALSE	FALSE	TRUE	FALSE	TRUE	FALSE	FALSE
proteomics	CLL_4	TWF1	CLL_4	0.204452	0	1	1	12	43793723	43806375	43800049	FALSE	FALSE	TRUE	FALSE	FALSE	FALSE	FALSE	FALSE	FALSE	FALSE	FALSE	TRUE	FALSE	TRUE	FALSE	FALSE
proteomics	CLL_4	TXNRD1	CLL_4	-0.0279661	0	1	1	12	104215779	104350307	104283043	FALSE	FALSE	TRUE	FALSE	FALSE	FALSE	FALSE	FALSE	FALSE	FALSE	FALSE	TRUE	FALSE	TRUE	FALSE	FALSE
proteomics	CLL_4	UBE2N	CLL_4	0.118893	0	1	1	12	93405673	93441947	93423810	FALSE	FALSE	TRUE	FALSE	FALSE	FALSE	FALSE	FALSE	FALSE	FALSE	FALSE	TRUE	FALSE	TRUE	FALSE	FALSE
proteomics	CLL_4	UBE3B	CLL_4	-0.358619	0	1	1	12	109477402	109536705	1.09507e+08	FALSE	FALSE	TRUE	FALSE	FALSE	FALSE	FALSE	FALSE	FALSE	FALSE	FALSE	TRUE	FALSE	TRUE	FALSE	FALSE
proteomics	CLL_4	UHRF1BP1L	CLL_4	-0.0899869	0	1	1	12	100028455	100142874	1.00086e+08	FALSE	FALSE	TRUE	FALSE	FALSE	FALSE	FALSE	FALSE	FALSE	FALSE	FALSE	TRUE	FALSE	TRUE	FALSE	FALSE
proteomics	CLL_4	ULK1	CLL_4	0.328286	0	1	1	12	131894622	131923150	131908886	FALSE	FALSE	TRUE	FALSE	FALSE	FALSE	FALSE	FALSE	FALSE	FALSE	FALSE	TRUE	FALSE	TRUE	FALSE	FALSE
proteomics	CLL_4	UNC119B	CLL_4	-0.629171	0	1	1	12	120710458	120723640	120717049	FALSE	FALSE	TRUE	FALSE	FALSE	FALSE	FALSE	FALSE	FALSE	FALSE	FALSE	TRUE	FALSE	TRUE	FALSE	FALSE
proteomics	CLL_4	UNG	CLL_4	-0.259609	0	1	1	12	109097574	109110992	109104283	FALSE	FALSE	TRUE	FALSE	FALSE	FALSE	FALSE	FALSE	FALSE	FALSE	FALSE	TRUE	FALSE	TRUE	FALSE	FALSE
proteomics	CLL_4	USP15	CLL_4	0.189997	0	1	1	12	62260338	62417431	6.23389e+07	FALSE	FALSE	TRUE	FALSE	FALSE	FALSE	FALSE	FALSE	FALSE	FALSE	FALSE	TRUE	FALSE	TRUE	FALSE	FALSE
proteomics	CLL_4	USP5	CLL_4	0.0881869	0	1	1	12	6852128	6866632	6859380	FALSE	FALSE	TRUE	FALSE	FALSE	FALSE	FALSE	FALSE	FALSE	FALSE	FALSE	TRUE	FALSE	TRUE	FALSE	FALSE
proteomics	CLL_4	UTP20	CLL_4	0.0722005	0	1	1	12	101280105	101386618	1.01333e+08	FALSE	FALSE	TRUE	FALSE	FALSE	FALSE	FALSE	FALSE	FALSE	FALSE	FALSE	TRUE	FALSE	TRUE	FALSE	FALSE
proteomics	CLL_4	VEZT	CLL_4	-0.102682	0	1	1	12	95217746	95302799	9.52603e+07	FALSE	FALSE	TRUE	FALSE	FALSE	FALSE	FALSE	FALSE	FALSE	FALSE	FALSE	TRUE	FALSE	TRUE	FALSE	FALSE
proteomics	CLL_4	VPS29	CLL_4	-0.121179	0	1	1	12	110491097	110502117	110496607	FALSE	FALSE	TRUE	FALSE	FALSE	FALSE	FALSE	FALSE	FALSE	FALSE	FALSE	TRUE	FALSE	TRUE	FALSE	FALSE
proteomics	CLL_4	VPS33A	CLL_4	-0.0667927	0	1	1	12	122229564	122266521	1.22248e+08	FALSE	FALSE	TRUE	FALSE	FALSE	FALSE	FALSE	FALSE	FALSE	FALSE	FALSE	TRUE	FALSE	TRUE	FALSE	FALSE
proteomics	CLL_4	VPS37B	CLL_4	0.896585	0	1	1	12	122865330	122896127	1.22881e+08	FALSE	FALSE	TRUE	FALSE	FALSE	FALSE	FALSE	FALSE	FALSE	FALSE	FALSE	TRUE	FALSE	TRUE	FALSE	FALSE
proteomics	CLL_4	WASHC3	CLL_4	-0.0981222	0	1	1	12	102012927	102062149	102037538	FALSE	FALSE	TRUE	FALSE	FALSE	FALSE	FALSE	FALSE	FALSE	FALSE	FALSE	TRUE	FALSE	TRUE	FALSE	FALSE
proteomics	CLL_4	WASHC4	CLL_4	0.0169486	0	1	1	12	105107324	105169134	105138229	FALSE	FALSE	TRUE	FALSE	FALSE	FALSE	FALSE	FALSE	FALSE	FALSE	FALSE	TRUE	FALSE	TRUE	FALSE	FALSE
proteomics	CLL_4	WBP11	CLL_4	0.0271974	0	1	1	12	14784582	14803486	14794034	FALSE	FALSE	TRUE	FALSE	FALSE	FALSE	FALSE	FALSE	FALSE	FALSE	FALSE	TRUE	FALSE	TRUE	FALSE	FALSE
proteomics	CLL_4	WNK1	CLL_4	-0.36493	0	1	1	12	752579	911452	832016	FALSE	FALSE	TRUE	FALSE	FALSE	FALSE	FALSE	FALSE	FALSE	FALSE	FALSE	TRUE	FALSE	TRUE	FALSE	FALSE
proteomics	CLL_4	XPOT	CLL_4	0.0338661	0	1	1	12	64404392	64451125	6.44278e+07	FALSE	FALSE	TRUE	FALSE	FALSE	FALSE	FALSE	FALSE	FALSE	FALSE	FALSE	TRUE	FALSE	TRUE	FALSE	FALSE
proteomics	CLL_4	YAF2	CLL_4	-0.514257	0	1	1	12	42157104	42238349	4.21977e+07	FALSE	FALSE	TRUE	FALSE	FALSE	FALSE	FALSE	FALSE	FALSE	FALSE	FALSE	TRUE	FALSE	TRUE	FALSE	FALSE
proteomics	CLL_4	YARS2	CLL_4	-0.0868159	0	1	1	12	32727490	32755902	32741696	FALSE	FALSE	TRUE	FALSE	FALSE	FALSE	FALSE	FALSE	FALSE	FALSE	FALSE	TRUE	FALSE	TRUE	FALSE	FALSE
proteomics	CLL_4	YBX3	CLL_4	-0.465188	0	1	1	12	10699089	10723323	10711206	FALSE	FALSE	TRUE	FALSE	FALSE	FALSE	FALSE	FALSE	FALSE	FALSE	FALSE	TRUE	FALSE	TRUE	FALSE	FALSE
proteomics	CLL_4	YEATS4	CLL_4	0.0164683	0	1	1	12	69359710	69390870	69375290	FALSE	FALSE	TRUE	FALSE	FALSE	FALSE	FALSE	FALSE	FALSE	FALSE	FALSE	TRUE	FALSE	TRUE	FALSE	FALSE
proteomics	CLL_4	ZC3H10	CLL_4	0.0828525	0	1	1	12	56118260	56127514	56122887	FALSE	FALSE	TRUE	FALSE	FALSE	FALSE	FALSE	FALSE	FALSE	FALSE	FALSE	TRUE	FALSE	TRUE	FALSE	FALSE
proteomics	CLL_4	ZCCHC8	CLL_4	-0.204933	0	1	1	12	122471600	122501073	1.22486e+08	FALSE	FALSE	TRUE	FALSE	FALSE	FALSE	FALSE	FALSE	FALSE	FALSE	FALSE	TRUE	FALSE	TRUE	FALSE	FALSE
proteomics	CLL_4	ZCRB1	CLL_4	-0.00696599	0	1	1	12	42312086	42326118	42319102	FALSE	FALSE	TRUE	FALSE	FALSE	FALSE	FALSE	FALSE	FALSE	FALSE	FALSE	TRUE	FALSE	TRUE	FALSE	FALSE
proteomics	CLL_4	ZDHHC17	CLL_4	0.056312	0	1	1	12	76763588	76853696	76808642	FALSE	FALSE	TRUE	FALSE	FALSE	FALSE	FALSE	FALSE	FALSE	FALSE	FALSE	TRUE	FALSE	TRUE	FALSE	FALSE
proteomics	CLL_4	ZFC3H1	CLL_4	0.0255837	0	1	1	12	71609472	71667725	7.16386e+07	FALSE	FALSE	TRUE	FALSE	FALSE	FALSE	FALSE	FALSE	FALSE	FALSE	FALSE	TRUE	FALSE	TRUE	FALSE	FALSE
proteomics	CLL_4	ZNF384	CLL_4	-0.193843	0	1	1	12	6666477	6689572	6.67802e+06	FALSE	FALSE	TRUE	FALSE	FALSE	FALSE	FALSE	FALSE	FALSE	FALSE	FALSE	TRUE	FALSE	TRUE	FALSE	FALSE
proteomics	CLL_4	ZNF664	CLL_4	-0.330098	0	1	1	12	123971845	124015439	123993642	FALSE	FALSE	TRUE	FALSE	FALSE	FALSE	FALSE	FALSE	FALSE	FALSE	FALSE	TRUE	FALSE	TRUE	FALSE	FALSE
proteomics	CLL_4	ZNF740	CLL_4	-0.228892	0	1	1	12	53180704	53195142	53187923	FALSE	FALSE	TRUE	FALSE	FALSE	FALSE	FALSE	FALSE	FALSE	FALSE	FALSE	TRUE	FALSE	TRUE	FALSE	FALSE
proteomics	CLL_20	A2M	CLL_20	-0.114222	0	1	1	12	9067664	9116229	9.09195e+06	FALSE	FALSE	FALSE	FALSE	FALSE	FALSE	FALSE	FALSE	TRUE	FALSE	FALSE	FALSE	FALSE	TRUE	TRUE	FALSE
proteomics	CLL_20	AAAS	CLL_20	0.217284	0	1	1	12	53307457	53324864	5.33162e+07	FALSE	FALSE	FALSE	FALSE	FALSE	FALSE	FALSE	FALSE	TRUE	FALSE	FALSE	FALSE	FALSE	TRUE	TRUE	FALSE
proteomics	CLL_20	AACS	CLL_20	0.461204	0	1	1	12	125065434	125143333	1.25104e+08	FALSE	FALSE	FALSE	FALSE	FALSE	FALSE	FALSE	FALSE	TRUE	FALSE	FALSE	FALSE	FALSE	TRUE	TRUE	FALSE
proteomics	CLL_20	ABCD2	CLL_20	0.650044	0	1	1	12	39550033	39619803	39584918	FALSE	FALSE	FALSE	FALSE	FALSE	FALSE	FALSE	FALSE	TRUE	FALSE	FALSE	FALSE	FALSE	TRUE	TRUE	FALSE
proteomics	CLL_20	ACAD10	CLL_20	0.222327	0	1	1	12	111686056	111757107	1.11722e+08	FALSE	FALSE	FALSE	FALSE	FALSE	FALSE	FALSE	FALSE	TRUE	FALSE	FALSE	FALSE	FALSE	TRUE	TRUE	FALSE
proteomics	CLL_20	ACADS	CLL_20	-0.101695	0	1	1	12	120725774	120740008	120732891	FALSE	FALSE	FALSE	FALSE	FALSE	FALSE	FALSE	FALSE	TRUE	FALSE	FALSE	FALSE	FALSE	TRUE	TRUE	FALSE
proteomics	CLL_20	ACTR6	CLL_20	0.0968509	0	1	1	12	100199122	100241865	1.0022e+08	FALSE	FALSE	FALSE	FALSE	FALSE	FALSE	FALSE	FALSE	TRUE	FALSE	FALSE	FALSE	FALSE	TRUE	TRUE	FALSE
proteomics	CLL_20	AGAP2	CLL_20	0.176242	0	1	1	12	57723761	57742157	57732959	FALSE	FALSE	FALSE	FALSE	FALSE	FALSE	FALSE	FALSE	TRUE	FALSE	FALSE	FALSE	FALSE	TRUE	TRUE	FALSE
proteomics	CLL_20	ALDH2	CLL_20	0.704569	0	1	1	12	111766887	111817532	1.11792e+08	FALSE	FALSE	FALSE	FALSE	FALSE	FALSE	FALSE	FALSE	TRUE	FALSE	FALSE	FALSE	FALSE	TRUE	TRUE	FALSE
proteomics	CLL_20	ALKBH2	CLL_20	-0.00216578	0	1	1	12	109088188	109093631	1.09091e+08	FALSE	FALSE	FALSE	FALSE	FALSE	FALSE	FALSE	FALSE	TRUE	FALSE	FALSE	FALSE	FALSE	TRUE	TRUE	FALSE
proteomics	CLL_20	AMDHD1	CLL_20	-0.222824	0	1	1	12	95943331	95968720	9.5956e+07	FALSE	FALSE	FALSE	FALSE	FALSE	FALSE	FALSE	FALSE	TRUE	FALSE	FALSE	FALSE	FALSE	TRUE	TRUE	FALSE
proteomics	CLL_20	ANAPC5	CLL_20	-0.172324	0	1	1	12	121308245	121399896	1.21354e+08	FALSE	FALSE	FALSE	FALSE	FALSE	FALSE	FALSE	FALSE	TRUE	FALSE	FALSE	FALSE	FALSE	TRUE	TRUE	FALSE
proteomics	CLL_20	ANAPC7	CLL_20	0.0238149	0	1	1	12	110372900	110403730	110388315	FALSE	FALSE	FALSE	FALSE	FALSE	FALSE	FALSE	FALSE	TRUE	FALSE	FALSE	FALSE	FALSE	TRUE	TRUE	FALSE
proteomics	CLL_20	ANKLE2	CLL_20	0.183409	0	1	1	12	132725503	132761832	1.32744e+08	FALSE	FALSE	FALSE	FALSE	FALSE	FALSE	FALSE	FALSE	TRUE	FALSE	FALSE	FALSE	FALSE	TRUE	TRUE	FALSE
proteomics	CLL_20	ANKRD13A	CLL_20	0.430931	0	1	1	12	109999186	110039763	1.10019e+08	FALSE	FALSE	FALSE	FALSE	FALSE	FALSE	FALSE	FALSE	TRUE	FALSE	FALSE	FALSE	FALSE	TRUE	TRUE	FALSE
proteomics	CLL_20	ANKRD52	CLL_20	0.531572	0	1	1	12	56237807	56258384	5.62481e+07	FALSE	FALSE	FALSE	FALSE	FALSE	FALSE	FALSE	FALSE	TRUE	FALSE	FALSE	FALSE	FALSE	TRUE	TRUE	FALSE
proteomics	CLL_20	ANO6	CLL_20	0.568917	0	1	1	12	45215987	45440404	4.53282e+07	FALSE	FALSE	FALSE	FALSE	FALSE	FALSE	FALSE	FALSE	TRUE	FALSE	FALSE	FALSE	FALSE	TRUE	TRUE	FALSE
proteomics	CLL_20	APAF1	CLL_20	0.0308978	0	1	1	12	98645141	98735433	98690287	FALSE	FALSE	FALSE	FALSE	FALSE	FALSE	FALSE	FALSE	TRUE	FALSE	FALSE	FALSE	FALSE	TRUE	TRUE	FALSE
proteomics	CLL_20	APPL2	CLL_20	0.138642	0	1	1	12	105173297	105236203	105204750	FALSE	FALSE	FALSE	FALSE	FALSE	FALSE	FALSE	FALSE	TRUE	FALSE	FALSE	FALSE	FALSE	TRUE	TRUE	FALSE
proteomics	CLL_20	ARHGAP9	CLL_20	0.280991	0	1	1	12	57472264	57488814	57480539	FALSE	FALSE	FALSE	FALSE	FALSE	FALSE	FALSE	FALSE	TRUE	FALSE	FALSE	FALSE	FALSE	TRUE	TRUE	FALSE
proteomics	CLL_20	ARHGDIB	CLL_20	0.289842	0	1	1	12	14942031	14961728	1.49519e+07	FALSE	FALSE	FALSE	FALSE	FALSE	FALSE	FALSE	FALSE	TRUE	FALSE	FALSE	FALSE	FALSE	TRUE	TRUE	FALSE
proteomics	CLL_20	ARID2	CLL_20	0.198924	0	1	1	12	45729706	45908040	45818873	FALSE	FALSE	FALSE	FALSE	FALSE	FALSE	FALSE	FALSE	TRUE	FALSE	FALSE	FALSE	FALSE	TRUE	TRUE	FALSE
proteomics	CLL_20	ARL1	CLL_20	0.199565	0	1	1	12	101393116	101407772	101400444	FALSE	FALSE	FALSE	FALSE	FALSE	FALSE	FALSE	FALSE	TRUE	FALSE	FALSE	FALSE	FALSE	TRUE	TRUE	FALSE
proteomics	CLL_20	ARL6IP4	CLL_20	0.136775	0	1	1	12	122980060	122982913	1.22981e+08	FALSE	FALSE	FALSE	FALSE	FALSE	FALSE	FALSE	FALSE	TRUE	FALSE	FALSE	FALSE	FALSE	TRUE	TRUE	FALSE
proteomics	CLL_20	ARPC3	CLL_20	0.146264	0	1	1	12	110434823	110450422	1.10443e+08	FALSE	FALSE	FALSE	FALSE	FALSE	FALSE	FALSE	FALSE	TRUE	FALSE	FALSE	FALSE	FALSE	TRUE	TRUE	FALSE
proteomics	CLL_20	ATF1	CLL_20	0.341528	0	1	1	12	50763710	50821162	50792436	FALSE	FALSE	FALSE	FALSE	FALSE	FALSE	FALSE	FALSE	TRUE	FALSE	FALSE	FALSE	FALSE	TRUE	TRUE	FALSE
proteomics	CLL_20	ATF7	CLL_20	0.172557	0	1	1	12	53507856	53626410	53567133	FALSE	FALSE	FALSE	FALSE	FALSE	FALSE	FALSE	FALSE	TRUE	FALSE	FALSE	FALSE	FALSE	TRUE	TRUE	FALSE
proteomics	CLL_20	ATF7IP	CLL_20	-0.0322849	0	1	1	12	14365632	14502935	1.44343e+07	FALSE	FALSE	FALSE	FALSE	FALSE	FALSE	FALSE	FALSE	TRUE	FALSE	FALSE	FALSE	FALSE	TRUE	TRUE	FALSE
proteomics	CLL_20	ATG101	CLL_20	-0.0377731	0	1	1	12	52069246	52077494	52073370	FALSE	FALSE	FALSE	FALSE	FALSE	FALSE	FALSE	FALSE	TRUE	FALSE	FALSE	FALSE	FALSE	TRUE	TRUE	FALSE
proteomics	CLL_20	ATN1	CLL_20	0.208604	0	1	1	12	6924463	6942321	6933392	FALSE	FALSE	FALSE	FALSE	FALSE	FALSE	FALSE	FALSE	TRUE	FALSE	FALSE	FALSE	FALSE	TRUE	TRUE	FALSE
proteomics	CLL_20	ATP2A2	CLL_20	0.0951976	0	1	1	12	110280756	110351093	1.10316e+08	FALSE	FALSE	FALSE	FALSE	FALSE	FALSE	FALSE	FALSE	TRUE	FALSE	FALSE	FALSE	FALSE	TRUE	TRUE	FALSE
proteomics	CLL_20	ATP2B1	CLL_20	0.662974	0	1	1	12	89588049	89709300	8.96487e+07	FALSE	FALSE	FALSE	FALSE	FALSE	FALSE	FALSE	FALSE	TRUE	FALSE	FALSE	FALSE	FALSE	TRUE	TRUE	FALSE
proteomics	CLL_20	ATP5F1B	CLL_20	-0.13117	0	1	1	12	56638175	56645984	5.66421e+07	FALSE	FALSE	FALSE	FALSE	FALSE	FALSE	FALSE	FALSE	TRUE	FALSE	FALSE	FALSE	FALSE	TRUE	TRUE	FALSE
proteomics	CLL_20	ATP6V0A2	CLL_20	0.202745	0	1	1	12	123712353	123761755	123737054	FALSE	FALSE	FALSE	FALSE	FALSE	FALSE	FALSE	FALSE	TRUE	FALSE	FALSE	FALSE	FALSE	TRUE	TRUE	FALSE
proteomics	CLL_20	ATXN2	CLL_20	0.154502	0	1	1	12	111443485	111599676	1.11522e+08	FALSE	FALSE	FALSE	FALSE	FALSE	FALSE	FALSE	FALSE	TRUE	FALSE	FALSE	FALSE	FALSE	TRUE	TRUE	FALSE
proteomics	CLL_20	BAZ2A	CLL_20	0.0546035	0	1	1	12	56595596	56636816	56616206	FALSE	FALSE	FALSE	FALSE	FALSE	FALSE	FALSE	FALSE	TRUE	FALSE	FALSE	FALSE	FALSE	TRUE	TRUE	FALSE
proteomics	CLL_20	BCAT1	CLL_20	-0.511714	0	1	1	12	24810024	24949101	2.48796e+07	FALSE	FALSE	FALSE	FALSE	FALSE	FALSE	FALSE	FALSE	TRUE	FALSE	FALSE	FALSE	FALSE	TRUE	TRUE	FALSE
proteomics	CLL_20	BCDIN3D	CLL_20	0.343559	0	1	1	12	49836043	49843106	4.98396e+07	FALSE	FALSE	FALSE	FALSE	FALSE	FALSE	FALSE	FALSE	TRUE	FALSE	FALSE	FALSE	FALSE	TRUE	TRUE	FALSE
proteomics	CLL_20	BCL7A	CLL_20	0.933036	0	1	1	12	122019422	122062044	122040733	FALSE	FALSE	FALSE	FALSE	FALSE	FALSE	FALSE	FALSE	TRUE	FALSE	FALSE	FALSE	FALSE	TRUE	TRUE	FALSE
proteomics	CLL_20	BICD1	CLL_20	0.0236993	0	1	1	12	32106835	32383633	32245234	FALSE	FALSE	FALSE	FALSE	FALSE	FALSE	FALSE	FALSE	TRUE	FALSE	FALSE	FALSE	FALSE	TRUE	TRUE	FALSE
proteomics	CLL_20	BIN2	CLL_20	0.577453	0	1	1	12	51281038	51324668	51302853	FALSE	FALSE	FALSE	FALSE	FALSE	FALSE	FALSE	FALSE	TRUE	FALSE	FALSE	FALSE	FALSE	TRUE	TRUE	FALSE
proteomics	CLL_20	BLOC1S1	CLL_20	0.170413	0	1	1	12	55716037	55720087	55718062	FALSE	FALSE	FALSE	FALSE	FALSE	FALSE	FALSE	FALSE	TRUE	FALSE	FALSE	FALSE	FALSE	TRUE	TRUE	FALSE
proteomics	CLL_20	BORCS5	CLL_20	0.0539171	0	1	1	12	12357078	12471233	1.24142e+07	FALSE	FALSE	FALSE	FALSE	FALSE	FALSE	FALSE	FALSE	TRUE	FALSE	FALSE	FALSE	FALSE	TRUE	TRUE	FALSE
proteomics	CLL_20	BRAP	CLL_20	0.335421	0	1	1	12	111642146	111685956	111664051	FALSE	FALSE	FALSE	FALSE	FALSE	FALSE	FALSE	FALSE	TRUE	FALSE	FALSE	FALSE	FALSE	TRUE	TRUE	FALSE
proteomics	CLL_20	BRI3BP	CLL_20	0.245521	0	1	1	12	124993645	125031231	125012438	FALSE	FALSE	FALSE	FALSE	FALSE	FALSE	FALSE	FALSE	TRUE	FALSE	FALSE	FALSE	FALSE	TRUE	TRUE	FALSE
proteomics	CLL_20	BTG1	CLL_20	0.155672	0	1	1	12	92140278	92145846	92143062	FALSE	FALSE	FALSE	FALSE	FALSE	FALSE	FALSE	FALSE	TRUE	FALSE	FALSE	FALSE	FALSE	TRUE	TRUE	FALSE
proteomics	CLL_20	C12orf10	CLL_20	0.0576218	0	1	1	12	53299695	53307177	53303436	FALSE	FALSE	FALSE	FALSE	FALSE	FALSE	FALSE	FALSE	TRUE	FALSE	FALSE	FALSE	FALSE	TRUE	TRUE	FALSE
proteomics	CLL_20	C12orf29	CLL_20	-0.144239	0	1	1	12	88033846	88050160	88042003	FALSE	FALSE	FALSE	FALSE	FALSE	FALSE	FALSE	FALSE	TRUE	FALSE	FALSE	FALSE	FALSE	TRUE	TRUE	FALSE
proteomics	CLL_20	C12orf4	CLL_20	0.0614157	0	1	1	12	4487735	4538508	4.51312e+06	FALSE	FALSE	FALSE	FALSE	FALSE	FALSE	FALSE	FALSE	TRUE	FALSE	FALSE	FALSE	FALSE	TRUE	TRUE	FALSE
proteomics	CLL_20	C12orf43	CLL_20	0.264071	0	1	1	12	121000486	121016502	121008494	FALSE	FALSE	FALSE	FALSE	FALSE	FALSE	FALSE	FALSE	TRUE	FALSE	FALSE	FALSE	FALSE	TRUE	TRUE	FALSE
proteomics	CLL_20	C12orf45	CLL_20	0.0870246	0	1	1	12	104986316	105074197	1.0503e+08	FALSE	FALSE	FALSE	FALSE	FALSE	FALSE	FALSE	FALSE	TRUE	FALSE	FALSE	FALSE	FALSE	TRUE	TRUE	FALSE
proteomics	CLL_20	C12orf57	CLL_20	0.267177	0	1	1	12	6942978	6946003	6.94449e+06	FALSE	FALSE	FALSE	FALSE	FALSE	FALSE	FALSE	FALSE	TRUE	FALSE	FALSE	FALSE	FALSE	TRUE	TRUE	FALSE
proteomics	CLL_20	C12orf65	CLL_20	0.266641	0	1	1	12	123232916	123257959	1.23245e+08	FALSE	FALSE	FALSE	FALSE	FALSE	FALSE	FALSE	FALSE	TRUE	FALSE	FALSE	FALSE	FALSE	TRUE	TRUE	FALSE
proteomics	CLL_20	C12orf66	CLL_20	0.0285939	0	1	1	12	64186316	64222296	64204306	FALSE	FALSE	FALSE	FALSE	FALSE	FALSE	FALSE	FALSE	TRUE	FALSE	FALSE	FALSE	FALSE	TRUE	TRUE	FALSE
proteomics	CLL_20	C2CD5	CLL_20	0.143061	0	1	1	12	22448583	22544546	2.24966e+07	FALSE	FALSE	FALSE	FALSE	FALSE	FALSE	FALSE	FALSE	TRUE	FALSE	FALSE	FALSE	FALSE	TRUE	TRUE	FALSE
proteomics	CLL_20	CALCOCO1	CLL_20	0.13114	0	1	1	12	53708517	53727745	53718131	FALSE	FALSE	FALSE	FALSE	FALSE	FALSE	FALSE	FALSE	TRUE	FALSE	FALSE	FALSE	FALSE	TRUE	TRUE	FALSE
proteomics	CLL_20	CAMKK2	CLL_20	0.0214969	0	1	1	12	121237675	121298308	1.21268e+08	FALSE	FALSE	FALSE	FALSE	FALSE	FALSE	FALSE	FALSE	TRUE	FALSE	FALSE	FALSE	FALSE	TRUE	TRUE	FALSE
proteomics	CLL_20	CAND1	CLL_20	0.203786	0	1	1	12	67269358	67319953	6.72947e+07	FALSE	FALSE	FALSE	FALSE	FALSE	FALSE	FALSE	FALSE	TRUE	FALSE	FALSE	FALSE	FALSE	TRUE	TRUE	FALSE
proteomics	CLL_20	CBX5	CLL_20	0.088162	0	1	1	12	54230942	54280133	5.42555e+07	FALSE	FALSE	FALSE	FALSE	FALSE	FALSE	FALSE	FALSE	TRUE	FALSE	FALSE	FALSE	FALSE	TRUE	TRUE	FALSE
proteomics	CLL_20	CCDC59	CLL_20	-0.0422468	0	1	1	12	82223681	82358805	82291243	FALSE	FALSE	FALSE	FALSE	FALSE	FALSE	FALSE	FALSE	TRUE	FALSE	FALSE	FALSE	FALSE	TRUE	TRUE	FALSE
proteomics	CLL_20	CCDC77	CLL_20	0.0591897	0	1	1	12	389273	442642	415958	FALSE	FALSE	FALSE	FALSE	FALSE	FALSE	FALSE	FALSE	TRUE	FALSE	FALSE	FALSE	FALSE	TRUE	TRUE	FALSE
proteomics	CLL_20	CCDC91	CLL_20	0.232702	0	1	1	12	28133249	28581511	28357380	FALSE	FALSE	FALSE	FALSE	FALSE	FALSE	FALSE	FALSE	TRUE	FALSE	FALSE	FALSE	FALSE	TRUE	TRUE	FALSE
proteomics	CLL_20	CCDC92	CLL_20	0.0615482	0	1	1	12	123918660	123972831	1.23946e+08	FALSE	FALSE	FALSE	FALSE	FALSE	FALSE	FALSE	FALSE	TRUE	FALSE	FALSE	FALSE	FALSE	TRUE	TRUE	FALSE
proteomics	CLL_20	CCNT1	CLL_20	-0.0335656	0	1	1	12	48688458	48716998	48702728	FALSE	FALSE	FALSE	FALSE	FALSE	FALSE	FALSE	FALSE	TRUE	FALSE	FALSE	FALSE	FALSE	TRUE	TRUE	FALSE
proteomics	CLL_20	CCT2	CLL_20	-0.06307	0	1	1	12	69585426	69601570	69593498	FALSE	FALSE	FALSE	FALSE	FALSE	FALSE	FALSE	FALSE	TRUE	FALSE	FALSE	FALSE	FALSE	TRUE	TRUE	FALSE
proteomics	CLL_20	CD27	CLL_20	0.257926	0	1	1	12	6444867	6451718	6.44829e+06	FALSE	FALSE	FALSE	FALSE	FALSE	FALSE	FALSE	FALSE	TRUE	FALSE	FALSE	FALSE	FALSE	TRUE	TRUE	FALSE
proteomics	CLL_20	CD63	CLL_20	-0.15562	0	1	1	12	55725323	55729707	55727515	FALSE	FALSE	FALSE	FALSE	FALSE	FALSE	FALSE	FALSE	TRUE	FALSE	FALSE	FALSE	FALSE	TRUE	TRUE	FALSE
proteomics	CLL_20	CD9	CLL_20	-1.57341	0	1	1	12	6199715	6238271	6218993	FALSE	FALSE	FALSE	FALSE	FALSE	FALSE	FALSE	FALSE	TRUE	FALSE	FALSE	FALSE	FALSE	TRUE	TRUE	FALSE
proteomics	CLL_20	CDK17	CLL_20	0.2291	0	1	1	12	96278261	96400480	9.63394e+07	FALSE	FALSE	FALSE	FALSE	FALSE	FALSE	FALSE	FALSE	TRUE	FALSE	FALSE	FALSE	FALSE	TRUE	TRUE	FALSE
proteomics	CLL_20	CDK2	CLL_20	0.063981	0	1	1	12	55966781	55972789	55969785	FALSE	FALSE	FALSE	FALSE	FALSE	FALSE	FALSE	FALSE	TRUE	FALSE	FALSE	FALSE	FALSE	TRUE	TRUE	FALSE
proteomics	CLL_20	CDK2AP1	CLL_20	0.339964	0	1	1	12	123250112	123272334	123261223	FALSE	FALSE	FALSE	FALSE	FALSE	FALSE	FALSE	FALSE	TRUE	FALSE	FALSE	FALSE	FALSE	TRUE	TRUE	FALSE
proteomics	CLL_20	CDK4	CLL_20	-0.508487	0	1	1	12	57747727	57756013	57751870	FALSE	FALSE	FALSE	FALSE	FALSE	FALSE	FALSE	FALSE	TRUE	FALSE	FALSE	FALSE	FALSE	TRUE	TRUE	FALSE
proteomics	CLL_20	CDKN1B	CLL_20	0.362966	0	1	1	12	12715058	12722369	1.27187e+07	FALSE	FALSE	FALSE	FALSE	FALSE	FALSE	FALSE	FALSE	TRUE	FALSE	FALSE	FALSE	FALSE	TRUE	TRUE	FALSE
proteomics	CLL_20	CEP290	CLL_20	-0.0331264	0	1	1	12	88049014	88142088	88095551	FALSE	FALSE	FALSE	FALSE	FALSE	FALSE	FALSE	FALSE	TRUE	FALSE	FALSE	FALSE	FALSE	TRUE	TRUE	FALSE
proteomics	CLL_20	CEP83	CLL_20	-0.15653	0	1	1	12	94306449	94459988	9.43832e+07	FALSE	FALSE	FALSE	FALSE	FALSE	FALSE	FALSE	FALSE	TRUE	FALSE	FALSE	FALSE	FALSE	TRUE	TRUE	FALSE
proteomics	CLL_20	CHD4	CLL_20	0.0267399	0	1	1	12	6570082	6614524	6592303	FALSE	FALSE	FALSE	FALSE	FALSE	FALSE	FALSE	FALSE	TRUE	FALSE	FALSE	FALSE	FALSE	TRUE	TRUE	FALSE
proteomics	CLL_20	CHFR	CLL_20	-0.0589352	0	1	1	12	132822187	132956304	1.32889e+08	FALSE	FALSE	FALSE	FALSE	FALSE	FALSE	FALSE	FALSE	TRUE	FALSE	FALSE	FALSE	FALSE	TRUE	TRUE	FALSE
proteomics	CLL_20	CHPT1	CLL_20	0.173149	0	1	1	12	101696947	101744140	1.01721e+08	FALSE	FALSE	FALSE	FALSE	FALSE	FALSE	FALSE	FALSE	TRUE	FALSE	FALSE	FALSE	FALSE	TRUE	TRUE	FALSE
proteomics	CLL_20	CHST11	CLL_20	-0.253292	0	1	1	12	104455295	104762014	1.04609e+08	FALSE	FALSE	FALSE	FALSE	FALSE	FALSE	FALSE	FALSE	TRUE	FALSE	FALSE	FALSE	FALSE	TRUE	TRUE	FALSE
proteomics	CLL_20	CKAP4	CLL_20	0.430837	0	1	1	12	106237881	106304279	106271080	FALSE	FALSE	FALSE	FALSE	FALSE	FALSE	FALSE	FALSE	TRUE	FALSE	FALSE	FALSE	FALSE	TRUE	TRUE	FALSE
proteomics	CLL_20	CLIP1	CLL_20	0.291913	0	1	1	12	122271432	122422632	122347032	FALSE	FALSE	FALSE	FALSE	FALSE	FALSE	FALSE	FALSE	TRUE	FALSE	FALSE	FALSE	FALSE	TRUE	TRUE	FALSE
proteomics	CLL_20	CMAS	CLL_20	0.0351026	0	1	1	12	22046218	22065674	22055946	FALSE	FALSE	FALSE	FALSE	FALSE	FALSE	FALSE	FALSE	TRUE	FALSE	FALSE	FALSE	FALSE	TRUE	TRUE	FALSE
proteomics	CLL_20	COPS7A	CLL_20	0.0191145	0	1	1	12	6724014	6731875	6.72794e+06	FALSE	FALSE	FALSE	FALSE	FALSE	FALSE	FALSE	FALSE	TRUE	FALSE	FALSE	FALSE	FALSE	TRUE	TRUE	FALSE
proteomics	CLL_20	COPZ1	CLL_20	0.102573	0	1	1	12	54301202	54351846	54326524	FALSE	FALSE	FALSE	FALSE	FALSE	FALSE	FALSE	FALSE	TRUE	FALSE	FALSE	FALSE	FALSE	TRUE	TRUE	FALSE
proteomics	CLL_20	COQ10A	CLL_20	0.12619	0	1	1	12	56266858	56270966	56268912	FALSE	FALSE	FALSE	FALSE	FALSE	FALSE	FALSE	FALSE	TRUE	FALSE	FALSE	FALSE	FALSE	TRUE	TRUE	FALSE
proteomics	CLL_20	COQ5	CLL_20	-0.0363308	0	1	1	12	120503279	120534434	1.20519e+08	FALSE	FALSE	FALSE	FALSE	FALSE	FALSE	FALSE	FALSE	TRUE	FALSE	FALSE	FALSE	FALSE	TRUE	TRUE	FALSE
proteomics	CLL_20	CORO1C	CLL_20	0.0147864	0	1	1	12	108645109	108731596	1.08688e+08	FALSE	FALSE	FALSE	FALSE	FALSE	FALSE	FALSE	FALSE	TRUE	FALSE	FALSE	FALSE	FALSE	TRUE	TRUE	FALSE
proteomics	CLL_20	COX14	CLL_20	0.0697268	0	1	1	12	50112082	50120457	5.01163e+07	FALSE	FALSE	FALSE	FALSE	FALSE	FALSE	FALSE	FALSE	TRUE	FALSE	FALSE	FALSE	FALSE	TRUE	TRUE	FALSE
proteomics	CLL_20	COX6A1	CLL_20	0.0148998	0	1	1	12	120438090	120440737	1.20439e+08	FALSE	FALSE	FALSE	FALSE	FALSE	FALSE	FALSE	FALSE	TRUE	FALSE	FALSE	FALSE	FALSE	TRUE	TRUE	FALSE
proteomics	CLL_20	CPM	CLL_20	-0.799764	0	1	1	12	68842197	68971570	6.89069e+07	FALSE	FALSE	FALSE	FALSE	FALSE	FALSE	FALSE	FALSE	TRUE	FALSE	FALSE	FALSE	FALSE	TRUE	TRUE	FALSE
proteomics	CLL_20	CPSF6	CLL_20	0.0251923	0	1	1	12	69239569	69274358	6.9257e+07	FALSE	FALSE	FALSE	FALSE	FALSE	FALSE	FALSE	FALSE	TRUE	FALSE	FALSE	FALSE	FALSE	TRUE	TRUE	FALSE
proteomics	CLL_20	CRACR2A	CLL_20	0.000752934	0	1	1	12	3606633	3764819	3685726	FALSE	FALSE	FALSE	FALSE	FALSE	FALSE	FALSE	FALSE	TRUE	FALSE	FALSE	FALSE	FALSE	TRUE	TRUE	FALSE
proteomics	CLL_20	CRADD	CLL_20	-0.117217	0	1	1	12	93677375	93894840	9.37861e+07	FALSE	FALSE	FALSE	FALSE	FALSE	FALSE	FALSE	FALSE	TRUE	FALSE	FALSE	FALSE	FALSE	TRUE	TRUE	FALSE
proteomics	CLL_20	CREBL2	CLL_20	-0.224553	0	1	1	12	12611827	12645108	1.26285e+07	FALSE	FALSE	FALSE	FALSE	FALSE	FALSE	FALSE	FALSE	TRUE	FALSE	FALSE	FALSE	FALSE	TRUE	TRUE	FALSE
proteomics	CLL_20	CS	CLL_20	0.190053	0	1	1	12	56271699	56300391	56286045	FALSE	FALSE	FALSE	FALSE	FALSE	FALSE	FALSE	FALSE	TRUE	FALSE	FALSE	FALSE	FALSE	TRUE	TRUE	FALSE
proteomics	CLL_20	CTDSP2	CLL_20	0.131401	0	1	1	12	57819927	57846729	57833328	FALSE	FALSE	FALSE	FALSE	FALSE	FALSE	FALSE	FALSE	TRUE	FALSE	FALSE	FALSE	FALSE	TRUE	TRUE	FALSE
proteomics	CLL_20	DCD	CLL_20	-0.342853	0	1	1	12	54644591	54648493	54646542	FALSE	FALSE	FALSE	FALSE	FALSE	FALSE	FALSE	FALSE	TRUE	FALSE	FALSE	FALSE	FALSE	TRUE	TRUE	FALSE
proteomics	CLL_20	DCP1B	CLL_20	0.195467	0	1	1	12	1946053	2004535	1975294	FALSE	FALSE	FALSE	FALSE	FALSE	FALSE	FALSE	FALSE	TRUE	FALSE	FALSE	FALSE	FALSE	TRUE	TRUE	FALSE
proteomics	CLL_20	DCTN2	CLL_20	0.146657	0	1	1	12	57530102	57547331	5.75387e+07	FALSE	FALSE	FALSE	FALSE	FALSE	FALSE	FALSE	FALSE	TRUE	FALSE	FALSE	FALSE	FALSE	TRUE	TRUE	FALSE
proteomics	CLL_20	DDX11	CLL_20	-0.210964	0	1	1	12	31073860	31104799	3.10893e+07	FALSE	FALSE	FALSE	FALSE	FALSE	FALSE	FALSE	FALSE	TRUE	FALSE	FALSE	FALSE	FALSE	TRUE	TRUE	FALSE
proteomics	CLL_20	DDX23	CLL_20	0.146936	0	1	1	12	48829756	48852842	48841299	FALSE	FALSE	FALSE	FALSE	FALSE	FALSE	FALSE	FALSE	TRUE	FALSE	FALSE	FALSE	FALSE	TRUE	TRUE	FALSE
proteomics	CLL_20	DDX47	CLL_20	0.0739572	0	1	1	12	12813316	12829981	1.28216e+07	FALSE	FALSE	FALSE	FALSE	FALSE	FALSE	FALSE	FALSE	TRUE	FALSE	FALSE	FALSE	FALSE	TRUE	TRUE	FALSE
proteomics	CLL_20	DDX51	CLL_20	-0.0372961	0	1	1	12	132136594	132144319	1.3214e+08	FALSE	FALSE	FALSE	FALSE	FALSE	FALSE	FALSE	FALSE	TRUE	FALSE	FALSE	FALSE	FALSE	TRUE	TRUE	FALSE
proteomics	CLL_20	DDX54	CLL_20	0.0793733	0	1	1	12	113157174	113185479	1.13171e+08	FALSE	FALSE	FALSE	FALSE	FALSE	FALSE	FALSE	FALSE	TRUE	FALSE	FALSE	FALSE	FALSE	TRUE	TRUE	FALSE
proteomics	CLL_20	DDX55	CLL_20	0.113786	0	1	1	12	123602077	123620943	123611510	FALSE	FALSE	FALSE	FALSE	FALSE	FALSE	FALSE	FALSE	TRUE	FALSE	FALSE	FALSE	FALSE	TRUE	TRUE	FALSE
proteomics	CLL_20	DENND5B	CLL_20	-0.0417016	0	1	1	12	31382226	31591136	31486681	FALSE	FALSE	FALSE	FALSE	FALSE	FALSE	FALSE	FALSE	TRUE	FALSE	FALSE	FALSE	FALSE	TRUE	TRUE	FALSE
proteomics	CLL_20	DENR	CLL_20	0.0536416	0	1	1	12	122752824	122771064	122761944	FALSE	FALSE	FALSE	FALSE	FALSE	FALSE	FALSE	FALSE	TRUE	FALSE	FALSE	FALSE	FALSE	TRUE	TRUE	FALSE
proteomics	CLL_20	DERA	CLL_20	0.220495	0	1	1	12	15911302	16037381	1.59743e+07	FALSE	FALSE	FALSE	FALSE	FALSE	FALSE	FALSE	FALSE	TRUE	FALSE	FALSE	FALSE	FALSE	TRUE	TRUE	FALSE
proteomics	CLL_20	DGKA	CLL_20	0.387616	0	1	1	12	55927319	55954027	55940673	FALSE	FALSE	FALSE	FALSE	FALSE	FALSE	FALSE	FALSE	TRUE	FALSE	FALSE	FALSE	FALSE	TRUE	TRUE	FALSE
proteomics	CLL_20	DHX37	CLL_20	0.127022	0	1	1	12	124946825	124989131	124967978	FALSE	FALSE	FALSE	FALSE	FALSE	FALSE	FALSE	FALSE	TRUE	FALSE	FALSE	FALSE	FALSE	TRUE	TRUE	FALSE
proteomics	CLL_20	DIABLO	CLL_20	0.000362278	0	1	1	12	122207668	122227456	122217562	FALSE	FALSE	FALSE	FALSE	FALSE	FALSE	FALSE	FALSE	TRUE	FALSE	FALSE	FALSE	FALSE	TRUE	TRUE	FALSE
proteomics	CLL_20	DIABLO	CLL_20	0.000362278	0	1	1	12	122207662	122227534	122217598	FALSE	FALSE	FALSE	FALSE	FALSE	FALSE	FALSE	FALSE	TRUE	FALSE	FALSE	FALSE	FALSE	TRUE	TRUE	FALSE
proteomics	CLL_20	DIP2B	CLL_20	0.498127	0	1	1	12	50504985	50748657	50626821	FALSE	FALSE	FALSE	FALSE	FALSE	FALSE	FALSE	FALSE	TRUE	FALSE	FALSE	FALSE	FALSE	TRUE	TRUE	FALSE
proteomics	CLL_20	DNM1L	CLL_20	0.0469813	0	1	1	12	32679200	32745650	32712425	FALSE	FALSE	FALSE	FALSE	FALSE	FALSE	FALSE	FALSE	TRUE	FALSE	FALSE	FALSE	FALSE	TRUE	TRUE	FALSE
proteomics	CLL_20	DTX1	CLL_20	0.393555	0	1	1	12	113056709	113098028	1.13077e+08	FALSE	FALSE	FALSE	FALSE	FALSE	FALSE	FALSE	FALSE	TRUE	FALSE	FALSE	FALSE	FALSE	TRUE	TRUE	FALSE
proteomics	CLL_20	DYNLL1	CLL_20	0.0701165	0	1	1	12	120469850	120498493	1.20484e+08	FALSE	FALSE	FALSE	FALSE	FALSE	FALSE	FALSE	FALSE	TRUE	FALSE	FALSE	FALSE	FALSE	TRUE	TRUE	FALSE
proteomics	CLL_20	EEA1	CLL_20	0.343346	0	1	1	12	92770637	92929331	92849984	FALSE	FALSE	FALSE	FALSE	FALSE	FALSE	FALSE	FALSE	TRUE	FALSE	FALSE	FALSE	FALSE	TRUE	TRUE	FALSE
proteomics	CLL_20	EIF2B1	CLL_20	0.161755	0	1	1	12	123620406	123633766	123627086	FALSE	FALSE	FALSE	FALSE	FALSE	FALSE	FALSE	FALSE	TRUE	FALSE	FALSE	FALSE	FALSE	TRUE	TRUE	FALSE
proteomics	CLL_20	EIF4B	CLL_20	0.161186	0	1	1	12	53006158	53042209	5.30242e+07	FALSE	FALSE	FALSE	FALSE	FALSE	FALSE	FALSE	FALSE	TRUE	FALSE	FALSE	FALSE	FALSE	TRUE	TRUE	FALSE
proteomics	CLL_20	ENO2	CLL_20	0.571498	0	1	1	12	6913745	6923698	6.91872e+06	FALSE	FALSE	FALSE	FALSE	FALSE	FALSE	FALSE	FALSE	TRUE	FALSE	FALSE	FALSE	FALSE	TRUE	TRUE	FALSE
proteomics	CLL_20	EP400	CLL_20	0.137026	0	1	1	12	131949920	132081102	132015511	FALSE	FALSE	FALSE	FALSE	FALSE	FALSE	FALSE	FALSE	TRUE	FALSE	FALSE	FALSE	FALSE	TRUE	TRUE	FALSE
proteomics	CLL_20	ERC1	CLL_20	0.0278588	0	1	1	12	990509	1495933	1243221	FALSE	FALSE	FALSE	FALSE	FALSE	FALSE	FALSE	FALSE	TRUE	FALSE	FALSE	FALSE	FALSE	TRUE	TRUE	FALSE
proteomics	CLL_20	ERGIC2	CLL_20	0.100128	0	1	1	12	29337352	29381189	2.93593e+07	FALSE	FALSE	FALSE	FALSE	FALSE	FALSE	FALSE	FALSE	TRUE	FALSE	FALSE	FALSE	FALSE	TRUE	TRUE	FALSE
proteomics	CLL_20	ERP29	CLL_20	-0.0111072	0	1	1	12	112013348	112023449	1.12018e+08	FALSE	FALSE	FALSE	FALSE	FALSE	FALSE	FALSE	FALSE	TRUE	FALSE	FALSE	FALSE	FALSE	TRUE	TRUE	FALSE
proteomics	CLL_20	ESYT1	CLL_20	0.0607014	0	1	1	12	56118250	56144671	5.61315e+07	FALSE	FALSE	FALSE	FALSE	FALSE	FALSE	FALSE	FALSE	TRUE	FALSE	FALSE	FALSE	FALSE	TRUE	TRUE	FALSE
proteomics	CLL_20	ETFRF1	CLL_20	-0.121537	0	1	1	12	25195216	25209645	2.52024e+07	FALSE	FALSE	FALSE	FALSE	FALSE	FALSE	FALSE	FALSE	TRUE	FALSE	FALSE	FALSE	FALSE	TRUE	TRUE	FALSE
proteomics	CLL_20	ETNK1	CLL_20	0.105969	0	1	1	12	22625075	22690665	22657870	FALSE	FALSE	FALSE	FALSE	FALSE	FALSE	FALSE	FALSE	TRUE	FALSE	FALSE	FALSE	FALSE	TRUE	TRUE	FALSE
proteomics	CLL_20	ETV6	CLL_20	0.164443	0	1	1	12	11649854	11895402	11772628	FALSE	FALSE	FALSE	FALSE	FALSE	FALSE	FALSE	FALSE	TRUE	FALSE	FALSE	FALSE	FALSE	TRUE	TRUE	FALSE
proteomics	CLL_20	FAM234B	CLL_20	-0.121226	0	1	1	12	13044381	13142521	13093451	FALSE	FALSE	FALSE	FALSE	FALSE	FALSE	FALSE	FALSE	TRUE	FALSE	FALSE	FALSE	FALSE	TRUE	TRUE	FALSE
proteomics	CLL_20	FBRSL1	CLL_20	-0.16672	0	1	1	12	132489551	132585188	1.32537e+08	FALSE	FALSE	FALSE	FALSE	FALSE	FALSE	FALSE	FALSE	TRUE	FALSE	FALSE	FALSE	FALSE	TRUE	TRUE	FALSE
proteomics	CLL_20	FBXO21	CLL_20	0.51699	0	1	1	12	117141988	117190531	1.17166e+08	FALSE	FALSE	FALSE	FALSE	FALSE	FALSE	FALSE	FALSE	TRUE	FALSE	FALSE	FALSE	FALSE	TRUE	TRUE	FALSE
proteomics	CLL_20	FGFR1OP2	CLL_20	-0.00722002	0	1	1	12	26938470	26966650	26952560	FALSE	FALSE	FALSE	FALSE	FALSE	FALSE	FALSE	FALSE	TRUE	FALSE	FALSE	FALSE	FALSE	TRUE	TRUE	FALSE
proteomics	CLL_20	FKBP11	CLL_20	0.0254148	0	1	1	12	48921518	48926474	48923996	FALSE	FALSE	FALSE	FALSE	FALSE	FALSE	FALSE	FALSE	TRUE	FALSE	FALSE	FALSE	FALSE	TRUE	TRUE	FALSE
proteomics	CLL_20	FKBP4	CLL_20	0.172679	0	1	1	12	2794970	2805423	2.8002e+06	FALSE	FALSE	FALSE	FALSE	FALSE	FALSE	FALSE	FALSE	TRUE	FALSE	FALSE	FALSE	FALSE	TRUE	TRUE	FALSE
proteomics	CLL_20	FOXJ2	CLL_20	0.37227	0	1	1	12	8032716	8055517	8.04412e+06	FALSE	FALSE	FALSE	FALSE	FALSE	FALSE	FALSE	FALSE	TRUE	FALSE	FALSE	FALSE	FALSE	TRUE	TRUE	FALSE
proteomics	CLL_20	GAPDH	CLL_20	0.160406	0	1	1	12	6534512	6538374	6536443	FALSE	FALSE	FALSE	FALSE	FALSE	FALSE	FALSE	FALSE	TRUE	FALSE	FALSE	FALSE	FALSE	TRUE	TRUE	FALSE
proteomics	CLL_20	GCN1	CLL_20	0.172785	0	1	1	12	120127202	120194715	1.20161e+08	FALSE	FALSE	FALSE	FALSE	FALSE	FALSE	FALSE	FALSE	TRUE	FALSE	FALSE	FALSE	FALSE	TRUE	TRUE	FALSE
proteomics	CLL_20	GIT2	CLL_20	0.223649	0	1	1	12	109929802	109996389	1.09963e+08	FALSE	FALSE	FALSE	FALSE	FALSE	FALSE	FALSE	FALSE	TRUE	FALSE	FALSE	FALSE	FALSE	TRUE	TRUE	FALSE
proteomics	CLL_20	GLS2	CLL_20	0.11641	0	1	1	12	56470944	56488414	56479679	FALSE	FALSE	FALSE	FALSE	FALSE	FALSE	FALSE	FALSE	TRUE	FALSE	FALSE	FALSE	FALSE	TRUE	TRUE	FALSE
proteomics	CLL_20	GLTP	CLL_20	0.290203	0	1	1	12	109850945	109880541	109865743	FALSE	FALSE	FALSE	FALSE	FALSE	FALSE	FALSE	FALSE	TRUE	FALSE	FALSE	FALSE	FALSE	TRUE	TRUE	FALSE
proteomics	CLL_20	GNPTAB	CLL_20	-0.114998	0	1	1	12	101745499	101830959	101788229	FALSE	FALSE	FALSE	FALSE	FALSE	FALSE	FALSE	FALSE	TRUE	FALSE	FALSE	FALSE	FALSE	TRUE	TRUE	FALSE
proteomics	CLL_20	GNS	CLL_20	0.209851	0	1	1	12	64713445	64759431	64736438	FALSE	FALSE	FALSE	FALSE	FALSE	FALSE	FALSE	FALSE	TRUE	FALSE	FALSE	FALSE	FALSE	TRUE	TRUE	FALSE
proteomics	CLL_20	GOLGA3	CLL_20	0.452265	0	1	1	12	132768914	132829078	132798996	FALSE	FALSE	FALSE	FALSE	FALSE	FALSE	FALSE	FALSE	TRUE	FALSE	FALSE	FALSE	FALSE	TRUE	TRUE	FALSE
proteomics	CLL_20	GPN3	CLL_20	0.0505291	0	1	1	12	110452486	110469268	110460877	FALSE	FALSE	FALSE	FALSE	FALSE	FALSE	FALSE	FALSE	TRUE	FALSE	FALSE	FALSE	FALSE	TRUE	TRUE	FALSE
proteomics	CLL_20	GTF2H3	CLL_20	0.01772	0	1	1	12	123633739	123662604	1.23648e+08	FALSE	FALSE	FALSE	FALSE	FALSE	FALSE	FALSE	FALSE	TRUE	FALSE	FALSE	FALSE	FALSE	TRUE	TRUE	FALSE
proteomics	CLL_20	GXYLT1	CLL_20	0.17441	0	1	1	12	42081845	42144874	4.21134e+07	FALSE	FALSE	FALSE	FALSE	FALSE	FALSE	FALSE	FALSE	TRUE	FALSE	FALSE	FALSE	FALSE	TRUE	TRUE	FALSE
proteomics	CLL_20	HCFC2	CLL_20	0.24581	0	1	1	12	104064531	104106524	1.04086e+08	FALSE	FALSE	FALSE	FALSE	FALSE	FALSE	FALSE	FALSE	TRUE	FALSE	FALSE	FALSE	FALSE	TRUE	TRUE	FALSE
proteomics	CLL_20	HDAC7	CLL_20	0.327808	0	1	1	12	47782722	47833132	47807927	FALSE	FALSE	FALSE	FALSE	FALSE	FALSE	FALSE	FALSE	TRUE	FALSE	FALSE	FALSE	FALSE	TRUE	TRUE	FALSE
proteomics	CLL_20	HEBP1	CLL_20	0.0561993	0	1	1	12	12974870	13000265	1.29876e+07	FALSE	FALSE	FALSE	FALSE	FALSE	FALSE	FALSE	FALSE	TRUE	FALSE	FALSE	FALSE	FALSE	TRUE	TRUE	FALSE
proteomics	CLL_20	HECTD4	CLL_20	0.0669977	0	1	1	12	112160188	112382439	1.12271e+08	FALSE	FALSE	FALSE	FALSE	FALSE	FALSE	FALSE	FALSE	TRUE	FALSE	FALSE	FALSE	FALSE	TRUE	TRUE	FALSE
proteomics	CLL_20	HELB	CLL_20	-0.164658	0	1	1	12	66302545	66347645	66325095	FALSE	FALSE	FALSE	FALSE	FALSE	FALSE	FALSE	FALSE	TRUE	FALSE	FALSE	FALSE	FALSE	TRUE	TRUE	FALSE
proteomics	CLL_20	HIP1R	CLL_20	0.232163	0	1	1	12	122834453	122862961	122848707	FALSE	FALSE	FALSE	FALSE	FALSE	FALSE	FALSE	FALSE	TRUE	FALSE	FALSE	FALSE	FALSE	TRUE	TRUE	FALSE
proteomics	CLL_20	HNRNPA1	CLL_20	-0.463439	0	1	1	12	54280193	54287088	5.42836e+07	FALSE	FALSE	FALSE	FALSE	FALSE	FALSE	FALSE	FALSE	TRUE	FALSE	FALSE	FALSE	FALSE	TRUE	TRUE	FALSE
proteomics	CLL_20	HSP90B1	CLL_20	-0.0171806	0	1	1	12	103930107	103953645	103941876	FALSE	FALSE	FALSE	FALSE	FALSE	FALSE	FALSE	FALSE	TRUE	FALSE	FALSE	FALSE	FALSE	TRUE	TRUE	FALSE
proteomics	CLL_20	HVCN1	CLL_20	0.395677	0	1	1	12	110627841	110704950	1.10666e+08	FALSE	FALSE	FALSE	FALSE	FALSE	FALSE	FALSE	FALSE	TRUE	FALSE	FALSE	FALSE	FALSE	TRUE	TRUE	FALSE
proteomics	CLL_20	IFT81	CLL_20	-0.0917306	0	1	1	12	110124335	110218793	110171564	FALSE	FALSE	FALSE	FALSE	FALSE	FALSE	FALSE	FALSE	TRUE	FALSE	FALSE	FALSE	FALSE	TRUE	TRUE	FALSE
proteomics	CLL_20	IKBIP	CLL_20	0.306804	0	1	1	12	98613405	98645113	98629259	FALSE	FALSE	FALSE	FALSE	FALSE	FALSE	FALSE	FALSE	TRUE	FALSE	FALSE	FALSE	FALSE	TRUE	TRUE	FALSE
proteomics	CLL_20	ING4	CLL_20	0.0263769	0	1	1	12	6650301	6663142	6.65672e+06	FALSE	FALSE	FALSE	FALSE	FALSE	FALSE	FALSE	FALSE	TRUE	FALSE	FALSE	FALSE	FALSE	TRUE	TRUE	FALSE
proteomics	CLL_20	INTS13	CLL_20	0.121862	0	1	1	12	26905181	26938326	2.69218e+07	FALSE	FALSE	FALSE	FALSE	FALSE	FALSE	FALSE	FALSE	TRUE	FALSE	FALSE	FALSE	FALSE	TRUE	TRUE	FALSE
proteomics	CLL_20	IPO8	CLL_20	0.132882	0	1	1	12	30628988	30695869	3.06624e+07	FALSE	FALSE	FALSE	FALSE	FALSE	FALSE	FALSE	FALSE	TRUE	FALSE	FALSE	FALSE	FALSE	TRUE	TRUE	FALSE
proteomics	CLL_20	IRAK4	CLL_20	0.09533	0	1	1	12	43758944	43789543	4.37742e+07	FALSE	FALSE	FALSE	FALSE	FALSE	FALSE	FALSE	FALSE	TRUE	FALSE	FALSE	FALSE	FALSE	TRUE	TRUE	FALSE
proteomics	CLL_20	ISCU	CLL_20	0.157169	0	1	1	12	108562582	108569384	108565983	FALSE	FALSE	FALSE	FALSE	FALSE	FALSE	FALSE	FALSE	TRUE	FALSE	FALSE	FALSE	FALSE	TRUE	TRUE	FALSE
proteomics	CLL_20	ITFG2	CLL_20	0.0225948	0	1	1	12	2812622	2859791	2.83621e+06	FALSE	FALSE	FALSE	FALSE	FALSE	FALSE	FALSE	FALSE	TRUE	FALSE	FALSE	FALSE	FALSE	TRUE	TRUE	FALSE
proteomics	CLL_20	ITGB7	CLL_20	0.172076	0	1	1	12	53191323	53207282	5.31993e+07	FALSE	FALSE	FALSE	FALSE	FALSE	FALSE	FALSE	FALSE	TRUE	FALSE	FALSE	FALSE	FALSE	TRUE	TRUE	FALSE
proteomics	CLL_20	ITPR2	CLL_20	0.26597	0	1	1	12	26335352	26833194	26584273	FALSE	FALSE	FALSE	FALSE	FALSE	FALSE	FALSE	FALSE	TRUE	FALSE	FALSE	FALSE	FALSE	TRUE	TRUE	FALSE
proteomics	CLL_20	KANSL2	CLL_20	-0.00695568	0	1	1	12	48653401	48682238	4.86678e+07	FALSE	FALSE	FALSE	FALSE	FALSE	FALSE	FALSE	FALSE	TRUE	FALSE	FALSE	FALSE	FALSE	TRUE	TRUE	FALSE
proteomics	CLL_20	KCTD10	CLL_20	0.200366	0	1	1	12	109448655	109477359	109463007	FALSE	FALSE	FALSE	FALSE	FALSE	FALSE	FALSE	FALSE	TRUE	FALSE	FALSE	FALSE	FALSE	TRUE	TRUE	FALSE
proteomics	CLL_20	KDM2B	CLL_20	0.306349	0	1	1	12	121429096	121581023	1.21505e+08	FALSE	FALSE	FALSE	FALSE	FALSE	FALSE	FALSE	FALSE	TRUE	FALSE	FALSE	FALSE	FALSE	TRUE	TRUE	FALSE
proteomics	CLL_20	KDM5A	CLL_20	0.166447	0	1	1	12	280129	389454	334792	FALSE	FALSE	FALSE	FALSE	FALSE	FALSE	FALSE	FALSE	TRUE	FALSE	FALSE	FALSE	FALSE	TRUE	TRUE	FALSE
proteomics	CLL_20	KIF21A	CLL_20	-0.989215	0	1	1	12	39293228	39443390	39368309	FALSE	FALSE	FALSE	FALSE	FALSE	FALSE	FALSE	FALSE	TRUE	FALSE	FALSE	FALSE	FALSE	TRUE	TRUE	FALSE
proteomics	CLL_20	KMT2D	CLL_20	0.154048	0	1	1	12	49018975	49059774	4.90394e+07	FALSE	FALSE	FALSE	FALSE	FALSE	FALSE	FALSE	FALSE	TRUE	FALSE	FALSE	FALSE	FALSE	TRUE	TRUE	FALSE
proteomics	CLL_20	KMT5A	CLL_20	0.271376	0	1	1	12	123383773	123409353	123396563	FALSE	FALSE	FALSE	FALSE	FALSE	FALSE	FALSE	FALSE	TRUE	FALSE	FALSE	FALSE	FALSE	TRUE	TRUE	FALSE
proteomics	CLL_20	KNTC1	CLL_20	-0.020211	0	1	1	12	122527246	122626396	122576821	FALSE	FALSE	FALSE	FALSE	FALSE	FALSE	FALSE	FALSE	TRUE	FALSE	FALSE	FALSE	FALSE	TRUE	TRUE	FALSE
proteomics	CLL_20	KRAS	CLL_20	-0.0284797	0	1	1	12	25204789	25250936	2.52279e+07	FALSE	FALSE	FALSE	FALSE	FALSE	FALSE	FALSE	FALSE	TRUE	FALSE	FALSE	FALSE	FALSE	TRUE	TRUE	FALSE
proteomics	CLL_20	KRR1	CLL_20	0.125524	0	1	1	12	75490863	75511636	7.55012e+07	FALSE	FALSE	FALSE	FALSE	FALSE	FALSE	FALSE	FALSE	TRUE	FALSE	FALSE	FALSE	FALSE	TRUE	TRUE	FALSE
proteomics	CLL_20	KRT1	CLL_20	0.343453	0	1	1	12	52674736	52680407	5.26776e+07	FALSE	FALSE	FALSE	FALSE	FALSE	FALSE	FALSE	FALSE	TRUE	FALSE	FALSE	FALSE	FALSE	TRUE	TRUE	FALSE
proteomics	CLL_20	KRT2	CLL_20	0.57882	0	1	1	12	52644558	52652211	5.26484e+07	FALSE	FALSE	FALSE	FALSE	FALSE	FALSE	FALSE	FALSE	TRUE	FALSE	FALSE	FALSE	FALSE	TRUE	TRUE	FALSE
proteomics	CLL_20	KRT5	CLL_20	0.4619	0	1	1	12	52514575	52520530	5.25176e+07	FALSE	FALSE	FALSE	FALSE	FALSE	FALSE	FALSE	FALSE	TRUE	FALSE	FALSE	FALSE	FALSE	TRUE	TRUE	FALSE
proteomics	CLL_20	KRT78	CLL_20	0.119918	0	1	1	12	52837804	52849092	52843448	FALSE	FALSE	FALSE	FALSE	FALSE	FALSE	FALSE	FALSE	TRUE	FALSE	FALSE	FALSE	FALSE	TRUE	TRUE	FALSE
proteomics	CLL_20	KSR2	CLL_20	0.069499	0	1	1	12	117453012	117968983	1.17711e+08	FALSE	FALSE	FALSE	FALSE	FALSE	FALSE	FALSE	FALSE	TRUE	FALSE	FALSE	FALSE	FALSE	TRUE	TRUE	FALSE
proteomics	CLL_20	LARP4	CLL_20	0.267965	0	1	1	12	50392383	50480004	5.04362e+07	FALSE	FALSE	FALSE	FALSE	FALSE	FALSE	FALSE	FALSE	TRUE	FALSE	FALSE	FALSE	FALSE	TRUE	TRUE	FALSE
proteomics	CLL_20	LDHB	CLL_20	0.0306609	0	1	1	12	21635342	21757857	2.16966e+07	FALSE	FALSE	FALSE	FALSE	FALSE	FALSE	FALSE	FALSE	TRUE	FALSE	FALSE	FALSE	FALSE	TRUE	TRUE	FALSE
proteomics	CLL_20	LEMD3	CLL_20	0.249738	0	1	1	12	65169583	65248355	65208969	FALSE	FALSE	FALSE	FALSE	FALSE	FALSE	FALSE	FALSE	TRUE	FALSE	FALSE	FALSE	FALSE	TRUE	TRUE	FALSE
proteomics	CLL_20	LETMD1	CLL_20	-0.101419	0	1	1	12	51047962	51060424	51054193	FALSE	FALSE	FALSE	FALSE	FALSE	FALSE	FALSE	FALSE	TRUE	FALSE	FALSE	FALSE	FALSE	TRUE	TRUE	FALSE
proteomics	CLL_20	LIMA1	CLL_20	2.14132	0	1	1	12	50175788	50283546	50229667	FALSE	FALSE	FALSE	FALSE	FALSE	FALSE	FALSE	FALSE	TRUE	FALSE	FALSE	FALSE	FALSE	TRUE	TRUE	FALSE
proteomics	CLL_20	LLPH	CLL_20	0.0480811	0	1	1	12	66116555	66130750	6.61237e+07	FALSE	FALSE	FALSE	FALSE	FALSE	FALSE	FALSE	FALSE	TRUE	FALSE	FALSE	FALSE	FALSE	TRUE	TRUE	FALSE
proteomics	CLL_20	LPAR5	CLL_20	1.31292	0	1	1	12	6618835	6635960	6.6274e+06	FALSE	FALSE	FALSE	FALSE	FALSE	FALSE	FALSE	FALSE	TRUE	FALSE	FALSE	FALSE	FALSE	TRUE	TRUE	FALSE
proteomics	CLL_20	LPCAT3	CLL_20	0.617245	0	1	1	12	6976185	7018477	6997331	FALSE	FALSE	FALSE	FALSE	FALSE	FALSE	FALSE	FALSE	TRUE	FALSE	FALSE	FALSE	FALSE	TRUE	TRUE	FALSE
proteomics	CLL_20	LRMP	CLL_20	0.279633	0	1	1	12	25004342	25108334	25056338	FALSE	FALSE	FALSE	FALSE	FALSE	FALSE	FALSE	FALSE	TRUE	FALSE	FALSE	FALSE	FALSE	TRUE	TRUE	FALSE
proteomics	CLL_20	LRRK2	CLL_20	-0.294312	0	1	1	12	40196744	40369285	4.0283e+07	FALSE	FALSE	FALSE	FALSE	FALSE	FALSE	FALSE	FALSE	TRUE	FALSE	FALSE	FALSE	FALSE	TRUE	TRUE	FALSE
proteomics	CLL_20	LTA4H	CLL_20	0.57613	0	1	1	12	96000753	96043520	9.60221e+07	FALSE	FALSE	FALSE	FALSE	FALSE	FALSE	FALSE	FALSE	TRUE	FALSE	FALSE	FALSE	FALSE	TRUE	TRUE	FALSE
proteomics	CLL_20	LUM	CLL_20	-0.313139	0	1	1	12	91102629	91111494	9.11071e+07	FALSE	FALSE	FALSE	FALSE	FALSE	FALSE	FALSE	FALSE	TRUE	FALSE	FALSE	FALSE	FALSE	TRUE	TRUE	FALSE
proteomics	CLL_20	M6PR	CLL_20	0.0740592	0	1	1	12	8940361	8949761	8945061	FALSE	FALSE	FALSE	FALSE	FALSE	FALSE	FALSE	FALSE	TRUE	FALSE	FALSE	FALSE	FALSE	TRUE	TRUE	FALSE
proteomics	CLL_20	MAPKAPK5	CLL_20	0.436953	0	1	1	12	111842228	111902222	111872225	FALSE	FALSE	FALSE	FALSE	FALSE	FALSE	FALSE	FALSE	TRUE	FALSE	FALSE	FALSE	FALSE	TRUE	TRUE	FALSE
proteomics	CLL_20	MARS	CLL_20	-0.0983843	0	1	1	12	57475445	57517569	57496507	FALSE	FALSE	FALSE	FALSE	FALSE	FALSE	FALSE	FALSE	TRUE	FALSE	FALSE	FALSE	FALSE	TRUE	TRUE	FALSE
proteomics	CLL_20	MCRS1	CLL_20	-0.00952942	0	1	1	12	49556544	49568145	4.95623e+07	FALSE	FALSE	FALSE	FALSE	FALSE	FALSE	FALSE	FALSE	TRUE	FALSE	FALSE	FALSE	FALSE	TRUE	TRUE	FALSE
proteomics	CLL_20	MDM1	CLL_20	0.0131921	0	1	1	12	68272443	68332381	68302412	FALSE	FALSE	FALSE	FALSE	FALSE	FALSE	FALSE	FALSE	TRUE	FALSE	FALSE	FALSE	FALSE	TRUE	TRUE	FALSE
proteomics	CLL_20	MED13L	CLL_20	-0.028539	0	1	1	12	115953872	116277719	1.16116e+08	FALSE	FALSE	FALSE	FALSE	FALSE	FALSE	FALSE	FALSE	TRUE	FALSE	FALSE	FALSE	FALSE	TRUE	TRUE	FALSE
proteomics	CLL_20	MED21	CLL_20	-0.0653159	0	1	1	12	27022546	27066343	2.70444e+07	FALSE	FALSE	FALSE	FALSE	FALSE	FALSE	FALSE	FALSE	TRUE	FALSE	FALSE	FALSE	FALSE	TRUE	TRUE	FALSE
proteomics	CLL_20	METAP2	CLL_20	0.338651	0	1	1	12	95473520	95515839	9.54947e+07	FALSE	FALSE	FALSE	FALSE	FALSE	FALSE	FALSE	FALSE	TRUE	FALSE	FALSE	FALSE	FALSE	TRUE	TRUE	FALSE
proteomics	CLL_20	METTL1	CLL_20	0.0379698	0	1	1	12	57768471	57772119	57770295	FALSE	FALSE	FALSE	FALSE	FALSE	FALSE	FALSE	FALSE	TRUE	FALSE	FALSE	FALSE	FALSE	TRUE	TRUE	FALSE
proteomics	CLL_20	METTL25	CLL_20	-0.0354445	0	1	1	12	82358528	82479239	8.24189e+07	FALSE	FALSE	FALSE	FALSE	FALSE	FALSE	FALSE	FALSE	TRUE	FALSE	FALSE	FALSE	FALSE	TRUE	TRUE	FALSE
proteomics	CLL_20	METTL7A	CLL_20	0.65366	0	1	1	12	50923472	50932510	50927991	FALSE	FALSE	FALSE	FALSE	FALSE	FALSE	FALSE	FALSE	TRUE	FALSE	FALSE	FALSE	FALSE	TRUE	TRUE	FALSE
proteomics	CLL_20	MFSD5	CLL_20	1.50574	0	1	1	12	53251251	53254405	53252828	FALSE	FALSE	FALSE	FALSE	FALSE	FALSE	FALSE	FALSE	TRUE	FALSE	FALSE	FALSE	FALSE	TRUE	TRUE	FALSE
proteomics	CLL_20	MLEC	CLL_20	0.227744	0	1	1	12	120687149	120701859	120694504	FALSE	FALSE	FALSE	FALSE	FALSE	FALSE	FALSE	FALSE	TRUE	FALSE	FALSE	FALSE	FALSE	TRUE	TRUE	FALSE
proteomics	CLL_20	MLF2	CLL_20	0.111204	0	1	1	12	6747996	6767475	6.75774e+06	FALSE	FALSE	FALSE	FALSE	FALSE	FALSE	FALSE	FALSE	TRUE	FALSE	FALSE	FALSE	FALSE	TRUE	TRUE	FALSE
proteomics	CLL_20	MLXIP	CLL_20	-0.254954	0	1	1	12	122078756	122147344	122113050	FALSE	FALSE	FALSE	FALSE	FALSE	FALSE	FALSE	FALSE	TRUE	FALSE	FALSE	FALSE	FALSE	TRUE	TRUE	FALSE
proteomics	CLL_20	MMAB	CLL_20	-0.260849	0	1	1	12	109553715	109573580	1.09564e+08	FALSE	FALSE	FALSE	FALSE	FALSE	FALSE	FALSE	FALSE	TRUE	FALSE	FALSE	FALSE	FALSE	TRUE	TRUE	FALSE
proteomics	CLL_20	MON2	CLL_20	0.0972939	0	1	1	12	62466817	62600476	6.25336e+07	FALSE	FALSE	FALSE	FALSE	FALSE	FALSE	FALSE	FALSE	TRUE	FALSE	FALSE	FALSE	FALSE	TRUE	TRUE	FALSE
proteomics	CLL_20	MPHOSPH9	CLL_20	-0.000766181	0	1	1	12	123152320	123244014	123198167	FALSE	FALSE	FALSE	FALSE	FALSE	FALSE	FALSE	FALSE	TRUE	FALSE	FALSE	FALSE	FALSE	TRUE	TRUE	FALSE
proteomics	CLL_20	MRPL42	CLL_20	-0.077192	0	1	1	12	93467488	93516214	93491851	FALSE	FALSE	FALSE	FALSE	FALSE	FALSE	FALSE	FALSE	TRUE	FALSE	FALSE	FALSE	FALSE	TRUE	TRUE	FALSE
proteomics	CLL_20	MRPL51	CLL_20	-0.0269758	0	1	1	12	6491886	6493841	6.49286e+06	FALSE	FALSE	FALSE	FALSE	FALSE	FALSE	FALSE	FALSE	TRUE	FALSE	FALSE	FALSE	FALSE	TRUE	TRUE	FALSE
proteomics	CLL_20	MRPS35	CLL_20	0.0351005	0	1	1	12	27710822	27756295	2.77336e+07	FALSE	FALSE	FALSE	FALSE	FALSE	FALSE	FALSE	FALSE	TRUE	FALSE	FALSE	FALSE	FALSE	TRUE	TRUE	FALSE
proteomics	CLL_20	MVK	CLL_20	0.322611	0	1	1	12	109573255	109598125	109585690	FALSE	FALSE	FALSE	FALSE	FALSE	FALSE	FALSE	FALSE	TRUE	FALSE	FALSE	FALSE	FALSE	TRUE	TRUE	FALSE
proteomics	CLL_20	MYL6	CLL_20	0.234811	0	1	1	12	56158161	56163496	5.61608e+07	FALSE	FALSE	FALSE	FALSE	FALSE	FALSE	FALSE	FALSE	TRUE	FALSE	FALSE	FALSE	FALSE	TRUE	TRUE	FALSE
proteomics	CLL_20	MYL6B	CLL_20	-0.292597	0	1	1	12	56152256	56159647	5.6156e+07	FALSE	FALSE	FALSE	FALSE	FALSE	FALSE	FALSE	FALSE	TRUE	FALSE	FALSE	FALSE	FALSE	TRUE	TRUE	FALSE
proteomics	CLL_20	NAA25	CLL_20	0.0579136	0	1	1	12	112026689	112108796	1.12068e+08	FALSE	FALSE	FALSE	FALSE	FALSE	FALSE	FALSE	FALSE	TRUE	FALSE	FALSE	FALSE	FALSE	TRUE	TRUE	FALSE
proteomics	CLL_20	NAB2	CLL_20	0.242406	0	1	1	12	57089043	57095476	5.70923e+07	FALSE	FALSE	FALSE	FALSE	FALSE	FALSE	FALSE	FALSE	TRUE	FALSE	FALSE	FALSE	FALSE	TRUE	TRUE	FALSE
proteomics	CLL_20	NABP2	CLL_20	-0.0542017	0	1	1	12	56222015	56229854	5.62259e+07	FALSE	FALSE	FALSE	FALSE	FALSE	FALSE	FALSE	FALSE	TRUE	FALSE	FALSE	FALSE	FALSE	TRUE	TRUE	FALSE
proteomics	CLL_20	NACA	CLL_20	-0.130922	0	1	1	12	56712428	56731628	56722028	FALSE	FALSE	FALSE	FALSE	FALSE	FALSE	FALSE	FALSE	TRUE	FALSE	FALSE	FALSE	FALSE	TRUE	TRUE	FALSE
proteomics	CLL_20	NAP1L1	CLL_20	0.0709032	0	1	1	12	76036585	76084958	7.60608e+07	FALSE	FALSE	FALSE	FALSE	FALSE	FALSE	FALSE	FALSE	TRUE	FALSE	FALSE	FALSE	FALSE	TRUE	TRUE	FALSE
proteomics	CLL_20	NCAPD2	CLL_20	-0.272686	0	1	1	12	6493356	6531955	6.51266e+06	FALSE	FALSE	FALSE	FALSE	FALSE	FALSE	FALSE	FALSE	TRUE	FALSE	FALSE	FALSE	FALSE	TRUE	TRUE	FALSE
proteomics	CLL_20	NCKAP1L	CLL_20	0.122383	0	1	1	12	54497752	54548243	5.4523e+07	FALSE	FALSE	FALSE	FALSE	FALSE	FALSE	FALSE	FALSE	TRUE	FALSE	FALSE	FALSE	FALSE	TRUE	TRUE	FALSE
proteomics	CLL_20	NCKAP5L	CLL_20	0.0357742	0	1	1	12	49791146	49828750	49809948	FALSE	FALSE	FALSE	FALSE	FALSE	FALSE	FALSE	FALSE	TRUE	FALSE	FALSE	FALSE	FALSE	TRUE	TRUE	FALSE
proteomics	CLL_20	NCOR2	CLL_20	0.104214	0	1	1	12	124324415	124567589	124446002	FALSE	FALSE	FALSE	FALSE	FALSE	FALSE	FALSE	FALSE	TRUE	FALSE	FALSE	FALSE	FALSE	TRUE	TRUE	FALSE
proteomics	CLL_20	NDUFA12	CLL_20	-0.0167414	0	1	1	12	94897055	95003748	9.49504e+07	FALSE	FALSE	FALSE	FALSE	FALSE	FALSE	FALSE	FALSE	TRUE	FALSE	FALSE	FALSE	FALSE	TRUE	TRUE	FALSE
proteomics	CLL_20	NDUFA9	CLL_20	-0.0428507	0	1	1	12	4649095	4694317	4671706	FALSE	FALSE	FALSE	FALSE	FALSE	FALSE	FALSE	FALSE	TRUE	FALSE	FALSE	FALSE	FALSE	TRUE	TRUE	FALSE
proteomics	CLL_20	NECAP1	CLL_20	0.187829	0	1	1	12	8076939	8097881	8087410	FALSE	FALSE	FALSE	FALSE	FALSE	FALSE	FALSE	FALSE	TRUE	FALSE	FALSE	FALSE	FALSE	TRUE	TRUE	FALSE
proteomics	CLL_20	NEDD1	CLL_20	0.00524053	0	1	1	12	96907223	96953777	96930500	FALSE	FALSE	FALSE	FALSE	FALSE	FALSE	FALSE	FALSE	TRUE	FALSE	FALSE	FALSE	FALSE	TRUE	TRUE	FALSE
proteomics	CLL_20	NEMP1	CLL_20	0.19855	0	1	1	12	57055643	57088063	57071853	FALSE	FALSE	FALSE	FALSE	FALSE	FALSE	FALSE	FALSE	TRUE	FALSE	FALSE	FALSE	FALSE	TRUE	TRUE	FALSE
proteomics	CLL_20	NFYB	CLL_20	0.130679	0	1	1	12	104117086	104138241	1.04128e+08	FALSE	FALSE	FALSE	FALSE	FALSE	FALSE	FALSE	FALSE	TRUE	FALSE	FALSE	FALSE	FALSE	TRUE	TRUE	FALSE
proteomics	CLL_20	NOC4L	CLL_20	0.0609924	0	1	1	12	132144457	132152473	132148465	FALSE	FALSE	FALSE	FALSE	FALSE	FALSE	FALSE	FALSE	TRUE	FALSE	FALSE	FALSE	FALSE	TRUE	TRUE	FALSE
proteomics	CLL_20	NOP2	CLL_20	-0.000980967	0	1	1	12	6556863	6568691	6562777	FALSE	FALSE	FALSE	FALSE	FALSE	FALSE	FALSE	FALSE	TRUE	FALSE	FALSE	FALSE	FALSE	TRUE	TRUE	FALSE
proteomics	CLL_20	NR2C1	CLL_20	0.12103	0	1	1	12	95020229	95073628	9.50469e+07	FALSE	FALSE	FALSE	FALSE	FALSE	FALSE	FALSE	FALSE	TRUE	FALSE	FALSE	FALSE	FALSE	TRUE	TRUE	FALSE
proteomics	CLL_20	NT5DC3	CLL_20	0.0469415	0	1	1	12	103770453	103841234	1.03806e+08	FALSE	FALSE	FALSE	FALSE	FALSE	FALSE	FALSE	FALSE	TRUE	FALSE	FALSE	FALSE	FALSE	TRUE	TRUE	FALSE
proteomics	CLL_20	NUDT4	CLL_20	0.527937	0	1	1	12	93377883	93408146	9.3393e+07	FALSE	FALSE	FALSE	FALSE	FALSE	FALSE	FALSE	FALSE	TRUE	FALSE	FALSE	FALSE	FALSE	TRUE	TRUE	FALSE
proteomics	CLL_20	NUP107	CLL_20	0.13004	0	1	1	12	68686951	68745809	68716380	FALSE	FALSE	FALSE	FALSE	FALSE	FALSE	FALSE	FALSE	TRUE	FALSE	FALSE	FALSE	FALSE	TRUE	TRUE	FALSE
proteomics	CLL_20	NUP37	CLL_20	0.201355	0	1	1	12	102073103	102120120	1.02097e+08	FALSE	FALSE	FALSE	FALSE	FALSE	FALSE	FALSE	FALSE	TRUE	FALSE	FALSE	FALSE	FALSE	TRUE	TRUE	FALSE
proteomics	CLL_20	OAS2	CLL_20	0.164566	0	1	1	12	112978395	113011723	112995059	FALSE	FALSE	FALSE	FALSE	FALSE	FALSE	FALSE	FALSE	TRUE	FALSE	FALSE	FALSE	FALSE	TRUE	TRUE	FALSE
proteomics	CLL_20	OAS3	CLL_20	0.00826944	0	1	1	12	112938444	112973251	1.12956e+08	FALSE	FALSE	FALSE	FALSE	FALSE	FALSE	FALSE	FALSE	TRUE	FALSE	FALSE	FALSE	FALSE	TRUE	TRUE	FALSE
proteomics	CLL_20	OGFOD2	CLL_20	0.154478	0	1	1	12	122974580	122980043	1.22977e+08	FALSE	FALSE	FALSE	FALSE	FALSE	FALSE	FALSE	FALSE	TRUE	FALSE	FALSE	FALSE	FALSE	TRUE	TRUE	FALSE
proteomics	CLL_20	OS9	CLL_20	-0.205637	0	1	1	12	57693955	57721557	57707756	FALSE	FALSE	FALSE	FALSE	FALSE	FALSE	FALSE	FALSE	TRUE	FALSE	FALSE	FALSE	FALSE	TRUE	TRUE	FALSE
proteomics	CLL_20	OSBPL8	CLL_20	0.169845	0	1	1	12	76351797	76559809	76455803	FALSE	FALSE	FALSE	FALSE	FALSE	FALSE	FALSE	FALSE	TRUE	FALSE	FALSE	FALSE	FALSE	TRUE	TRUE	FALSE
proteomics	CLL_20	P2RX4	CLL_20	-0.0745305	0	1	1	12	121209857	121234106	1.21222e+08	FALSE	FALSE	FALSE	FALSE	FALSE	FALSE	FALSE	FALSE	TRUE	FALSE	FALSE	FALSE	FALSE	TRUE	TRUE	FALSE
proteomics	CLL_20	P2RX7	CLL_20	-0.206296	0	1	1	12	121132819	121188032	1.2116e+08	FALSE	FALSE	FALSE	FALSE	FALSE	FALSE	FALSE	FALSE	TRUE	FALSE	FALSE	FALSE	FALSE	TRUE	TRUE	FALSE
proteomics	CLL_20	PA2G4	CLL_20	0.052136	0	1	1	12	56104537	56113910	5.61092e+07	FALSE	FALSE	FALSE	FALSE	FALSE	FALSE	FALSE	FALSE	TRUE	FALSE	FALSE	FALSE	FALSE	TRUE	TRUE	FALSE
proteomics	CLL_20	PAN2	CLL_20	0.0562626	0	1	1	12	56316223	56334053	56325138	FALSE	FALSE	FALSE	FALSE	FALSE	FALSE	FALSE	FALSE	TRUE	FALSE	FALSE	FALSE	FALSE	TRUE	TRUE	FALSE
proteomics	CLL_20	PAWR	CLL_20	0.298195	0	1	1	12	79574979	79690964	7.9633e+07	FALSE	FALSE	FALSE	FALSE	FALSE	FALSE	FALSE	FALSE	TRUE	FALSE	FALSE	FALSE	FALSE	TRUE	TRUE	FALSE
proteomics	CLL_20	PCBP2	CLL_20	0.145928	0	1	1	12	53452102	53481162	53466632	FALSE	FALSE	FALSE	FALSE	FALSE	FALSE	FALSE	FALSE	TRUE	FALSE	FALSE	FALSE	FALSE	TRUE	TRUE	FALSE
proteomics	CLL_20	PCED1B	CLL_20	0.13327	0	1	1	12	47079603	47236662	4.71581e+07	FALSE	FALSE	FALSE	FALSE	FALSE	FALSE	FALSE	FALSE	TRUE	FALSE	FALSE	FALSE	FALSE	TRUE	TRUE	FALSE
proteomics	CLL_20	PEBP1	CLL_20	0.0490344	0	1	1	12	118136124	118145584	118140854	FALSE	FALSE	FALSE	FALSE	FALSE	FALSE	FALSE	FALSE	TRUE	FALSE	FALSE	FALSE	FALSE	TRUE	TRUE	FALSE
proteomics	CLL_20	PEX5	CLL_20	-0.00848903	0	1	1	12	7188685	7218574	7.20363e+06	FALSE	FALSE	FALSE	FALSE	FALSE	FALSE	FALSE	FALSE	TRUE	FALSE	FALSE	FALSE	FALSE	TRUE	TRUE	FALSE
proteomics	CLL_20	PFDN5	CLL_20	-0.156483	0	1	1	12	53295291	53299450	5.32974e+07	FALSE	FALSE	FALSE	FALSE	FALSE	FALSE	FALSE	FALSE	TRUE	FALSE	FALSE	FALSE	FALSE	TRUE	TRUE	FALSE
proteomics	CLL_20	PFKM	CLL_20	0.287648	0	1	1	12	48105139	48146404	4.81258e+07	FALSE	FALSE	FALSE	FALSE	FALSE	FALSE	FALSE	FALSE	TRUE	FALSE	FALSE	FALSE	FALSE	TRUE	TRUE	FALSE
proteomics	CLL_20	PGAM5	CLL_20	0.0892412	0	1	1	12	132710819	132722734	1.32717e+08	FALSE	FALSE	FALSE	FALSE	FALSE	FALSE	FALSE	FALSE	TRUE	FALSE	FALSE	FALSE	FALSE	TRUE	TRUE	FALSE
proteomics	CLL_20	PHB2	CLL_20	-0.00304277	0	1	1	12	6965327	6970825	6968076	FALSE	FALSE	FALSE	FALSE	FALSE	FALSE	FALSE	FALSE	TRUE	FALSE	FALSE	FALSE	FALSE	TRUE	TRUE	FALSE
proteomics	CLL_20	PHC1	CLL_20	-0.00947615	0	1	1	12	8913896	8941467	8.92768e+06	FALSE	FALSE	FALSE	FALSE	FALSE	FALSE	FALSE	FALSE	TRUE	FALSE	FALSE	FALSE	FALSE	TRUE	TRUE	FALSE
proteomics	CLL_20	PIP4K2C	CLL_20	0.0636481	0	1	1	12	57591174	57603418	57597296	FALSE	FALSE	FALSE	FALSE	FALSE	FALSE	FALSE	FALSE	TRUE	FALSE	FALSE	FALSE	FALSE	TRUE	TRUE	FALSE
proteomics	CLL_20	PITPNM2	CLL_20	0.472935	0	1	1	12	122983480	123150015	1.23067e+08	FALSE	FALSE	FALSE	FALSE	FALSE	FALSE	FALSE	FALSE	TRUE	FALSE	FALSE	FALSE	FALSE	TRUE	TRUE	FALSE
proteomics	CLL_20	PLBD1	CLL_20	-0.494081	0	1	1	12	14503661	14567883	14535772	FALSE	FALSE	FALSE	FALSE	FALSE	FALSE	FALSE	FALSE	TRUE	FALSE	FALSE	FALSE	FALSE	TRUE	TRUE	FALSE
proteomics	CLL_20	PLBD2	CLL_20	0.0470463	0	1	1	12	113358566	113391629	1.13375e+08	FALSE	FALSE	FALSE	FALSE	FALSE	FALSE	FALSE	FALSE	TRUE	FALSE	FALSE	FALSE	FALSE	TRUE	TRUE	FALSE
proteomics	CLL_20	PLXNC1	CLL_20	0.00905438	0	1	1	12	94148577	94307675	94228126	FALSE	FALSE	FALSE	FALSE	FALSE	FALSE	FALSE	FALSE	TRUE	FALSE	FALSE	FALSE	FALSE	TRUE	TRUE	FALSE
proteomics	CLL_20	POC1B	CLL_20	0.20322	0	1	1	12	89419718	89526047	8.94729e+07	FALSE	FALSE	FALSE	FALSE	FALSE	FALSE	FALSE	FALSE	TRUE	FALSE	FALSE	FALSE	FALSE	TRUE	TRUE	FALSE
proteomics	CLL_20	POLE	CLL_20	-0.383991	0	1	1	12	132623753	132687365	132655559	FALSE	FALSE	FALSE	FALSE	FALSE	FALSE	FALSE	FALSE	TRUE	FALSE	FALSE	FALSE	FALSE	TRUE	TRUE	FALSE
proteomics	CLL_20	POLR3B	CLL_20	0.0299284	0	1	1	12	106357748	106510198	106433973	FALSE	FALSE	FALSE	FALSE	FALSE	FALSE	FALSE	FALSE	TRUE	FALSE	FALSE	FALSE	FALSE	TRUE	TRUE	FALSE
proteomics	CLL_20	PPHLN1	CLL_20	0.120802	0	1	1	12	42238447	42459715	42349081	FALSE	FALSE	FALSE	FALSE	FALSE	FALSE	FALSE	FALSE	TRUE	FALSE	FALSE	FALSE	FALSE	TRUE	TRUE	FALSE
proteomics	CLL_20	PPP1CC	CLL_20	0.0531843	0	1	1	12	110719680	110742939	1.10731e+08	FALSE	FALSE	FALSE	FALSE	FALSE	FALSE	FALSE	FALSE	TRUE	FALSE	FALSE	FALSE	FALSE	TRUE	TRUE	FALSE
proteomics	CLL_20	PPP1R12A	CLL_20	0.262036	0	1	1	12	79773563	79935460	7.98545e+07	FALSE	FALSE	FALSE	FALSE	FALSE	FALSE	FALSE	FALSE	TRUE	FALSE	FALSE	FALSE	FALSE	TRUE	TRUE	FALSE
proteomics	CLL_20	PPTC7	CLL_20	0.0544513	0	1	1	12	110533245	110583318	1.10558e+08	FALSE	FALSE	FALSE	FALSE	FALSE	FALSE	FALSE	FALSE	TRUE	FALSE	FALSE	FALSE	FALSE	TRUE	TRUE	FALSE
proteomics	CLL_20	PRICKLE1	CLL_20	1.02153	0	1	1	12	42456757	42590355	42523556	FALSE	FALSE	FALSE	FALSE	FALSE	FALSE	FALSE	FALSE	TRUE	FALSE	FALSE	FALSE	FALSE	TRUE	TRUE	FALSE
proteomics	CLL_20	PRIM1	CLL_20	-0.327425	0	1	1	12	56731580	56752373	5.6742e+07	FALSE	FALSE	FALSE	FALSE	FALSE	FALSE	FALSE	FALSE	TRUE	FALSE	FALSE	FALSE	FALSE	TRUE	TRUE	FALSE
proteomics	CLL_20	PRKAB1	CLL_20	0.141759	0	1	1	12	119667864	119681624	119674744	FALSE	FALSE	FALSE	FALSE	FALSE	FALSE	FALSE	FALSE	TRUE	FALSE	FALSE	FALSE	FALSE	TRUE	TRUE	FALSE
proteomics	CLL_20	PRKAG1	CLL_20	0.326388	0	1	1	12	49002274	49018825	4.90105e+07	FALSE	FALSE	FALSE	FALSE	FALSE	FALSE	FALSE	FALSE	TRUE	FALSE	FALSE	FALSE	FALSE	TRUE	TRUE	FALSE
proteomics	CLL_20	PRPF40B	CLL_20	0.412672	0	1	1	12	49568218	49644666	49606442	FALSE	FALSE	FALSE	FALSE	FALSE	FALSE	FALSE	FALSE	TRUE	FALSE	FALSE	FALSE	FALSE	TRUE	TRUE	FALSE
proteomics	CLL_20	PSMD9	CLL_20	0.104076	0	1	1	12	121888731	121918297	121903514	FALSE	FALSE	FALSE	FALSE	FALSE	FALSE	FALSE	FALSE	TRUE	FALSE	FALSE	FALSE	FALSE	TRUE	TRUE	FALSE
proteomics	CLL_20	PTGES3	CLL_20	0.322086	0	1	1	12	56663341	56688408	5.66759e+07	FALSE	FALSE	FALSE	FALSE	FALSE	FALSE	FALSE	FALSE	TRUE	FALSE	FALSE	FALSE	FALSE	TRUE	TRUE	FALSE
proteomics	CLL_20	PTMS	CLL_20	-0.111565	0	1	1	12	6765516	6770952	6768234	FALSE	FALSE	FALSE	FALSE	FALSE	FALSE	FALSE	FALSE	TRUE	FALSE	FALSE	FALSE	FALSE	TRUE	TRUE	FALSE
proteomics	CLL_20	PTPN11	CLL_20	0.364053	0	1	1	12	112418351	112509913	112464132	FALSE	FALSE	FALSE	FALSE	FALSE	FALSE	FALSE	FALSE	TRUE	FALSE	FALSE	FALSE	FALSE	TRUE	TRUE	FALSE
proteomics	CLL_20	PTPN6	CLL_20	0.579732	0	1	1	12	6946468	6961316	6953892	FALSE	FALSE	FALSE	FALSE	FALSE	FALSE	FALSE	FALSE	TRUE	FALSE	FALSE	FALSE	FALSE	TRUE	TRUE	FALSE
proteomics	CLL_20	PTPRO	CLL_20	0.609874	0	1	1	12	15322508	15598331	1.54604e+07	FALSE	FALSE	FALSE	FALSE	FALSE	FALSE	FALSE	FALSE	TRUE	FALSE	FALSE	FALSE	FALSE	TRUE	TRUE	FALSE
proteomics	CLL_20	PUS1	CLL_20	0.306181	0	1	1	12	131929200	131945896	131937548	FALSE	FALSE	FALSE	FALSE	FALSE	FALSE	FALSE	FALSE	TRUE	FALSE	FALSE	FALSE	FALSE	TRUE	TRUE	FALSE
proteomics	CLL_20	PUS7L	CLL_20	0.0813238	0	1	1	12	43718993	43758817	43738905	FALSE	FALSE	FALSE	FALSE	FALSE	FALSE	FALSE	FALSE	TRUE	FALSE	FALSE	FALSE	FALSE	TRUE	TRUE	FALSE
proteomics	CLL_20	PWP1	CLL_20	0.227527	0	1	1	12	107685799	107713162	1.07699e+08	FALSE	FALSE	FALSE	FALSE	FALSE	FALSE	FALSE	FALSE	TRUE	FALSE	FALSE	FALSE	FALSE	TRUE	TRUE	FALSE
proteomics	CLL_20	PXMP2	CLL_20	0.35631	0	1	1	12	132687587	132704985	132696286	FALSE	FALSE	FALSE	FALSE	FALSE	FALSE	FALSE	FALSE	TRUE	FALSE	FALSE	FALSE	FALSE	TRUE	TRUE	FALSE
proteomics	CLL_20	PXN	CLL_20	-0.0472268	0	1	1	12	120210439	120265771	120238105	FALSE	FALSE	FALSE	FALSE	FALSE	FALSE	FALSE	FALSE	TRUE	FALSE	FALSE	FALSE	FALSE	TRUE	TRUE	FALSE
proteomics	CLL_20	PYM1	CLL_20	0.140939	0	1	1	12	55901413	55932618	5.5917e+07	FALSE	FALSE	FALSE	FALSE	FALSE	FALSE	FALSE	FALSE	TRUE	FALSE	FALSE	FALSE	FALSE	TRUE	TRUE	FALSE
proteomics	CLL_20	PYROXD1	CLL_20	-0.0733817	0	1	1	12	21437615	21471250	2.14544e+07	FALSE	FALSE	FALSE	FALSE	FALSE	FALSE	FALSE	FALSE	TRUE	FALSE	FALSE	FALSE	FALSE	TRUE	TRUE	FALSE
proteomics	CLL_20	R3HDM2	CLL_20	-0.221126	0	1	1	12	57253762	57431005	5.73424e+07	FALSE	FALSE	FALSE	FALSE	FALSE	FALSE	FALSE	FALSE	TRUE	FALSE	FALSE	FALSE	FALSE	TRUE	TRUE	FALSE
proteomics	CLL_20	RAB21	CLL_20	0.341199	0	1	1	12	71754863	71800286	7.17776e+07	FALSE	FALSE	FALSE	FALSE	FALSE	FALSE	FALSE	FALSE	TRUE	FALSE	FALSE	FALSE	FALSE	TRUE	TRUE	FALSE
proteomics	CLL_20	RAB35	CLL_20	0.491388	0	1	1	12	120095099	120117502	1.20106e+08	FALSE	FALSE	FALSE	FALSE	FALSE	FALSE	FALSE	FALSE	TRUE	FALSE	FALSE	FALSE	FALSE	TRUE	TRUE	FALSE
proteomics	CLL_20	RAB3IP	CLL_20	0.39215	0	1	1	12	69738681	69823204	6.97809e+07	FALSE	FALSE	FALSE	FALSE	FALSE	FALSE	FALSE	FALSE	TRUE	FALSE	FALSE	FALSE	FALSE	TRUE	TRUE	FALSE
proteomics	CLL_20	RAN	CLL_20	0.0887349	0	1	1	12	130872037	130877678	1.30875e+08	FALSE	FALSE	FALSE	FALSE	FALSE	FALSE	FALSE	FALSE	TRUE	FALSE	FALSE	FALSE	FALSE	TRUE	TRUE	FALSE
proteomics	CLL_20	RAP1B	CLL_20	0.437571	0	1	1	12	68610855	68671901	68641378	FALSE	FALSE	FALSE	FALSE	FALSE	FALSE	FALSE	FALSE	TRUE	FALSE	FALSE	FALSE	FALSE	TRUE	TRUE	FALSE
proteomics	CLL_20	RAPGEF3	CLL_20	0.321327	0	1	1	12	47734363	47771040	4.77527e+07	FALSE	FALSE	FALSE	FALSE	FALSE	FALSE	FALSE	FALSE	TRUE	FALSE	FALSE	FALSE	FALSE	TRUE	TRUE	FALSE
proteomics	CLL_20	RASAL1	CLL_20	-0.56218	0	1	1	12	113098819	113136239	113117529	FALSE	FALSE	FALSE	FALSE	FALSE	FALSE	FALSE	FALSE	TRUE	FALSE	FALSE	FALSE	FALSE	TRUE	TRUE	FALSE
proteomics	CLL_20	RASSF3	CLL_20	0.0310728	0	1	1	12	64507001	64697564	6.46023e+07	FALSE	FALSE	FALSE	FALSE	FALSE	FALSE	FALSE	FALSE	TRUE	FALSE	FALSE	FALSE	FALSE	TRUE	TRUE	FALSE
proteomics	CLL_20	RBM19	CLL_20	0.0780725	0	1	1	12	113816738	113966325	1.13892e+08	FALSE	FALSE	FALSE	FALSE	FALSE	FALSE	FALSE	FALSE	TRUE	FALSE	FALSE	FALSE	FALSE	TRUE	TRUE	FALSE
proteomics	CLL_20	RECQL	CLL_20	0.195218	0	1	1	12	21468910	21501669	2.14853e+07	FALSE	FALSE	FALSE	FALSE	FALSE	FALSE	FALSE	FALSE	TRUE	FALSE	FALSE	FALSE	FALSE	TRUE	TRUE	FALSE
proteomics	CLL_20	RFC5	CLL_20	0.0278344	0	1	1	12	118013588	118033130	118023359	FALSE	FALSE	FALSE	FALSE	FALSE	FALSE	FALSE	FALSE	TRUE	FALSE	FALSE	FALSE	FALSE	TRUE	TRUE	FALSE
proteomics	CLL_20	RHOF	CLL_20	1.0391	0	1	1	12	121777754	121803403	1.21791e+08	FALSE	FALSE	FALSE	FALSE	FALSE	FALSE	FALSE	FALSE	TRUE	FALSE	FALSE	FALSE	FALSE	TRUE	TRUE	FALSE
proteomics	CLL_20	RILPL1	CLL_20	0.919525	0	1	1	12	123470054	123533719	1.23502e+08	FALSE	FALSE	FALSE	FALSE	FALSE	FALSE	FALSE	FALSE	TRUE	FALSE	FALSE	FALSE	FALSE	TRUE	TRUE	FALSE
proteomics	CLL_20	RILPL2	CLL_20	0.287377	0	1	1	12	123410683	123436717	123423700	FALSE	FALSE	FALSE	FALSE	FALSE	FALSE	FALSE	FALSE	TRUE	FALSE	FALSE	FALSE	FALSE	TRUE	TRUE	FALSE
proteomics	CLL_20	RNF34	CLL_20	-0.113803	0	1	1	12	121400041	121430623	121415332	FALSE	FALSE	FALSE	FALSE	FALSE	FALSE	FALSE	FALSE	TRUE	FALSE	FALSE	FALSE	FALSE	TRUE	TRUE	FALSE
proteomics	CLL_20	RNF41	CLL_20	-0.800432	0	1	1	12	56202175	56221933	56212054	FALSE	FALSE	FALSE	FALSE	FALSE	FALSE	FALSE	FALSE	TRUE	FALSE	FALSE	FALSE	FALSE	TRUE	TRUE	FALSE
proteomics	CLL_20	RNFT2	CLL_20	-0.448485	0	1	1	12	116738178	116853631	1.16796e+08	FALSE	FALSE	FALSE	FALSE	FALSE	FALSE	FALSE	FALSE	TRUE	FALSE	FALSE	FALSE	FALSE	TRUE	TRUE	FALSE
proteomics	CLL_20	RPAP3	CLL_20	0.255815	0	1	1	12	47661249	47706030	4.76836e+07	FALSE	FALSE	FALSE	FALSE	FALSE	FALSE	FALSE	FALSE	TRUE	FALSE	FALSE	FALSE	FALSE	TRUE	TRUE	FALSE
proteomics	CLL_20	RPLP0	CLL_20	0.0130529	0	1	1	12	120196699	120201235	120198967	FALSE	FALSE	FALSE	FALSE	FALSE	FALSE	FALSE	FALSE	TRUE	FALSE	FALSE	FALSE	FALSE	TRUE	TRUE	FALSE
proteomics	CLL_20	RPS26	CLL_20	0.0727068	0	1	1	12	56041351	56044697	56043024	FALSE	FALSE	FALSE	FALSE	FALSE	FALSE	FALSE	FALSE	TRUE	FALSE	FALSE	FALSE	FALSE	TRUE	TRUE	FALSE
proteomics	CLL_20	RSRC2	CLL_20	0.0566612	0	1	1	12	122503454	122527000	122515227	FALSE	FALSE	FALSE	FALSE	FALSE	FALSE	FALSE	FALSE	TRUE	FALSE	FALSE	FALSE	FALSE	TRUE	TRUE	FALSE
proteomics	CLL_20	SART3	CLL_20	0.174487	0	1	1	12	108522214	108561400	108541807	FALSE	FALSE	FALSE	FALSE	FALSE	FALSE	FALSE	FALSE	TRUE	FALSE	FALSE	FALSE	FALSE	TRUE	TRUE	FALSE
proteomics	CLL_20	SBNO1	CLL_20	0.0915033	0	1	1	12	123289109	123364847	123326978	FALSE	FALSE	FALSE	FALSE	FALSE	FALSE	FALSE	FALSE	TRUE	FALSE	FALSE	FALSE	FALSE	TRUE	TRUE	FALSE
proteomics	CLL_20	SCAF11	CLL_20	0.213098	0	1	1	12	45919131	45992120	4.59556e+07	FALSE	FALSE	FALSE	FALSE	FALSE	FALSE	FALSE	FALSE	TRUE	FALSE	FALSE	FALSE	FALSE	TRUE	TRUE	FALSE
proteomics	CLL_20	SCYL2	CLL_20	0.171145	0	1	1	12	100267140	100341724	100304432	FALSE	FALSE	FALSE	FALSE	FALSE	FALSE	FALSE	FALSE	TRUE	FALSE	FALSE	FALSE	FALSE	TRUE	TRUE	FALSE
proteomics	CLL_20	SELPLG	CLL_20	0.406654	0	1	1	12	108622277	108633959	108628118	FALSE	FALSE	FALSE	FALSE	FALSE	FALSE	FALSE	FALSE	TRUE	FALSE	FALSE	FALSE	FALSE	TRUE	TRUE	FALSE
proteomics	CLL_20	SENP1	CLL_20	0.211521	0	1	1	12	48042897	48106079	48074488	FALSE	FALSE	FALSE	FALSE	FALSE	FALSE	FALSE	FALSE	TRUE	FALSE	FALSE	FALSE	FALSE	TRUE	TRUE	FALSE
proteomics	CLL_20	SETD1B	CLL_20	0.136597	0	1	1	12	121804180	121832584	121818382	FALSE	FALSE	FALSE	FALSE	FALSE	FALSE	FALSE	FALSE	TRUE	FALSE	FALSE	FALSE	FALSE	TRUE	TRUE	FALSE
proteomics	CLL_20	SFSWAP	CLL_20	0.094652	0	1	1	12	131711081	131799737	131755409	FALSE	FALSE	FALSE	FALSE	FALSE	FALSE	FALSE	FALSE	TRUE	FALSE	FALSE	FALSE	FALSE	TRUE	TRUE	FALSE
proteomics	CLL_20	SHMT2	CLL_20	0.489575	0	1	1	12	57229573	57234935	57232254	FALSE	FALSE	FALSE	FALSE	FALSE	FALSE	FALSE	FALSE	TRUE	FALSE	FALSE	FALSE	FALSE	TRUE	TRUE	FALSE
proteomics	CLL_20	SINHCAF	CLL_20	-0.784536	0	1	1	12	31280584	31327058	31303821	FALSE	FALSE	FALSE	FALSE	FALSE	FALSE	FALSE	FALSE	TRUE	FALSE	FALSE	FALSE	FALSE	TRUE	TRUE	FALSE
proteomics	CLL_20	SLC15A4	CLL_20	0.739572	0	1	1	12	128793194	128823958	128808576	FALSE	FALSE	FALSE	FALSE	FALSE	FALSE	FALSE	FALSE	TRUE	FALSE	FALSE	FALSE	FALSE	TRUE	TRUE	FALSE
proteomics	CLL_20	SLC16A7	CLL_20	1.02398	0	1	1	12	59596029	59789855	59692942	FALSE	FALSE	FALSE	FALSE	FALSE	FALSE	FALSE	FALSE	TRUE	FALSE	FALSE	FALSE	FALSE	TRUE	TRUE	FALSE
proteomics	CLL_20	SLC25A3	CLL_20	0.145237	0	1	1	12	98593591	98606379	98599985	FALSE	FALSE	FALSE	FALSE	FALSE	FALSE	FALSE	FALSE	TRUE	FALSE	FALSE	FALSE	FALSE	TRUE	TRUE	FALSE
proteomics	CLL_20	SLC35E3	CLL_20	0.859079	0	1	1	12	68746176	68793964	68770070	FALSE	FALSE	FALSE	FALSE	FALSE	FALSE	FALSE	FALSE	TRUE	FALSE	FALSE	FALSE	FALSE	TRUE	TRUE	FALSE
proteomics	CLL_20	SLC38A1	CLL_20	0.274385	0	1	1	12	46183063	46270017	46226540	FALSE	FALSE	FALSE	FALSE	FALSE	FALSE	FALSE	FALSE	TRUE	FALSE	FALSE	FALSE	FALSE	TRUE	TRUE	FALSE
proteomics	CLL_20	SLC38A2	CLL_20	0.476963	0	1	1	12	46358188	46372773	4.63655e+07	FALSE	FALSE	FALSE	FALSE	FALSE	FALSE	FALSE	FALSE	TRUE	FALSE	FALSE	FALSE	FALSE	TRUE	TRUE	FALSE
proteomics	CLL_20	SLC8B1	CLL_20	0.142207	0	1	1	12	113298759	113359493	113329126	FALSE	FALSE	FALSE	FALSE	FALSE	FALSE	FALSE	FALSE	TRUE	FALSE	FALSE	FALSE	FALSE	TRUE	TRUE	FALSE
proteomics	CLL_20	SMARCC2	CLL_20	0.133834	0	1	1	12	56162359	56189567	56175963	FALSE	FALSE	FALSE	FALSE	FALSE	FALSE	FALSE	FALSE	TRUE	FALSE	FALSE	FALSE	FALSE	TRUE	TRUE	FALSE
proteomics	CLL_20	SMARCD1	CLL_20	0.0958237	0	1	1	12	50084972	50100712	50092842	FALSE	FALSE	FALSE	FALSE	FALSE	FALSE	FALSE	FALSE	TRUE	FALSE	FALSE	FALSE	FALSE	TRUE	TRUE	FALSE
proteomics	CLL_20	SMUG1	CLL_20	-0.477973	0	1	1	12	54121277	54189008	5.41551e+07	FALSE	FALSE	FALSE	FALSE	FALSE	FALSE	FALSE	FALSE	TRUE	FALSE	FALSE	FALSE	FALSE	TRUE	TRUE	FALSE
proteomics	CLL_20	SNRNP35	CLL_20	0.0545726	0	1	1	12	123457641	123473154	1.23465e+08	FALSE	FALSE	FALSE	FALSE	FALSE	FALSE	FALSE	FALSE	TRUE	FALSE	FALSE	FALSE	FALSE	TRUE	TRUE	FALSE
proteomics	CLL_20	SNRPF	CLL_20	-0.00645879	0	1	1	12	95858928	95903828	95881378	FALSE	FALSE	FALSE	FALSE	FALSE	FALSE	FALSE	FALSE	TRUE	FALSE	FALSE	FALSE	FALSE	TRUE	TRUE	FALSE
proteomics	CLL_20	SP1	CLL_20	0.642525	0	1	1	12	53380176	53416446	53398311	FALSE	FALSE	FALSE	FALSE	FALSE	FALSE	FALSE	FALSE	TRUE	FALSE	FALSE	FALSE	FALSE	TRUE	TRUE	FALSE
proteomics	CLL_20	SPATS2	CLL_20	-0.155869	0	1	1	12	49366584	49527424	49447004	FALSE	FALSE	FALSE	FALSE	FALSE	FALSE	FALSE	FALSE	TRUE	FALSE	FALSE	FALSE	FALSE	TRUE	TRUE	FALSE
proteomics	CLL_20	SPRYD3	CLL_20	0.151008	0	1	1	12	53064316	53079404	53071860	FALSE	FALSE	FALSE	FALSE	FALSE	FALSE	FALSE	FALSE	TRUE	FALSE	FALSE	FALSE	FALSE	TRUE	TRUE	FALSE
proteomics	CLL_20	SPRYD4	CLL_20	-0.064695	0	1	1	12	56468578	56479708	56474143	FALSE	FALSE	FALSE	FALSE	FALSE	FALSE	FALSE	FALSE	TRUE	FALSE	FALSE	FALSE	FALSE	TRUE	TRUE	FALSE
proteomics	CLL_20	SRSF9	CLL_20	0.307164	0	1	1	12	120461672	120469748	120465710	FALSE	FALSE	FALSE	FALSE	FALSE	FALSE	FALSE	FALSE	TRUE	FALSE	FALSE	FALSE	FALSE	TRUE	TRUE	FALSE
proteomics	CLL_20	SSH1	CLL_20	-0.101322	0	1	1	12	108778191	108857590	1.08818e+08	FALSE	FALSE	FALSE	FALSE	FALSE	FALSE	FALSE	FALSE	TRUE	FALSE	FALSE	FALSE	FALSE	TRUE	TRUE	FALSE
proteomics	CLL_20	STAT2	CLL_20	0.280351	0	1	1	12	56341597	56360167	56350882	FALSE	FALSE	FALSE	FALSE	FALSE	FALSE	FALSE	FALSE	TRUE	FALSE	FALSE	FALSE	FALSE	TRUE	TRUE	FALSE
proteomics	CLL_20	STAT6	CLL_20	0.227174	0	1	1	12	57095408	57132139	5.71138e+07	FALSE	FALSE	FALSE	FALSE	FALSE	FALSE	FALSE	FALSE	TRUE	FALSE	FALSE	FALSE	FALSE	TRUE	TRUE	FALSE
proteomics	CLL_20	STK38L	CLL_20	0.123236	0	1	1	12	27243968	27325959	2.7285e+07	FALSE	FALSE	FALSE	FALSE	FALSE	FALSE	FALSE	FALSE	TRUE	FALSE	FALSE	FALSE	FALSE	TRUE	TRUE	FALSE
proteomics	CLL_20	STRAP	CLL_20	0.221113	0	1	1	12	15882387	15903478	1.58929e+07	FALSE	FALSE	FALSE	FALSE	FALSE	FALSE	FALSE	FALSE	TRUE	FALSE	FALSE	FALSE	FALSE	TRUE	TRUE	FALSE
proteomics	CLL_20	SUDS3	CLL_20	0.0684505	0	1	1	12	118376555	118418033	118397294	FALSE	FALSE	FALSE	FALSE	FALSE	FALSE	FALSE	FALSE	TRUE	FALSE	FALSE	FALSE	FALSE	TRUE	TRUE	FALSE
proteomics	CLL_20	TAOK3	CLL_20	0.111462	0	1	1	12	118149801	118372907	118261354	FALSE	FALSE	FALSE	FALSE	FALSE	FALSE	FALSE	FALSE	TRUE	FALSE	FALSE	FALSE	FALSE	TRUE	TRUE	FALSE
proteomics	CLL_20	TAPBPL	CLL_20	-0.0144153	0	1	1	12	6451690	6466517	6.4591e+06	FALSE	FALSE	FALSE	FALSE	FALSE	FALSE	FALSE	FALSE	TRUE	FALSE	FALSE	FALSE	FALSE	TRUE	TRUE	FALSE
proteomics	CLL_20	TARBP2	CLL_20	0.0312754	0	1	1	12	53500921	53506431	53503676	FALSE	FALSE	FALSE	FALSE	FALSE	FALSE	FALSE	FALSE	TRUE	FALSE	FALSE	FALSE	FALSE	TRUE	TRUE	FALSE
proteomics	CLL_20	TBC1D15	CLL_20	0.143194	0	1	1	12	71839707	71927248	7.18835e+07	FALSE	FALSE	FALSE	FALSE	FALSE	FALSE	FALSE	FALSE	TRUE	FALSE	FALSE	FALSE	FALSE	TRUE	TRUE	FALSE
proteomics	CLL_20	TBK1	CLL_20	0.0971084	0	1	1	12	64452092	64502114	64477103	FALSE	FALSE	FALSE	FALSE	FALSE	FALSE	FALSE	FALSE	TRUE	FALSE	FALSE	FALSE	FALSE	TRUE	TRUE	FALSE
proteomics	CLL_20	TCHP	CLL_20	-0.146724	0	1	1	12	109900264	109983841	1.09942e+08	FALSE	FALSE	FALSE	FALSE	FALSE	FALSE	FALSE	FALSE	TRUE	FALSE	FALSE	FALSE	FALSE	TRUE	TRUE	FALSE
proteomics	CLL_20	TCP11L2	CLL_20	0.449726	0	1	1	12	106301929	106347003	106324466	FALSE	FALSE	FALSE	FALSE	FALSE	FALSE	FALSE	FALSE	TRUE	FALSE	FALSE	FALSE	FALSE	TRUE	TRUE	FALSE
proteomics	CLL_20	TESC	CLL_20	0.00123564	0	1	1	12	117038923	117099479	117069201	FALSE	FALSE	FALSE	FALSE	FALSE	FALSE	FALSE	FALSE	TRUE	FALSE	FALSE	FALSE	FALSE	TRUE	TRUE	FALSE
proteomics	CLL_20	TESPA1	CLL_20	0.136781	0	1	1	12	54948015	54984762	5.49664e+07	FALSE	FALSE	FALSE	FALSE	FALSE	FALSE	FALSE	FALSE	TRUE	FALSE	FALSE	FALSE	FALSE	TRUE	TRUE	FALSE
proteomics	CLL_20	TFCP2	CLL_20	0.132561	0	1	1	12	51093663	51173134	5.11334e+07	FALSE	FALSE	FALSE	FALSE	FALSE	FALSE	FALSE	FALSE	TRUE	FALSE	FALSE	FALSE	FALSE	TRUE	TRUE	FALSE
proteomics	CLL_20	THAP2	CLL_20	0.229325	0	1	1	12	71664301	71680644	7.16725e+07	FALSE	FALSE	FALSE	FALSE	FALSE	FALSE	FALSE	FALSE	TRUE	FALSE	FALSE	FALSE	FALSE	TRUE	TRUE	FALSE
proteomics	CLL_20	TIGAR	CLL_20	0.17669	0	1	1	12	4307763	4360028	4.3339e+06	FALSE	FALSE	FALSE	FALSE	FALSE	FALSE	FALSE	FALSE	TRUE	FALSE	FALSE	FALSE	FALSE	TRUE	TRUE	FALSE
proteomics	CLL_20	TIMELESS	CLL_20	0.389807	0	1	1	12	56416363	56449426	5.64329e+07	FALSE	FALSE	FALSE	FALSE	FALSE	FALSE	FALSE	FALSE	TRUE	FALSE	FALSE	FALSE	FALSE	TRUE	TRUE	FALSE
proteomics	CLL_20	TM7SF3	CLL_20	0.313528	0	1	1	12	26971579	27014434	2.6993e+07	FALSE	FALSE	FALSE	FALSE	FALSE	FALSE	FALSE	FALSE	TRUE	FALSE	FALSE	FALSE	FALSE	TRUE	TRUE	FALSE
proteomics	CLL_20	TMBIM6	CLL_20	0.236188	0	1	1	12	49707725	49764934	4.97363e+07	FALSE	FALSE	FALSE	FALSE	FALSE	FALSE	FALSE	FALSE	TRUE	FALSE	FALSE	FALSE	FALSE	TRUE	TRUE	FALSE
proteomics	CLL_20	TMCC3	CLL_20	-0.430896	0	1	1	12	94567122	94650557	9.46088e+07	FALSE	FALSE	FALSE	FALSE	FALSE	FALSE	FALSE	FALSE	TRUE	FALSE	FALSE	FALSE	FALSE	TRUE	TRUE	FALSE
proteomics	CLL_20	TMED2	CLL_20	-0.036707	0	1	1	12	123584533	123598582	1.23592e+08	FALSE	FALSE	FALSE	FALSE	FALSE	FALSE	FALSE	FALSE	TRUE	FALSE	FALSE	FALSE	FALSE	TRUE	TRUE	FALSE
proteomics	CLL_20	TMEM19	CLL_20	0.192891	0	1	1	12	71686087	71705046	7.16956e+07	FALSE	FALSE	FALSE	FALSE	FALSE	FALSE	FALSE	FALSE	TRUE	FALSE	FALSE	FALSE	FALSE	TRUE	TRUE	FALSE
proteomics	CLL_20	TMEM263	CLL_20	0.0693472	0	1	1	12	106955719	106978778	1.06967e+08	FALSE	FALSE	FALSE	FALSE	FALSE	FALSE	FALSE	FALSE	TRUE	FALSE	FALSE	FALSE	FALSE	TRUE	TRUE	FALSE
proteomics	CLL_20	TMPO	CLL_20	0.0909724	0	1	1	12	98515512	98550379	9.85329e+07	FALSE	FALSE	FALSE	FALSE	FALSE	FALSE	FALSE	FALSE	TRUE	FALSE	FALSE	FALSE	FALSE	TRUE	TRUE	FALSE
proteomics	CLL_20	TMTC3	CLL_20	-0.733711	0	1	1	12	88142296	88199887	8.81711e+07	FALSE	FALSE	FALSE	FALSE	FALSE	FALSE	FALSE	FALSE	TRUE	FALSE	FALSE	FALSE	FALSE	TRUE	TRUE	FALSE
proteomics	CLL_20	TPCN1	CLL_20	-0.143089	0	1	1	12	113221050	113298585	1.1326e+08	FALSE	FALSE	FALSE	FALSE	FALSE	FALSE	FALSE	FALSE	TRUE	FALSE	FALSE	FALSE	FALSE	TRUE	TRUE	FALSE
proteomics	CLL_20	TPI1	CLL_20	0.221818	0	1	1	12	6867119	6870948	6.86903e+06	FALSE	FALSE	FALSE	FALSE	FALSE	FALSE	FALSE	FALSE	TRUE	FALSE	FALSE	FALSE	FALSE	TRUE	TRUE	FALSE
proteomics	CLL_20	TRAFD1	CLL_20	-0.126217	0	1	1	12	112125538	112153604	112139571	FALSE	FALSE	FALSE	FALSE	FALSE	FALSE	FALSE	FALSE	TRUE	FALSE	FALSE	FALSE	FALSE	TRUE	TRUE	FALSE
proteomics	CLL_20	TRIAP1	CLL_20	0.110923	0	1	1	12	120443964	120446384	120445174	FALSE	FALSE	FALSE	FALSE	FALSE	FALSE	FALSE	FALSE	TRUE	FALSE	FALSE	FALSE	FALSE	TRUE	TRUE	FALSE
proteomics	CLL_20	TSFM	CLL_20	0.041913	0	1	1	12	57782761	57808071	57795416	FALSE	FALSE	FALSE	FALSE	FALSE	FALSE	FALSE	FALSE	TRUE	FALSE	FALSE	FALSE	FALSE	TRUE	TRUE	FALSE
proteomics	CLL_20	TUBA1C	CLL_20	-0.662028	0	1	1	12	49188736	49274603	4.92317e+07	FALSE	FALSE	FALSE	FALSE	FALSE	FALSE	FALSE	FALSE	TRUE	FALSE	FALSE	FALSE	FALSE	TRUE	TRUE	FALSE
proteomics	CLL_20	TWF1	CLL_20	0.562896	0	1	1	12	43793723	43806375	43800049	FALSE	FALSE	FALSE	FALSE	FALSE	FALSE	FALSE	FALSE	TRUE	FALSE	FALSE	FALSE	FALSE	TRUE	TRUE	FALSE
proteomics	CLL_20	TXNRD1	CLL_20	0.104271	0	1	1	12	104215779	104350307	104283043	FALSE	FALSE	FALSE	FALSE	FALSE	FALSE	FALSE	FALSE	TRUE	FALSE	FALSE	FALSE	FALSE	TRUE	TRUE	FALSE
proteomics	CLL_20	UBE2N	CLL_20	0.206289	0	1	1	12	93405673	93441947	93423810	FALSE	FALSE	FALSE	FALSE	FALSE	FALSE	FALSE	FALSE	TRUE	FALSE	FALSE	FALSE	FALSE	TRUE	TRUE	FALSE
proteomics	CLL_20	UBE3B	CLL_20	0.214851	0	1	1	12	109477402	109536705	1.09507e+08	FALSE	FALSE	FALSE	FALSE	FALSE	FALSE	FALSE	FALSE	TRUE	FALSE	FALSE	FALSE	FALSE	TRUE	TRUE	FALSE
proteomics	CLL_20	UHRF1BP1L	CLL_20	0.172985	0	1	1	12	100028455	100142874	1.00086e+08	FALSE	FALSE	FALSE	FALSE	FALSE	FALSE	FALSE	FALSE	TRUE	FALSE	FALSE	FALSE	FALSE	TRUE	TRUE	FALSE
proteomics	CLL_20	ULK1	CLL_20	0.12883	0	1	1	12	131894622	131923150	131908886	FALSE	FALSE	FALSE	FALSE	FALSE	FALSE	FALSE	FALSE	TRUE	FALSE	FALSE	FALSE	FALSE	TRUE	TRUE	FALSE
proteomics	CLL_20	UNC119B	CLL_20	0.110445	0	1	1	12	120710458	120723640	120717049	FALSE	FALSE	FALSE	FALSE	FALSE	FALSE	FALSE	FALSE	TRUE	FALSE	FALSE	FALSE	FALSE	TRUE	TRUE	FALSE
proteomics	CLL_20	UNG	CLL_20	0.211047	0	1	1	12	109097574	109110992	109104283	FALSE	FALSE	FALSE	FALSE	FALSE	FALSE	FALSE	FALSE	TRUE	FALSE	FALSE	FALSE	FALSE	TRUE	TRUE	FALSE
proteomics	CLL_20	USP15	CLL_20	0.0887723	0	1	1	12	62260338	62417431	6.23389e+07	FALSE	FALSE	FALSE	FALSE	FALSE	FALSE	FALSE	FALSE	TRUE	FALSE	FALSE	FALSE	FALSE	TRUE	TRUE	FALSE
proteomics	CLL_20	USP5	CLL_20	0.188688	0	1	1	12	6852128	6866632	6859380	FALSE	FALSE	FALSE	FALSE	FALSE	FALSE	FALSE	FALSE	TRUE	FALSE	FALSE	FALSE	FALSE	TRUE	TRUE	FALSE
proteomics	CLL_20	UTP20	CLL_20	0.0255433	0	1	1	12	101280105	101386618	1.01333e+08	FALSE	FALSE	FALSE	FALSE	FALSE	FALSE	FALSE	FALSE	TRUE	FALSE	FALSE	FALSE	FALSE	TRUE	TRUE	FALSE
proteomics	CLL_20	VEZT	CLL_20	0.00771682	0	1	1	12	95217746	95302799	9.52603e+07	FALSE	FALSE	FALSE	FALSE	FALSE	FALSE	FALSE	FALSE	TRUE	FALSE	FALSE	FALSE	FALSE	TRUE	TRUE	FALSE
proteomics	CLL_20	VPS29	CLL_20	0.0246455	0	1	1	12	110491097	110502117	110496607	FALSE	FALSE	FALSE	FALSE	FALSE	FALSE	FALSE	FALSE	TRUE	FALSE	FALSE	FALSE	FALSE	TRUE	TRUE	FALSE
proteomics	CLL_20	VPS33A	CLL_20	0.471322	0	1	1	12	122229564	122266521	1.22248e+08	FALSE	FALSE	FALSE	FALSE	FALSE	FALSE	FALSE	FALSE	TRUE	FALSE	FALSE	FALSE	FALSE	TRUE	TRUE	FALSE
proteomics	CLL_20	VPS37B	CLL_20	-1.1124	0	1	1	12	122865330	122896127	1.22881e+08	FALSE	FALSE	FALSE	FALSE	FALSE	FALSE	FALSE	FALSE	TRUE	FALSE	FALSE	FALSE	FALSE	TRUE	TRUE	FALSE
proteomics	CLL_20	WASHC3	CLL_20	0.210607	0	1	1	12	102012927	102062149	102037538	FALSE	FALSE	FALSE	FALSE	FALSE	FALSE	FALSE	FALSE	TRUE	FALSE	FALSE	FALSE	FALSE	TRUE	TRUE	FALSE
proteomics	CLL_20	WASHC4	CLL_20	0.156166	0	1	1	12	105107324	105169134	105138229	FALSE	FALSE	FALSE	FALSE	FALSE	FALSE	FALSE	FALSE	TRUE	FALSE	FALSE	FALSE	FALSE	TRUE	TRUE	FALSE
proteomics	CLL_20	WBP11	CLL_20	0.0322947	0	1	1	12	14784582	14803486	14794034	FALSE	FALSE	FALSE	FALSE	FALSE	FALSE	FALSE	FALSE	TRUE	FALSE	FALSE	FALSE	FALSE	TRUE	TRUE	FALSE
proteomics	CLL_20	WNK1	CLL_20	0.119123	0	1	1	12	752579	911452	832016	FALSE	FALSE	FALSE	FALSE	FALSE	FALSE	FALSE	FALSE	TRUE	FALSE	FALSE	FALSE	FALSE	TRUE	TRUE	FALSE
proteomics	CLL_20	XPOT	CLL_20	-0.202362	0	1	1	12	64404392	64451125	6.44278e+07	FALSE	FALSE	FALSE	FALSE	FALSE	FALSE	FALSE	FALSE	TRUE	FALSE	FALSE	FALSE	FALSE	TRUE	TRUE	FALSE
proteomics	CLL_20	YAF2	CLL_20	-0.0564736	0	1	1	12	42157104	42238349	4.21977e+07	FALSE	FALSE	FALSE	FALSE	FALSE	FALSE	FALSE	FALSE	TRUE	FALSE	FALSE	FALSE	FALSE	TRUE	TRUE	FALSE
proteomics	CLL_20	YARS2	CLL_20	0.188117	0	1	1	12	32727490	32755902	32741696	FALSE	FALSE	FALSE	FALSE	FALSE	FALSE	FALSE	FALSE	TRUE	FALSE	FALSE	FALSE	FALSE	TRUE	TRUE	FALSE
proteomics	CLL_20	YBX3	CLL_20	-0.0864661	0	1	1	12	10699089	10723323	10711206	FALSE	FALSE	FALSE	FALSE	FALSE	FALSE	FALSE	FALSE	TRUE	FALSE	FALSE	FALSE	FALSE	TRUE	TRUE	FALSE
proteomics	CLL_20	YEATS4	CLL_20	0.152253	0	1	1	12	69359710	69390870	69375290	FALSE	FALSE	FALSE	FALSE	FALSE	FALSE	FALSE	FALSE	TRUE	FALSE	FALSE	FALSE	FALSE	TRUE	TRUE	FALSE
proteomics	CLL_20	ZC3H10	CLL_20	-0.120904	0	1	1	12	56118260	56127514	56122887	FALSE	FALSE	FALSE	FALSE	FALSE	FALSE	FALSE	FALSE	TRUE	FALSE	FALSE	FALSE	FALSE	TRUE	TRUE	FALSE
proteomics	CLL_20	ZCCHC8	CLL_20	0.162648	0	1	1	12	122471600	122501073	1.22486e+08	FALSE	FALSE	FALSE	FALSE	FALSE	FALSE	FALSE	FALSE	TRUE	FALSE	FALSE	FALSE	FALSE	TRUE	TRUE	FALSE
proteomics	CLL_20	ZCRB1	CLL_20	0.307417	0	1	1	12	42312086	42326118	42319102	FALSE	FALSE	FALSE	FALSE	FALSE	FALSE	FALSE	FALSE	TRUE	FALSE	FALSE	FALSE	FALSE	TRUE	TRUE	FALSE
proteomics	CLL_20	ZDHHC17	CLL_20	0.0348938	0	1	1	12	76763588	76853696	76808642	FALSE	FALSE	FALSE	FALSE	FALSE	FALSE	FALSE	FALSE	TRUE	FALSE	FALSE	FALSE	FALSE	TRUE	TRUE	FALSE
proteomics	CLL_20	ZFC3H1	CLL_20	0.0567272	0	1	1	12	71609472	71667725	7.16386e+07	FALSE	FALSE	FALSE	FALSE	FALSE	FALSE	FALSE	FALSE	TRUE	FALSE	FALSE	FALSE	FALSE	TRUE	TRUE	FALSE
proteomics	CLL_20	ZNF384	CLL_20	0.236745	0	1	1	12	6666477	6689572	6.67802e+06	FALSE	FALSE	FALSE	FALSE	FALSE	FALSE	FALSE	FALSE	TRUE	FALSE	FALSE	FALSE	FALSE	TRUE	TRUE	FALSE
proteomics	CLL_20	ZNF664	CLL_20	0.0118534	0	1	1	12	123971845	124015439	123993642	FALSE	FALSE	FALSE	FALSE	FALSE	FALSE	FALSE	FALSE	TRUE	FALSE	FALSE	FALSE	FALSE	TRUE	TRUE	FALSE
proteomics	CLL_20	ZNF740	CLL_20	0.21408	0	1	1	12	53180704	53195142	53187923	FALSE	FALSE	FALSE	FALSE	FALSE	FALSE	FALSE	FALSE	TRUE	FALSE	FALSE	FALSE	FALSE	TRUE	TRUE	FALSE
proteomics	CLL_26	A2M	CLL_26	0.203908	0	1	1	12	9067664	9116229	9.09195e+06	FALSE	TRUE	FALSE	FALSE	FALSE	FALSE	FALSE	FALSE	FALSE	TRUE	FALSE	FALSE	FALSE	TRUE	FALSE	FALSE
proteomics	CLL_26	AAAS	CLL_26	0.0836257	0	1	1	12	53307457	53324864	5.33162e+07	FALSE	TRUE	FALSE	FALSE	FALSE	FALSE	FALSE	FALSE	FALSE	TRUE	FALSE	FALSE	FALSE	TRUE	FALSE	FALSE
proteomics	CLL_26	AACS	CLL_26	0.00605681	0	1	1	12	125065434	125143333	1.25104e+08	FALSE	TRUE	FALSE	FALSE	FALSE	FALSE	FALSE	FALSE	FALSE	TRUE	FALSE	FALSE	FALSE	TRUE	FALSE	FALSE
proteomics	CLL_26	ABCD2	CLL_26	-0.136663	0	1	1	12	39550033	39619803	39584918	FALSE	TRUE	FALSE	FALSE	FALSE	FALSE	FALSE	FALSE	FALSE	TRUE	FALSE	FALSE	FALSE	TRUE	FALSE	FALSE
proteomics	CLL_26	ACAD10	CLL_26	-0.0913077	0	1	1	12	111686056	111757107	1.11722e+08	FALSE	TRUE	FALSE	FALSE	FALSE	FALSE	FALSE	FALSE	FALSE	TRUE	FALSE	FALSE	FALSE	TRUE	FALSE	FALSE
proteomics	CLL_26	ACADS	CLL_26	0.526148	0	1	1	12	120725774	120740008	120732891	FALSE	TRUE	FALSE	FALSE	FALSE	FALSE	FALSE	FALSE	FALSE	TRUE	FALSE	FALSE	FALSE	TRUE	FALSE	FALSE
proteomics	CLL_26	ACTR6	CLL_26	0.0327018	0	1	1	12	100199122	100241865	1.0022e+08	FALSE	TRUE	FALSE	FALSE	FALSE	FALSE	FALSE	FALSE	FALSE	TRUE	FALSE	FALSE	FALSE	TRUE	FALSE	FALSE
proteomics	CLL_26	AGAP2	CLL_26	-0.432306	0	1	1	12	57723761	57742157	57732959	FALSE	TRUE	FALSE	FALSE	FALSE	FALSE	FALSE	FALSE	FALSE	TRUE	FALSE	FALSE	FALSE	TRUE	FALSE	FALSE
proteomics	CLL_26	ALDH2	CLL_26	-0.434707	0	1	1	12	111766887	111817532	1.11792e+08	FALSE	TRUE	FALSE	FALSE	FALSE	FALSE	FALSE	FALSE	FALSE	TRUE	FALSE	FALSE	FALSE	TRUE	FALSE	FALSE
proteomics	CLL_26	ALKBH2	CLL_26	-0.197873	0	1	1	12	109088188	109093631	1.09091e+08	FALSE	TRUE	FALSE	FALSE	FALSE	FALSE	FALSE	FALSE	FALSE	TRUE	FALSE	FALSE	FALSE	TRUE	FALSE	FALSE
proteomics	CLL_26	AMDHD1	CLL_26	-0.0993374	0	1	1	12	95943331	95968720	9.5956e+07	FALSE	TRUE	FALSE	FALSE	FALSE	FALSE	FALSE	FALSE	FALSE	TRUE	FALSE	FALSE	FALSE	TRUE	FALSE	FALSE
proteomics	CLL_26	ANAPC5	CLL_26	-0.0649705	0	1	1	12	121308245	121399896	1.21354e+08	FALSE	TRUE	FALSE	FALSE	FALSE	FALSE	FALSE	FALSE	FALSE	TRUE	FALSE	FALSE	FALSE	TRUE	FALSE	FALSE
proteomics	CLL_26	ANAPC7	CLL_26	0.138198	0	1	1	12	110372900	110403730	110388315	FALSE	TRUE	FALSE	FALSE	FALSE	FALSE	FALSE	FALSE	FALSE	TRUE	FALSE	FALSE	FALSE	TRUE	FALSE	FALSE
proteomics	CLL_26	ANKLE2	CLL_26	0.123988	0	1	1	12	132725503	132761832	1.32744e+08	FALSE	TRUE	FALSE	FALSE	FALSE	FALSE	FALSE	FALSE	FALSE	TRUE	FALSE	FALSE	FALSE	TRUE	FALSE	FALSE
proteomics	CLL_26	ANKRD13A	CLL_26	-0.0142681	0	1	1	12	109999186	110039763	1.10019e+08	FALSE	TRUE	FALSE	FALSE	FALSE	FALSE	FALSE	FALSE	FALSE	TRUE	FALSE	FALSE	FALSE	TRUE	FALSE	FALSE
proteomics	CLL_26	ANKRD52	CLL_26	0.0340949	0	1	1	12	56237807	56258384	5.62481e+07	FALSE	TRUE	FALSE	FALSE	FALSE	FALSE	FALSE	FALSE	FALSE	TRUE	FALSE	FALSE	FALSE	TRUE	FALSE	FALSE
proteomics	CLL_26	ANO6	CLL_26	-0.0591817	0	1	1	12	45215987	45440404	4.53282e+07	FALSE	TRUE	FALSE	FALSE	FALSE	FALSE	FALSE	FALSE	FALSE	TRUE	FALSE	FALSE	FALSE	TRUE	FALSE	FALSE
proteomics	CLL_26	APAF1	CLL_26	-0.327615	0	1	1	12	98645141	98735433	98690287	FALSE	TRUE	FALSE	FALSE	FALSE	FALSE	FALSE	FALSE	FALSE	TRUE	FALSE	FALSE	FALSE	TRUE	FALSE	FALSE
proteomics	CLL_26	APPL2	CLL_26	-0.19526	0	1	1	12	105173297	105236203	105204750	FALSE	TRUE	FALSE	FALSE	FALSE	FALSE	FALSE	FALSE	FALSE	TRUE	FALSE	FALSE	FALSE	TRUE	FALSE	FALSE
proteomics	CLL_26	ARHGAP9	CLL_26	-0.150488	0	1	1	12	57472264	57488814	57480539	FALSE	TRUE	FALSE	FALSE	FALSE	FALSE	FALSE	FALSE	FALSE	TRUE	FALSE	FALSE	FALSE	TRUE	FALSE	FALSE
proteomics	CLL_26	ARHGDIB	CLL_26	-0.0755564	0	1	1	12	14942031	14961728	1.49519e+07	FALSE	TRUE	FALSE	FALSE	FALSE	FALSE	FALSE	FALSE	FALSE	TRUE	FALSE	FALSE	FALSE	TRUE	FALSE	FALSE
proteomics	CLL_26	ARID2	CLL_26	-0.152996	0	1	1	12	45729706	45908040	45818873	FALSE	TRUE	FALSE	FALSE	FALSE	FALSE	FALSE	FALSE	FALSE	TRUE	FALSE	FALSE	FALSE	TRUE	FALSE	FALSE
proteomics	CLL_26	ARL1	CLL_26	0.0109301	0	1	1	12	101393116	101407772	101400444	FALSE	TRUE	FALSE	FALSE	FALSE	FALSE	FALSE	FALSE	FALSE	TRUE	FALSE	FALSE	FALSE	TRUE	FALSE	FALSE
proteomics	CLL_26	ARL6IP4	CLL_26	0.015817	0	1	1	12	122980060	122982913	1.22981e+08	FALSE	TRUE	FALSE	FALSE	FALSE	FALSE	FALSE	FALSE	FALSE	TRUE	FALSE	FALSE	FALSE	TRUE	FALSE	FALSE
proteomics	CLL_26	ARPC3	CLL_26	-0.0665997	0	1	1	12	110434823	110450422	1.10443e+08	FALSE	TRUE	FALSE	FALSE	FALSE	FALSE	FALSE	FALSE	FALSE	TRUE	FALSE	FALSE	FALSE	TRUE	FALSE	FALSE
proteomics	CLL_26	ATF1	CLL_26	0.100834	0	1	1	12	50763710	50821162	50792436	FALSE	TRUE	FALSE	FALSE	FALSE	FALSE	FALSE	FALSE	FALSE	TRUE	FALSE	FALSE	FALSE	TRUE	FALSE	FALSE
proteomics	CLL_26	ATF7	CLL_26	0.151381	0	1	1	12	53507856	53626410	53567133	FALSE	TRUE	FALSE	FALSE	FALSE	FALSE	FALSE	FALSE	FALSE	TRUE	FALSE	FALSE	FALSE	TRUE	FALSE	FALSE
proteomics	CLL_26	ATF7IP	CLL_26	0.213227	0	1	1	12	14365632	14502935	1.44343e+07	FALSE	TRUE	FALSE	FALSE	FALSE	FALSE	FALSE	FALSE	FALSE	TRUE	FALSE	FALSE	FALSE	TRUE	FALSE	FALSE
proteomics	CLL_26	ATG101	CLL_26	0.044978	0	1	1	12	52069246	52077494	52073370	FALSE	TRUE	FALSE	FALSE	FALSE	FALSE	FALSE	FALSE	FALSE	TRUE	FALSE	FALSE	FALSE	TRUE	FALSE	FALSE
proteomics	CLL_26	ATN1	CLL_26	0.0753145	0	1	1	12	6924463	6942321	6933392	FALSE	TRUE	FALSE	FALSE	FALSE	FALSE	FALSE	FALSE	FALSE	TRUE	FALSE	FALSE	FALSE	TRUE	FALSE	FALSE
proteomics	CLL_26	ATP2A2	CLL_26	-0.228685	0	1	1	12	110280756	110351093	1.10316e+08	FALSE	TRUE	FALSE	FALSE	FALSE	FALSE	FALSE	FALSE	FALSE	TRUE	FALSE	FALSE	FALSE	TRUE	FALSE	FALSE
proteomics	CLL_26	ATP2B1	CLL_26	0.0395844	0	1	1	12	89588049	89709300	8.96487e+07	FALSE	TRUE	FALSE	FALSE	FALSE	FALSE	FALSE	FALSE	FALSE	TRUE	FALSE	FALSE	FALSE	TRUE	FALSE	FALSE
proteomics	CLL_26	ATP5F1B	CLL_26	-0.140512	0	1	1	12	56638175	56645984	5.66421e+07	FALSE	TRUE	FALSE	FALSE	FALSE	FALSE	FALSE	FALSE	FALSE	TRUE	FALSE	FALSE	FALSE	TRUE	FALSE	FALSE
proteomics	CLL_26	ATP6V0A2	CLL_26	-0.150663	0	1	1	12	123712353	123761755	123737054	FALSE	TRUE	FALSE	FALSE	FALSE	FALSE	FALSE	FALSE	FALSE	TRUE	FALSE	FALSE	FALSE	TRUE	FALSE	FALSE
proteomics	CLL_26	ATXN2	CLL_26	0.0643499	0	1	1	12	111443485	111599676	1.11522e+08	FALSE	TRUE	FALSE	FALSE	FALSE	FALSE	FALSE	FALSE	FALSE	TRUE	FALSE	FALSE	FALSE	TRUE	FALSE	FALSE
proteomics	CLL_26	BAZ2A	CLL_26	-0.0435793	0	1	1	12	56595596	56636816	56616206	FALSE	TRUE	FALSE	FALSE	FALSE	FALSE	FALSE	FALSE	FALSE	TRUE	FALSE	FALSE	FALSE	TRUE	FALSE	FALSE
proteomics	CLL_26	BCAT1	CLL_26	-0.345686	0	1	1	12	24810024	24949101	2.48796e+07	FALSE	TRUE	FALSE	FALSE	FALSE	FALSE	FALSE	FALSE	FALSE	TRUE	FALSE	FALSE	FALSE	TRUE	FALSE	FALSE
proteomics	CLL_26	BCDIN3D	CLL_26	-0.596361	0	1	1	12	49836043	49843106	4.98396e+07	FALSE	TRUE	FALSE	FALSE	FALSE	FALSE	FALSE	FALSE	FALSE	TRUE	FALSE	FALSE	FALSE	TRUE	FALSE	FALSE
proteomics	CLL_26	BCL7A	CLL_26	-0.333256	0	1	1	12	122019422	122062044	122040733	FALSE	TRUE	FALSE	FALSE	FALSE	FALSE	FALSE	FALSE	FALSE	TRUE	FALSE	FALSE	FALSE	TRUE	FALSE	FALSE
proteomics	CLL_26	BICD1	CLL_26	-0.0348763	0	1	1	12	32106835	32383633	32245234	FALSE	TRUE	FALSE	FALSE	FALSE	FALSE	FALSE	FALSE	FALSE	TRUE	FALSE	FALSE	FALSE	TRUE	FALSE	FALSE
proteomics	CLL_26	BIN2	CLL_26	-0.0932595	0	1	1	12	51281038	51324668	51302853	FALSE	TRUE	FALSE	FALSE	FALSE	FALSE	FALSE	FALSE	FALSE	TRUE	FALSE	FALSE	FALSE	TRUE	FALSE	FALSE
proteomics	CLL_26	BLOC1S1	CLL_26	0.224108	0	1	1	12	55716037	55720087	55718062	FALSE	TRUE	FALSE	FALSE	FALSE	FALSE	FALSE	FALSE	FALSE	TRUE	FALSE	FALSE	FALSE	TRUE	FALSE	FALSE
proteomics	CLL_26	BORCS5	CLL_26	0.262967	0	1	1	12	12357078	12471233	1.24142e+07	FALSE	TRUE	FALSE	FALSE	FALSE	FALSE	FALSE	FALSE	FALSE	TRUE	FALSE	FALSE	FALSE	TRUE	FALSE	FALSE
proteomics	CLL_26	BRAP	CLL_26	-0.225792	0	1	1	12	111642146	111685956	111664051	FALSE	TRUE	FALSE	FALSE	FALSE	FALSE	FALSE	FALSE	FALSE	TRUE	FALSE	FALSE	FALSE	TRUE	FALSE	FALSE
proteomics	CLL_26	BRI3BP	CLL_26	0.148895	0	1	1	12	124993645	125031231	125012438	FALSE	TRUE	FALSE	FALSE	FALSE	FALSE	FALSE	FALSE	FALSE	TRUE	FALSE	FALSE	FALSE	TRUE	FALSE	FALSE
proteomics	CLL_26	BTG1	CLL_26	-0.220717	0	1	1	12	92140278	92145846	92143062	FALSE	TRUE	FALSE	FALSE	FALSE	FALSE	FALSE	FALSE	FALSE	TRUE	FALSE	FALSE	FALSE	TRUE	FALSE	FALSE
proteomics	CLL_26	C12orf10	CLL_26	-0.376675	0	1	1	12	53299695	53307177	53303436	FALSE	TRUE	FALSE	FALSE	FALSE	FALSE	FALSE	FALSE	FALSE	TRUE	FALSE	FALSE	FALSE	TRUE	FALSE	FALSE
proteomics	CLL_26	C12orf29	CLL_26	-0.0264646	0	1	1	12	88033846	88050160	88042003	FALSE	TRUE	FALSE	FALSE	FALSE	FALSE	FALSE	FALSE	FALSE	TRUE	FALSE	FALSE	FALSE	TRUE	FALSE	FALSE
proteomics	CLL_26	C12orf4	CLL_26	-0.135347	0	1	1	12	4487735	4538508	4.51312e+06	FALSE	TRUE	FALSE	FALSE	FALSE	FALSE	FALSE	FALSE	FALSE	TRUE	FALSE	FALSE	FALSE	TRUE	FALSE	FALSE
proteomics	CLL_26	C12orf43	CLL_26	-0.0424515	0	1	1	12	121000486	121016502	121008494	FALSE	TRUE	FALSE	FALSE	FALSE	FALSE	FALSE	FALSE	FALSE	TRUE	FALSE	FALSE	FALSE	TRUE	FALSE	FALSE
proteomics	CLL_26	C12orf45	CLL_26	-0.0544326	0	1	1	12	104986316	105074197	1.0503e+08	FALSE	TRUE	FALSE	FALSE	FALSE	FALSE	FALSE	FALSE	FALSE	TRUE	FALSE	FALSE	FALSE	TRUE	FALSE	FALSE
proteomics	CLL_26	C12orf57	CLL_26	-0.339923	0	1	1	12	6942978	6946003	6.94449e+06	FALSE	TRUE	FALSE	FALSE	FALSE	FALSE	FALSE	FALSE	FALSE	TRUE	FALSE	FALSE	FALSE	TRUE	FALSE	FALSE
proteomics	CLL_26	C12orf65	CLL_26	-0.108795	0	1	1	12	123232916	123257959	1.23245e+08	FALSE	TRUE	FALSE	FALSE	FALSE	FALSE	FALSE	FALSE	FALSE	TRUE	FALSE	FALSE	FALSE	TRUE	FALSE	FALSE
proteomics	CLL_26	C12orf66	CLL_26	0.0304171	0	1	1	12	64186316	64222296	64204306	FALSE	TRUE	FALSE	FALSE	FALSE	FALSE	FALSE	FALSE	FALSE	TRUE	FALSE	FALSE	FALSE	TRUE	FALSE	FALSE
proteomics	CLL_26	C2CD5	CLL_26	0.00334482	0	1	1	12	22448583	22544546	2.24966e+07	FALSE	TRUE	FALSE	FALSE	FALSE	FALSE	FALSE	FALSE	FALSE	TRUE	FALSE	FALSE	FALSE	TRUE	FALSE	FALSE
proteomics	CLL_26	CALCOCO1	CLL_26	-0.123352	0	1	1	12	53708517	53727745	53718131	FALSE	TRUE	FALSE	FALSE	FALSE	FALSE	FALSE	FALSE	FALSE	TRUE	FALSE	FALSE	FALSE	TRUE	FALSE	FALSE
proteomics	CLL_26	CAMKK2	CLL_26	-0.468351	0	1	1	12	121237675	121298308	1.21268e+08	FALSE	TRUE	FALSE	FALSE	FALSE	FALSE	FALSE	FALSE	FALSE	TRUE	FALSE	FALSE	FALSE	TRUE	FALSE	FALSE
proteomics	CLL_26	CAND1	CLL_26	0.00242664	0	1	1	12	67269358	67319953	6.72947e+07	FALSE	TRUE	FALSE	FALSE	FALSE	FALSE	FALSE	FALSE	FALSE	TRUE	FALSE	FALSE	FALSE	TRUE	FALSE	FALSE
proteomics	CLL_26	CBX5	CLL_26	0.0890163	0	1	1	12	54230942	54280133	5.42555e+07	FALSE	TRUE	FALSE	FALSE	FALSE	FALSE	FALSE	FALSE	FALSE	TRUE	FALSE	FALSE	FALSE	TRUE	FALSE	FALSE
proteomics	CLL_26	CCDC59	CLL_26	0.325837	0	1	1	12	82223681	82358805	82291243	FALSE	TRUE	FALSE	FALSE	FALSE	FALSE	FALSE	FALSE	FALSE	TRUE	FALSE	FALSE	FALSE	TRUE	FALSE	FALSE
proteomics	CLL_26	CCDC77	CLL_26	0.179894	0	1	1	12	389273	442642	415958	FALSE	TRUE	FALSE	FALSE	FALSE	FALSE	FALSE	FALSE	FALSE	TRUE	FALSE	FALSE	FALSE	TRUE	FALSE	FALSE
proteomics	CLL_26	CCDC91	CLL_26	-0.0502549	0	1	1	12	28133249	28581511	28357380	FALSE	TRUE	FALSE	FALSE	FALSE	FALSE	FALSE	FALSE	FALSE	TRUE	FALSE	FALSE	FALSE	TRUE	FALSE	FALSE
proteomics	CLL_26	CCDC92	CLL_26	0.184992	0	1	1	12	123918660	123972831	1.23946e+08	FALSE	TRUE	FALSE	FALSE	FALSE	FALSE	FALSE	FALSE	FALSE	TRUE	FALSE	FALSE	FALSE	TRUE	FALSE	FALSE
proteomics	CLL_26	CCNT1	CLL_26	-0.0102332	0	1	1	12	48688458	48716998	48702728	FALSE	TRUE	FALSE	FALSE	FALSE	FALSE	FALSE	FALSE	FALSE	TRUE	FALSE	FALSE	FALSE	TRUE	FALSE	FALSE
proteomics	CLL_26	CCT2	CLL_26	-0.0312162	0	1	1	12	69585426	69601570	69593498	FALSE	TRUE	FALSE	FALSE	FALSE	FALSE	FALSE	FALSE	FALSE	TRUE	FALSE	FALSE	FALSE	TRUE	FALSE	FALSE
proteomics	CLL_26	CD27	CLL_26	-0.0953104	0	1	1	12	6444867	6451718	6.44829e+06	FALSE	TRUE	FALSE	FALSE	FALSE	FALSE	FALSE	FALSE	FALSE	TRUE	FALSE	FALSE	FALSE	TRUE	FALSE	FALSE
proteomics	CLL_26	CD63	CLL_26	-0.0905165	0	1	1	12	55725323	55729707	55727515	FALSE	TRUE	FALSE	FALSE	FALSE	FALSE	FALSE	FALSE	FALSE	TRUE	FALSE	FALSE	FALSE	TRUE	FALSE	FALSE
proteomics	CLL_26	CD9	CLL_26	0.229961	0	1	1	12	6199715	6238271	6218993	FALSE	TRUE	FALSE	FALSE	FALSE	FALSE	FALSE	FALSE	FALSE	TRUE	FALSE	FALSE	FALSE	TRUE	FALSE	FALSE
proteomics	CLL_26	CDK17	CLL_26	-0.0532794	0	1	1	12	96278261	96400480	9.63394e+07	FALSE	TRUE	FALSE	FALSE	FALSE	FALSE	FALSE	FALSE	FALSE	TRUE	FALSE	FALSE	FALSE	TRUE	FALSE	FALSE
proteomics	CLL_26	CDK2	CLL_26	-0.104147	0	1	1	12	55966781	55972789	55969785	FALSE	TRUE	FALSE	FALSE	FALSE	FALSE	FALSE	FALSE	FALSE	TRUE	FALSE	FALSE	FALSE	TRUE	FALSE	FALSE
proteomics	CLL_26	CDK2AP1	CLL_26	-0.225659	0	1	1	12	123250112	123272334	123261223	FALSE	TRUE	FALSE	FALSE	FALSE	FALSE	FALSE	FALSE	FALSE	TRUE	FALSE	FALSE	FALSE	TRUE	FALSE	FALSE
proteomics	CLL_26	CDK4	CLL_26	-0.384816	0	1	1	12	57747727	57756013	57751870	FALSE	TRUE	FALSE	FALSE	FALSE	FALSE	FALSE	FALSE	FALSE	TRUE	FALSE	FALSE	FALSE	TRUE	FALSE	FALSE
proteomics	CLL_26	CDKN1B	CLL_26	0.300713	0	1	1	12	12715058	12722369	1.27187e+07	FALSE	TRUE	FALSE	FALSE	FALSE	FALSE	FALSE	FALSE	FALSE	TRUE	FALSE	FALSE	FALSE	TRUE	FALSE	FALSE
proteomics	CLL_26	CEP290	CLL_26	-0.0788409	0	1	1	12	88049014	88142088	88095551	FALSE	TRUE	FALSE	FALSE	FALSE	FALSE	FALSE	FALSE	FALSE	TRUE	FALSE	FALSE	FALSE	TRUE	FALSE	FALSE
proteomics	CLL_26	CEP83	CLL_26	0.136847	0	1	1	12	94306449	94459988	9.43832e+07	FALSE	TRUE	FALSE	FALSE	FALSE	FALSE	FALSE	FALSE	FALSE	TRUE	FALSE	FALSE	FALSE	TRUE	FALSE	FALSE
proteomics	CLL_26	CHD4	CLL_26	0.0339707	0	1	1	12	6570082	6614524	6592303	FALSE	TRUE	FALSE	FALSE	FALSE	FALSE	FALSE	FALSE	FALSE	TRUE	FALSE	FALSE	FALSE	TRUE	FALSE	FALSE
proteomics	CLL_26	CHFR	CLL_26	-0.277459	0	1	1	12	132822187	132956304	1.32889e+08	FALSE	TRUE	FALSE	FALSE	FALSE	FALSE	FALSE	FALSE	FALSE	TRUE	FALSE	FALSE	FALSE	TRUE	FALSE	FALSE
proteomics	CLL_26	CHPT1	CLL_26	-0.305645	0	1	1	12	101696947	101744140	1.01721e+08	FALSE	TRUE	FALSE	FALSE	FALSE	FALSE	FALSE	FALSE	FALSE	TRUE	FALSE	FALSE	FALSE	TRUE	FALSE	FALSE
proteomics	CLL_26	CHST11	CLL_26	-0.308196	0	1	1	12	104455295	104762014	1.04609e+08	FALSE	TRUE	FALSE	FALSE	FALSE	FALSE	FALSE	FALSE	FALSE	TRUE	FALSE	FALSE	FALSE	TRUE	FALSE	FALSE
proteomics	CLL_26	CKAP4	CLL_26	-0.083254	0	1	1	12	106237881	106304279	106271080	FALSE	TRUE	FALSE	FALSE	FALSE	FALSE	FALSE	FALSE	FALSE	TRUE	FALSE	FALSE	FALSE	TRUE	FALSE	FALSE
proteomics	CLL_26	CLIP1	CLL_26	0.0337214	0	1	1	12	122271432	122422632	122347032	FALSE	TRUE	FALSE	FALSE	FALSE	FALSE	FALSE	FALSE	FALSE	TRUE	FALSE	FALSE	FALSE	TRUE	FALSE	FALSE
proteomics	CLL_26	CMAS	CLL_26	0.00591469	0	1	1	12	22046218	22065674	22055946	FALSE	TRUE	FALSE	FALSE	FALSE	FALSE	FALSE	FALSE	FALSE	TRUE	FALSE	FALSE	FALSE	TRUE	FALSE	FALSE
proteomics	CLL_26	COPS7A	CLL_26	-0.282036	0	1	1	12	6724014	6731875	6.72794e+06	FALSE	TRUE	FALSE	FALSE	FALSE	FALSE	FALSE	FALSE	FALSE	TRUE	FALSE	FALSE	FALSE	TRUE	FALSE	FALSE
proteomics	CLL_26	COPZ1	CLL_26	-0.12347	0	1	1	12	54301202	54351846	54326524	FALSE	TRUE	FALSE	FALSE	FALSE	FALSE	FALSE	FALSE	FALSE	TRUE	FALSE	FALSE	FALSE	TRUE	FALSE	FALSE
proteomics	CLL_26	COQ10A	CLL_26	0.403825	0	1	1	12	56266858	56270966	56268912	FALSE	TRUE	FALSE	FALSE	FALSE	FALSE	FALSE	FALSE	FALSE	TRUE	FALSE	FALSE	FALSE	TRUE	FALSE	FALSE
proteomics	CLL_26	COQ5	CLL_26	0.175453	0	1	1	12	120503279	120534434	1.20519e+08	FALSE	TRUE	FALSE	FALSE	FALSE	FALSE	FALSE	FALSE	FALSE	TRUE	FALSE	FALSE	FALSE	TRUE	FALSE	FALSE
proteomics	CLL_26	CORO1C	CLL_26	-0.386865	0	1	1	12	108645109	108731596	1.08688e+08	FALSE	TRUE	FALSE	FALSE	FALSE	FALSE	FALSE	FALSE	FALSE	TRUE	FALSE	FALSE	FALSE	TRUE	FALSE	FALSE
proteomics	CLL_26	COX14	CLL_26	0.212801	0	1	1	12	50112082	50120457	5.01163e+07	FALSE	TRUE	FALSE	FALSE	FALSE	FALSE	FALSE	FALSE	FALSE	TRUE	FALSE	FALSE	FALSE	TRUE	FALSE	FALSE
proteomics	CLL_26	COX6A1	CLL_26	-0.314829	0	1	1	12	120438090	120440737	1.20439e+08	FALSE	TRUE	FALSE	FALSE	FALSE	FALSE	FALSE	FALSE	FALSE	TRUE	FALSE	FALSE	FALSE	TRUE	FALSE	FALSE
proteomics	CLL_26	CPM	CLL_26	0.00834424	0	1	1	12	68842197	68971570	6.89069e+07	FALSE	TRUE	FALSE	FALSE	FALSE	FALSE	FALSE	FALSE	FALSE	TRUE	FALSE	FALSE	FALSE	TRUE	FALSE	FALSE
proteomics	CLL_26	CPSF6	CLL_26	0.170131	0	1	1	12	69239569	69274358	6.9257e+07	FALSE	TRUE	FALSE	FALSE	FALSE	FALSE	FALSE	FALSE	FALSE	TRUE	FALSE	FALSE	FALSE	TRUE	FALSE	FALSE
proteomics	CLL_26	CRACR2A	CLL_26	0.0339978	0	1	1	12	3606633	3764819	3685726	FALSE	TRUE	FALSE	FALSE	FALSE	FALSE	FALSE	FALSE	FALSE	TRUE	FALSE	FALSE	FALSE	TRUE	FALSE	FALSE
proteomics	CLL_26	CRADD	CLL_26	-0.271513	0	1	1	12	93677375	93894840	9.37861e+07	FALSE	TRUE	FALSE	FALSE	FALSE	FALSE	FALSE	FALSE	FALSE	TRUE	FALSE	FALSE	FALSE	TRUE	FALSE	FALSE
proteomics	CLL_26	CREBL2	CLL_26	-0.130725	0	1	1	12	12611827	12645108	1.26285e+07	FALSE	TRUE	FALSE	FALSE	FALSE	FALSE	FALSE	FALSE	FALSE	TRUE	FALSE	FALSE	FALSE	TRUE	FALSE	FALSE
proteomics	CLL_26	CS	CLL_26	0.00458625	0	1	1	12	56271699	56300391	56286045	FALSE	TRUE	FALSE	FALSE	FALSE	FALSE	FALSE	FALSE	FALSE	TRUE	FALSE	FALSE	FALSE	TRUE	FALSE	FALSE
proteomics	CLL_26	CTDSP2	CLL_26	-0.0528085	0	1	1	12	57819927	57846729	57833328	FALSE	TRUE	FALSE	FALSE	FALSE	FALSE	FALSE	FALSE	FALSE	TRUE	FALSE	FALSE	FALSE	TRUE	FALSE	FALSE
proteomics	CLL_26	DCD	CLL_26	0.111111	0	1	1	12	54644591	54648493	54646542	FALSE	TRUE	FALSE	FALSE	FALSE	FALSE	FALSE	FALSE	FALSE	TRUE	FALSE	FALSE	FALSE	TRUE	FALSE	FALSE
proteomics	CLL_26	DCP1B	CLL_26	0.0298006	0	1	1	12	1946053	2004535	1975294	FALSE	TRUE	FALSE	FALSE	FALSE	FALSE	FALSE	FALSE	FALSE	TRUE	FALSE	FALSE	FALSE	TRUE	FALSE	FALSE
proteomics	CLL_26	DCTN2	CLL_26	0.0613763	0	1	1	12	57530102	57547331	5.75387e+07	FALSE	TRUE	FALSE	FALSE	FALSE	FALSE	FALSE	FALSE	FALSE	TRUE	FALSE	FALSE	FALSE	TRUE	FALSE	FALSE
proteomics	CLL_26	DDX11	CLL_26	-0.152498	0	1	1	12	31073860	31104799	3.10893e+07	FALSE	TRUE	FALSE	FALSE	FALSE	FALSE	FALSE	FALSE	FALSE	TRUE	FALSE	FALSE	FALSE	TRUE	FALSE	FALSE
proteomics	CLL_26	DDX23	CLL_26	0.204244	0	1	1	12	48829756	48852842	48841299	FALSE	TRUE	FALSE	FALSE	FALSE	FALSE	FALSE	FALSE	FALSE	TRUE	FALSE	FALSE	FALSE	TRUE	FALSE	FALSE
proteomics	CLL_26	DDX47	CLL_26	0.0314283	0	1	1	12	12813316	12829981	1.28216e+07	FALSE	TRUE	FALSE	FALSE	FALSE	FALSE	FALSE	FALSE	FALSE	TRUE	FALSE	FALSE	FALSE	TRUE	FALSE	FALSE
proteomics	CLL_26	DDX51	CLL_26	-0.0869348	0	1	1	12	132136594	132144319	1.3214e+08	FALSE	TRUE	FALSE	FALSE	FALSE	FALSE	FALSE	FALSE	FALSE	TRUE	FALSE	FALSE	FALSE	TRUE	FALSE	FALSE
proteomics	CLL_26	DDX54	CLL_26	0.00463984	0	1	1	12	113157174	113185479	1.13171e+08	FALSE	TRUE	FALSE	FALSE	FALSE	FALSE	FALSE	FALSE	FALSE	TRUE	FALSE	FALSE	FALSE	TRUE	FALSE	FALSE
proteomics	CLL_26	DDX55	CLL_26	-0.0682407	0	1	1	12	123602077	123620943	123611510	FALSE	TRUE	FALSE	FALSE	FALSE	FALSE	FALSE	FALSE	FALSE	TRUE	FALSE	FALSE	FALSE	TRUE	FALSE	FALSE
proteomics	CLL_26	DENND5B	CLL_26	-0.296068	0	1	1	12	31382226	31591136	31486681	FALSE	TRUE	FALSE	FALSE	FALSE	FALSE	FALSE	FALSE	FALSE	TRUE	FALSE	FALSE	FALSE	TRUE	FALSE	FALSE
proteomics	CLL_26	DENR	CLL_26	-0.423258	0	1	1	12	122752824	122771064	122761944	FALSE	TRUE	FALSE	FALSE	FALSE	FALSE	FALSE	FALSE	FALSE	TRUE	FALSE	FALSE	FALSE	TRUE	FALSE	FALSE
proteomics	CLL_26	DERA	CLL_26	-0.113294	0	1	1	12	15911302	16037381	1.59743e+07	FALSE	TRUE	FALSE	FALSE	FALSE	FALSE	FALSE	FALSE	FALSE	TRUE	FALSE	FALSE	FALSE	TRUE	FALSE	FALSE
proteomics	CLL_26	DGKA	CLL_26	-0.0255627	0	1	1	12	55927319	55954027	55940673	FALSE	TRUE	FALSE	FALSE	FALSE	FALSE	FALSE	FALSE	FALSE	TRUE	FALSE	FALSE	FALSE	TRUE	FALSE	FALSE
proteomics	CLL_26	DHX37	CLL_26	0.0852055	0	1	1	12	124946825	124989131	124967978	FALSE	TRUE	FALSE	FALSE	FALSE	FALSE	FALSE	FALSE	FALSE	TRUE	FALSE	FALSE	FALSE	TRUE	FALSE	FALSE
proteomics	CLL_26	DIABLO	CLL_26	-0.0364317	0	1	1	12	122207668	122227456	122217562	FALSE	TRUE	FALSE	FALSE	FALSE	FALSE	FALSE	FALSE	FALSE	TRUE	FALSE	FALSE	FALSE	TRUE	FALSE	FALSE
proteomics	CLL_26	DIABLO	CLL_26	-0.0364317	0	1	1	12	122207662	122227534	122217598	FALSE	TRUE	FALSE	FALSE	FALSE	FALSE	FALSE	FALSE	FALSE	TRUE	FALSE	FALSE	FALSE	TRUE	FALSE	FALSE
proteomics	CLL_26	DIP2B	CLL_26	-0.265712	0	1	1	12	50504985	50748657	50626821	FALSE	TRUE	FALSE	FALSE	FALSE	FALSE	FALSE	FALSE	FALSE	TRUE	FALSE	FALSE	FALSE	TRUE	FALSE	FALSE
proteomics	CLL_26	DNM1L	CLL_26	-0.17062	0	1	1	12	32679200	32745650	32712425	FALSE	TRUE	FALSE	FALSE	FALSE	FALSE	FALSE	FALSE	FALSE	TRUE	FALSE	FALSE	FALSE	TRUE	FALSE	FALSE
proteomics	CLL_26	DTX1	CLL_26	-0.0266875	0	1	1	12	113056709	113098028	1.13077e+08	FALSE	TRUE	FALSE	FALSE	FALSE	FALSE	FALSE	FALSE	FALSE	TRUE	FALSE	FALSE	FALSE	TRUE	FALSE	FALSE
proteomics	CLL_26	DYNLL1	CLL_26	-0.0372118	0	1	1	12	120469850	120498493	1.20484e+08	FALSE	TRUE	FALSE	FALSE	FALSE	FALSE	FALSE	FALSE	FALSE	TRUE	FALSE	FALSE	FALSE	TRUE	FALSE	FALSE
proteomics	CLL_26	EEA1	CLL_26	0.0328033	0	1	1	12	92770637	92929331	92849984	FALSE	TRUE	FALSE	FALSE	FALSE	FALSE	FALSE	FALSE	FALSE	TRUE	FALSE	FALSE	FALSE	TRUE	FALSE	FALSE
proteomics	CLL_26	EIF2B1	CLL_26	-0.246133	0	1	1	12	123620406	123633766	123627086	FALSE	TRUE	FALSE	FALSE	FALSE	FALSE	FALSE	FALSE	FALSE	TRUE	FALSE	FALSE	FALSE	TRUE	FALSE	FALSE
proteomics	CLL_26	EIF4B	CLL_26	-0.0653673	0	1	1	12	53006158	53042209	5.30242e+07	FALSE	TRUE	FALSE	FALSE	FALSE	FALSE	FALSE	FALSE	FALSE	TRUE	FALSE	FALSE	FALSE	TRUE	FALSE	FALSE
proteomics	CLL_26	ENO2	CLL_26	-0.733766	0	1	1	12	6913745	6923698	6.91872e+06	FALSE	TRUE	FALSE	FALSE	FALSE	FALSE	FALSE	FALSE	FALSE	TRUE	FALSE	FALSE	FALSE	TRUE	FALSE	FALSE
proteomics	CLL_26	EP400	CLL_26	0.20854	0	1	1	12	131949920	132081102	132015511	FALSE	TRUE	FALSE	FALSE	FALSE	FALSE	FALSE	FALSE	FALSE	TRUE	FALSE	FALSE	FALSE	TRUE	FALSE	FALSE
proteomics	CLL_26	ERC1	CLL_26	-0.0867963	0	1	1	12	990509	1495933	1243221	FALSE	TRUE	FALSE	FALSE	FALSE	FALSE	FALSE	FALSE	FALSE	TRUE	FALSE	FALSE	FALSE	TRUE	FALSE	FALSE
proteomics	CLL_26	ERGIC2	CLL_26	-0.166074	0	1	1	12	29337352	29381189	2.93593e+07	FALSE	TRUE	FALSE	FALSE	FALSE	FALSE	FALSE	FALSE	FALSE	TRUE	FALSE	FALSE	FALSE	TRUE	FALSE	FALSE
proteomics	CLL_26	ERP29	CLL_26	-0.157291	0	1	1	12	112013348	112023449	1.12018e+08	FALSE	TRUE	FALSE	FALSE	FALSE	FALSE	FALSE	FALSE	FALSE	TRUE	FALSE	FALSE	FALSE	TRUE	FALSE	FALSE
proteomics	CLL_26	ESYT1	CLL_26	-0.120156	0	1	1	12	56118250	56144671	5.61315e+07	FALSE	TRUE	FALSE	FALSE	FALSE	FALSE	FALSE	FALSE	FALSE	TRUE	FALSE	FALSE	FALSE	TRUE	FALSE	FALSE
proteomics	CLL_26	ETFRF1	CLL_26	-0.214747	0	1	1	12	25195216	25209645	2.52024e+07	FALSE	TRUE	FALSE	FALSE	FALSE	FALSE	FALSE	FALSE	FALSE	TRUE	FALSE	FALSE	FALSE	TRUE	FALSE	FALSE
proteomics	CLL_26	ETNK1	CLL_26	0.0552211	0	1	1	12	22625075	22690665	22657870	FALSE	TRUE	FALSE	FALSE	FALSE	FALSE	FALSE	FALSE	FALSE	TRUE	FALSE	FALSE	FALSE	TRUE	FALSE	FALSE
proteomics	CLL_26	ETV6	CLL_26	-0.168306	0	1	1	12	11649854	11895402	11772628	FALSE	TRUE	FALSE	FALSE	FALSE	FALSE	FALSE	FALSE	FALSE	TRUE	FALSE	FALSE	FALSE	TRUE	FALSE	FALSE
proteomics	CLL_26	FAM234B	CLL_26	0.337654	0	1	1	12	13044381	13142521	13093451	FALSE	TRUE	FALSE	FALSE	FALSE	FALSE	FALSE	FALSE	FALSE	TRUE	FALSE	FALSE	FALSE	TRUE	FALSE	FALSE
proteomics	CLL_26	FBRSL1	CLL_26	-0.17625	0	1	1	12	132489551	132585188	1.32537e+08	FALSE	TRUE	FALSE	FALSE	FALSE	FALSE	FALSE	FALSE	FALSE	TRUE	FALSE	FALSE	FALSE	TRUE	FALSE	FALSE
proteomics	CLL_26	FBXO21	CLL_26	0.180417	0	1	1	12	117141988	117190531	1.17166e+08	FALSE	TRUE	FALSE	FALSE	FALSE	FALSE	FALSE	FALSE	FALSE	TRUE	FALSE	FALSE	FALSE	TRUE	FALSE	FALSE
proteomics	CLL_26	FGFR1OP2	CLL_26	0.0634945	0	1	1	12	26938470	26966650	26952560	FALSE	TRUE	FALSE	FALSE	FALSE	FALSE	FALSE	FALSE	FALSE	TRUE	FALSE	FALSE	FALSE	TRUE	FALSE	FALSE
proteomics	CLL_26	FKBP11	CLL_26	-0.420894	0	1	1	12	48921518	48926474	48923996	FALSE	TRUE	FALSE	FALSE	FALSE	FALSE	FALSE	FALSE	FALSE	TRUE	FALSE	FALSE	FALSE	TRUE	FALSE	FALSE
proteomics	CLL_26	FKBP4	CLL_26	-0.0638303	0	1	1	12	2794970	2805423	2.8002e+06	FALSE	TRUE	FALSE	FALSE	FALSE	FALSE	FALSE	FALSE	FALSE	TRUE	FALSE	FALSE	FALSE	TRUE	FALSE	FALSE
proteomics	CLL_26	FOXJ2	CLL_26	-0.0166138	0	1	1	12	8032716	8055517	8.04412e+06	FALSE	TRUE	FALSE	FALSE	FALSE	FALSE	FALSE	FALSE	FALSE	TRUE	FALSE	FALSE	FALSE	TRUE	FALSE	FALSE
proteomics	CLL_26	GAPDH	CLL_26	-0.0972677	0	1	1	12	6534512	6538374	6536443	FALSE	TRUE	FALSE	FALSE	FALSE	FALSE	FALSE	FALSE	FALSE	TRUE	FALSE	FALSE	FALSE	TRUE	FALSE	FALSE
proteomics	CLL_26	GCN1	CLL_26	-0.136253	0	1	1	12	120127202	120194715	1.20161e+08	FALSE	TRUE	FALSE	FALSE	FALSE	FALSE	FALSE	FALSE	FALSE	TRUE	FALSE	FALSE	FALSE	TRUE	FALSE	FALSE
proteomics	CLL_26	GIT2	CLL_26	-0.128738	0	1	1	12	109929802	109996389	1.09963e+08	FALSE	TRUE	FALSE	FALSE	FALSE	FALSE	FALSE	FALSE	FALSE	TRUE	FALSE	FALSE	FALSE	TRUE	FALSE	FALSE
proteomics	CLL_26	GLS2	CLL_26	0.493636	0	1	1	12	56470944	56488414	56479679	FALSE	TRUE	FALSE	FALSE	FALSE	FALSE	FALSE	FALSE	FALSE	TRUE	FALSE	FALSE	FALSE	TRUE	FALSE	FALSE
proteomics	CLL_26	GLTP	CLL_26	-0.0706396	0	1	1	12	109850945	109880541	109865743	FALSE	TRUE	FALSE	FALSE	FALSE	FALSE	FALSE	FALSE	FALSE	TRUE	FALSE	FALSE	FALSE	TRUE	FALSE	FALSE
proteomics	CLL_26	GNPTAB	CLL_26	-0.220634	0	1	1	12	101745499	101830959	101788229	FALSE	TRUE	FALSE	FALSE	FALSE	FALSE	FALSE	FALSE	FALSE	TRUE	FALSE	FALSE	FALSE	TRUE	FALSE	FALSE
proteomics	CLL_26	GNS	CLL_26	-0.0998066	0	1	1	12	64713445	64759431	64736438	FALSE	TRUE	FALSE	FALSE	FALSE	FALSE	FALSE	FALSE	FALSE	TRUE	FALSE	FALSE	FALSE	TRUE	FALSE	FALSE
proteomics	CLL_26	GOLGA3	CLL_26	0.10504	0	1	1	12	132768914	132829078	132798996	FALSE	TRUE	FALSE	FALSE	FALSE	FALSE	FALSE	FALSE	FALSE	TRUE	FALSE	FALSE	FALSE	TRUE	FALSE	FALSE
proteomics	CLL_26	GPN3	CLL_26	-0.130451	0	1	1	12	110452486	110469268	110460877	FALSE	TRUE	FALSE	FALSE	FALSE	FALSE	FALSE	FALSE	FALSE	TRUE	FALSE	FALSE	FALSE	TRUE	FALSE	FALSE
proteomics	CLL_26	GTF2H3	CLL_26	0.0504939	0	1	1	12	123633739	123662604	1.23648e+08	FALSE	TRUE	FALSE	FALSE	FALSE	FALSE	FALSE	FALSE	FALSE	TRUE	FALSE	FALSE	FALSE	TRUE	FALSE	FALSE
proteomics	CLL_26	GXYLT1	CLL_26	0.0227886	0	1	1	12	42081845	42144874	4.21134e+07	FALSE	TRUE	FALSE	FALSE	FALSE	FALSE	FALSE	FALSE	FALSE	TRUE	FALSE	FALSE	FALSE	TRUE	FALSE	FALSE
proteomics	CLL_26	HCFC2	CLL_26	0.242096	0	1	1	12	104064531	104106524	1.04086e+08	FALSE	TRUE	FALSE	FALSE	FALSE	FALSE	FALSE	FALSE	FALSE	TRUE	FALSE	FALSE	FALSE	TRUE	FALSE	FALSE
proteomics	CLL_26	HDAC7	CLL_26	-0.289893	0	1	1	12	47782722	47833132	47807927	FALSE	TRUE	FALSE	FALSE	FALSE	FALSE	FALSE	FALSE	FALSE	TRUE	FALSE	FALSE	FALSE	TRUE	FALSE	FALSE
proteomics	CLL_26	HEBP1	CLL_26	0.412089	0	1	1	12	12974870	13000265	1.29876e+07	FALSE	TRUE	FALSE	FALSE	FALSE	FALSE	FALSE	FALSE	FALSE	TRUE	FALSE	FALSE	FALSE	TRUE	FALSE	FALSE
proteomics	CLL_26	HECTD4	CLL_26	-0.0826016	0	1	1	12	112160188	112382439	1.12271e+08	FALSE	TRUE	FALSE	FALSE	FALSE	FALSE	FALSE	FALSE	FALSE	TRUE	FALSE	FALSE	FALSE	TRUE	FALSE	FALSE
proteomics	CLL_26	HELB	CLL_26	-0.128155	0	1	1	12	66302545	66347645	66325095	FALSE	TRUE	FALSE	FALSE	FALSE	FALSE	FALSE	FALSE	FALSE	TRUE	FALSE	FALSE	FALSE	TRUE	FALSE	FALSE
proteomics	CLL_26	HIP1R	CLL_26	-0.732646	0	1	1	12	122834453	122862961	122848707	FALSE	TRUE	FALSE	FALSE	FALSE	FALSE	FALSE	FALSE	FALSE	TRUE	FALSE	FALSE	FALSE	TRUE	FALSE	FALSE
proteomics	CLL_26	HNRNPA1	CLL_26	-0.0895902	0	1	1	12	54280193	54287088	5.42836e+07	FALSE	TRUE	FALSE	FALSE	FALSE	FALSE	FALSE	FALSE	FALSE	TRUE	FALSE	FALSE	FALSE	TRUE	FALSE	FALSE
proteomics	CLL_26	HSP90B1	CLL_26	-0.338656	0	1	1	12	103930107	103953645	103941876	FALSE	TRUE	FALSE	FALSE	FALSE	FALSE	FALSE	FALSE	FALSE	TRUE	FALSE	FALSE	FALSE	TRUE	FALSE	FALSE
proteomics	CLL_26	HVCN1	CLL_26	0.636326	0	1	1	12	110627841	110704950	1.10666e+08	FALSE	TRUE	FALSE	FALSE	FALSE	FALSE	FALSE	FALSE	FALSE	TRUE	FALSE	FALSE	FALSE	TRUE	FALSE	FALSE
proteomics	CLL_26	IFT81	CLL_26	-0.00392109	0	1	1	12	110124335	110218793	110171564	FALSE	TRUE	FALSE	FALSE	FALSE	FALSE	FALSE	FALSE	FALSE	TRUE	FALSE	FALSE	FALSE	TRUE	FALSE	FALSE
proteomics	CLL_26	IKBIP	CLL_26	-0.354859	0	1	1	12	98613405	98645113	98629259	FALSE	TRUE	FALSE	FALSE	FALSE	FALSE	FALSE	FALSE	FALSE	TRUE	FALSE	FALSE	FALSE	TRUE	FALSE	FALSE
proteomics	CLL_26	ING4	CLL_26	0.139465	0	1	1	12	6650301	6663142	6.65672e+06	FALSE	TRUE	FALSE	FALSE	FALSE	FALSE	FALSE	FALSE	FALSE	TRUE	FALSE	FALSE	FALSE	TRUE	FALSE	FALSE
proteomics	CLL_26	INTS13	CLL_26	-0.0477612	0	1	1	12	26905181	26938326	2.69218e+07	FALSE	TRUE	FALSE	FALSE	FALSE	FALSE	FALSE	FALSE	FALSE	TRUE	FALSE	FALSE	FALSE	TRUE	FALSE	FALSE
proteomics	CLL_26	IPO8	CLL_26	-0.180202	0	1	1	12	30628988	30695869	3.06624e+07	FALSE	TRUE	FALSE	FALSE	FALSE	FALSE	FALSE	FALSE	FALSE	TRUE	FALSE	FALSE	FALSE	TRUE	FALSE	FALSE
proteomics	CLL_26	IRAK4	CLL_26	-0.23167	0	1	1	12	43758944	43789543	4.37742e+07	FALSE	TRUE	FALSE	FALSE	FALSE	FALSE	FALSE	FALSE	FALSE	TRUE	FALSE	FALSE	FALSE	TRUE	FALSE	FALSE
proteomics	CLL_26	ISCU	CLL_26	0.156548	0	1	1	12	108562582	108569384	108565983	FALSE	TRUE	FALSE	FALSE	FALSE	FALSE	FALSE	FALSE	FALSE	TRUE	FALSE	FALSE	FALSE	TRUE	FALSE	FALSE
proteomics	CLL_26	ITFG2	CLL_26	0.146825	0	1	1	12	2812622	2859791	2.83621e+06	FALSE	TRUE	FALSE	FALSE	FALSE	FALSE	FALSE	FALSE	FALSE	TRUE	FALSE	FALSE	FALSE	TRUE	FALSE	FALSE
proteomics	CLL_26	ITGB7	CLL_26	-0.347924	0	1	1	12	53191323	53207282	5.31993e+07	FALSE	TRUE	FALSE	FALSE	FALSE	FALSE	FALSE	FALSE	FALSE	TRUE	FALSE	FALSE	FALSE	TRUE	FALSE	FALSE
proteomics	CLL_26	ITPR2	CLL_26	0.170992	0	1	1	12	26335352	26833194	26584273	FALSE	TRUE	FALSE	FALSE	FALSE	FALSE	FALSE	FALSE	FALSE	TRUE	FALSE	FALSE	FALSE	TRUE	FALSE	FALSE
proteomics	CLL_26	KANSL2	CLL_26	0.310449	0	1	1	12	48653401	48682238	4.86678e+07	FALSE	TRUE	FALSE	FALSE	FALSE	FALSE	FALSE	FALSE	FALSE	TRUE	FALSE	FALSE	FALSE	TRUE	FALSE	FALSE
proteomics	CLL_26	KCTD10	CLL_26	-0.0664852	0	1	1	12	109448655	109477359	109463007	FALSE	TRUE	FALSE	FALSE	FALSE	FALSE	FALSE	FALSE	FALSE	TRUE	FALSE	FALSE	FALSE	TRUE	FALSE	FALSE
proteomics	CLL_26	KDM2B	CLL_26	0.134033	0	1	1	12	121429096	121581023	1.21505e+08	FALSE	TRUE	FALSE	FALSE	FALSE	FALSE	FALSE	FALSE	FALSE	TRUE	FALSE	FALSE	FALSE	TRUE	FALSE	FALSE
proteomics	CLL_26	KDM5A	CLL_26	-0.0483281	0	1	1	12	280129	389454	334792	FALSE	TRUE	FALSE	FALSE	FALSE	FALSE	FALSE	FALSE	FALSE	TRUE	FALSE	FALSE	FALSE	TRUE	FALSE	FALSE
proteomics	CLL_26	KIF21A	CLL_26	-0.380417	0	1	1	12	39293228	39443390	39368309	FALSE	TRUE	FALSE	FALSE	FALSE	FALSE	FALSE	FALSE	FALSE	TRUE	FALSE	FALSE	FALSE	TRUE	FALSE	FALSE
proteomics	CLL_26	KMT2D	CLL_26	0.132385	0	1	1	12	49018975	49059774	4.90394e+07	FALSE	TRUE	FALSE	FALSE	FALSE	FALSE	FALSE	FALSE	FALSE	TRUE	FALSE	FALSE	FALSE	TRUE	FALSE	FALSE
proteomics	CLL_26	KMT5A	CLL_26	-0.291445	0	1	1	12	123383773	123409353	123396563	FALSE	TRUE	FALSE	FALSE	FALSE	FALSE	FALSE	FALSE	FALSE	TRUE	FALSE	FALSE	FALSE	TRUE	FALSE	FALSE
proteomics	CLL_26	KNTC1	CLL_26	-0.0532316	0	1	1	12	122527246	122626396	122576821	FALSE	TRUE	FALSE	FALSE	FALSE	FALSE	FALSE	FALSE	FALSE	TRUE	FALSE	FALSE	FALSE	TRUE	FALSE	FALSE
proteomics	CLL_26	KRAS	CLL_26	0.0438886	0	1	1	12	25204789	25250936	2.52279e+07	FALSE	TRUE	FALSE	FALSE	FALSE	FALSE	FALSE	FALSE	FALSE	TRUE	FALSE	FALSE	FALSE	TRUE	FALSE	FALSE
proteomics	CLL_26	KRR1	CLL_26	0.214913	0	1	1	12	75490863	75511636	7.55012e+07	FALSE	TRUE	FALSE	FALSE	FALSE	FALSE	FALSE	FALSE	FALSE	TRUE	FALSE	FALSE	FALSE	TRUE	FALSE	FALSE
proteomics	CLL_26	KRT1	CLL_26	0.183853	0	1	1	12	52674736	52680407	5.26776e+07	FALSE	TRUE	FALSE	FALSE	FALSE	FALSE	FALSE	FALSE	FALSE	TRUE	FALSE	FALSE	FALSE	TRUE	FALSE	FALSE
proteomics	CLL_26	KRT2	CLL_26	0.550384	0	1	1	12	52644558	52652211	5.26484e+07	FALSE	TRUE	FALSE	FALSE	FALSE	FALSE	FALSE	FALSE	FALSE	TRUE	FALSE	FALSE	FALSE	TRUE	FALSE	FALSE
proteomics	CLL_26	KRT5	CLL_26	0.118719	0	1	1	12	52514575	52520530	5.25176e+07	FALSE	TRUE	FALSE	FALSE	FALSE	FALSE	FALSE	FALSE	FALSE	TRUE	FALSE	FALSE	FALSE	TRUE	FALSE	FALSE
proteomics	CLL_26	KRT78	CLL_26	0.0993706	0	1	1	12	52837804	52849092	52843448	FALSE	TRUE	FALSE	FALSE	FALSE	FALSE	FALSE	FALSE	FALSE	TRUE	FALSE	FALSE	FALSE	TRUE	FALSE	FALSE
proteomics	CLL_26	KSR2	CLL_26	-0.434976	0	1	1	12	117453012	117968983	1.17711e+08	FALSE	TRUE	FALSE	FALSE	FALSE	FALSE	FALSE	FALSE	FALSE	TRUE	FALSE	FALSE	FALSE	TRUE	FALSE	FALSE
proteomics	CLL_26	LARP4	CLL_26	-0.1002	0	1	1	12	50392383	50480004	5.04362e+07	FALSE	TRUE	FALSE	FALSE	FALSE	FALSE	FALSE	FALSE	FALSE	TRUE	FALSE	FALSE	FALSE	TRUE	FALSE	FALSE
proteomics	CLL_26	LDHB	CLL_26	-0.379694	0	1	1	12	21635342	21757857	2.16966e+07	FALSE	TRUE	FALSE	FALSE	FALSE	FALSE	FALSE	FALSE	FALSE	TRUE	FALSE	FALSE	FALSE	TRUE	FALSE	FALSE
proteomics	CLL_26	LEMD3	CLL_26	0.183415	0	1	1	12	65169583	65248355	65208969	FALSE	TRUE	FALSE	FALSE	FALSE	FALSE	FALSE	FALSE	FALSE	TRUE	FALSE	FALSE	FALSE	TRUE	FALSE	FALSE
proteomics	CLL_26	LETMD1	CLL_26	0.145168	0	1	1	12	51047962	51060424	51054193	FALSE	TRUE	FALSE	FALSE	FALSE	FALSE	FALSE	FALSE	FALSE	TRUE	FALSE	FALSE	FALSE	TRUE	FALSE	FALSE
proteomics	CLL_26	LIMA1	CLL_26	-0.271876	0	1	1	12	50175788	50283546	50229667	FALSE	TRUE	FALSE	FALSE	FALSE	FALSE	FALSE	FALSE	FALSE	TRUE	FALSE	FALSE	FALSE	TRUE	FALSE	FALSE
proteomics	CLL_26	LLPH	CLL_26	0.037679	0	1	1	12	66116555	66130750	6.61237e+07	FALSE	TRUE	FALSE	FALSE	FALSE	FALSE	FALSE	FALSE	FALSE	TRUE	FALSE	FALSE	FALSE	TRUE	FALSE	FALSE
proteomics	CLL_26	LPAR5	CLL_26	-0.0428469	0	1	1	12	6618835	6635960	6.6274e+06	FALSE	TRUE	FALSE	FALSE	FALSE	FALSE	FALSE	FALSE	FALSE	TRUE	FALSE	FALSE	FALSE	TRUE	FALSE	FALSE
proteomics	CLL_26	LPCAT3	CLL_26	0.0765138	0	1	1	12	6976185	7018477	6997331	FALSE	TRUE	FALSE	FALSE	FALSE	FALSE	FALSE	FALSE	FALSE	TRUE	FALSE	FALSE	FALSE	TRUE	FALSE	FALSE
proteomics	CLL_26	LRMP	CLL_26	0.0624155	0	1	1	12	25004342	25108334	25056338	FALSE	TRUE	FALSE	FALSE	FALSE	FALSE	FALSE	FALSE	FALSE	TRUE	FALSE	FALSE	FALSE	TRUE	FALSE	FALSE
proteomics	CLL_26	LRRK2	CLL_26	-0.385679	0	1	1	12	40196744	40369285	4.0283e+07	FALSE	TRUE	FALSE	FALSE	FALSE	FALSE	FALSE	FALSE	FALSE	TRUE	FALSE	FALSE	FALSE	TRUE	FALSE	FALSE
proteomics	CLL_26	LTA4H	CLL_26	0.142627	0	1	1	12	96000753	96043520	9.60221e+07	FALSE	TRUE	FALSE	FALSE	FALSE	FALSE	FALSE	FALSE	FALSE	TRUE	FALSE	FALSE	FALSE	TRUE	FALSE	FALSE
proteomics	CLL_26	LUM	CLL_26	0.271321	0	1	1	12	91102629	91111494	9.11071e+07	FALSE	TRUE	FALSE	FALSE	FALSE	FALSE	FALSE	FALSE	FALSE	TRUE	FALSE	FALSE	FALSE	TRUE	FALSE	FALSE
proteomics	CLL_26	M6PR	CLL_26	-0.0406949	0	1	1	12	8940361	8949761	8945061	FALSE	TRUE	FALSE	FALSE	FALSE	FALSE	FALSE	FALSE	FALSE	TRUE	FALSE	FALSE	FALSE	TRUE	FALSE	FALSE
proteomics	CLL_26	MAPKAPK5	CLL_26	0.409566	0	1	1	12	111842228	111902222	111872225	FALSE	TRUE	FALSE	FALSE	FALSE	FALSE	FALSE	FALSE	FALSE	TRUE	FALSE	FALSE	FALSE	TRUE	FALSE	FALSE
proteomics	CLL_26	MARS	CLL_26	-0.160162	0	1	1	12	57475445	57517569	57496507	FALSE	TRUE	FALSE	FALSE	FALSE	FALSE	FALSE	FALSE	FALSE	TRUE	FALSE	FALSE	FALSE	TRUE	FALSE	FALSE
proteomics	CLL_26	MCRS1	CLL_26	0.0457691	0	1	1	12	49556544	49568145	4.95623e+07	FALSE	TRUE	FALSE	FALSE	FALSE	FALSE	FALSE	FALSE	FALSE	TRUE	FALSE	FALSE	FALSE	TRUE	FALSE	FALSE
proteomics	CLL_26	MDM1	CLL_26	0.261033	0	1	1	12	68272443	68332381	68302412	FALSE	TRUE	FALSE	FALSE	FALSE	FALSE	FALSE	FALSE	FALSE	TRUE	FALSE	FALSE	FALSE	TRUE	FALSE	FALSE
proteomics	CLL_26	MED13L	CLL_26	0.142317	0	1	1	12	115953872	116277719	1.16116e+08	FALSE	TRUE	FALSE	FALSE	FALSE	FALSE	FALSE	FALSE	FALSE	TRUE	FALSE	FALSE	FALSE	TRUE	FALSE	FALSE
proteomics	CLL_26	MED21	CLL_26	-0.0278742	0	1	1	12	27022546	27066343	2.70444e+07	FALSE	TRUE	FALSE	FALSE	FALSE	FALSE	FALSE	FALSE	FALSE	TRUE	FALSE	FALSE	FALSE	TRUE	FALSE	FALSE
proteomics	CLL_26	METAP2	CLL_26	0.0641098	0	1	1	12	95473520	95515839	9.54947e+07	FALSE	TRUE	FALSE	FALSE	FALSE	FALSE	FALSE	FALSE	FALSE	TRUE	FALSE	FALSE	FALSE	TRUE	FALSE	FALSE
proteomics	CLL_26	METTL1	CLL_26	-0.621687	0	1	1	12	57768471	57772119	57770295	FALSE	TRUE	FALSE	FALSE	FALSE	FALSE	FALSE	FALSE	FALSE	TRUE	FALSE	FALSE	FALSE	TRUE	FALSE	FALSE
proteomics	CLL_26	METTL25	CLL_26	-0.216118	0	1	1	12	82358528	82479239	8.24189e+07	FALSE	TRUE	FALSE	FALSE	FALSE	FALSE	FALSE	FALSE	FALSE	TRUE	FALSE	FALSE	FALSE	TRUE	FALSE	FALSE
proteomics	CLL_26	METTL7A	CLL_26	0.170349	0	1	1	12	50923472	50932510	50927991	FALSE	TRUE	FALSE	FALSE	FALSE	FALSE	FALSE	FALSE	FALSE	TRUE	FALSE	FALSE	FALSE	TRUE	FALSE	FALSE
proteomics	CLL_26	MFSD5	CLL_26	0.304378	0	1	1	12	53251251	53254405	53252828	FALSE	TRUE	FALSE	FALSE	FALSE	FALSE	FALSE	FALSE	FALSE	TRUE	FALSE	FALSE	FALSE	TRUE	FALSE	FALSE
proteomics	CLL_26	MLEC	CLL_26	0.0583045	0	1	1	12	120687149	120701859	120694504	FALSE	TRUE	FALSE	FALSE	FALSE	FALSE	FALSE	FALSE	FALSE	TRUE	FALSE	FALSE	FALSE	TRUE	FALSE	FALSE
proteomics	CLL_26	MLF2	CLL_26	0.0363028	0	1	1	12	6747996	6767475	6.75774e+06	FALSE	TRUE	FALSE	FALSE	FALSE	FALSE	FALSE	FALSE	FALSE	TRUE	FALSE	FALSE	FALSE	TRUE	FALSE	FALSE
proteomics	CLL_26	MLXIP	CLL_26	-0.328575	0	1	1	12	122078756	122147344	122113050	FALSE	TRUE	FALSE	FALSE	FALSE	FALSE	FALSE	FALSE	FALSE	TRUE	FALSE	FALSE	FALSE	TRUE	FALSE	FALSE
proteomics	CLL_26	MMAB	CLL_26	-0.36215	0	1	1	12	109553715	109573580	1.09564e+08	FALSE	TRUE	FALSE	FALSE	FALSE	FALSE	FALSE	FALSE	FALSE	TRUE	FALSE	FALSE	FALSE	TRUE	FALSE	FALSE
proteomics	CLL_26	MON2	CLL_26	-0.141115	0	1	1	12	62466817	62600476	6.25336e+07	FALSE	TRUE	FALSE	FALSE	FALSE	FALSE	FALSE	FALSE	FALSE	TRUE	FALSE	FALSE	FALSE	TRUE	FALSE	FALSE
proteomics	CLL_26	MPHOSPH9	CLL_26	-0.113078	0	1	1	12	123152320	123244014	123198167	FALSE	TRUE	FALSE	FALSE	FALSE	FALSE	FALSE	FALSE	FALSE	TRUE	FALSE	FALSE	FALSE	TRUE	FALSE	FALSE
proteomics	CLL_26	MRPL42	CLL_26	-0.181991	0	1	1	12	93467488	93516214	93491851	FALSE	TRUE	FALSE	FALSE	FALSE	FALSE	FALSE	FALSE	FALSE	TRUE	FALSE	FALSE	FALSE	TRUE	FALSE	FALSE
proteomics	CLL_26	MRPL51	CLL_26	-0.115475	0	1	1	12	6491886	6493841	6.49286e+06	FALSE	TRUE	FALSE	FALSE	FALSE	FALSE	FALSE	FALSE	FALSE	TRUE	FALSE	FALSE	FALSE	TRUE	FALSE	FALSE
proteomics	CLL_26	MRPS35	CLL_26	-0.121397	0	1	1	12	27710822	27756295	2.77336e+07	FALSE	TRUE	FALSE	FALSE	FALSE	FALSE	FALSE	FALSE	FALSE	TRUE	FALSE	FALSE	FALSE	TRUE	FALSE	FALSE
proteomics	CLL_26	MVK	CLL_26	-0.232993	0	1	1	12	109573255	109598125	109585690	FALSE	TRUE	FALSE	FALSE	FALSE	FALSE	FALSE	FALSE	FALSE	TRUE	FALSE	FALSE	FALSE	TRUE	FALSE	FALSE
proteomics	CLL_26	MYL6	CLL_26	-0.00228156	0	1	1	12	56158161	56163496	5.61608e+07	FALSE	TRUE	FALSE	FALSE	FALSE	FALSE	FALSE	FALSE	FALSE	TRUE	FALSE	FALSE	FALSE	TRUE	FALSE	FALSE
proteomics	CLL_26	MYL6B	CLL_26	0.0125682	0	1	1	12	56152256	56159647	5.6156e+07	FALSE	TRUE	FALSE	FALSE	FALSE	FALSE	FALSE	FALSE	FALSE	TRUE	FALSE	FALSE	FALSE	TRUE	FALSE	FALSE
proteomics	CLL_26	NAA25	CLL_26	-0.0981444	0	1	1	12	112026689	112108796	1.12068e+08	FALSE	TRUE	FALSE	FALSE	FALSE	FALSE	FALSE	FALSE	FALSE	TRUE	FALSE	FALSE	FALSE	TRUE	FALSE	FALSE
proteomics	CLL_26	NAB2	CLL_26	0.1641	0	1	1	12	57089043	57095476	5.70923e+07	FALSE	TRUE	FALSE	FALSE	FALSE	FALSE	FALSE	FALSE	FALSE	TRUE	FALSE	FALSE	FALSE	TRUE	FALSE	FALSE
proteomics	CLL_26	NABP2	CLL_26	-0.0814105	0	1	1	12	56222015	56229854	5.62259e+07	FALSE	TRUE	FALSE	FALSE	FALSE	FALSE	FALSE	FALSE	FALSE	TRUE	FALSE	FALSE	FALSE	TRUE	FALSE	FALSE
proteomics	CLL_26	NACA	CLL_26	-0.0354377	0	1	1	12	56712428	56731628	56722028	FALSE	TRUE	FALSE	FALSE	FALSE	FALSE	FALSE	FALSE	FALSE	TRUE	FALSE	FALSE	FALSE	TRUE	FALSE	FALSE
proteomics	CLL_26	NAP1L1	CLL_26	-0.140173	0	1	1	12	76036585	76084958	7.60608e+07	FALSE	TRUE	FALSE	FALSE	FALSE	FALSE	FALSE	FALSE	FALSE	TRUE	FALSE	FALSE	FALSE	TRUE	FALSE	FALSE
proteomics	CLL_26	NCAPD2	CLL_26	-0.296332	0	1	1	12	6493356	6531955	6.51266e+06	FALSE	TRUE	FALSE	FALSE	FALSE	FALSE	FALSE	FALSE	FALSE	TRUE	FALSE	FALSE	FALSE	TRUE	FALSE	FALSE
proteomics	CLL_26	NCKAP1L	CLL_26	-0.282934	0	1	1	12	54497752	54548243	5.4523e+07	FALSE	TRUE	FALSE	FALSE	FALSE	FALSE	FALSE	FALSE	FALSE	TRUE	FALSE	FALSE	FALSE	TRUE	FALSE	FALSE
proteomics	CLL_26	NCKAP5L	CLL_26	-0.382678	0	1	1	12	49791146	49828750	49809948	FALSE	TRUE	FALSE	FALSE	FALSE	FALSE	FALSE	FALSE	FALSE	TRUE	FALSE	FALSE	FALSE	TRUE	FALSE	FALSE
proteomics	CLL_26	NCOR2	CLL_26	0.0380446	0	1	1	12	124324415	124567589	124446002	FALSE	TRUE	FALSE	FALSE	FALSE	FALSE	FALSE	FALSE	FALSE	TRUE	FALSE	FALSE	FALSE	TRUE	FALSE	FALSE
proteomics	CLL_26	NDUFA12	CLL_26	-0.00523809	0	1	1	12	94897055	95003748	9.49504e+07	FALSE	TRUE	FALSE	FALSE	FALSE	FALSE	FALSE	FALSE	FALSE	TRUE	FALSE	FALSE	FALSE	TRUE	FALSE	FALSE
proteomics	CLL_26	NDUFA9	CLL_26	0.0160036	0	1	1	12	4649095	4694317	4671706	FALSE	TRUE	FALSE	FALSE	FALSE	FALSE	FALSE	FALSE	FALSE	TRUE	FALSE	FALSE	FALSE	TRUE	FALSE	FALSE
proteomics	CLL_26	NECAP1	CLL_26	0.0369042	0	1	1	12	8076939	8097881	8087410	FALSE	TRUE	FALSE	FALSE	FALSE	FALSE	FALSE	FALSE	FALSE	TRUE	FALSE	FALSE	FALSE	TRUE	FALSE	FALSE
proteomics	CLL_26	NEDD1	CLL_26	0.039209	0	1	1	12	96907223	96953777	96930500	FALSE	TRUE	FALSE	FALSE	FALSE	FALSE	FALSE	FALSE	FALSE	TRUE	FALSE	FALSE	FALSE	TRUE	FALSE	FALSE
proteomics	CLL_26	NEMP1	CLL_26	0.257397	0	1	1	12	57055643	57088063	57071853	FALSE	TRUE	FALSE	FALSE	FALSE	FALSE	FALSE	FALSE	FALSE	TRUE	FALSE	FALSE	FALSE	TRUE	FALSE	FALSE
proteomics	CLL_26	NFYB	CLL_26	0.0834252	0	1	1	12	104117086	104138241	1.04128e+08	FALSE	TRUE	FALSE	FALSE	FALSE	FALSE	FALSE	FALSE	FALSE	TRUE	FALSE	FALSE	FALSE	TRUE	FALSE	FALSE
proteomics	CLL_26	NOC4L	CLL_26	-0.131096	0	1	1	12	132144457	132152473	132148465	FALSE	TRUE	FALSE	FALSE	FALSE	FALSE	FALSE	FALSE	FALSE	TRUE	FALSE	FALSE	FALSE	TRUE	FALSE	FALSE
proteomics	CLL_26	NOP2	CLL_26	-0.205543	0	1	1	12	6556863	6568691	6562777	FALSE	TRUE	FALSE	FALSE	FALSE	FALSE	FALSE	FALSE	FALSE	TRUE	FALSE	FALSE	FALSE	TRUE	FALSE	FALSE
proteomics	CLL_26	NR2C1	CLL_26	-0.0862079	0	1	1	12	95020229	95073628	9.50469e+07	FALSE	TRUE	FALSE	FALSE	FALSE	FALSE	FALSE	FALSE	FALSE	TRUE	FALSE	FALSE	FALSE	TRUE	FALSE	FALSE
proteomics	CLL_26	NT5DC3	CLL_26	-0.119905	0	1	1	12	103770453	103841234	1.03806e+08	FALSE	TRUE	FALSE	FALSE	FALSE	FALSE	FALSE	FALSE	FALSE	TRUE	FALSE	FALSE	FALSE	TRUE	FALSE	FALSE
proteomics	CLL_26	NUDT4	CLL_26	-0.451088	0	1	1	12	93377883	93408146	9.3393e+07	FALSE	TRUE	FALSE	FALSE	FALSE	FALSE	FALSE	FALSE	FALSE	TRUE	FALSE	FALSE	FALSE	TRUE	FALSE	FALSE
proteomics	CLL_26	NUP107	CLL_26	0.0370359	0	1	1	12	68686951	68745809	68716380	FALSE	TRUE	FALSE	FALSE	FALSE	FALSE	FALSE	FALSE	FALSE	TRUE	FALSE	FALSE	FALSE	TRUE	FALSE	FALSE
proteomics	CLL_26	NUP37	CLL_26	-0.081189	0	1	1	12	102073103	102120120	1.02097e+08	FALSE	TRUE	FALSE	FALSE	FALSE	FALSE	FALSE	FALSE	FALSE	TRUE	FALSE	FALSE	FALSE	TRUE	FALSE	FALSE
proteomics	CLL_26	OAS2	CLL_26	-0.390905	0	1	1	12	112978395	113011723	112995059	FALSE	TRUE	FALSE	FALSE	FALSE	FALSE	FALSE	FALSE	FALSE	TRUE	FALSE	FALSE	FALSE	TRUE	FALSE	FALSE
proteomics	CLL_26	OAS3	CLL_26	-0.593177	0	1	1	12	112938444	112973251	1.12956e+08	FALSE	TRUE	FALSE	FALSE	FALSE	FALSE	FALSE	FALSE	FALSE	TRUE	FALSE	FALSE	FALSE	TRUE	FALSE	FALSE
proteomics	CLL_26	OGFOD2	CLL_26	-0.215166	0	1	1	12	122974580	122980043	1.22977e+08	FALSE	TRUE	FALSE	FALSE	FALSE	FALSE	FALSE	FALSE	FALSE	TRUE	FALSE	FALSE	FALSE	TRUE	FALSE	FALSE
proteomics	CLL_26	OS9	CLL_26	-0.186456	0	1	1	12	57693955	57721557	57707756	FALSE	TRUE	FALSE	FALSE	FALSE	FALSE	FALSE	FALSE	FALSE	TRUE	FALSE	FALSE	FALSE	TRUE	FALSE	FALSE
proteomics	CLL_26	OSBPL8	CLL_26	-0.0651699	0	1	1	12	76351797	76559809	76455803	FALSE	TRUE	FALSE	FALSE	FALSE	FALSE	FALSE	FALSE	FALSE	TRUE	FALSE	FALSE	FALSE	TRUE	FALSE	FALSE
proteomics	CLL_26	P2RX4	CLL_26	0.731511	0	1	1	12	121209857	121234106	1.21222e+08	FALSE	TRUE	FALSE	FALSE	FALSE	FALSE	FALSE	FALSE	FALSE	TRUE	FALSE	FALSE	FALSE	TRUE	FALSE	FALSE
proteomics	CLL_26	P2RX7	CLL_26	-0.424566	0	1	1	12	121132819	121188032	1.2116e+08	FALSE	TRUE	FALSE	FALSE	FALSE	FALSE	FALSE	FALSE	FALSE	TRUE	FALSE	FALSE	FALSE	TRUE	FALSE	FALSE
proteomics	CLL_26	PA2G4	CLL_26	-0.250512	0	1	1	12	56104537	56113910	5.61092e+07	FALSE	TRUE	FALSE	FALSE	FALSE	FALSE	FALSE	FALSE	FALSE	TRUE	FALSE	FALSE	FALSE	TRUE	FALSE	FALSE
proteomics	CLL_26	PAN2	CLL_26	-0.0533682	0	1	1	12	56316223	56334053	56325138	FALSE	TRUE	FALSE	FALSE	FALSE	FALSE	FALSE	FALSE	FALSE	TRUE	FALSE	FALSE	FALSE	TRUE	FALSE	FALSE
proteomics	CLL_26	PAWR	CLL_26	-0.187296	0	1	1	12	79574979	79690964	7.9633e+07	FALSE	TRUE	FALSE	FALSE	FALSE	FALSE	FALSE	FALSE	FALSE	TRUE	FALSE	FALSE	FALSE	TRUE	FALSE	FALSE
proteomics	CLL_26	PCBP2	CLL_26	0.0156786	0	1	1	12	53452102	53481162	53466632	FALSE	TRUE	FALSE	FALSE	FALSE	FALSE	FALSE	FALSE	FALSE	TRUE	FALSE	FALSE	FALSE	TRUE	FALSE	FALSE
proteomics	CLL_26	PCED1B	CLL_26	0.0251406	0	1	1	12	47079603	47236662	4.71581e+07	FALSE	TRUE	FALSE	FALSE	FALSE	FALSE	FALSE	FALSE	FALSE	TRUE	FALSE	FALSE	FALSE	TRUE	FALSE	FALSE
proteomics	CLL_26	PEBP1	CLL_26	-0.0349005	0	1	1	12	118136124	118145584	118140854	FALSE	TRUE	FALSE	FALSE	FALSE	FALSE	FALSE	FALSE	FALSE	TRUE	FALSE	FALSE	FALSE	TRUE	FALSE	FALSE
proteomics	CLL_26	PEX5	CLL_26	0.0033338	0	1	1	12	7188685	7218574	7.20363e+06	FALSE	TRUE	FALSE	FALSE	FALSE	FALSE	FALSE	FALSE	FALSE	TRUE	FALSE	FALSE	FALSE	TRUE	FALSE	FALSE
proteomics	CLL_26	PFDN5	CLL_26	-0.166735	0	1	1	12	53295291	53299450	5.32974e+07	FALSE	TRUE	FALSE	FALSE	FALSE	FALSE	FALSE	FALSE	FALSE	TRUE	FALSE	FALSE	FALSE	TRUE	FALSE	FALSE
proteomics	CLL_26	PFKM	CLL_26	-0.555119	0	1	1	12	48105139	48146404	4.81258e+07	FALSE	TRUE	FALSE	FALSE	FALSE	FALSE	FALSE	FALSE	FALSE	TRUE	FALSE	FALSE	FALSE	TRUE	FALSE	FALSE
proteomics	CLL_26	PGAM5	CLL_26	-0.252145	0	1	1	12	132710819	132722734	1.32717e+08	FALSE	TRUE	FALSE	FALSE	FALSE	FALSE	FALSE	FALSE	FALSE	TRUE	FALSE	FALSE	FALSE	TRUE	FALSE	FALSE
proteomics	CLL_26	PHB2	CLL_26	0.0135308	0	1	1	12	6965327	6970825	6968076	FALSE	TRUE	FALSE	FALSE	FALSE	FALSE	FALSE	FALSE	FALSE	TRUE	FALSE	FALSE	FALSE	TRUE	FALSE	FALSE
proteomics	CLL_26	PHC1	CLL_26	0.28946	0	1	1	12	8913896	8941467	8.92768e+06	FALSE	TRUE	FALSE	FALSE	FALSE	FALSE	FALSE	FALSE	FALSE	TRUE	FALSE	FALSE	FALSE	TRUE	FALSE	FALSE
proteomics	CLL_26	PIP4K2C	CLL_26	-0.133301	0	1	1	12	57591174	57603418	57597296	FALSE	TRUE	FALSE	FALSE	FALSE	FALSE	FALSE	FALSE	FALSE	TRUE	FALSE	FALSE	FALSE	TRUE	FALSE	FALSE
proteomics	CLL_26	PITPNM2	CLL_26	-0.0906101	0	1	1	12	122983480	123150015	1.23067e+08	FALSE	TRUE	FALSE	FALSE	FALSE	FALSE	FALSE	FALSE	FALSE	TRUE	FALSE	FALSE	FALSE	TRUE	FALSE	FALSE
proteomics	CLL_26	PLBD1	CLL_26	-0.414104	0	1	1	12	14503661	14567883	14535772	FALSE	TRUE	FALSE	FALSE	FALSE	FALSE	FALSE	FALSE	FALSE	TRUE	FALSE	FALSE	FALSE	TRUE	FALSE	FALSE
proteomics	CLL_26	PLBD2	CLL_26	0.192337	0	1	1	12	113358566	113391629	1.13375e+08	FALSE	TRUE	FALSE	FALSE	FALSE	FALSE	FALSE	FALSE	FALSE	TRUE	FALSE	FALSE	FALSE	TRUE	FALSE	FALSE
proteomics	CLL_26	PLXNC1	CLL_26	-1.19572	0	1	1	12	94148577	94307675	94228126	FALSE	TRUE	FALSE	FALSE	FALSE	FALSE	FALSE	FALSE	FALSE	TRUE	FALSE	FALSE	FALSE	TRUE	FALSE	FALSE
proteomics	CLL_26	POC1B	CLL_26	0.280121	0	1	1	12	89419718	89526047	8.94729e+07	FALSE	TRUE	FALSE	FALSE	FALSE	FALSE	FALSE	FALSE	FALSE	TRUE	FALSE	FALSE	FALSE	TRUE	FALSE	FALSE
proteomics	CLL_26	POLE	CLL_26	-0.0512329	0	1	1	12	132623753	132687365	132655559	FALSE	TRUE	FALSE	FALSE	FALSE	FALSE	FALSE	FALSE	FALSE	TRUE	FALSE	FALSE	FALSE	TRUE	FALSE	FALSE
proteomics	CLL_26	POLR3B	CLL_26	0.0962489	0	1	1	12	106357748	106510198	106433973	FALSE	TRUE	FALSE	FALSE	FALSE	FALSE	FALSE	FALSE	FALSE	TRUE	FALSE	FALSE	FALSE	TRUE	FALSE	FALSE
proteomics	CLL_26	PPHLN1	CLL_26	0.0420079	0	1	1	12	42238447	42459715	42349081	FALSE	TRUE	FALSE	FALSE	FALSE	FALSE	FALSE	FALSE	FALSE	TRUE	FALSE	FALSE	FALSE	TRUE	FALSE	FALSE
proteomics	CLL_26	PPP1CC	CLL_26	-0.0793111	0	1	1	12	110719680	110742939	1.10731e+08	FALSE	TRUE	FALSE	FALSE	FALSE	FALSE	FALSE	FALSE	FALSE	TRUE	FALSE	FALSE	FALSE	TRUE	FALSE	FALSE
proteomics	CLL_26	PPP1R12A	CLL_26	0.010678	0	1	1	12	79773563	79935460	7.98545e+07	FALSE	TRUE	FALSE	FALSE	FALSE	FALSE	FALSE	FALSE	FALSE	TRUE	FALSE	FALSE	FALSE	TRUE	FALSE	FALSE
proteomics	CLL_26	PPTC7	CLL_26	0.203115	0	1	1	12	110533245	110583318	1.10558e+08	FALSE	TRUE	FALSE	FALSE	FALSE	FALSE	FALSE	FALSE	FALSE	TRUE	FALSE	FALSE	FALSE	TRUE	FALSE	FALSE
proteomics	CLL_26	PRICKLE1	CLL_26	-0.419933	0	1	1	12	42456757	42590355	42523556	FALSE	TRUE	FALSE	FALSE	FALSE	FALSE	FALSE	FALSE	FALSE	TRUE	FALSE	FALSE	FALSE	TRUE	FALSE	FALSE
proteomics	CLL_26	PRIM1	CLL_26	-0.0726386	0	1	1	12	56731580	56752373	5.6742e+07	FALSE	TRUE	FALSE	FALSE	FALSE	FALSE	FALSE	FALSE	FALSE	TRUE	FALSE	FALSE	FALSE	TRUE	FALSE	FALSE
proteomics	CLL_26	PRKAB1	CLL_26	-0.095838	0	1	1	12	119667864	119681624	119674744	FALSE	TRUE	FALSE	FALSE	FALSE	FALSE	FALSE	FALSE	FALSE	TRUE	FALSE	FALSE	FALSE	TRUE	FALSE	FALSE
proteomics	CLL_26	PRKAG1	CLL_26	-0.0471564	0	1	1	12	49002274	49018825	4.90105e+07	FALSE	TRUE	FALSE	FALSE	FALSE	FALSE	FALSE	FALSE	FALSE	TRUE	FALSE	FALSE	FALSE	TRUE	FALSE	FALSE
proteomics	CLL_26	PRPF40B	CLL_26	0.0454172	0	1	1	12	49568218	49644666	49606442	FALSE	TRUE	FALSE	FALSE	FALSE	FALSE	FALSE	FALSE	FALSE	TRUE	FALSE	FALSE	FALSE	TRUE	FALSE	FALSE
proteomics	CLL_26	PSMD9	CLL_26	-0.20559	0	1	1	12	121888731	121918297	121903514	FALSE	TRUE	FALSE	FALSE	FALSE	FALSE	FALSE	FALSE	FALSE	TRUE	FALSE	FALSE	FALSE	TRUE	FALSE	FALSE
proteomics	CLL_26	PTGES3	CLL_26	0.171717	0	1	1	12	56663341	56688408	5.66759e+07	FALSE	TRUE	FALSE	FALSE	FALSE	FALSE	FALSE	FALSE	FALSE	TRUE	FALSE	FALSE	FALSE	TRUE	FALSE	FALSE
proteomics	CLL_26	PTMS	CLL_26	-2.39209	0	1	1	12	6765516	6770952	6768234	FALSE	TRUE	FALSE	FALSE	FALSE	FALSE	FALSE	FALSE	FALSE	TRUE	FALSE	FALSE	FALSE	TRUE	FALSE	FALSE
proteomics	CLL_26	PTPN11	CLL_26	-0.0838452	0	1	1	12	112418351	112509913	112464132	FALSE	TRUE	FALSE	FALSE	FALSE	FALSE	FALSE	FALSE	FALSE	TRUE	FALSE	FALSE	FALSE	TRUE	FALSE	FALSE
proteomics	CLL_26	PTPN6	CLL_26	-0.0722439	0	1	1	12	6946468	6961316	6953892	FALSE	TRUE	FALSE	FALSE	FALSE	FALSE	FALSE	FALSE	FALSE	TRUE	FALSE	FALSE	FALSE	TRUE	FALSE	FALSE
proteomics	CLL_26	PTPRO	CLL_26	0.141538	0	1	1	12	15322508	15598331	1.54604e+07	FALSE	TRUE	FALSE	FALSE	FALSE	FALSE	FALSE	FALSE	FALSE	TRUE	FALSE	FALSE	FALSE	TRUE	FALSE	FALSE
proteomics	CLL_26	PUS1	CLL_26	-0.0952074	0	1	1	12	131929200	131945896	131937548	FALSE	TRUE	FALSE	FALSE	FALSE	FALSE	FALSE	FALSE	FALSE	TRUE	FALSE	FALSE	FALSE	TRUE	FALSE	FALSE
proteomics	CLL_26	PUS7L	CLL_26	-0.228424	0	1	1	12	43718993	43758817	43738905	FALSE	TRUE	FALSE	FALSE	FALSE	FALSE	FALSE	FALSE	FALSE	TRUE	FALSE	FALSE	FALSE	TRUE	FALSE	FALSE
proteomics	CLL_26	PWP1	CLL_26	-0.191611	0	1	1	12	107685799	107713162	1.07699e+08	FALSE	TRUE	FALSE	FALSE	FALSE	FALSE	FALSE	FALSE	FALSE	TRUE	FALSE	FALSE	FALSE	TRUE	FALSE	FALSE
proteomics	CLL_26	PXMP2	CLL_26	-0.0753026	0	1	1	12	132687587	132704985	132696286	FALSE	TRUE	FALSE	FALSE	FALSE	FALSE	FALSE	FALSE	FALSE	TRUE	FALSE	FALSE	FALSE	TRUE	FALSE	FALSE
proteomics	CLL_26	PXN	CLL_26	-0.111545	0	1	1	12	120210439	120265771	120238105	FALSE	TRUE	FALSE	FALSE	FALSE	FALSE	FALSE	FALSE	FALSE	TRUE	FALSE	FALSE	FALSE	TRUE	FALSE	FALSE
proteomics	CLL_26	PYM1	CLL_26	-0.0785817	0	1	1	12	55901413	55932618	5.5917e+07	FALSE	TRUE	FALSE	FALSE	FALSE	FALSE	FALSE	FALSE	FALSE	TRUE	FALSE	FALSE	FALSE	TRUE	FALSE	FALSE
proteomics	CLL_26	PYROXD1	CLL_26	-0.285081	0	1	1	12	21437615	21471250	2.14544e+07	FALSE	TRUE	FALSE	FALSE	FALSE	FALSE	FALSE	FALSE	FALSE	TRUE	FALSE	FALSE	FALSE	TRUE	FALSE	FALSE
proteomics	CLL_26	R3HDM2	CLL_26	0.0490734	0	1	1	12	57253762	57431005	5.73424e+07	FALSE	TRUE	FALSE	FALSE	FALSE	FALSE	FALSE	FALSE	FALSE	TRUE	FALSE	FALSE	FALSE	TRUE	FALSE	FALSE
proteomics	CLL_26	RAB21	CLL_26	-0.120449	0	1	1	12	71754863	71800286	7.17776e+07	FALSE	TRUE	FALSE	FALSE	FALSE	FALSE	FALSE	FALSE	FALSE	TRUE	FALSE	FALSE	FALSE	TRUE	FALSE	FALSE
proteomics	CLL_26	RAB35	CLL_26	-0.000655402	0	1	1	12	120095099	120117502	1.20106e+08	FALSE	TRUE	FALSE	FALSE	FALSE	FALSE	FALSE	FALSE	FALSE	TRUE	FALSE	FALSE	FALSE	TRUE	FALSE	FALSE
proteomics	CLL_26	RAB3IP	CLL_26	-0.143999	0	1	1	12	69738681	69823204	6.97809e+07	FALSE	TRUE	FALSE	FALSE	FALSE	FALSE	FALSE	FALSE	FALSE	TRUE	FALSE	FALSE	FALSE	TRUE	FALSE	FALSE
proteomics	CLL_26	RAN	CLL_26	0.0246434	0	1	1	12	130872037	130877678	1.30875e+08	FALSE	TRUE	FALSE	FALSE	FALSE	FALSE	FALSE	FALSE	FALSE	TRUE	FALSE	FALSE	FALSE	TRUE	FALSE	FALSE
proteomics	CLL_26	RAP1B	CLL_26	-0.0733023	0	1	1	12	68610855	68671901	68641378	FALSE	TRUE	FALSE	FALSE	FALSE	FALSE	FALSE	FALSE	FALSE	TRUE	FALSE	FALSE	FALSE	TRUE	FALSE	FALSE
proteomics	CLL_26	RAPGEF3	CLL_26	0.167084	0	1	1	12	47734363	47771040	4.77527e+07	FALSE	TRUE	FALSE	FALSE	FALSE	FALSE	FALSE	FALSE	FALSE	TRUE	FALSE	FALSE	FALSE	TRUE	FALSE	FALSE
proteomics	CLL_26	RASAL1	CLL_26	0.109431	0	1	1	12	113098819	113136239	113117529	FALSE	TRUE	FALSE	FALSE	FALSE	FALSE	FALSE	FALSE	FALSE	TRUE	FALSE	FALSE	FALSE	TRUE	FALSE	FALSE
proteomics	CLL_26	RASSF3	CLL_26	-0.19108	0	1	1	12	64507001	64697564	6.46023e+07	FALSE	TRUE	FALSE	FALSE	FALSE	FALSE	FALSE	FALSE	FALSE	TRUE	FALSE	FALSE	FALSE	TRUE	FALSE	FALSE
proteomics	CLL_26	RBM19	CLL_26	-0.0959577	0	1	1	12	113816738	113966325	1.13892e+08	FALSE	TRUE	FALSE	FALSE	FALSE	FALSE	FALSE	FALSE	FALSE	TRUE	FALSE	FALSE	FALSE	TRUE	FALSE	FALSE
proteomics	CLL_26	RECQL	CLL_26	0.0418083	0	1	1	12	21468910	21501669	2.14853e+07	FALSE	TRUE	FALSE	FALSE	FALSE	FALSE	FALSE	FALSE	FALSE	TRUE	FALSE	FALSE	FALSE	TRUE	FALSE	FALSE
proteomics	CLL_26	RFC5	CLL_26	0.199826	0	1	1	12	118013588	118033130	118023359	FALSE	TRUE	FALSE	FALSE	FALSE	FALSE	FALSE	FALSE	FALSE	TRUE	FALSE	FALSE	FALSE	TRUE	FALSE	FALSE
proteomics	CLL_26	RHOF	CLL_26	-0.28363	0	1	1	12	121777754	121803403	1.21791e+08	FALSE	TRUE	FALSE	FALSE	FALSE	FALSE	FALSE	FALSE	FALSE	TRUE	FALSE	FALSE	FALSE	TRUE	FALSE	FALSE
proteomics	CLL_26	RILPL1	CLL_26	-0.422728	0	1	1	12	123470054	123533719	1.23502e+08	FALSE	TRUE	FALSE	FALSE	FALSE	FALSE	FALSE	FALSE	FALSE	TRUE	FALSE	FALSE	FALSE	TRUE	FALSE	FALSE
proteomics	CLL_26	RILPL2	CLL_26	-0.553649	0	1	1	12	123410683	123436717	123423700	FALSE	TRUE	FALSE	FALSE	FALSE	FALSE	FALSE	FALSE	FALSE	TRUE	FALSE	FALSE	FALSE	TRUE	FALSE	FALSE
proteomics	CLL_26	RNF34	CLL_26	0.105579	0	1	1	12	121400041	121430623	121415332	FALSE	TRUE	FALSE	FALSE	FALSE	FALSE	FALSE	FALSE	FALSE	TRUE	FALSE	FALSE	FALSE	TRUE	FALSE	FALSE
proteomics	CLL_26	RNF41	CLL_26	0.0635264	0	1	1	12	56202175	56221933	56212054	FALSE	TRUE	FALSE	FALSE	FALSE	FALSE	FALSE	FALSE	FALSE	TRUE	FALSE	FALSE	FALSE	TRUE	FALSE	FALSE
proteomics	CLL_26	RNFT2	CLL_26	-0.376491	0	1	1	12	116738178	116853631	1.16796e+08	FALSE	TRUE	FALSE	FALSE	FALSE	FALSE	FALSE	FALSE	FALSE	TRUE	FALSE	FALSE	FALSE	TRUE	FALSE	FALSE
proteomics	CLL_26	RPAP3	CLL_26	-0.0475149	0	1	1	12	47661249	47706030	4.76836e+07	FALSE	TRUE	FALSE	FALSE	FALSE	FALSE	FALSE	FALSE	FALSE	TRUE	FALSE	FALSE	FALSE	TRUE	FALSE	FALSE
proteomics	CLL_26	RPLP0	CLL_26	-0.0331018	0	1	1	12	120196699	120201235	120198967	FALSE	TRUE	FALSE	FALSE	FALSE	FALSE	FALSE	FALSE	FALSE	TRUE	FALSE	FALSE	FALSE	TRUE	FALSE	FALSE
proteomics	CLL_26	RPS26	CLL_26	-0.0680041	0	1	1	12	56041351	56044697	56043024	FALSE	TRUE	FALSE	FALSE	FALSE	FALSE	FALSE	FALSE	FALSE	TRUE	FALSE	FALSE	FALSE	TRUE	FALSE	FALSE
proteomics	CLL_26	RSRC2	CLL_26	0.153968	0	1	1	12	122503454	122527000	122515227	FALSE	TRUE	FALSE	FALSE	FALSE	FALSE	FALSE	FALSE	FALSE	TRUE	FALSE	FALSE	FALSE	TRUE	FALSE	FALSE
proteomics	CLL_26	SART3	CLL_26	0.0378125	0	1	1	12	108522214	108561400	108541807	FALSE	TRUE	FALSE	FALSE	FALSE	FALSE	FALSE	FALSE	FALSE	TRUE	FALSE	FALSE	FALSE	TRUE	FALSE	FALSE
proteomics	CLL_26	SBNO1	CLL_26	-0.141519	0	1	1	12	123289109	123364847	123326978	FALSE	TRUE	FALSE	FALSE	FALSE	FALSE	FALSE	FALSE	FALSE	TRUE	FALSE	FALSE	FALSE	TRUE	FALSE	FALSE
proteomics	CLL_26	SCAF11	CLL_26	0.0898495	0	1	1	12	45919131	45992120	4.59556e+07	FALSE	TRUE	FALSE	FALSE	FALSE	FALSE	FALSE	FALSE	FALSE	TRUE	FALSE	FALSE	FALSE	TRUE	FALSE	FALSE
proteomics	CLL_26	SCYL2	CLL_26	-0.179985	0	1	1	12	100267140	100341724	100304432	FALSE	TRUE	FALSE	FALSE	FALSE	FALSE	FALSE	FALSE	FALSE	TRUE	FALSE	FALSE	FALSE	TRUE	FALSE	FALSE
proteomics	CLL_26	SELPLG	CLL_26	-0.278656	0	1	1	12	108622277	108633959	108628118	FALSE	TRUE	FALSE	FALSE	FALSE	FALSE	FALSE	FALSE	FALSE	TRUE	FALSE	FALSE	FALSE	TRUE	FALSE	FALSE
proteomics	CLL_26	SENP1	CLL_26	-0.0276258	0	1	1	12	48042897	48106079	48074488	FALSE	TRUE	FALSE	FALSE	FALSE	FALSE	FALSE	FALSE	FALSE	TRUE	FALSE	FALSE	FALSE	TRUE	FALSE	FALSE
proteomics	CLL_26	SETD1B	CLL_26	-0.0641723	0	1	1	12	121804180	121832584	121818382	FALSE	TRUE	FALSE	FALSE	FALSE	FALSE	FALSE	FALSE	FALSE	TRUE	FALSE	FALSE	FALSE	TRUE	FALSE	FALSE
proteomics	CLL_26	SFSWAP	CLL_26	-0.0718946	0	1	1	12	131711081	131799737	131755409	FALSE	TRUE	FALSE	FALSE	FALSE	FALSE	FALSE	FALSE	FALSE	TRUE	FALSE	FALSE	FALSE	TRUE	FALSE	FALSE
proteomics	CLL_26	SHMT2	CLL_26	-0.131632	0	1	1	12	57229573	57234935	57232254	FALSE	TRUE	FALSE	FALSE	FALSE	FALSE	FALSE	FALSE	FALSE	TRUE	FALSE	FALSE	FALSE	TRUE	FALSE	FALSE
proteomics	CLL_26	SINHCAF	CLL_26	0.266577	0	1	1	12	31280584	31327058	31303821	FALSE	TRUE	FALSE	FALSE	FALSE	FALSE	FALSE	FALSE	FALSE	TRUE	FALSE	FALSE	FALSE	TRUE	FALSE	FALSE
proteomics	CLL_26	SLC15A4	CLL_26	0.215871	0	1	1	12	128793194	128823958	128808576	FALSE	TRUE	FALSE	FALSE	FALSE	FALSE	FALSE	FALSE	FALSE	TRUE	FALSE	FALSE	FALSE	TRUE	FALSE	FALSE
proteomics	CLL_26	SLC16A7	CLL_26	-0.567008	0	1	1	12	59596029	59789855	59692942	FALSE	TRUE	FALSE	FALSE	FALSE	FALSE	FALSE	FALSE	FALSE	TRUE	FALSE	FALSE	FALSE	TRUE	FALSE	FALSE
proteomics	CLL_26	SLC25A3	CLL_26	0.202157	0	1	1	12	98593591	98606379	98599985	FALSE	TRUE	FALSE	FALSE	FALSE	FALSE	FALSE	FALSE	FALSE	TRUE	FALSE	FALSE	FALSE	TRUE	FALSE	FALSE
proteomics	CLL_26	SLC35E3	CLL_26	0.912314	0	1	1	12	68746176	68793964	68770070	FALSE	TRUE	FALSE	FALSE	FALSE	FALSE	FALSE	FALSE	FALSE	TRUE	FALSE	FALSE	FALSE	TRUE	FALSE	FALSE
proteomics	CLL_26	SLC38A1	CLL_26	0.170586	0	1	1	12	46183063	46270017	46226540	FALSE	TRUE	FALSE	FALSE	FALSE	FALSE	FALSE	FALSE	FALSE	TRUE	FALSE	FALSE	FALSE	TRUE	FALSE	FALSE
proteomics	CLL_26	SLC38A2	CLL_26	-0.266781	0	1	1	12	46358188	46372773	4.63655e+07	FALSE	TRUE	FALSE	FALSE	FALSE	FALSE	FALSE	FALSE	FALSE	TRUE	FALSE	FALSE	FALSE	TRUE	FALSE	FALSE
proteomics	CLL_26	SLC8B1	CLL_26	0.517841	0	1	1	12	113298759	113359493	113329126	FALSE	TRUE	FALSE	FALSE	FALSE	FALSE	FALSE	FALSE	FALSE	TRUE	FALSE	FALSE	FALSE	TRUE	FALSE	FALSE
proteomics	CLL_26	SMARCC2	CLL_26	0.115793	0	1	1	12	56162359	56189567	56175963	FALSE	TRUE	FALSE	FALSE	FALSE	FALSE	FALSE	FALSE	FALSE	TRUE	FALSE	FALSE	FALSE	TRUE	FALSE	FALSE
proteomics	CLL_26	SMARCD1	CLL_26	0.0218588	0	1	1	12	50084972	50100712	50092842	FALSE	TRUE	FALSE	FALSE	FALSE	FALSE	FALSE	FALSE	FALSE	TRUE	FALSE	FALSE	FALSE	TRUE	FALSE	FALSE
proteomics	CLL_26	SMUG1	CLL_26	-0.199158	0	1	1	12	54121277	54189008	5.41551e+07	FALSE	TRUE	FALSE	FALSE	FALSE	FALSE	FALSE	FALSE	FALSE	TRUE	FALSE	FALSE	FALSE	TRUE	FALSE	FALSE
proteomics	CLL_26	SNRNP35	CLL_26	0.0383284	0	1	1	12	123457641	123473154	1.23465e+08	FALSE	TRUE	FALSE	FALSE	FALSE	FALSE	FALSE	FALSE	FALSE	TRUE	FALSE	FALSE	FALSE	TRUE	FALSE	FALSE
proteomics	CLL_26	SNRPF	CLL_26	0.00750144	0	1	1	12	95858928	95903828	95881378	FALSE	TRUE	FALSE	FALSE	FALSE	FALSE	FALSE	FALSE	FALSE	TRUE	FALSE	FALSE	FALSE	TRUE	FALSE	FALSE
proteomics	CLL_26	SP1	CLL_26	0.64375	0	1	1	12	53380176	53416446	53398311	FALSE	TRUE	FALSE	FALSE	FALSE	FALSE	FALSE	FALSE	FALSE	TRUE	FALSE	FALSE	FALSE	TRUE	FALSE	FALSE
proteomics	CLL_26	SPATS2	CLL_26	-0.176185	0	1	1	12	49366584	49527424	49447004	FALSE	TRUE	FALSE	FALSE	FALSE	FALSE	FALSE	FALSE	FALSE	TRUE	FALSE	FALSE	FALSE	TRUE	FALSE	FALSE
proteomics	CLL_26	SPRYD3	CLL_26	0.0888011	0	1	1	12	53064316	53079404	53071860	FALSE	TRUE	FALSE	FALSE	FALSE	FALSE	FALSE	FALSE	FALSE	TRUE	FALSE	FALSE	FALSE	TRUE	FALSE	FALSE
proteomics	CLL_26	SPRYD4	CLL_26	-0.193101	0	1	1	12	56468578	56479708	56474143	FALSE	TRUE	FALSE	FALSE	FALSE	FALSE	FALSE	FALSE	FALSE	TRUE	FALSE	FALSE	FALSE	TRUE	FALSE	FALSE
proteomics	CLL_26	SRSF9	CLL_26	0.0267747	0	1	1	12	120461672	120469748	120465710	FALSE	TRUE	FALSE	FALSE	FALSE	FALSE	FALSE	FALSE	FALSE	TRUE	FALSE	FALSE	FALSE	TRUE	FALSE	FALSE
proteomics	CLL_26	SSH1	CLL_26	0.0257849	0	1	1	12	108778191	108857590	1.08818e+08	FALSE	TRUE	FALSE	FALSE	FALSE	FALSE	FALSE	FALSE	FALSE	TRUE	FALSE	FALSE	FALSE	TRUE	FALSE	FALSE
proteomics	CLL_26	STAT2	CLL_26	-0.303404	0	1	1	12	56341597	56360167	56350882	FALSE	TRUE	FALSE	FALSE	FALSE	FALSE	FALSE	FALSE	FALSE	TRUE	FALSE	FALSE	FALSE	TRUE	FALSE	FALSE
proteomics	CLL_26	STAT6	CLL_26	-0.0535438	0	1	1	12	57095408	57132139	5.71138e+07	FALSE	TRUE	FALSE	FALSE	FALSE	FALSE	FALSE	FALSE	FALSE	TRUE	FALSE	FALSE	FALSE	TRUE	FALSE	FALSE
proteomics	CLL_26	STK38L	CLL_26	-0.0279485	0	1	1	12	27243968	27325959	2.7285e+07	FALSE	TRUE	FALSE	FALSE	FALSE	FALSE	FALSE	FALSE	FALSE	TRUE	FALSE	FALSE	FALSE	TRUE	FALSE	FALSE
proteomics	CLL_26	STRAP	CLL_26	-0.15439	0	1	1	12	15882387	15903478	1.58929e+07	FALSE	TRUE	FALSE	FALSE	FALSE	FALSE	FALSE	FALSE	FALSE	TRUE	FALSE	FALSE	FALSE	TRUE	FALSE	FALSE
proteomics	CLL_26	SUDS3	CLL_26	0.139447	0	1	1	12	118376555	118418033	118397294	FALSE	TRUE	FALSE	FALSE	FALSE	FALSE	FALSE	FALSE	FALSE	TRUE	FALSE	FALSE	FALSE	TRUE	FALSE	FALSE
proteomics	CLL_26	TAOK3	CLL_26	-0.216764	0	1	1	12	118149801	118372907	118261354	FALSE	TRUE	FALSE	FALSE	FALSE	FALSE	FALSE	FALSE	FALSE	TRUE	FALSE	FALSE	FALSE	TRUE	FALSE	FALSE
proteomics	CLL_26	TAPBPL	CLL_26	-0.457819	0	1	1	12	6451690	6466517	6.4591e+06	FALSE	TRUE	FALSE	FALSE	FALSE	FALSE	FALSE	FALSE	FALSE	TRUE	FALSE	FALSE	FALSE	TRUE	FALSE	FALSE
proteomics	CLL_26	TARBP2	CLL_26	-0.0639806	0	1	1	12	53500921	53506431	53503676	FALSE	TRUE	FALSE	FALSE	FALSE	FALSE	FALSE	FALSE	FALSE	TRUE	FALSE	FALSE	FALSE	TRUE	FALSE	FALSE
proteomics	CLL_26	TBC1D15	CLL_26	-0.105514	0	1	1	12	71839707	71927248	7.18835e+07	FALSE	TRUE	FALSE	FALSE	FALSE	FALSE	FALSE	FALSE	FALSE	TRUE	FALSE	FALSE	FALSE	TRUE	FALSE	FALSE
proteomics	CLL_26	TBK1	CLL_26	-0.0215254	0	1	1	12	64452092	64502114	64477103	FALSE	TRUE	FALSE	FALSE	FALSE	FALSE	FALSE	FALSE	FALSE	TRUE	FALSE	FALSE	FALSE	TRUE	FALSE	FALSE
proteomics	CLL_26	TCHP	CLL_26	-0.0325614	0	1	1	12	109900264	109983841	1.09942e+08	FALSE	TRUE	FALSE	FALSE	FALSE	FALSE	FALSE	FALSE	FALSE	TRUE	FALSE	FALSE	FALSE	TRUE	FALSE	FALSE
proteomics	CLL_26	TCP11L2	CLL_26	-0.414904	0	1	1	12	106301929	106347003	106324466	FALSE	TRUE	FALSE	FALSE	FALSE	FALSE	FALSE	FALSE	FALSE	TRUE	FALSE	FALSE	FALSE	TRUE	FALSE	FALSE
proteomics	CLL_26	TESC	CLL_26	-0.432434	0	1	1	12	117038923	117099479	117069201	FALSE	TRUE	FALSE	FALSE	FALSE	FALSE	FALSE	FALSE	FALSE	TRUE	FALSE	FALSE	FALSE	TRUE	FALSE	FALSE
proteomics	CLL_26	TESPA1	CLL_26	0.266767	0	1	1	12	54948015	54984762	5.49664e+07	FALSE	TRUE	FALSE	FALSE	FALSE	FALSE	FALSE	FALSE	FALSE	TRUE	FALSE	FALSE	FALSE	TRUE	FALSE	FALSE
proteomics	CLL_26	TFCP2	CLL_26	-0.140683	0	1	1	12	51093663	51173134	5.11334e+07	FALSE	TRUE	FALSE	FALSE	FALSE	FALSE	FALSE	FALSE	FALSE	TRUE	FALSE	FALSE	FALSE	TRUE	FALSE	FALSE
proteomics	CLL_26	THAP2	CLL_26	0.012804	0	1	1	12	71664301	71680644	7.16725e+07	FALSE	TRUE	FALSE	FALSE	FALSE	FALSE	FALSE	FALSE	FALSE	TRUE	FALSE	FALSE	FALSE	TRUE	FALSE	FALSE
proteomics	CLL_26	TIGAR	CLL_26	-0.0962147	0	1	1	12	4307763	4360028	4.3339e+06	FALSE	TRUE	FALSE	FALSE	FALSE	FALSE	FALSE	FALSE	FALSE	TRUE	FALSE	FALSE	FALSE	TRUE	FALSE	FALSE
proteomics	CLL_26	TIMELESS	CLL_26	-0.111672	0	1	1	12	56416363	56449426	5.64329e+07	FALSE	TRUE	FALSE	FALSE	FALSE	FALSE	FALSE	FALSE	FALSE	TRUE	FALSE	FALSE	FALSE	TRUE	FALSE	FALSE
proteomics	CLL_26	TM7SF3	CLL_26	0.283365	0	1	1	12	26971579	27014434	2.6993e+07	FALSE	TRUE	FALSE	FALSE	FALSE	FALSE	FALSE	FALSE	FALSE	TRUE	FALSE	FALSE	FALSE	TRUE	FALSE	FALSE
proteomics	CLL_26	TMBIM6	CLL_26	0.0349745	0	1	1	12	49707725	49764934	4.97363e+07	FALSE	TRUE	FALSE	FALSE	FALSE	FALSE	FALSE	FALSE	FALSE	TRUE	FALSE	FALSE	FALSE	TRUE	FALSE	FALSE
proteomics	CLL_26	TMCC3	CLL_26	-0.19034	0	1	1	12	94567122	94650557	9.46088e+07	FALSE	TRUE	FALSE	FALSE	FALSE	FALSE	FALSE	FALSE	FALSE	TRUE	FALSE	FALSE	FALSE	TRUE	FALSE	FALSE
proteomics	CLL_26	TMED2	CLL_26	-0.258156	0	1	1	12	123584533	123598582	1.23592e+08	FALSE	TRUE	FALSE	FALSE	FALSE	FALSE	FALSE	FALSE	FALSE	TRUE	FALSE	FALSE	FALSE	TRUE	FALSE	FALSE
proteomics	CLL_26	TMEM19	CLL_26	0.115837	0	1	1	12	71686087	71705046	7.16956e+07	FALSE	TRUE	FALSE	FALSE	FALSE	FALSE	FALSE	FALSE	FALSE	TRUE	FALSE	FALSE	FALSE	TRUE	FALSE	FALSE
proteomics	CLL_26	TMEM263	CLL_26	0.662644	0	1	1	12	106955719	106978778	1.06967e+08	FALSE	TRUE	FALSE	FALSE	FALSE	FALSE	FALSE	FALSE	FALSE	TRUE	FALSE	FALSE	FALSE	TRUE	FALSE	FALSE
proteomics	CLL_26	TMPO	CLL_26	0.21024	0	1	1	12	98515512	98550379	9.85329e+07	FALSE	TRUE	FALSE	FALSE	FALSE	FALSE	FALSE	FALSE	FALSE	TRUE	FALSE	FALSE	FALSE	TRUE	FALSE	FALSE
proteomics	CLL_26	TMTC3	CLL_26	-0.126003	0	1	1	12	88142296	88199887	8.81711e+07	FALSE	TRUE	FALSE	FALSE	FALSE	FALSE	FALSE	FALSE	FALSE	TRUE	FALSE	FALSE	FALSE	TRUE	FALSE	FALSE
proteomics	CLL_26	TPCN1	CLL_26	-0.125085	0	1	1	12	113221050	113298585	1.1326e+08	FALSE	TRUE	FALSE	FALSE	FALSE	FALSE	FALSE	FALSE	FALSE	TRUE	FALSE	FALSE	FALSE	TRUE	FALSE	FALSE
proteomics	CLL_26	TPI1	CLL_26	0.0782587	0	1	1	12	6867119	6870948	6.86903e+06	FALSE	TRUE	FALSE	FALSE	FALSE	FALSE	FALSE	FALSE	FALSE	TRUE	FALSE	FALSE	FALSE	TRUE	FALSE	FALSE
proteomics	CLL_26	TRAFD1	CLL_26	-0.190639	0	1	1	12	112125538	112153604	112139571	FALSE	TRUE	FALSE	FALSE	FALSE	FALSE	FALSE	FALSE	FALSE	TRUE	FALSE	FALSE	FALSE	TRUE	FALSE	FALSE
proteomics	CLL_26	TRIAP1	CLL_26	-0.394664	0	1	1	12	120443964	120446384	120445174	FALSE	TRUE	FALSE	FALSE	FALSE	FALSE	FALSE	FALSE	FALSE	TRUE	FALSE	FALSE	FALSE	TRUE	FALSE	FALSE
proteomics	CLL_26	TSFM	CLL_26	-0.097982	0	1	1	12	57782761	57808071	57795416	FALSE	TRUE	FALSE	FALSE	FALSE	FALSE	FALSE	FALSE	FALSE	TRUE	FALSE	FALSE	FALSE	TRUE	FALSE	FALSE
proteomics	CLL_26	TUBA1C	CLL_26	0.231952	0	1	1	12	49188736	49274603	4.92317e+07	FALSE	TRUE	FALSE	FALSE	FALSE	FALSE	FALSE	FALSE	FALSE	TRUE	FALSE	FALSE	FALSE	TRUE	FALSE	FALSE
proteomics	CLL_26	TWF1	CLL_26	-0.0576784	0	1	1	12	43793723	43806375	43800049	FALSE	TRUE	FALSE	FALSE	FALSE	FALSE	FALSE	FALSE	FALSE	TRUE	FALSE	FALSE	FALSE	TRUE	FALSE	FALSE
proteomics	CLL_26	TXNRD1	CLL_26	-0.0618576	0	1	1	12	104215779	104350307	104283043	FALSE	TRUE	FALSE	FALSE	FALSE	FALSE	FALSE	FALSE	FALSE	TRUE	FALSE	FALSE	FALSE	TRUE	FALSE	FALSE
proteomics	CLL_26	UBE2N	CLL_26	-0.0751524	0	1	1	12	93405673	93441947	93423810	FALSE	TRUE	FALSE	FALSE	FALSE	FALSE	FALSE	FALSE	FALSE	TRUE	FALSE	FALSE	FALSE	TRUE	FALSE	FALSE
proteomics	CLL_26	UBE3B	CLL_26	0.213474	0	1	1	12	109477402	109536705	1.09507e+08	FALSE	TRUE	FALSE	FALSE	FALSE	FALSE	FALSE	FALSE	FALSE	TRUE	FALSE	FALSE	FALSE	TRUE	FALSE	FALSE
proteomics	CLL_26	UHRF1BP1L	CLL_26	-0.118183	0	1	1	12	100028455	100142874	1.00086e+08	FALSE	TRUE	FALSE	FALSE	FALSE	FALSE	FALSE	FALSE	FALSE	TRUE	FALSE	FALSE	FALSE	TRUE	FALSE	FALSE
proteomics	CLL_26	ULK1	CLL_26	-0.387102	0	1	1	12	131894622	131923150	131908886	FALSE	TRUE	FALSE	FALSE	FALSE	FALSE	FALSE	FALSE	FALSE	TRUE	FALSE	FALSE	FALSE	TRUE	FALSE	FALSE
proteomics	CLL_26	UNC119B	CLL_26	0.292234	0	1	1	12	120710458	120723640	120717049	FALSE	TRUE	FALSE	FALSE	FALSE	FALSE	FALSE	FALSE	FALSE	TRUE	FALSE	FALSE	FALSE	TRUE	FALSE	FALSE
proteomics	CLL_26	UNG	CLL_26	0.169279	0	1	1	12	109097574	109110992	109104283	FALSE	TRUE	FALSE	FALSE	FALSE	FALSE	FALSE	FALSE	FALSE	TRUE	FALSE	FALSE	FALSE	TRUE	FALSE	FALSE
proteomics	CLL_26	USP15	CLL_26	-0.299346	0	1	1	12	62260338	62417431	6.23389e+07	FALSE	TRUE	FALSE	FALSE	FALSE	FALSE	FALSE	FALSE	FALSE	TRUE	FALSE	FALSE	FALSE	TRUE	FALSE	FALSE
proteomics	CLL_26	USP5	CLL_26	-0.265504	0	1	1	12	6852128	6866632	6859380	FALSE	TRUE	FALSE	FALSE	FALSE	FALSE	FALSE	FALSE	FALSE	TRUE	FALSE	FALSE	FALSE	TRUE	FALSE	FALSE
proteomics	CLL_26	UTP20	CLL_26	-0.0126972	0	1	1	12	101280105	101386618	1.01333e+08	FALSE	TRUE	FALSE	FALSE	FALSE	FALSE	FALSE	FALSE	FALSE	TRUE	FALSE	FALSE	FALSE	TRUE	FALSE	FALSE
proteomics	CLL_26	VEZT	CLL_26	0.0285664	0	1	1	12	95217746	95302799	9.52603e+07	FALSE	TRUE	FALSE	FALSE	FALSE	FALSE	FALSE	FALSE	FALSE	TRUE	FALSE	FALSE	FALSE	TRUE	FALSE	FALSE
proteomics	CLL_26	VPS29	CLL_26	0.1412	0	1	1	12	110491097	110502117	110496607	FALSE	TRUE	FALSE	FALSE	FALSE	FALSE	FALSE	FALSE	FALSE	TRUE	FALSE	FALSE	FALSE	TRUE	FALSE	FALSE
proteomics	CLL_26	VPS33A	CLL_26	0.0439219	0	1	1	12	122229564	122266521	1.22248e+08	FALSE	TRUE	FALSE	FALSE	FALSE	FALSE	FALSE	FALSE	FALSE	TRUE	FALSE	FALSE	FALSE	TRUE	FALSE	FALSE
proteomics	CLL_26	VPS37B	CLL_26	-1.24714	0	1	1	12	122865330	122896127	1.22881e+08	FALSE	TRUE	FALSE	FALSE	FALSE	FALSE	FALSE	FALSE	FALSE	TRUE	FALSE	FALSE	FALSE	TRUE	FALSE	FALSE
proteomics	CLL_26	WASHC3	CLL_26	0.0110529	0	1	1	12	102012927	102062149	102037538	FALSE	TRUE	FALSE	FALSE	FALSE	FALSE	FALSE	FALSE	FALSE	TRUE	FALSE	FALSE	FALSE	TRUE	FALSE	FALSE
proteomics	CLL_26	WASHC4	CLL_26	-0.0789954	0	1	1	12	105107324	105169134	105138229	FALSE	TRUE	FALSE	FALSE	FALSE	FALSE	FALSE	FALSE	FALSE	TRUE	FALSE	FALSE	FALSE	TRUE	FALSE	FALSE
proteomics	CLL_26	WBP11	CLL_26	0.104024	0	1	1	12	14784582	14803486	14794034	FALSE	TRUE	FALSE	FALSE	FALSE	FALSE	FALSE	FALSE	FALSE	TRUE	FALSE	FALSE	FALSE	TRUE	FALSE	FALSE
proteomics	CLL_26	WNK1	CLL_26	0.109213	0	1	1	12	752579	911452	832016	FALSE	TRUE	FALSE	FALSE	FALSE	FALSE	FALSE	FALSE	FALSE	TRUE	FALSE	FALSE	FALSE	TRUE	FALSE	FALSE
proteomics	CLL_26	XPOT	CLL_26	-0.130689	0	1	1	12	64404392	64451125	6.44278e+07	FALSE	TRUE	FALSE	FALSE	FALSE	FALSE	FALSE	FALSE	FALSE	TRUE	FALSE	FALSE	FALSE	TRUE	FALSE	FALSE
proteomics	CLL_26	YAF2	CLL_26	-0.892572	0	1	1	12	42157104	42238349	4.21977e+07	FALSE	TRUE	FALSE	FALSE	FALSE	FALSE	FALSE	FALSE	FALSE	TRUE	FALSE	FALSE	FALSE	TRUE	FALSE	FALSE
proteomics	CLL_26	YARS2	CLL_26	0.105922	0	1	1	12	32727490	32755902	32741696	FALSE	TRUE	FALSE	FALSE	FALSE	FALSE	FALSE	FALSE	FALSE	TRUE	FALSE	FALSE	FALSE	TRUE	FALSE	FALSE
proteomics	CLL_26	YBX3	CLL_26	-0.285899	0	1	1	12	10699089	10723323	10711206	FALSE	TRUE	FALSE	FALSE	FALSE	FALSE	FALSE	FALSE	FALSE	TRUE	FALSE	FALSE	FALSE	TRUE	FALSE	FALSE
proteomics	CLL_26	YEATS4	CLL_26	0.129843	0	1	1	12	69359710	69390870	69375290	FALSE	TRUE	FALSE	FALSE	FALSE	FALSE	FALSE	FALSE	FALSE	TRUE	FALSE	FALSE	FALSE	TRUE	FALSE	FALSE
proteomics	CLL_26	ZC3H10	CLL_26	0.153793	0	1	1	12	56118260	56127514	56122887	FALSE	TRUE	FALSE	FALSE	FALSE	FALSE	FALSE	FALSE	FALSE	TRUE	FALSE	FALSE	FALSE	TRUE	FALSE	FALSE
proteomics	CLL_26	ZCCHC8	CLL_26	-0.0536973	0	1	1	12	122471600	122501073	1.22486e+08	FALSE	TRUE	FALSE	FALSE	FALSE	FALSE	FALSE	FALSE	FALSE	TRUE	FALSE	FALSE	FALSE	TRUE	FALSE	FALSE
proteomics	CLL_26	ZCRB1	CLL_26	0.0671441	0	1	1	12	42312086	42326118	42319102	FALSE	TRUE	FALSE	FALSE	FALSE	FALSE	FALSE	FALSE	FALSE	TRUE	FALSE	FALSE	FALSE	TRUE	FALSE	FALSE
proteomics	CLL_26	ZDHHC17	CLL_26	-0.0959537	0	1	1	12	76763588	76853696	76808642	FALSE	TRUE	FALSE	FALSE	FALSE	FALSE	FALSE	FALSE	FALSE	TRUE	FALSE	FALSE	FALSE	TRUE	FALSE	FALSE
proteomics	CLL_26	ZFC3H1	CLL_26	0.0595191	0	1	1	12	71609472	71667725	7.16386e+07	FALSE	TRUE	FALSE	FALSE	FALSE	FALSE	FALSE	FALSE	FALSE	TRUE	FALSE	FALSE	FALSE	TRUE	FALSE	FALSE
proteomics	CLL_26	ZNF384	CLL_26	0.157639	0	1	1	12	6666477	6689572	6.67802e+06	FALSE	TRUE	FALSE	FALSE	FALSE	FALSE	FALSE	FALSE	FALSE	TRUE	FALSE	FALSE	FALSE	TRUE	FALSE	FALSE
proteomics	CLL_26	ZNF664	CLL_26	-0.0295529	0	1	1	12	123971845	124015439	123993642	FALSE	TRUE	FALSE	FALSE	FALSE	FALSE	FALSE	FALSE	FALSE	TRUE	FALSE	FALSE	FALSE	TRUE	FALSE	FALSE
proteomics	CLL_26	ZNF740	CLL_26	0.10006	0	1	1	12	53180704	53195142	53187923	FALSE	TRUE	FALSE	FALSE	FALSE	FALSE	FALSE	FALSE	FALSE	TRUE	FALSE	FALSE	FALSE	TRUE	FALSE	FALSE
proteomics	CLL_30	A2M	CLL_30	-0.210951	1	0	0	12	9067664	9116229	9.09195e+06	FALSE	TRUE	TRUE	FALSE	TRUE	FALSE	TRUE	FALSE	TRUE	FALSE	FALSE	TRUE	FALSE	FALSE	TRUE	FALSE
proteomics	CLL_30	AAAS	CLL_30	0.0726133	1	0	0	12	53307457	53324864	5.33162e+07	FALSE	TRUE	TRUE	FALSE	TRUE	FALSE	TRUE	FALSE	TRUE	FALSE	FALSE	TRUE	FALSE	FALSE	TRUE	FALSE
proteomics	CLL_30	AACS	CLL_30	0.0299308	1	0	0	12	125065434	125143333	1.25104e+08	FALSE	TRUE	TRUE	FALSE	TRUE	FALSE	TRUE	FALSE	TRUE	FALSE	FALSE	TRUE	FALSE	FALSE	TRUE	FALSE
proteomics	CLL_30	ABCD2	CLL_30	0.897334	1	0	0	12	39550033	39619803	39584918	FALSE	TRUE	TRUE	FALSE	TRUE	FALSE	TRUE	FALSE	TRUE	FALSE	FALSE	TRUE	FALSE	FALSE	TRUE	FALSE
proteomics	CLL_30	ACAD10	CLL_30	0.662913	1	0	0	12	111686056	111757107	1.11722e+08	FALSE	TRUE	TRUE	FALSE	TRUE	FALSE	TRUE	FALSE	TRUE	FALSE	FALSE	TRUE	FALSE	FALSE	TRUE	FALSE
proteomics	CLL_30	ACADS	CLL_30	0.455542	1	0	0	12	120725774	120740008	120732891	FALSE	TRUE	TRUE	FALSE	TRUE	FALSE	TRUE	FALSE	TRUE	FALSE	FALSE	TRUE	FALSE	FALSE	TRUE	FALSE
proteomics	CLL_30	ACTR6	CLL_30	0.000530015	1	0	0	12	100199122	100241865	1.0022e+08	FALSE	TRUE	TRUE	FALSE	TRUE	FALSE	TRUE	FALSE	TRUE	FALSE	FALSE	TRUE	FALSE	FALSE	TRUE	FALSE
proteomics	CLL_30	AGAP2	CLL_30	-0.203531	1	0	0	12	57723761	57742157	57732959	FALSE	TRUE	TRUE	FALSE	TRUE	FALSE	TRUE	FALSE	TRUE	FALSE	FALSE	TRUE	FALSE	FALSE	TRUE	FALSE
proteomics	CLL_30	ALDH2	CLL_30	1.14235	1	0	0	12	111766887	111817532	1.11792e+08	FALSE	TRUE	TRUE	FALSE	TRUE	FALSE	TRUE	FALSE	TRUE	FALSE	FALSE	TRUE	FALSE	FALSE	TRUE	FALSE
proteomics	CLL_30	ALKBH2	CLL_30	0.149069	1	0	0	12	109088188	109093631	1.09091e+08	FALSE	TRUE	TRUE	FALSE	TRUE	FALSE	TRUE	FALSE	TRUE	FALSE	FALSE	TRUE	FALSE	FALSE	TRUE	FALSE
proteomics	CLL_30	AMDHD1	CLL_30	-0.000218225	1	0	0	12	95943331	95968720	9.5956e+07	FALSE	TRUE	TRUE	FALSE	TRUE	FALSE	TRUE	FALSE	TRUE	FALSE	FALSE	TRUE	FALSE	FALSE	TRUE	FALSE
proteomics	CLL_30	ANAPC5	CLL_30	0.104972	1	0	0	12	121308245	121399896	1.21354e+08	FALSE	TRUE	TRUE	FALSE	TRUE	FALSE	TRUE	FALSE	TRUE	FALSE	FALSE	TRUE	FALSE	FALSE	TRUE	FALSE
proteomics	CLL_30	ANAPC7	CLL_30	0.0628628	1	0	0	12	110372900	110403730	110388315	FALSE	TRUE	TRUE	FALSE	TRUE	FALSE	TRUE	FALSE	TRUE	FALSE	FALSE	TRUE	FALSE	FALSE	TRUE	FALSE
proteomics	CLL_30	ANKLE2	CLL_30	0.506336	1	0	0	12	132725503	132761832	1.32744e+08	FALSE	TRUE	TRUE	FALSE	TRUE	FALSE	TRUE	FALSE	TRUE	FALSE	FALSE	TRUE	FALSE	FALSE	TRUE	FALSE
proteomics	CLL_30	ANKRD13A	CLL_30	0.581492	1	0	0	12	109999186	110039763	1.10019e+08	FALSE	TRUE	TRUE	FALSE	TRUE	FALSE	TRUE	FALSE	TRUE	FALSE	FALSE	TRUE	FALSE	FALSE	TRUE	FALSE
proteomics	CLL_30	ANKRD52	CLL_30	0.981273	1	0	0	12	56237807	56258384	5.62481e+07	FALSE	TRUE	TRUE	FALSE	TRUE	FALSE	TRUE	FALSE	TRUE	FALSE	FALSE	TRUE	FALSE	FALSE	TRUE	FALSE
proteomics	CLL_30	ANO6	CLL_30	-0.243559	1	0	0	12	45215987	45440404	4.53282e+07	FALSE	TRUE	TRUE	FALSE	TRUE	FALSE	TRUE	FALSE	TRUE	FALSE	FALSE	TRUE	FALSE	FALSE	TRUE	FALSE
proteomics	CLL_30	APAF1	CLL_30	0.0977497	1	0	0	12	98645141	98735433	98690287	FALSE	TRUE	TRUE	FALSE	TRUE	FALSE	TRUE	FALSE	TRUE	FALSE	FALSE	TRUE	FALSE	FALSE	TRUE	FALSE
proteomics	CLL_30	APPL2	CLL_30	0.441557	1	0	0	12	105173297	105236203	105204750	FALSE	TRUE	TRUE	FALSE	TRUE	FALSE	TRUE	FALSE	TRUE	FALSE	FALSE	TRUE	FALSE	FALSE	TRUE	FALSE
proteomics	CLL_30	ARHGAP9	CLL_30	-0.154314	1	0	0	12	57472264	57488814	57480539	FALSE	TRUE	TRUE	FALSE	TRUE	FALSE	TRUE	FALSE	TRUE	FALSE	FALSE	TRUE	FALSE	FALSE	TRUE	FALSE
proteomics	CLL_30	ARHGDIB	CLL_30	0.325411	1	0	0	12	14942031	14961728	1.49519e+07	FALSE	TRUE	TRUE	FALSE	TRUE	FALSE	TRUE	FALSE	TRUE	FALSE	FALSE	TRUE	FALSE	FALSE	TRUE	FALSE
proteomics	CLL_30	ARID2	CLL_30	0.0559424	1	0	0	12	45729706	45908040	45818873	FALSE	TRUE	TRUE	FALSE	TRUE	FALSE	TRUE	FALSE	TRUE	FALSE	FALSE	TRUE	FALSE	FALSE	TRUE	FALSE
proteomics	CLL_30	ARL1	CLL_30	0.497197	1	0	0	12	101393116	101407772	101400444	FALSE	TRUE	TRUE	FALSE	TRUE	FALSE	TRUE	FALSE	TRUE	FALSE	FALSE	TRUE	FALSE	FALSE	TRUE	FALSE
proteomics	CLL_30	ARL6IP4	CLL_30	-0.0241883	1	0	0	12	122980060	122982913	1.22981e+08	FALSE	TRUE	TRUE	FALSE	TRUE	FALSE	TRUE	FALSE	TRUE	FALSE	FALSE	TRUE	FALSE	FALSE	TRUE	FALSE
proteomics	CLL_30	ARPC3	CLL_30	0.0236842	1	0	0	12	110434823	110450422	1.10443e+08	FALSE	TRUE	TRUE	FALSE	TRUE	FALSE	TRUE	FALSE	TRUE	FALSE	FALSE	TRUE	FALSE	FALSE	TRUE	FALSE
proteomics	CLL_30	ATF1	CLL_30	0.0995809	1	0	0	12	50763710	50821162	50792436	FALSE	TRUE	TRUE	FALSE	TRUE	FALSE	TRUE	FALSE	TRUE	FALSE	FALSE	TRUE	FALSE	FALSE	TRUE	FALSE
proteomics	CLL_30	ATF7	CLL_30	-0.0374559	1	0	0	12	53507856	53626410	53567133	FALSE	TRUE	TRUE	FALSE	TRUE	FALSE	TRUE	FALSE	TRUE	FALSE	FALSE	TRUE	FALSE	FALSE	TRUE	FALSE
proteomics	CLL_30	ATF7IP	CLL_30	0.0311387	1	0	0	12	14365632	14502935	1.44343e+07	FALSE	TRUE	TRUE	FALSE	TRUE	FALSE	TRUE	FALSE	TRUE	FALSE	FALSE	TRUE	FALSE	FALSE	TRUE	FALSE
proteomics	CLL_30	ATG101	CLL_30	0.259053	1	0	0	12	52069246	52077494	52073370	FALSE	TRUE	TRUE	FALSE	TRUE	FALSE	TRUE	FALSE	TRUE	FALSE	FALSE	TRUE	FALSE	FALSE	TRUE	FALSE
proteomics	CLL_30	ATN1	CLL_30	-0.190041	1	0	0	12	6924463	6942321	6933392	FALSE	TRUE	TRUE	FALSE	TRUE	FALSE	TRUE	FALSE	TRUE	FALSE	FALSE	TRUE	FALSE	FALSE	TRUE	FALSE
proteomics	CLL_30	ATP2A2	CLL_30	0.582986	1	0	0	12	110280756	110351093	1.10316e+08	FALSE	TRUE	TRUE	FALSE	TRUE	FALSE	TRUE	FALSE	TRUE	FALSE	FALSE	TRUE	FALSE	FALSE	TRUE	FALSE
proteomics	CLL_30	ATP2B1	CLL_30	0.1164	1	0	0	12	89588049	89709300	8.96487e+07	FALSE	TRUE	TRUE	FALSE	TRUE	FALSE	TRUE	FALSE	TRUE	FALSE	FALSE	TRUE	FALSE	FALSE	TRUE	FALSE
proteomics	CLL_30	ATP5F1B	CLL_30	0.26046	1	0	0	12	56638175	56645984	5.66421e+07	FALSE	TRUE	TRUE	FALSE	TRUE	FALSE	TRUE	FALSE	TRUE	FALSE	FALSE	TRUE	FALSE	FALSE	TRUE	FALSE
proteomics	CLL_30	ATP6V0A2	CLL_30	0.413373	1	0	0	12	123712353	123761755	123737054	FALSE	TRUE	TRUE	FALSE	TRUE	FALSE	TRUE	FALSE	TRUE	FALSE	FALSE	TRUE	FALSE	FALSE	TRUE	FALSE
proteomics	CLL_30	ATXN2	CLL_30	0.0453268	1	0	0	12	111443485	111599676	1.11522e+08	FALSE	TRUE	TRUE	FALSE	TRUE	FALSE	TRUE	FALSE	TRUE	FALSE	FALSE	TRUE	FALSE	FALSE	TRUE	FALSE
proteomics	CLL_30	BAZ2A	CLL_30	0.0567385	1	0	0	12	56595596	56636816	56616206	FALSE	TRUE	TRUE	FALSE	TRUE	FALSE	TRUE	FALSE	TRUE	FALSE	FALSE	TRUE	FALSE	FALSE	TRUE	FALSE
proteomics	CLL_30	BCAT1	CLL_30	0.733033	1	0	0	12	24810024	24949101	2.48796e+07	FALSE	TRUE	TRUE	FALSE	TRUE	FALSE	TRUE	FALSE	TRUE	FALSE	FALSE	TRUE	FALSE	FALSE	TRUE	FALSE
proteomics	CLL_30	BCDIN3D	CLL_30	-0.0107718	1	0	0	12	49836043	49843106	4.98396e+07	FALSE	TRUE	TRUE	FALSE	TRUE	FALSE	TRUE	FALSE	TRUE	FALSE	FALSE	TRUE	FALSE	FALSE	TRUE	FALSE
proteomics	CLL_30	BCL7A	CLL_30	0.409427	1	0	0	12	122019422	122062044	122040733	FALSE	TRUE	TRUE	FALSE	TRUE	FALSE	TRUE	FALSE	TRUE	FALSE	FALSE	TRUE	FALSE	FALSE	TRUE	FALSE
proteomics	CLL_30	BICD1	CLL_30	0.0594752	1	0	0	12	32106835	32383633	32245234	FALSE	TRUE	TRUE	FALSE	TRUE	FALSE	TRUE	FALSE	TRUE	FALSE	FALSE	TRUE	FALSE	FALSE	TRUE	FALSE
proteomics	CLL_30	BIN2	CLL_30	0.479186	1	0	0	12	51281038	51324668	51302853	FALSE	TRUE	TRUE	FALSE	TRUE	FALSE	TRUE	FALSE	TRUE	FALSE	FALSE	TRUE	FALSE	FALSE	TRUE	FALSE
proteomics	CLL_30	BLOC1S1	CLL_30	0.0609487	1	0	0	12	55716037	55720087	55718062	FALSE	TRUE	TRUE	FALSE	TRUE	FALSE	TRUE	FALSE	TRUE	FALSE	FALSE	TRUE	FALSE	FALSE	TRUE	FALSE
proteomics	CLL_30	BORCS5	CLL_30	0.34089	1	0	0	12	12357078	12471233	1.24142e+07	FALSE	TRUE	TRUE	FALSE	TRUE	FALSE	TRUE	FALSE	TRUE	FALSE	FALSE	TRUE	FALSE	FALSE	TRUE	FALSE
proteomics	CLL_30	BRAP	CLL_30	0.250126	1	0	0	12	111642146	111685956	111664051	FALSE	TRUE	TRUE	FALSE	TRUE	FALSE	TRUE	FALSE	TRUE	FALSE	FALSE	TRUE	FALSE	FALSE	TRUE	FALSE
proteomics	CLL_30	BRI3BP	CLL_30	1.26457	1	0	0	12	124993645	125031231	125012438	FALSE	TRUE	TRUE	FALSE	TRUE	FALSE	TRUE	FALSE	TRUE	FALSE	FALSE	TRUE	FALSE	FALSE	TRUE	FALSE
proteomics	CLL_30	BTG1	CLL_30	0.363471	1	0	0	12	92140278	92145846	92143062	FALSE	TRUE	TRUE	FALSE	TRUE	FALSE	TRUE	FALSE	TRUE	FALSE	FALSE	TRUE	FALSE	FALSE	TRUE	FALSE
proteomics	CLL_30	C12orf10	CLL_30	0.729855	1	0	0	12	53299695	53307177	53303436	FALSE	TRUE	TRUE	FALSE	TRUE	FALSE	TRUE	FALSE	TRUE	FALSE	FALSE	TRUE	FALSE	FALSE	TRUE	FALSE
proteomics	CLL_30	C12orf29	CLL_30	0.165719	1	0	0	12	88033846	88050160	88042003	FALSE	TRUE	TRUE	FALSE	TRUE	FALSE	TRUE	FALSE	TRUE	FALSE	FALSE	TRUE	FALSE	FALSE	TRUE	FALSE
proteomics	CLL_30	C12orf4	CLL_30	0.245399	1	0	0	12	4487735	4538508	4.51312e+06	FALSE	TRUE	TRUE	FALSE	TRUE	FALSE	TRUE	FALSE	TRUE	FALSE	FALSE	TRUE	FALSE	FALSE	TRUE	FALSE
proteomics	CLL_30	C12orf43	CLL_30	0.1447	1	0	0	12	121000486	121016502	121008494	FALSE	TRUE	TRUE	FALSE	TRUE	FALSE	TRUE	FALSE	TRUE	FALSE	FALSE	TRUE	FALSE	FALSE	TRUE	FALSE
proteomics	CLL_30	C12orf45	CLL_30	-0.00199818	1	0	0	12	104986316	105074197	1.0503e+08	FALSE	TRUE	TRUE	FALSE	TRUE	FALSE	TRUE	FALSE	TRUE	FALSE	FALSE	TRUE	FALSE	FALSE	TRUE	FALSE
proteomics	CLL_30	C12orf57	CLL_30	0.533064	1	0	0	12	6942978	6946003	6.94449e+06	FALSE	TRUE	TRUE	FALSE	TRUE	FALSE	TRUE	FALSE	TRUE	FALSE	FALSE	TRUE	FALSE	FALSE	TRUE	FALSE
proteomics	CLL_30	C12orf65	CLL_30	0.564934	1	0	0	12	123232916	123257959	1.23245e+08	FALSE	TRUE	TRUE	FALSE	TRUE	FALSE	TRUE	FALSE	TRUE	FALSE	FALSE	TRUE	FALSE	FALSE	TRUE	FALSE
proteomics	CLL_30	C12orf66	CLL_30	-0.127737	1	0	0	12	64186316	64222296	64204306	FALSE	TRUE	TRUE	FALSE	TRUE	FALSE	TRUE	FALSE	TRUE	FALSE	FALSE	TRUE	FALSE	FALSE	TRUE	FALSE
proteomics	CLL_30	C2CD5	CLL_30	0.0844372	1	0	0	12	22448583	22544546	2.24966e+07	FALSE	TRUE	TRUE	FALSE	TRUE	FALSE	TRUE	FALSE	TRUE	FALSE	FALSE	TRUE	FALSE	FALSE	TRUE	FALSE
proteomics	CLL_30	CALCOCO1	CLL_30	0.814698	1	0	0	12	53708517	53727745	53718131	FALSE	TRUE	TRUE	FALSE	TRUE	FALSE	TRUE	FALSE	TRUE	FALSE	FALSE	TRUE	FALSE	FALSE	TRUE	FALSE
proteomics	CLL_30	CAMKK2	CLL_30	1.30629	1	0	0	12	121237675	121298308	1.21268e+08	FALSE	TRUE	TRUE	FALSE	TRUE	FALSE	TRUE	FALSE	TRUE	FALSE	FALSE	TRUE	FALSE	FALSE	TRUE	FALSE
proteomics	CLL_30	CAND1	CLL_30	0.182332	1	0	0	12	67269358	67319953	6.72947e+07	FALSE	TRUE	TRUE	FALSE	TRUE	FALSE	TRUE	FALSE	TRUE	FALSE	FALSE	TRUE	FALSE	FALSE	TRUE	FALSE
proteomics	CLL_30	CBX5	CLL_30	0.0571219	1	0	0	12	54230942	54280133	5.42555e+07	FALSE	TRUE	TRUE	FALSE	TRUE	FALSE	TRUE	FALSE	TRUE	FALSE	FALSE	TRUE	FALSE	FALSE	TRUE	FALSE
proteomics	CLL_30	CCDC59	CLL_30	-0.131885	1	0	0	12	82223681	82358805	82291243	FALSE	TRUE	TRUE	FALSE	TRUE	FALSE	TRUE	FALSE	TRUE	FALSE	FALSE	TRUE	FALSE	FALSE	TRUE	FALSE
proteomics	CLL_30	CCDC77	CLL_30	-0.244001	1	0	0	12	389273	442642	415958	FALSE	TRUE	TRUE	FALSE	TRUE	FALSE	TRUE	FALSE	TRUE	FALSE	FALSE	TRUE	FALSE	FALSE	TRUE	FALSE
proteomics	CLL_30	CCDC91	CLL_30	-0.0482505	1	0	0	12	28133249	28581511	28357380	FALSE	TRUE	TRUE	FALSE	TRUE	FALSE	TRUE	FALSE	TRUE	FALSE	FALSE	TRUE	FALSE	FALSE	TRUE	FALSE
proteomics	CLL_30	CCDC92	CLL_30	0.203567	1	0	0	12	123918660	123972831	1.23946e+08	FALSE	TRUE	TRUE	FALSE	TRUE	FALSE	TRUE	FALSE	TRUE	FALSE	FALSE	TRUE	FALSE	FALSE	TRUE	FALSE
proteomics	CLL_30	CCNT1	CLL_30	0.0490051	1	0	0	12	48688458	48716998	48702728	FALSE	TRUE	TRUE	FALSE	TRUE	FALSE	TRUE	FALSE	TRUE	FALSE	FALSE	TRUE	FALSE	FALSE	TRUE	FALSE
proteomics	CLL_30	CCT2	CLL_30	0.130498	1	0	0	12	69585426	69601570	69593498	FALSE	TRUE	TRUE	FALSE	TRUE	FALSE	TRUE	FALSE	TRUE	FALSE	FALSE	TRUE	FALSE	FALSE	TRUE	FALSE
proteomics	CLL_30	CD27	CLL_30	0.462794	1	0	0	12	6444867	6451718	6.44829e+06	FALSE	TRUE	TRUE	FALSE	TRUE	FALSE	TRUE	FALSE	TRUE	FALSE	FALSE	TRUE	FALSE	FALSE	TRUE	FALSE
proteomics	CLL_30	CD63	CLL_30	0.743689	1	0	0	12	55725323	55729707	55727515	FALSE	TRUE	TRUE	FALSE	TRUE	FALSE	TRUE	FALSE	TRUE	FALSE	FALSE	TRUE	FALSE	FALSE	TRUE	FALSE
proteomics	CLL_30	CD9	CLL_30	-0.944934	1	0	0	12	6199715	6238271	6218993	FALSE	TRUE	TRUE	FALSE	TRUE	FALSE	TRUE	FALSE	TRUE	FALSE	FALSE	TRUE	FALSE	FALSE	TRUE	FALSE
proteomics	CLL_30	CDK17	CLL_30	0.367257	1	0	0	12	96278261	96400480	9.63394e+07	FALSE	TRUE	TRUE	FALSE	TRUE	FALSE	TRUE	FALSE	TRUE	FALSE	FALSE	TRUE	FALSE	FALSE	TRUE	FALSE
proteomics	CLL_30	CDK2	CLL_30	0.0475552	1	0	0	12	55966781	55972789	55969785	FALSE	TRUE	TRUE	FALSE	TRUE	FALSE	TRUE	FALSE	TRUE	FALSE	FALSE	TRUE	FALSE	FALSE	TRUE	FALSE
proteomics	CLL_30	CDK2AP1	CLL_30	0.708476	1	0	0	12	123250112	123272334	123261223	FALSE	TRUE	TRUE	FALSE	TRUE	FALSE	TRUE	FALSE	TRUE	FALSE	FALSE	TRUE	FALSE	FALSE	TRUE	FALSE
proteomics	CLL_30	CDK4	CLL_30	0.445856	1	0	0	12	57747727	57756013	57751870	FALSE	TRUE	TRUE	FALSE	TRUE	FALSE	TRUE	FALSE	TRUE	FALSE	FALSE	TRUE	FALSE	FALSE	TRUE	FALSE
proteomics	CLL_30	CDKN1B	CLL_30	-0.255159	1	0	0	12	12715058	12722369	1.27187e+07	FALSE	TRUE	TRUE	FALSE	TRUE	FALSE	TRUE	FALSE	TRUE	FALSE	FALSE	TRUE	FALSE	FALSE	TRUE	FALSE
proteomics	CLL_30	CEP290	CLL_30	0.137644	1	0	0	12	88049014	88142088	88095551	FALSE	TRUE	TRUE	FALSE	TRUE	FALSE	TRUE	FALSE	TRUE	FALSE	FALSE	TRUE	FALSE	FALSE	TRUE	FALSE
proteomics	CLL_30	CEP83	CLL_30	-0.0892582	1	0	0	12	94306449	94459988	9.43832e+07	FALSE	TRUE	TRUE	FALSE	TRUE	FALSE	TRUE	FALSE	TRUE	FALSE	FALSE	TRUE	FALSE	FALSE	TRUE	FALSE
proteomics	CLL_30	CHD4	CLL_30	-0.188758	1	0	0	12	6570082	6614524	6592303	FALSE	TRUE	TRUE	FALSE	TRUE	FALSE	TRUE	FALSE	TRUE	FALSE	FALSE	TRUE	FALSE	FALSE	TRUE	FALSE
proteomics	CLL_30	CHFR	CLL_30	0.433102	1	0	0	12	132822187	132956304	1.32889e+08	FALSE	TRUE	TRUE	FALSE	TRUE	FALSE	TRUE	FALSE	TRUE	FALSE	FALSE	TRUE	FALSE	FALSE	TRUE	FALSE
proteomics	CLL_30	CHPT1	CLL_30	0.710513	1	0	0	12	101696947	101744140	1.01721e+08	FALSE	TRUE	TRUE	FALSE	TRUE	FALSE	TRUE	FALSE	TRUE	FALSE	FALSE	TRUE	FALSE	FALSE	TRUE	FALSE
proteomics	CLL_30	CHST11	CLL_30	-0.0491602	1	0	0	12	104455295	104762014	1.04609e+08	FALSE	TRUE	TRUE	FALSE	TRUE	FALSE	TRUE	FALSE	TRUE	FALSE	FALSE	TRUE	FALSE	FALSE	TRUE	FALSE
proteomics	CLL_30	CKAP4	CLL_30	-0.337322	1	0	0	12	106237881	106304279	106271080	FALSE	TRUE	TRUE	FALSE	TRUE	FALSE	TRUE	FALSE	TRUE	FALSE	FALSE	TRUE	FALSE	FALSE	TRUE	FALSE
proteomics	CLL_30	CLIP1	CLL_30	0.571858	1	0	0	12	122271432	122422632	122347032	FALSE	TRUE	TRUE	FALSE	TRUE	FALSE	TRUE	FALSE	TRUE	FALSE	FALSE	TRUE	FALSE	FALSE	TRUE	FALSE
proteomics	CLL_30	CMAS	CLL_30	0.022616	1	0	0	12	22046218	22065674	22055946	FALSE	TRUE	TRUE	FALSE	TRUE	FALSE	TRUE	FALSE	TRUE	FALSE	FALSE	TRUE	FALSE	FALSE	TRUE	FALSE
proteomics	CLL_30	COPS7A	CLL_30	-0.127242	1	0	0	12	6724014	6731875	6.72794e+06	FALSE	TRUE	TRUE	FALSE	TRUE	FALSE	TRUE	FALSE	TRUE	FALSE	FALSE	TRUE	FALSE	FALSE	TRUE	FALSE
proteomics	CLL_30	COPZ1	CLL_30	0.38232	1	0	0	12	54301202	54351846	54326524	FALSE	TRUE	TRUE	FALSE	TRUE	FALSE	TRUE	FALSE	TRUE	FALSE	FALSE	TRUE	FALSE	FALSE	TRUE	FALSE
proteomics	CLL_30	COQ10A	CLL_30	-0.0974489	1	0	0	12	56266858	56270966	56268912	FALSE	TRUE	TRUE	FALSE	TRUE	FALSE	TRUE	FALSE	TRUE	FALSE	FALSE	TRUE	FALSE	FALSE	TRUE	FALSE
proteomics	CLL_30	COQ5	CLL_30	0.44483	1	0	0	12	120503279	120534434	1.20519e+08	FALSE	TRUE	TRUE	FALSE	TRUE	FALSE	TRUE	FALSE	TRUE	FALSE	FALSE	TRUE	FALSE	FALSE	TRUE	FALSE
proteomics	CLL_30	CORO1C	CLL_30	1.05459	1	0	0	12	108645109	108731596	1.08688e+08	FALSE	TRUE	TRUE	FALSE	TRUE	FALSE	TRUE	FALSE	TRUE	FALSE	FALSE	TRUE	FALSE	FALSE	TRUE	FALSE
proteomics	CLL_30	COX14	CLL_30	0.223057	1	0	0	12	50112082	50120457	5.01163e+07	FALSE	TRUE	TRUE	FALSE	TRUE	FALSE	TRUE	FALSE	TRUE	FALSE	FALSE	TRUE	FALSE	FALSE	TRUE	FALSE
proteomics	CLL_30	COX6A1	CLL_30	0.0510511	1	0	0	12	120438090	120440737	1.20439e+08	FALSE	TRUE	TRUE	FALSE	TRUE	FALSE	TRUE	FALSE	TRUE	FALSE	FALSE	TRUE	FALSE	FALSE	TRUE	FALSE
proteomics	CLL_30	CPM	CLL_30	-0.332428	1	0	0	12	68842197	68971570	6.89069e+07	FALSE	TRUE	TRUE	FALSE	TRUE	FALSE	TRUE	FALSE	TRUE	FALSE	FALSE	TRUE	FALSE	FALSE	TRUE	FALSE
proteomics	CLL_30	CPSF6	CLL_30	-0.232163	1	0	0	12	69239569	69274358	6.9257e+07	FALSE	TRUE	TRUE	FALSE	TRUE	FALSE	TRUE	FALSE	TRUE	FALSE	FALSE	TRUE	FALSE	FALSE	TRUE	FALSE
proteomics	CLL_30	CRACR2A	CLL_30	0.0374544	1	0	0	12	3606633	3764819	3685726	FALSE	TRUE	TRUE	FALSE	TRUE	FALSE	TRUE	FALSE	TRUE	FALSE	FALSE	TRUE	FALSE	FALSE	TRUE	FALSE
proteomics	CLL_30	CRADD	CLL_30	0.573129	1	0	0	12	93677375	93894840	9.37861e+07	FALSE	TRUE	TRUE	FALSE	TRUE	FALSE	TRUE	FALSE	TRUE	FALSE	FALSE	TRUE	FALSE	FALSE	TRUE	FALSE
proteomics	CLL_30	CREBL2	CLL_30	-0.506938	1	0	0	12	12611827	12645108	1.26285e+07	FALSE	TRUE	TRUE	FALSE	TRUE	FALSE	TRUE	FALSE	TRUE	FALSE	FALSE	TRUE	FALSE	FALSE	TRUE	FALSE
proteomics	CLL_30	CS	CLL_30	0.631864	1	0	0	12	56271699	56300391	56286045	FALSE	TRUE	TRUE	FALSE	TRUE	FALSE	TRUE	FALSE	TRUE	FALSE	FALSE	TRUE	FALSE	FALSE	TRUE	FALSE
proteomics	CLL_30	CTDSP2	CLL_30	-0.117525	1	0	0	12	57819927	57846729	57833328	FALSE	TRUE	TRUE	FALSE	TRUE	FALSE	TRUE	FALSE	TRUE	FALSE	FALSE	TRUE	FALSE	FALSE	TRUE	FALSE
proteomics	CLL_30	DCD	CLL_30	-0.577055	1	0	0	12	54644591	54648493	54646542	FALSE	TRUE	TRUE	FALSE	TRUE	FALSE	TRUE	FALSE	TRUE	FALSE	FALSE	TRUE	FALSE	FALSE	TRUE	FALSE
proteomics	CLL_30	DCP1B	CLL_30	0.0640461	1	0	0	12	1946053	2004535	1975294	FALSE	TRUE	TRUE	FALSE	TRUE	FALSE	TRUE	FALSE	TRUE	FALSE	FALSE	TRUE	FALSE	FALSE	TRUE	FALSE
proteomics	CLL_30	DCTN2	CLL_30	0.228568	1	0	0	12	57530102	57547331	5.75387e+07	FALSE	TRUE	TRUE	FALSE	TRUE	FALSE	TRUE	FALSE	TRUE	FALSE	FALSE	TRUE	FALSE	FALSE	TRUE	FALSE
proteomics	CLL_30	DDX11	CLL_30	0.087624	1	0	0	12	31073860	31104799	3.10893e+07	FALSE	TRUE	TRUE	FALSE	TRUE	FALSE	TRUE	FALSE	TRUE	FALSE	FALSE	TRUE	FALSE	FALSE	TRUE	FALSE
proteomics	CLL_30	DDX23	CLL_30	-0.0867331	1	0	0	12	48829756	48852842	48841299	FALSE	TRUE	TRUE	FALSE	TRUE	FALSE	TRUE	FALSE	TRUE	FALSE	FALSE	TRUE	FALSE	FALSE	TRUE	FALSE
proteomics	CLL_30	DDX47	CLL_30	-0.148257	1	0	0	12	12813316	12829981	1.28216e+07	FALSE	TRUE	TRUE	FALSE	TRUE	FALSE	TRUE	FALSE	TRUE	FALSE	FALSE	TRUE	FALSE	FALSE	TRUE	FALSE
proteomics	CLL_30	DDX51	CLL_30	-0.12821	1	0	0	12	132136594	132144319	1.3214e+08	FALSE	TRUE	TRUE	FALSE	TRUE	FALSE	TRUE	FALSE	TRUE	FALSE	FALSE	TRUE	FALSE	FALSE	TRUE	FALSE
proteomics	CLL_30	DDX54	CLL_30	0.0523934	1	0	0	12	113157174	113185479	1.13171e+08	FALSE	TRUE	TRUE	FALSE	TRUE	FALSE	TRUE	FALSE	TRUE	FALSE	FALSE	TRUE	FALSE	FALSE	TRUE	FALSE
proteomics	CLL_30	DDX55	CLL_30	-0.0202663	1	0	0	12	123602077	123620943	123611510	FALSE	TRUE	TRUE	FALSE	TRUE	FALSE	TRUE	FALSE	TRUE	FALSE	FALSE	TRUE	FALSE	FALSE	TRUE	FALSE
proteomics	CLL_30	DENND5B	CLL_30	0.410366	1	0	0	12	31382226	31591136	31486681	FALSE	TRUE	TRUE	FALSE	TRUE	FALSE	TRUE	FALSE	TRUE	FALSE	FALSE	TRUE	FALSE	FALSE	TRUE	FALSE
proteomics	CLL_30	DENR	CLL_30	0.675291	1	0	0	12	122752824	122771064	122761944	FALSE	TRUE	TRUE	FALSE	TRUE	FALSE	TRUE	FALSE	TRUE	FALSE	FALSE	TRUE	FALSE	FALSE	TRUE	FALSE
proteomics	CLL_30	DERA	CLL_30	0.205886	1	0	0	12	15911302	16037381	1.59743e+07	FALSE	TRUE	TRUE	FALSE	TRUE	FALSE	TRUE	FALSE	TRUE	FALSE	FALSE	TRUE	FALSE	FALSE	TRUE	FALSE
proteomics	CLL_30	DGKA	CLL_30	-0.116802	1	0	0	12	55927319	55954027	55940673	FALSE	TRUE	TRUE	FALSE	TRUE	FALSE	TRUE	FALSE	TRUE	FALSE	FALSE	TRUE	FALSE	FALSE	TRUE	FALSE
proteomics	CLL_30	DHX37	CLL_30	0.030121	1	0	0	12	124946825	124989131	124967978	FALSE	TRUE	TRUE	FALSE	TRUE	FALSE	TRUE	FALSE	TRUE	FALSE	FALSE	TRUE	FALSE	FALSE	TRUE	FALSE
proteomics	CLL_30	DIABLO	CLL_30	0.589482	1	0	0	12	122207668	122227456	122217562	FALSE	TRUE	TRUE	FALSE	TRUE	FALSE	TRUE	FALSE	TRUE	FALSE	FALSE	TRUE	FALSE	FALSE	TRUE	FALSE
proteomics	CLL_30	DIABLO	CLL_30	0.589482	1	0	0	12	122207662	122227534	122217598	FALSE	TRUE	TRUE	FALSE	TRUE	FALSE	TRUE	FALSE	TRUE	FALSE	FALSE	TRUE	FALSE	FALSE	TRUE	FALSE
proteomics	CLL_30	DIP2B	CLL_30	0.192414	1	0	0	12	50504985	50748657	50626821	FALSE	TRUE	TRUE	FALSE	TRUE	FALSE	TRUE	FALSE	TRUE	FALSE	FALSE	TRUE	FALSE	FALSE	TRUE	FALSE
proteomics	CLL_30	DNM1L	CLL_30	0.639257	1	0	0	12	32679200	32745650	32712425	FALSE	TRUE	TRUE	FALSE	TRUE	FALSE	TRUE	FALSE	TRUE	FALSE	FALSE	TRUE	FALSE	FALSE	TRUE	FALSE
proteomics	CLL_30	DTX1	CLL_30	-0.0900409	1	0	0	12	113056709	113098028	1.13077e+08	FALSE	TRUE	TRUE	FALSE	TRUE	FALSE	TRUE	FALSE	TRUE	FALSE	FALSE	TRUE	FALSE	FALSE	TRUE	FALSE
proteomics	CLL_30	DYNLL1	CLL_30	0.161305	1	0	0	12	120469850	120498493	1.20484e+08	FALSE	TRUE	TRUE	FALSE	TRUE	FALSE	TRUE	FALSE	TRUE	FALSE	FALSE	TRUE	FALSE	FALSE	TRUE	FALSE
proteomics	CLL_30	EEA1	CLL_30	0.69421	1	0	0	12	92770637	92929331	92849984	FALSE	TRUE	TRUE	FALSE	TRUE	FALSE	TRUE	FALSE	TRUE	FALSE	FALSE	TRUE	FALSE	FALSE	TRUE	FALSE
proteomics	CLL_30	EIF2B1	CLL_30	0.585341	1	0	0	12	123620406	123633766	123627086	FALSE	TRUE	TRUE	FALSE	TRUE	FALSE	TRUE	FALSE	TRUE	FALSE	FALSE	TRUE	FALSE	FALSE	TRUE	FALSE
proteomics	CLL_30	EIF4B	CLL_30	0.226924	1	0	0	12	53006158	53042209	5.30242e+07	FALSE	TRUE	TRUE	FALSE	TRUE	FALSE	TRUE	FALSE	TRUE	FALSE	FALSE	TRUE	FALSE	FALSE	TRUE	FALSE
proteomics	CLL_30	ENO2	CLL_30	0.356999	1	0	0	12	6913745	6923698	6.91872e+06	FALSE	TRUE	TRUE	FALSE	TRUE	FALSE	TRUE	FALSE	TRUE	FALSE	FALSE	TRUE	FALSE	FALSE	TRUE	FALSE
proteomics	CLL_30	EP400	CLL_30	-0.261296	1	0	0	12	131949920	132081102	132015511	FALSE	TRUE	TRUE	FALSE	TRUE	FALSE	TRUE	FALSE	TRUE	FALSE	FALSE	TRUE	FALSE	FALSE	TRUE	FALSE
proteomics	CLL_30	ERC1	CLL_30	0.194121	1	0	0	12	990509	1495933	1243221	FALSE	TRUE	TRUE	FALSE	TRUE	FALSE	TRUE	FALSE	TRUE	FALSE	FALSE	TRUE	FALSE	FALSE	TRUE	FALSE
proteomics	CLL_30	ERGIC2	CLL_30	0.219206	1	0	0	12	29337352	29381189	2.93593e+07	FALSE	TRUE	TRUE	FALSE	TRUE	FALSE	TRUE	FALSE	TRUE	FALSE	FALSE	TRUE	FALSE	FALSE	TRUE	FALSE
proteomics	CLL_30	ERP29	CLL_30	0.449025	1	0	0	12	112013348	112023449	1.12018e+08	FALSE	TRUE	TRUE	FALSE	TRUE	FALSE	TRUE	FALSE	TRUE	FALSE	FALSE	TRUE	FALSE	FALSE	TRUE	FALSE
proteomics	CLL_30	ESYT1	CLL_30	0.477391	1	0	0	12	56118250	56144671	5.61315e+07	FALSE	TRUE	TRUE	FALSE	TRUE	FALSE	TRUE	FALSE	TRUE	FALSE	FALSE	TRUE	FALSE	FALSE	TRUE	FALSE
proteomics	CLL_30	ETFRF1	CLL_30	0.243025	1	0	0	12	25195216	25209645	2.52024e+07	FALSE	TRUE	TRUE	FALSE	TRUE	FALSE	TRUE	FALSE	TRUE	FALSE	FALSE	TRUE	FALSE	FALSE	TRUE	FALSE
proteomics	CLL_30	ETNK1	CLL_30	0.0924179	1	0	0	12	22625075	22690665	22657870	FALSE	TRUE	TRUE	FALSE	TRUE	FALSE	TRUE	FALSE	TRUE	FALSE	FALSE	TRUE	FALSE	FALSE	TRUE	FALSE
proteomics	CLL_30	ETV6	CLL_30	-0.0436599	1	0	0	12	11649854	11895402	11772628	FALSE	TRUE	TRUE	FALSE	TRUE	FALSE	TRUE	FALSE	TRUE	FALSE	FALSE	TRUE	FALSE	FALSE	TRUE	FALSE
proteomics	CLL_30	FAM234B	CLL_30	-0.667601	1	0	0	12	13044381	13142521	13093451	FALSE	TRUE	TRUE	FALSE	TRUE	FALSE	TRUE	FALSE	TRUE	FALSE	FALSE	TRUE	FALSE	FALSE	TRUE	FALSE
proteomics	CLL_30	FBRSL1	CLL_30	-0.0559417	1	0	0	12	132489551	132585188	1.32537e+08	FALSE	TRUE	TRUE	FALSE	TRUE	FALSE	TRUE	FALSE	TRUE	FALSE	FALSE	TRUE	FALSE	FALSE	TRUE	FALSE
proteomics	CLL_30	FBXO21	CLL_30	0.144974	1	0	0	12	117141988	117190531	1.17166e+08	FALSE	TRUE	TRUE	FALSE	TRUE	FALSE	TRUE	FALSE	TRUE	FALSE	FALSE	TRUE	FALSE	FALSE	TRUE	FALSE
proteomics	CLL_30	FGFR1OP2	CLL_30	-0.210825	1	0	0	12	26938470	26966650	26952560	FALSE	TRUE	TRUE	FALSE	TRUE	FALSE	TRUE	FALSE	TRUE	FALSE	FALSE	TRUE	FALSE	FALSE	TRUE	FALSE
proteomics	CLL_30	FKBP11	CLL_30	0.0684037	1	0	0	12	48921518	48926474	48923996	FALSE	TRUE	TRUE	FALSE	TRUE	FALSE	TRUE	FALSE	TRUE	FALSE	FALSE	TRUE	FALSE	FALSE	TRUE	FALSE
proteomics	CLL_30	FKBP4	CLL_30	-0.01783	1	0	0	12	2794970	2805423	2.8002e+06	FALSE	TRUE	TRUE	FALSE	TRUE	FALSE	TRUE	FALSE	TRUE	FALSE	FALSE	TRUE	FALSE	FALSE	TRUE	FALSE
proteomics	CLL_30	FOXJ2	CLL_30	0.082022	1	0	0	12	8032716	8055517	8.04412e+06	FALSE	TRUE	TRUE	FALSE	TRUE	FALSE	TRUE	FALSE	TRUE	FALSE	FALSE	TRUE	FALSE	FALSE	TRUE	FALSE
proteomics	CLL_30	GAPDH	CLL_30	0.240501	1	0	0	12	6534512	6538374	6536443	FALSE	TRUE	TRUE	FALSE	TRUE	FALSE	TRUE	FALSE	TRUE	FALSE	FALSE	TRUE	FALSE	FALSE	TRUE	FALSE
proteomics	CLL_30	GCN1	CLL_30	0.399561	1	0	0	12	120127202	120194715	1.20161e+08	FALSE	TRUE	TRUE	FALSE	TRUE	FALSE	TRUE	FALSE	TRUE	FALSE	FALSE	TRUE	FALSE	FALSE	TRUE	FALSE
proteomics	CLL_30	GIT2	CLL_30	0.0973196	1	0	0	12	109929802	109996389	1.09963e+08	FALSE	TRUE	TRUE	FALSE	TRUE	FALSE	TRUE	FALSE	TRUE	FALSE	FALSE	TRUE	FALSE	FALSE	TRUE	FALSE
proteomics	CLL_30	GLS2	CLL_30	-0.753558	1	0	0	12	56470944	56488414	56479679	FALSE	TRUE	TRUE	FALSE	TRUE	FALSE	TRUE	FALSE	TRUE	FALSE	FALSE	TRUE	FALSE	FALSE	TRUE	FALSE
proteomics	CLL_30	GLTP	CLL_30	0.309818	1	0	0	12	109850945	109880541	109865743	FALSE	TRUE	TRUE	FALSE	TRUE	FALSE	TRUE	FALSE	TRUE	FALSE	FALSE	TRUE	FALSE	FALSE	TRUE	FALSE
proteomics	CLL_30	GNPTAB	CLL_30	0.432292	1	0	0	12	101745499	101830959	101788229	FALSE	TRUE	TRUE	FALSE	TRUE	FALSE	TRUE	FALSE	TRUE	FALSE	FALSE	TRUE	FALSE	FALSE	TRUE	FALSE
proteomics	CLL_30	GNS	CLL_30	-0.204053	1	0	0	12	64713445	64759431	64736438	FALSE	TRUE	TRUE	FALSE	TRUE	FALSE	TRUE	FALSE	TRUE	FALSE	FALSE	TRUE	FALSE	FALSE	TRUE	FALSE
proteomics	CLL_30	GOLGA3	CLL_30	0.554279	1	0	0	12	132768914	132829078	132798996	FALSE	TRUE	TRUE	FALSE	TRUE	FALSE	TRUE	FALSE	TRUE	FALSE	FALSE	TRUE	FALSE	FALSE	TRUE	FALSE
proteomics	CLL_30	GPN3	CLL_30	0.345808	1	0	0	12	110452486	110469268	110460877	FALSE	TRUE	TRUE	FALSE	TRUE	FALSE	TRUE	FALSE	TRUE	FALSE	FALSE	TRUE	FALSE	FALSE	TRUE	FALSE
proteomics	CLL_30	GTF2H3	CLL_30	0.0545832	1	0	0	12	123633739	123662604	1.23648e+08	FALSE	TRUE	TRUE	FALSE	TRUE	FALSE	TRUE	FALSE	TRUE	FALSE	FALSE	TRUE	FALSE	FALSE	TRUE	FALSE
proteomics	CLL_30	GXYLT1	CLL_30	0.444786	1	0	0	12	42081845	42144874	4.21134e+07	FALSE	TRUE	TRUE	FALSE	TRUE	FALSE	TRUE	FALSE	TRUE	FALSE	FALSE	TRUE	FALSE	FALSE	TRUE	FALSE
proteomics	CLL_30	HCFC2	CLL_30	-0.0283099	1	0	0	12	104064531	104106524	1.04086e+08	FALSE	TRUE	TRUE	FALSE	TRUE	FALSE	TRUE	FALSE	TRUE	FALSE	FALSE	TRUE	FALSE	FALSE	TRUE	FALSE
proteomics	CLL_30	HDAC7	CLL_30	0.103289	1	0	0	12	47782722	47833132	47807927	FALSE	TRUE	TRUE	FALSE	TRUE	FALSE	TRUE	FALSE	TRUE	FALSE	FALSE	TRUE	FALSE	FALSE	TRUE	FALSE
proteomics	CLL_30	HEBP1	CLL_30	-0.177938	1	0	0	12	12974870	13000265	1.29876e+07	FALSE	TRUE	TRUE	FALSE	TRUE	FALSE	TRUE	FALSE	TRUE	FALSE	FALSE	TRUE	FALSE	FALSE	TRUE	FALSE
proteomics	CLL_30	HECTD4	CLL_30	0.590219	1	0	0	12	112160188	112382439	1.12271e+08	FALSE	TRUE	TRUE	FALSE	TRUE	FALSE	TRUE	FALSE	TRUE	FALSE	FALSE	TRUE	FALSE	FALSE	TRUE	FALSE
proteomics	CLL_30	HELB	CLL_30	0.107957	1	0	0	12	66302545	66347645	66325095	FALSE	TRUE	TRUE	FALSE	TRUE	FALSE	TRUE	FALSE	TRUE	FALSE	FALSE	TRUE	FALSE	FALSE	TRUE	FALSE
proteomics	CLL_30	HIP1R	CLL_30	0.643397	1	0	0	12	122834453	122862961	122848707	FALSE	TRUE	TRUE	FALSE	TRUE	FALSE	TRUE	FALSE	TRUE	FALSE	FALSE	TRUE	FALSE	FALSE	TRUE	FALSE
proteomics	CLL_30	HNRNPA1	CLL_30	0.0529791	1	0	0	12	54280193	54287088	5.42836e+07	FALSE	TRUE	TRUE	FALSE	TRUE	FALSE	TRUE	FALSE	TRUE	FALSE	FALSE	TRUE	FALSE	FALSE	TRUE	FALSE
proteomics	CLL_30	HSP90B1	CLL_30	0.468222	1	0	0	12	103930107	103953645	103941876	FALSE	TRUE	TRUE	FALSE	TRUE	FALSE	TRUE	FALSE	TRUE	FALSE	FALSE	TRUE	FALSE	FALSE	TRUE	FALSE
proteomics	CLL_30	HVCN1	CLL_30	-0.152437	1	0	0	12	110627841	110704950	1.10666e+08	FALSE	TRUE	TRUE	FALSE	TRUE	FALSE	TRUE	FALSE	TRUE	FALSE	FALSE	TRUE	FALSE	FALSE	TRUE	FALSE
proteomics	CLL_30	IFT81	CLL_30	0.435339	1	0	0	12	110124335	110218793	110171564	FALSE	TRUE	TRUE	FALSE	TRUE	FALSE	TRUE	FALSE	TRUE	FALSE	FALSE	TRUE	FALSE	FALSE	TRUE	FALSE
proteomics	CLL_30	IKBIP	CLL_30	0.165962	1	0	0	12	98613405	98645113	98629259	FALSE	TRUE	TRUE	FALSE	TRUE	FALSE	TRUE	FALSE	TRUE	FALSE	FALSE	TRUE	FALSE	FALSE	TRUE	FALSE
proteomics	CLL_30	ING4	CLL_30	-0.222685	1	0	0	12	6650301	6663142	6.65672e+06	FALSE	TRUE	TRUE	FALSE	TRUE	FALSE	TRUE	FALSE	TRUE	FALSE	FALSE	TRUE	FALSE	FALSE	TRUE	FALSE
proteomics	CLL_30	INTS13	CLL_30	0.0343209	1	0	0	12	26905181	26938326	2.69218e+07	FALSE	TRUE	TRUE	FALSE	TRUE	FALSE	TRUE	FALSE	TRUE	FALSE	FALSE	TRUE	FALSE	FALSE	TRUE	FALSE
proteomics	CLL_30	IPO8	CLL_30	0.081553	1	0	0	12	30628988	30695869	3.06624e+07	FALSE	TRUE	TRUE	FALSE	TRUE	FALSE	TRUE	FALSE	TRUE	FALSE	FALSE	TRUE	FALSE	FALSE	TRUE	FALSE
proteomics	CLL_30	IRAK4	CLL_30	0.447839	1	0	0	12	43758944	43789543	4.37742e+07	FALSE	TRUE	TRUE	FALSE	TRUE	FALSE	TRUE	FALSE	TRUE	FALSE	FALSE	TRUE	FALSE	FALSE	TRUE	FALSE
proteomics	CLL_30	ISCU	CLL_30	0.556411	1	0	0	12	108562582	108569384	108565983	FALSE	TRUE	TRUE	FALSE	TRUE	FALSE	TRUE	FALSE	TRUE	FALSE	FALSE	TRUE	FALSE	FALSE	TRUE	FALSE
proteomics	CLL_30	ITFG2	CLL_30	-0.00316016	1	0	0	12	2812622	2859791	2.83621e+06	FALSE	TRUE	TRUE	FALSE	TRUE	FALSE	TRUE	FALSE	TRUE	FALSE	FALSE	TRUE	FALSE	FALSE	TRUE	FALSE
proteomics	CLL_30	ITGB7	CLL_30	0.902887	1	0	0	12	53191323	53207282	5.31993e+07	FALSE	TRUE	TRUE	FALSE	TRUE	FALSE	TRUE	FALSE	TRUE	FALSE	FALSE	TRUE	FALSE	FALSE	TRUE	FALSE
proteomics	CLL_30	ITPR2	CLL_30	0.313635	1	0	0	12	26335352	26833194	26584273	FALSE	TRUE	TRUE	FALSE	TRUE	FALSE	TRUE	FALSE	TRUE	FALSE	FALSE	TRUE	FALSE	FALSE	TRUE	FALSE
proteomics	CLL_30	KANSL2	CLL_30	-0.311461	1	0	0	12	48653401	48682238	4.86678e+07	FALSE	TRUE	TRUE	FALSE	TRUE	FALSE	TRUE	FALSE	TRUE	FALSE	FALSE	TRUE	FALSE	FALSE	TRUE	FALSE
proteomics	CLL_30	KCTD10	CLL_30	0.124934	1	0	0	12	109448655	109477359	109463007	FALSE	TRUE	TRUE	FALSE	TRUE	FALSE	TRUE	FALSE	TRUE	FALSE	FALSE	TRUE	FALSE	FALSE	TRUE	FALSE
proteomics	CLL_30	KDM2B	CLL_30	0.0140378	1	0	0	12	121429096	121581023	1.21505e+08	FALSE	TRUE	TRUE	FALSE	TRUE	FALSE	TRUE	FALSE	TRUE	FALSE	FALSE	TRUE	FALSE	FALSE	TRUE	FALSE
proteomics	CLL_30	KDM5A	CLL_30	-0.0837244	1	0	0	12	280129	389454	334792	FALSE	TRUE	TRUE	FALSE	TRUE	FALSE	TRUE	FALSE	TRUE	FALSE	FALSE	TRUE	FALSE	FALSE	TRUE	FALSE
proteomics	CLL_30	KIF21A	CLL_30	0.657542	1	0	0	12	39293228	39443390	39368309	FALSE	TRUE	TRUE	FALSE	TRUE	FALSE	TRUE	FALSE	TRUE	FALSE	FALSE	TRUE	FALSE	FALSE	TRUE	FALSE
proteomics	CLL_30	KMT2D	CLL_30	-0.0940053	1	0	0	12	49018975	49059774	4.90394e+07	FALSE	TRUE	TRUE	FALSE	TRUE	FALSE	TRUE	FALSE	TRUE	FALSE	FALSE	TRUE	FALSE	FALSE	TRUE	FALSE
proteomics	CLL_30	KMT5A	CLL_30	0.456044	1	0	0	12	123383773	123409353	123396563	FALSE	TRUE	TRUE	FALSE	TRUE	FALSE	TRUE	FALSE	TRUE	FALSE	FALSE	TRUE	FALSE	FALSE	TRUE	FALSE
proteomics	CLL_30	KNTC1	CLL_30	0.720394	1	0	0	12	122527246	122626396	122576821	FALSE	TRUE	TRUE	FALSE	TRUE	FALSE	TRUE	FALSE	TRUE	FALSE	FALSE	TRUE	FALSE	FALSE	TRUE	FALSE
proteomics	CLL_30	KRAS	CLL_30	-0.194665	1	0	0	12	25204789	25250936	2.52279e+07	FALSE	TRUE	TRUE	FALSE	TRUE	FALSE	TRUE	FALSE	TRUE	FALSE	FALSE	TRUE	FALSE	FALSE	TRUE	FALSE
proteomics	CLL_30	KRR1	CLL_30	-0.0235214	1	0	0	12	75490863	75511636	7.55012e+07	FALSE	TRUE	TRUE	FALSE	TRUE	FALSE	TRUE	FALSE	TRUE	FALSE	FALSE	TRUE	FALSE	FALSE	TRUE	FALSE
proteomics	CLL_30	KRT1	CLL_30	-0.78167	1	0	0	12	52674736	52680407	5.26776e+07	FALSE	TRUE	TRUE	FALSE	TRUE	FALSE	TRUE	FALSE	TRUE	FALSE	FALSE	TRUE	FALSE	FALSE	TRUE	FALSE
proteomics	CLL_30	KRT2	CLL_30	-0.811843	1	0	0	12	52644558	52652211	5.26484e+07	FALSE	TRUE	TRUE	FALSE	TRUE	FALSE	TRUE	FALSE	TRUE	FALSE	FALSE	TRUE	FALSE	FALSE	TRUE	FALSE
proteomics	CLL_30	KRT5	CLL_30	-0.271016	1	0	0	12	52514575	52520530	5.25176e+07	FALSE	TRUE	TRUE	FALSE	TRUE	FALSE	TRUE	FALSE	TRUE	FALSE	FALSE	TRUE	FALSE	FALSE	TRUE	FALSE
proteomics	CLL_30	KRT78	CLL_30	-0.498712	1	0	0	12	52837804	52849092	52843448	FALSE	TRUE	TRUE	FALSE	TRUE	FALSE	TRUE	FALSE	TRUE	FALSE	FALSE	TRUE	FALSE	FALSE	TRUE	FALSE
proteomics	CLL_30	KSR2	CLL_30	0.241247	1	0	0	12	117453012	117968983	1.17711e+08	FALSE	TRUE	TRUE	FALSE	TRUE	FALSE	TRUE	FALSE	TRUE	FALSE	FALSE	TRUE	FALSE	FALSE	TRUE	FALSE
proteomics	CLL_30	LARP4	CLL_30	0.38617	1	0	0	12	50392383	50480004	5.04362e+07	FALSE	TRUE	TRUE	FALSE	TRUE	FALSE	TRUE	FALSE	TRUE	FALSE	FALSE	TRUE	FALSE	FALSE	TRUE	FALSE
proteomics	CLL_30	LDHB	CLL_30	0.763891	1	0	0	12	21635342	21757857	2.16966e+07	FALSE	TRUE	TRUE	FALSE	TRUE	FALSE	TRUE	FALSE	TRUE	FALSE	FALSE	TRUE	FALSE	FALSE	TRUE	FALSE
proteomics	CLL_30	LEMD3	CLL_30	0.0163339	1	0	0	12	65169583	65248355	65208969	FALSE	TRUE	TRUE	FALSE	TRUE	FALSE	TRUE	FALSE	TRUE	FALSE	FALSE	TRUE	FALSE	FALSE	TRUE	FALSE
proteomics	CLL_30	LETMD1	CLL_30	0.166851	1	0	0	12	51047962	51060424	51054193	FALSE	TRUE	TRUE	FALSE	TRUE	FALSE	TRUE	FALSE	TRUE	FALSE	FALSE	TRUE	FALSE	FALSE	TRUE	FALSE
proteomics	CLL_30	LIMA1	CLL_30	0.941543	1	0	0	12	50175788	50283546	50229667	FALSE	TRUE	TRUE	FALSE	TRUE	FALSE	TRUE	FALSE	TRUE	FALSE	FALSE	TRUE	FALSE	FALSE	TRUE	FALSE
proteomics	CLL_30	LLPH	CLL_30	0.102499	1	0	0	12	66116555	66130750	6.61237e+07	FALSE	TRUE	TRUE	FALSE	TRUE	FALSE	TRUE	FALSE	TRUE	FALSE	FALSE	TRUE	FALSE	FALSE	TRUE	FALSE
proteomics	CLL_30	LPAR5	CLL_30	0.10969	1	0	0	12	6618835	6635960	6.6274e+06	FALSE	TRUE	TRUE	FALSE	TRUE	FALSE	TRUE	FALSE	TRUE	FALSE	FALSE	TRUE	FALSE	FALSE	TRUE	FALSE
proteomics	CLL_30	LPCAT3	CLL_30	0.822254	1	0	0	12	6976185	7018477	6997331	FALSE	TRUE	TRUE	FALSE	TRUE	FALSE	TRUE	FALSE	TRUE	FALSE	FALSE	TRUE	FALSE	FALSE	TRUE	FALSE
proteomics	CLL_30	LRMP	CLL_30	0.697105	1	0	0	12	25004342	25108334	25056338	FALSE	TRUE	TRUE	FALSE	TRUE	FALSE	TRUE	FALSE	TRUE	FALSE	FALSE	TRUE	FALSE	FALSE	TRUE	FALSE
proteomics	CLL_30	LRRK2	CLL_30	0.76505	1	0	0	12	40196744	40369285	4.0283e+07	FALSE	TRUE	TRUE	FALSE	TRUE	FALSE	TRUE	FALSE	TRUE	FALSE	FALSE	TRUE	FALSE	FALSE	TRUE	FALSE
proteomics	CLL_30	LTA4H	CLL_30	0.144615	1	0	0	12	96000753	96043520	9.60221e+07	FALSE	TRUE	TRUE	FALSE	TRUE	FALSE	TRUE	FALSE	TRUE	FALSE	FALSE	TRUE	FALSE	FALSE	TRUE	FALSE
proteomics	CLL_30	LUM	CLL_30	-0.311691	1	0	0	12	91102629	91111494	9.11071e+07	FALSE	TRUE	TRUE	FALSE	TRUE	FALSE	TRUE	FALSE	TRUE	FALSE	FALSE	TRUE	FALSE	FALSE	TRUE	FALSE
proteomics	CLL_30	M6PR	CLL_30	0.338013	1	0	0	12	8940361	8949761	8945061	FALSE	TRUE	TRUE	FALSE	TRUE	FALSE	TRUE	FALSE	TRUE	FALSE	FALSE	TRUE	FALSE	FALSE	TRUE	FALSE
proteomics	CLL_30	MAPKAPK5	CLL_30	0.297427	1	0	0	12	111842228	111902222	111872225	FALSE	TRUE	TRUE	FALSE	TRUE	FALSE	TRUE	FALSE	TRUE	FALSE	FALSE	TRUE	FALSE	FALSE	TRUE	FALSE
proteomics	CLL_30	MARS	CLL_30	0.298265	1	0	0	12	57475445	57517569	57496507	FALSE	TRUE	TRUE	FALSE	TRUE	FALSE	TRUE	FALSE	TRUE	FALSE	FALSE	TRUE	FALSE	FALSE	TRUE	FALSE
proteomics	CLL_30	MCRS1	CLL_30	-0.250275	1	0	0	12	49556544	49568145	4.95623e+07	FALSE	TRUE	TRUE	FALSE	TRUE	FALSE	TRUE	FALSE	TRUE	FALSE	FALSE	TRUE	FALSE	FALSE	TRUE	FALSE
proteomics	CLL_30	MDM1	CLL_30	-0.412442	1	0	0	12	68272443	68332381	68302412	FALSE	TRUE	TRUE	FALSE	TRUE	FALSE	TRUE	FALSE	TRUE	FALSE	FALSE	TRUE	FALSE	FALSE	TRUE	FALSE
proteomics	CLL_30	MED13L	CLL_30	0.117206	1	0	0	12	115953872	116277719	1.16116e+08	FALSE	TRUE	TRUE	FALSE	TRUE	FALSE	TRUE	FALSE	TRUE	FALSE	FALSE	TRUE	FALSE	FALSE	TRUE	FALSE
proteomics	CLL_30	MED21	CLL_30	-0.548786	1	0	0	12	27022546	27066343	2.70444e+07	FALSE	TRUE	TRUE	FALSE	TRUE	FALSE	TRUE	FALSE	TRUE	FALSE	FALSE	TRUE	FALSE	FALSE	TRUE	FALSE
proteomics	CLL_30	METAP2	CLL_30	0.376991	1	0	0	12	95473520	95515839	9.54947e+07	FALSE	TRUE	TRUE	FALSE	TRUE	FALSE	TRUE	FALSE	TRUE	FALSE	FALSE	TRUE	FALSE	FALSE	TRUE	FALSE
proteomics	CLL_30	METTL1	CLL_30	0.146587	1	0	0	12	57768471	57772119	57770295	FALSE	TRUE	TRUE	FALSE	TRUE	FALSE	TRUE	FALSE	TRUE	FALSE	FALSE	TRUE	FALSE	FALSE	TRUE	FALSE
proteomics	CLL_30	METTL25	CLL_30	0.157712	1	0	0	12	82358528	82479239	8.24189e+07	FALSE	TRUE	TRUE	FALSE	TRUE	FALSE	TRUE	FALSE	TRUE	FALSE	FALSE	TRUE	FALSE	FALSE	TRUE	FALSE
proteomics	CLL_30	METTL7A	CLL_30	0.296566	1	0	0	12	50923472	50932510	50927991	FALSE	TRUE	TRUE	FALSE	TRUE	FALSE	TRUE	FALSE	TRUE	FALSE	FALSE	TRUE	FALSE	FALSE	TRUE	FALSE
proteomics	CLL_30	MFSD5	CLL_30	0.393729	1	0	0	12	53251251	53254405	53252828	FALSE	TRUE	TRUE	FALSE	TRUE	FALSE	TRUE	FALSE	TRUE	FALSE	FALSE	TRUE	FALSE	FALSE	TRUE	FALSE
proteomics	CLL_30	MLEC	CLL_30	0.161134	1	0	0	12	120687149	120701859	120694504	FALSE	TRUE	TRUE	FALSE	TRUE	FALSE	TRUE	FALSE	TRUE	FALSE	FALSE	TRUE	FALSE	FALSE	TRUE	FALSE
proteomics	CLL_30	MLF2	CLL_30	0.12985	1	0	0	12	6747996	6767475	6.75774e+06	FALSE	TRUE	TRUE	FALSE	TRUE	FALSE	TRUE	FALSE	TRUE	FALSE	FALSE	TRUE	FALSE	FALSE	TRUE	FALSE
proteomics	CLL_30	MLXIP	CLL_30	0.0613116	1	0	0	12	122078756	122147344	122113050	FALSE	TRUE	TRUE	FALSE	TRUE	FALSE	TRUE	FALSE	TRUE	FALSE	FALSE	TRUE	FALSE	FALSE	TRUE	FALSE
proteomics	CLL_30	MMAB	CLL_30	0.0106183	1	0	0	12	109553715	109573580	1.09564e+08	FALSE	TRUE	TRUE	FALSE	TRUE	FALSE	TRUE	FALSE	TRUE	FALSE	FALSE	TRUE	FALSE	FALSE	TRUE	FALSE
proteomics	CLL_30	MON2	CLL_30	0.224216	1	0	0	12	62466817	62600476	6.25336e+07	FALSE	TRUE	TRUE	FALSE	TRUE	FALSE	TRUE	FALSE	TRUE	FALSE	FALSE	TRUE	FALSE	FALSE	TRUE	FALSE
proteomics	CLL_30	MPHOSPH9	CLL_30	-0.104886	1	0	0	12	123152320	123244014	123198167	FALSE	TRUE	TRUE	FALSE	TRUE	FALSE	TRUE	FALSE	TRUE	FALSE	FALSE	TRUE	FALSE	FALSE	TRUE	FALSE
proteomics	CLL_30	MRPL42	CLL_30	0.25136	1	0	0	12	93467488	93516214	93491851	FALSE	TRUE	TRUE	FALSE	TRUE	FALSE	TRUE	FALSE	TRUE	FALSE	FALSE	TRUE	FALSE	FALSE	TRUE	FALSE
proteomics	CLL_30	MRPL51	CLL_30	0.258239	1	0	0	12	6491886	6493841	6.49286e+06	FALSE	TRUE	TRUE	FALSE	TRUE	FALSE	TRUE	FALSE	TRUE	FALSE	FALSE	TRUE	FALSE	FALSE	TRUE	FALSE
proteomics	CLL_30	MRPS35	CLL_30	0.0932615	1	0	0	12	27710822	27756295	2.77336e+07	FALSE	TRUE	TRUE	FALSE	TRUE	FALSE	TRUE	FALSE	TRUE	FALSE	FALSE	TRUE	FALSE	FALSE	TRUE	FALSE
proteomics	CLL_30	MVK	CLL_30	0.850015	1	0	0	12	109573255	109598125	109585690	FALSE	TRUE	TRUE	FALSE	TRUE	FALSE	TRUE	FALSE	TRUE	FALSE	FALSE	TRUE	FALSE	FALSE	TRUE	FALSE
proteomics	CLL_30	MYL6	CLL_30	0.0234249	1	0	0	12	56158161	56163496	5.61608e+07	FALSE	TRUE	TRUE	FALSE	TRUE	FALSE	TRUE	FALSE	TRUE	FALSE	FALSE	TRUE	FALSE	FALSE	TRUE	FALSE
proteomics	CLL_30	MYL6B	CLL_30	0.406443	1	0	0	12	56152256	56159647	5.6156e+07	FALSE	TRUE	TRUE	FALSE	TRUE	FALSE	TRUE	FALSE	TRUE	FALSE	FALSE	TRUE	FALSE	FALSE	TRUE	FALSE
proteomics	CLL_30	NAA25	CLL_30	0.34117	1	0	0	12	112026689	112108796	1.12068e+08	FALSE	TRUE	TRUE	FALSE	TRUE	FALSE	TRUE	FALSE	TRUE	FALSE	FALSE	TRUE	FALSE	FALSE	TRUE	FALSE
proteomics	CLL_30	NAB2	CLL_30	-0.0322284	1	0	0	12	57089043	57095476	5.70923e+07	FALSE	TRUE	TRUE	FALSE	TRUE	FALSE	TRUE	FALSE	TRUE	FALSE	FALSE	TRUE	FALSE	FALSE	TRUE	FALSE
proteomics	CLL_30	NABP2	CLL_30	-0.0921296	1	0	0	12	56222015	56229854	5.62259e+07	FALSE	TRUE	TRUE	FALSE	TRUE	FALSE	TRUE	FALSE	TRUE	FALSE	FALSE	TRUE	FALSE	FALSE	TRUE	FALSE
proteomics	CLL_30	NACA	CLL_30	-0.0281353	1	0	0	12	56712428	56731628	56722028	FALSE	TRUE	TRUE	FALSE	TRUE	FALSE	TRUE	FALSE	TRUE	FALSE	FALSE	TRUE	FALSE	FALSE	TRUE	FALSE
proteomics	CLL_30	NAP1L1	CLL_30	0.507829	1	0	0	12	76036585	76084958	7.60608e+07	FALSE	TRUE	TRUE	FALSE	TRUE	FALSE	TRUE	FALSE	TRUE	FALSE	FALSE	TRUE	FALSE	FALSE	TRUE	FALSE
proteomics	CLL_30	NCAPD2	CLL_30	0.446434	1	0	0	12	6493356	6531955	6.51266e+06	FALSE	TRUE	TRUE	FALSE	TRUE	FALSE	TRUE	FALSE	TRUE	FALSE	FALSE	TRUE	FALSE	FALSE	TRUE	FALSE
proteomics	CLL_30	NCKAP1L	CLL_30	-0.100577	1	0	0	12	54497752	54548243	5.4523e+07	FALSE	TRUE	TRUE	FALSE	TRUE	FALSE	TRUE	FALSE	TRUE	FALSE	FALSE	TRUE	FALSE	FALSE	TRUE	FALSE
proteomics	CLL_30	NCKAP5L	CLL_30	0.187702	1	0	0	12	49791146	49828750	49809948	FALSE	TRUE	TRUE	FALSE	TRUE	FALSE	TRUE	FALSE	TRUE	FALSE	FALSE	TRUE	FALSE	FALSE	TRUE	FALSE
proteomics	CLL_30	NCOR2	CLL_30	0.265224	1	0	0	12	124324415	124567589	124446002	FALSE	TRUE	TRUE	FALSE	TRUE	FALSE	TRUE	FALSE	TRUE	FALSE	FALSE	TRUE	FALSE	FALSE	TRUE	FALSE
proteomics	CLL_30	NDUFA12	CLL_30	0.237786	1	0	0	12	94897055	95003748	9.49504e+07	FALSE	TRUE	TRUE	FALSE	TRUE	FALSE	TRUE	FALSE	TRUE	FALSE	FALSE	TRUE	FALSE	FALSE	TRUE	FALSE
proteomics	CLL_30	NDUFA9	CLL_30	0.272954	1	0	0	12	4649095	4694317	4671706	FALSE	TRUE	TRUE	FALSE	TRUE	FALSE	TRUE	FALSE	TRUE	FALSE	FALSE	TRUE	FALSE	FALSE	TRUE	FALSE
proteomics	CLL_30	NECAP1	CLL_30	0.489126	1	0	0	12	8076939	8097881	8087410	FALSE	TRUE	TRUE	FALSE	TRUE	FALSE	TRUE	FALSE	TRUE	FALSE	FALSE	TRUE	FALSE	FALSE	TRUE	FALSE
proteomics	CLL_30	NEDD1	CLL_30	0.0653891	1	0	0	12	96907223	96953777	96930500	FALSE	TRUE	TRUE	FALSE	TRUE	FALSE	TRUE	FALSE	TRUE	FALSE	FALSE	TRUE	FALSE	FALSE	TRUE	FALSE
proteomics	CLL_30	NEMP1	CLL_30	0.341893	1	0	0	12	57055643	57088063	57071853	FALSE	TRUE	TRUE	FALSE	TRUE	FALSE	TRUE	FALSE	TRUE	FALSE	FALSE	TRUE	FALSE	FALSE	TRUE	FALSE
proteomics	CLL_30	NFYB	CLL_30	-0.197705	1	0	0	12	104117086	104138241	1.04128e+08	FALSE	TRUE	TRUE	FALSE	TRUE	FALSE	TRUE	FALSE	TRUE	FALSE	FALSE	TRUE	FALSE	FALSE	TRUE	FALSE
proteomics	CLL_30	NOC4L	CLL_30	-0.0281686	1	0	0	12	132144457	132152473	132148465	FALSE	TRUE	TRUE	FALSE	TRUE	FALSE	TRUE	FALSE	TRUE	FALSE	FALSE	TRUE	FALSE	FALSE	TRUE	FALSE
proteomics	CLL_30	NOP2	CLL_30	0.158561	1	0	0	12	6556863	6568691	6562777	FALSE	TRUE	TRUE	FALSE	TRUE	FALSE	TRUE	FALSE	TRUE	FALSE	FALSE	TRUE	FALSE	FALSE	TRUE	FALSE
proteomics	CLL_30	NR2C1	CLL_30	0.171761	1	0	0	12	95020229	95073628	9.50469e+07	FALSE	TRUE	TRUE	FALSE	TRUE	FALSE	TRUE	FALSE	TRUE	FALSE	FALSE	TRUE	FALSE	FALSE	TRUE	FALSE
proteomics	CLL_30	NT5DC3	CLL_30	0.975398	1	0	0	12	103770453	103841234	1.03806e+08	FALSE	TRUE	TRUE	FALSE	TRUE	FALSE	TRUE	FALSE	TRUE	FALSE	FALSE	TRUE	FALSE	FALSE	TRUE	FALSE
proteomics	CLL_30	NUDT4	CLL_30	0.821193	1	0	0	12	93377883	93408146	9.3393e+07	FALSE	TRUE	TRUE	FALSE	TRUE	FALSE	TRUE	FALSE	TRUE	FALSE	FALSE	TRUE	FALSE	FALSE	TRUE	FALSE
proteomics	CLL_30	NUP107	CLL_30	-0.0319345	1	0	0	12	68686951	68745809	68716380	FALSE	TRUE	TRUE	FALSE	TRUE	FALSE	TRUE	FALSE	TRUE	FALSE	FALSE	TRUE	FALSE	FALSE	TRUE	FALSE
proteomics	CLL_30	NUP37	CLL_30	0.113427	1	0	0	12	102073103	102120120	1.02097e+08	FALSE	TRUE	TRUE	FALSE	TRUE	FALSE	TRUE	FALSE	TRUE	FALSE	FALSE	TRUE	FALSE	FALSE	TRUE	FALSE
proteomics	CLL_30	OAS2	CLL_30	0.526346	1	0	0	12	112978395	113011723	112995059	FALSE	TRUE	TRUE	FALSE	TRUE	FALSE	TRUE	FALSE	TRUE	FALSE	FALSE	TRUE	FALSE	FALSE	TRUE	FALSE
proteomics	CLL_30	OAS3	CLL_30	-0.0419854	1	0	0	12	112938444	112973251	1.12956e+08	FALSE	TRUE	TRUE	FALSE	TRUE	FALSE	TRUE	FALSE	TRUE	FALSE	FALSE	TRUE	FALSE	FALSE	TRUE	FALSE
proteomics	CLL_30	OGFOD2	CLL_30	0.708724	1	0	0	12	122974580	122980043	1.22977e+08	FALSE	TRUE	TRUE	FALSE	TRUE	FALSE	TRUE	FALSE	TRUE	FALSE	FALSE	TRUE	FALSE	FALSE	TRUE	FALSE
proteomics	CLL_30	OS9	CLL_30	0.203828	1	0	0	12	57693955	57721557	57707756	FALSE	TRUE	TRUE	FALSE	TRUE	FALSE	TRUE	FALSE	TRUE	FALSE	FALSE	TRUE	FALSE	FALSE	TRUE	FALSE
proteomics	CLL_30	OSBPL8	CLL_30	0.161193	1	0	0	12	76351797	76559809	76455803	FALSE	TRUE	TRUE	FALSE	TRUE	FALSE	TRUE	FALSE	TRUE	FALSE	FALSE	TRUE	FALSE	FALSE	TRUE	FALSE
proteomics	CLL_30	P2RX4	CLL_30	0.242498	1	0	0	12	121209857	121234106	1.21222e+08	FALSE	TRUE	TRUE	FALSE	TRUE	FALSE	TRUE	FALSE	TRUE	FALSE	FALSE	TRUE	FALSE	FALSE	TRUE	FALSE
proteomics	CLL_30	P2RX7	CLL_30	-0.585535	1	0	0	12	121132819	121188032	1.2116e+08	FALSE	TRUE	TRUE	FALSE	TRUE	FALSE	TRUE	FALSE	TRUE	FALSE	FALSE	TRUE	FALSE	FALSE	TRUE	FALSE
proteomics	CLL_30	PA2G4	CLL_30	0.250869	1	0	0	12	56104537	56113910	5.61092e+07	FALSE	TRUE	TRUE	FALSE	TRUE	FALSE	TRUE	FALSE	TRUE	FALSE	FALSE	TRUE	FALSE	FALSE	TRUE	FALSE
proteomics	CLL_30	PAN2	CLL_30	-0.0563421	1	0	0	12	56316223	56334053	56325138	FALSE	TRUE	TRUE	FALSE	TRUE	FALSE	TRUE	FALSE	TRUE	FALSE	FALSE	TRUE	FALSE	FALSE	TRUE	FALSE
proteomics	CLL_30	PAWR	CLL_30	0.00713317	1	0	0	12	79574979	79690964	7.9633e+07	FALSE	TRUE	TRUE	FALSE	TRUE	FALSE	TRUE	FALSE	TRUE	FALSE	FALSE	TRUE	FALSE	FALSE	TRUE	FALSE
proteomics	CLL_30	PCBP2	CLL_30	0.0256153	1	0	0	12	53452102	53481162	53466632	FALSE	TRUE	TRUE	FALSE	TRUE	FALSE	TRUE	FALSE	TRUE	FALSE	FALSE	TRUE	FALSE	FALSE	TRUE	FALSE
proteomics	CLL_30	PCED1B	CLL_30	0.0906883	1	0	0	12	47079603	47236662	4.71581e+07	FALSE	TRUE	TRUE	FALSE	TRUE	FALSE	TRUE	FALSE	TRUE	FALSE	FALSE	TRUE	FALSE	FALSE	TRUE	FALSE
proteomics	CLL_30	PEBP1	CLL_30	0.224935	1	0	0	12	118136124	118145584	118140854	FALSE	TRUE	TRUE	FALSE	TRUE	FALSE	TRUE	FALSE	TRUE	FALSE	FALSE	TRUE	FALSE	FALSE	TRUE	FALSE
proteomics	CLL_30	PEX5	CLL_30	0.454038	1	0	0	12	7188685	7218574	7.20363e+06	FALSE	TRUE	TRUE	FALSE	TRUE	FALSE	TRUE	FALSE	TRUE	FALSE	FALSE	TRUE	FALSE	FALSE	TRUE	FALSE
proteomics	CLL_30	PFDN5	CLL_30	0.282637	1	0	0	12	53295291	53299450	5.32974e+07	FALSE	TRUE	TRUE	FALSE	TRUE	FALSE	TRUE	FALSE	TRUE	FALSE	FALSE	TRUE	FALSE	FALSE	TRUE	FALSE
proteomics	CLL_30	PFKM	CLL_30	0.790414	1	0	0	12	48105139	48146404	4.81258e+07	FALSE	TRUE	TRUE	FALSE	TRUE	FALSE	TRUE	FALSE	TRUE	FALSE	FALSE	TRUE	FALSE	FALSE	TRUE	FALSE
proteomics	CLL_30	PGAM5	CLL_30	0.515525	1	0	0	12	132710819	132722734	1.32717e+08	FALSE	TRUE	TRUE	FALSE	TRUE	FALSE	TRUE	FALSE	TRUE	FALSE	FALSE	TRUE	FALSE	FALSE	TRUE	FALSE
proteomics	CLL_30	PHB2	CLL_30	0.454121	1	0	0	12	6965327	6970825	6968076	FALSE	TRUE	TRUE	FALSE	TRUE	FALSE	TRUE	FALSE	TRUE	FALSE	FALSE	TRUE	FALSE	FALSE	TRUE	FALSE
proteomics	CLL_30	PHC1	CLL_30	-0.543235	1	0	0	12	8913896	8941467	8.92768e+06	FALSE	TRUE	TRUE	FALSE	TRUE	FALSE	TRUE	FALSE	TRUE	FALSE	FALSE	TRUE	FALSE	FALSE	TRUE	FALSE
proteomics	CLL_30	PIP4K2C	CLL_30	0.475344	1	0	0	12	57591174	57603418	57597296	FALSE	TRUE	TRUE	FALSE	TRUE	FALSE	TRUE	FALSE	TRUE	FALSE	FALSE	TRUE	FALSE	FALSE	TRUE	FALSE
proteomics	CLL_30	PITPNM2	CLL_30	-0.289435	1	0	0	12	122983480	123150015	1.23067e+08	FALSE	TRUE	TRUE	FALSE	TRUE	FALSE	TRUE	FALSE	TRUE	FALSE	FALSE	TRUE	FALSE	FALSE	TRUE	FALSE
proteomics	CLL_30	PLBD1	CLL_30	0.0511063	1	0	0	12	14503661	14567883	14535772	FALSE	TRUE	TRUE	FALSE	TRUE	FALSE	TRUE	FALSE	TRUE	FALSE	FALSE	TRUE	FALSE	FALSE	TRUE	FALSE
proteomics	CLL_30	PLBD2	CLL_30	0.177773	1	0	0	12	113358566	113391629	1.13375e+08	FALSE	TRUE	TRUE	FALSE	TRUE	FALSE	TRUE	FALSE	TRUE	FALSE	FALSE	TRUE	FALSE	FALSE	TRUE	FALSE
proteomics	CLL_30	PLXNC1	CLL_30	1.74525	1	0	0	12	94148577	94307675	94228126	FALSE	TRUE	TRUE	FALSE	TRUE	FALSE	TRUE	FALSE	TRUE	FALSE	FALSE	TRUE	FALSE	FALSE	TRUE	FALSE
proteomics	CLL_30	POC1B	CLL_30	-0.498111	1	0	0	12	89419718	89526047	8.94729e+07	FALSE	TRUE	TRUE	FALSE	TRUE	FALSE	TRUE	FALSE	TRUE	FALSE	FALSE	TRUE	FALSE	FALSE	TRUE	FALSE
proteomics	CLL_30	POLE	CLL_30	0.0655802	1	0	0	12	132623753	132687365	132655559	FALSE	TRUE	TRUE	FALSE	TRUE	FALSE	TRUE	FALSE	TRUE	FALSE	FALSE	TRUE	FALSE	FALSE	TRUE	FALSE
proteomics	CLL_30	POLR3B	CLL_30	-0.187331	1	0	0	12	106357748	106510198	106433973	FALSE	TRUE	TRUE	FALSE	TRUE	FALSE	TRUE	FALSE	TRUE	FALSE	FALSE	TRUE	FALSE	FALSE	TRUE	FALSE
proteomics	CLL_30	PPHLN1	CLL_30	-0.285302	1	0	0	12	42238447	42459715	42349081	FALSE	TRUE	TRUE	FALSE	TRUE	FALSE	TRUE	FALSE	TRUE	FALSE	FALSE	TRUE	FALSE	FALSE	TRUE	FALSE
proteomics	CLL_30	PPP1CC	CLL_30	-0.106057	1	0	0	12	110719680	110742939	1.10731e+08	FALSE	TRUE	TRUE	FALSE	TRUE	FALSE	TRUE	FALSE	TRUE	FALSE	FALSE	TRUE	FALSE	FALSE	TRUE	FALSE
proteomics	CLL_30	PPP1R12A	CLL_30	-0.00452744	1	0	0	12	79773563	79935460	7.98545e+07	FALSE	TRUE	TRUE	FALSE	TRUE	FALSE	TRUE	FALSE	TRUE	FALSE	FALSE	TRUE	FALSE	FALSE	TRUE	FALSE
proteomics	CLL_30	PPTC7	CLL_30	0.541474	1	0	0	12	110533245	110583318	1.10558e+08	FALSE	TRUE	TRUE	FALSE	TRUE	FALSE	TRUE	FALSE	TRUE	FALSE	FALSE	TRUE	FALSE	FALSE	TRUE	FALSE
proteomics	CLL_30	PRICKLE1	CLL_30	0.333402	1	0	0	12	42456757	42590355	42523556	FALSE	TRUE	TRUE	FALSE	TRUE	FALSE	TRUE	FALSE	TRUE	FALSE	FALSE	TRUE	FALSE	FALSE	TRUE	FALSE
proteomics	CLL_30	PRIM1	CLL_30	0.32608	1	0	0	12	56731580	56752373	5.6742e+07	FALSE	TRUE	TRUE	FALSE	TRUE	FALSE	TRUE	FALSE	TRUE	FALSE	FALSE	TRUE	FALSE	FALSE	TRUE	FALSE
proteomics	CLL_30	PRKAB1	CLL_30	0.290723	1	0	0	12	119667864	119681624	119674744	FALSE	TRUE	TRUE	FALSE	TRUE	FALSE	TRUE	FALSE	TRUE	FALSE	FALSE	TRUE	FALSE	FALSE	TRUE	FALSE
proteomics	CLL_30	PRKAG1	CLL_30	0.338437	1	0	0	12	49002274	49018825	4.90105e+07	FALSE	TRUE	TRUE	FALSE	TRUE	FALSE	TRUE	FALSE	TRUE	FALSE	FALSE	TRUE	FALSE	FALSE	TRUE	FALSE
proteomics	CLL_30	PRPF40B	CLL_30	0.0939444	1	0	0	12	49568218	49644666	49606442	FALSE	TRUE	TRUE	FALSE	TRUE	FALSE	TRUE	FALSE	TRUE	FALSE	FALSE	TRUE	FALSE	FALSE	TRUE	FALSE
proteomics	CLL_30	PSMD9	CLL_30	0.628566	1	0	0	12	121888731	121918297	121903514	FALSE	TRUE	TRUE	FALSE	TRUE	FALSE	TRUE	FALSE	TRUE	FALSE	FALSE	TRUE	FALSE	FALSE	TRUE	FALSE
proteomics	CLL_30	PTGES3	CLL_30	0.225428	1	0	0	12	56663341	56688408	5.66759e+07	FALSE	TRUE	TRUE	FALSE	TRUE	FALSE	TRUE	FALSE	TRUE	FALSE	FALSE	TRUE	FALSE	FALSE	TRUE	FALSE
proteomics	CLL_30	PTMS	CLL_30	1.46028	1	0	0	12	6765516	6770952	6768234	FALSE	TRUE	TRUE	FALSE	TRUE	FALSE	TRUE	FALSE	TRUE	FALSE	FALSE	TRUE	FALSE	FALSE	TRUE	FALSE
proteomics	CLL_30	PTPN11	CLL_30	0.567865	1	0	0	12	112418351	112509913	112464132	FALSE	TRUE	TRUE	FALSE	TRUE	FALSE	TRUE	FALSE	TRUE	FALSE	FALSE	TRUE	FALSE	FALSE	TRUE	FALSE
proteomics	CLL_30	PTPN6	CLL_30	0.695574	1	0	0	12	6946468	6961316	6953892	FALSE	TRUE	TRUE	FALSE	TRUE	FALSE	TRUE	FALSE	TRUE	FALSE	FALSE	TRUE	FALSE	FALSE	TRUE	FALSE
proteomics	CLL_30	PTPRO	CLL_30	0.604686	1	0	0	12	15322508	15598331	1.54604e+07	FALSE	TRUE	TRUE	FALSE	TRUE	FALSE	TRUE	FALSE	TRUE	FALSE	FALSE	TRUE	FALSE	FALSE	TRUE	FALSE
proteomics	CLL_30	PUS1	CLL_30	0.577243	1	0	0	12	131929200	131945896	131937548	FALSE	TRUE	TRUE	FALSE	TRUE	FALSE	TRUE	FALSE	TRUE	FALSE	FALSE	TRUE	FALSE	FALSE	TRUE	FALSE
proteomics	CLL_30	PUS7L	CLL_30	0.136064	1	0	0	12	43718993	43758817	43738905	FALSE	TRUE	TRUE	FALSE	TRUE	FALSE	TRUE	FALSE	TRUE	FALSE	FALSE	TRUE	FALSE	FALSE	TRUE	FALSE
proteomics	CLL_30	PWP1	CLL_30	0.200522	1	0	0	12	107685799	107713162	1.07699e+08	FALSE	TRUE	TRUE	FALSE	TRUE	FALSE	TRUE	FALSE	TRUE	FALSE	FALSE	TRUE	FALSE	FALSE	TRUE	FALSE
proteomics	CLL_30	PXMP2	CLL_30	0.575163	1	0	0	12	132687587	132704985	132696286	FALSE	TRUE	TRUE	FALSE	TRUE	FALSE	TRUE	FALSE	TRUE	FALSE	FALSE	TRUE	FALSE	FALSE	TRUE	FALSE
proteomics	CLL_30	PXN	CLL_30	-0.707906	1	0	0	12	120210439	120265771	120238105	FALSE	TRUE	TRUE	FALSE	TRUE	FALSE	TRUE	FALSE	TRUE	FALSE	FALSE	TRUE	FALSE	FALSE	TRUE	FALSE
proteomics	CLL_30	PYM1	CLL_30	0.402191	1	0	0	12	55901413	55932618	5.5917e+07	FALSE	TRUE	TRUE	FALSE	TRUE	FALSE	TRUE	FALSE	TRUE	FALSE	FALSE	TRUE	FALSE	FALSE	TRUE	FALSE
proteomics	CLL_30	PYROXD1	CLL_30	0.603999	1	0	0	12	21437615	21471250	2.14544e+07	FALSE	TRUE	TRUE	FALSE	TRUE	FALSE	TRUE	FALSE	TRUE	FALSE	FALSE	TRUE	FALSE	FALSE	TRUE	FALSE
proteomics	CLL_30	R3HDM2	CLL_30	0.0753518	1	0	0	12	57253762	57431005	5.73424e+07	FALSE	TRUE	TRUE	FALSE	TRUE	FALSE	TRUE	FALSE	TRUE	FALSE	FALSE	TRUE	FALSE	FALSE	TRUE	FALSE
proteomics	CLL_30	RAB21	CLL_30	0.317458	1	0	0	12	71754863	71800286	7.17776e+07	FALSE	TRUE	TRUE	FALSE	TRUE	FALSE	TRUE	FALSE	TRUE	FALSE	FALSE	TRUE	FALSE	FALSE	TRUE	FALSE
proteomics	CLL_30	RAB35	CLL_30	0.104647	1	0	0	12	120095099	120117502	1.20106e+08	FALSE	TRUE	TRUE	FALSE	TRUE	FALSE	TRUE	FALSE	TRUE	FALSE	FALSE	TRUE	FALSE	FALSE	TRUE	FALSE
proteomics	CLL_30	RAB3IP	CLL_30	0.317899	1	0	0	12	69738681	69823204	6.97809e+07	FALSE	TRUE	TRUE	FALSE	TRUE	FALSE	TRUE	FALSE	TRUE	FALSE	FALSE	TRUE	FALSE	FALSE	TRUE	FALSE
proteomics	CLL_30	RAN	CLL_30	0.152587	1	0	0	12	130872037	130877678	1.30875e+08	FALSE	TRUE	TRUE	FALSE	TRUE	FALSE	TRUE	FALSE	TRUE	FALSE	FALSE	TRUE	FALSE	FALSE	TRUE	FALSE
proteomics	CLL_30	RAP1B	CLL_30	0.244671	1	0	0	12	68610855	68671901	68641378	FALSE	TRUE	TRUE	FALSE	TRUE	FALSE	TRUE	FALSE	TRUE	FALSE	FALSE	TRUE	FALSE	FALSE	TRUE	FALSE
proteomics	CLL_30	RAPGEF3	CLL_30	-0.737896	1	0	0	12	47734363	47771040	4.77527e+07	FALSE	TRUE	TRUE	FALSE	TRUE	FALSE	TRUE	FALSE	TRUE	FALSE	FALSE	TRUE	FALSE	FALSE	TRUE	FALSE
proteomics	CLL_30	RASAL1	CLL_30	0.628529	1	0	0	12	113098819	113136239	113117529	FALSE	TRUE	TRUE	FALSE	TRUE	FALSE	TRUE	FALSE	TRUE	FALSE	FALSE	TRUE	FALSE	FALSE	TRUE	FALSE
proteomics	CLL_30	RASSF3	CLL_30	0.214907	1	0	0	12	64507001	64697564	6.46023e+07	FALSE	TRUE	TRUE	FALSE	TRUE	FALSE	TRUE	FALSE	TRUE	FALSE	FALSE	TRUE	FALSE	FALSE	TRUE	FALSE
proteomics	CLL_30	RBM19	CLL_30	0.15563	1	0	0	12	113816738	113966325	1.13892e+08	FALSE	TRUE	TRUE	FALSE	TRUE	FALSE	TRUE	FALSE	TRUE	FALSE	FALSE	TRUE	FALSE	FALSE	TRUE	FALSE
proteomics	CLL_30	RECQL	CLL_30	0.142174	1	0	0	12	21468910	21501669	2.14853e+07	FALSE	TRUE	TRUE	FALSE	TRUE	FALSE	TRUE	FALSE	TRUE	FALSE	FALSE	TRUE	FALSE	FALSE	TRUE	FALSE
proteomics	CLL_30	RFC5	CLL_30	0.0223938	1	0	0	12	118013588	118033130	118023359	FALSE	TRUE	TRUE	FALSE	TRUE	FALSE	TRUE	FALSE	TRUE	FALSE	FALSE	TRUE	FALSE	FALSE	TRUE	FALSE
proteomics	CLL_30	RHOF	CLL_30	0.664225	1	0	0	12	121777754	121803403	1.21791e+08	FALSE	TRUE	TRUE	FALSE	TRUE	FALSE	TRUE	FALSE	TRUE	FALSE	FALSE	TRUE	FALSE	FALSE	TRUE	FALSE
proteomics	CLL_30	RILPL1	CLL_30	0.434693	1	0	0	12	123470054	123533719	1.23502e+08	FALSE	TRUE	TRUE	FALSE	TRUE	FALSE	TRUE	FALSE	TRUE	FALSE	FALSE	TRUE	FALSE	FALSE	TRUE	FALSE
proteomics	CLL_30	RILPL2	CLL_30	0.456681	1	0	0	12	123410683	123436717	123423700	FALSE	TRUE	TRUE	FALSE	TRUE	FALSE	TRUE	FALSE	TRUE	FALSE	FALSE	TRUE	FALSE	FALSE	TRUE	FALSE
proteomics	CLL_30	RNF34	CLL_30	0.336575	1	0	0	12	121400041	121430623	121415332	FALSE	TRUE	TRUE	FALSE	TRUE	FALSE	TRUE	FALSE	TRUE	FALSE	FALSE	TRUE	FALSE	FALSE	TRUE	FALSE
proteomics	CLL_30	RNF41	CLL_30	0.146609	1	0	0	12	56202175	56221933	56212054	FALSE	TRUE	TRUE	FALSE	TRUE	FALSE	TRUE	FALSE	TRUE	FALSE	FALSE	TRUE	FALSE	FALSE	TRUE	FALSE
proteomics	CLL_30	RNFT2	CLL_30	0.284922	1	0	0	12	116738178	116853631	1.16796e+08	FALSE	TRUE	TRUE	FALSE	TRUE	FALSE	TRUE	FALSE	TRUE	FALSE	FALSE	TRUE	FALSE	FALSE	TRUE	FALSE
proteomics	CLL_30	RPAP3	CLL_30	0.201491	1	0	0	12	47661249	47706030	4.76836e+07	FALSE	TRUE	TRUE	FALSE	TRUE	FALSE	TRUE	FALSE	TRUE	FALSE	FALSE	TRUE	FALSE	FALSE	TRUE	FALSE
proteomics	CLL_30	RPLP0	CLL_30	-0.0601951	1	0	0	12	120196699	120201235	120198967	FALSE	TRUE	TRUE	FALSE	TRUE	FALSE	TRUE	FALSE	TRUE	FALSE	FALSE	TRUE	FALSE	FALSE	TRUE	FALSE
proteomics	CLL_30	RPS26	CLL_30	-0.0385151	1	0	0	12	56041351	56044697	56043024	FALSE	TRUE	TRUE	FALSE	TRUE	FALSE	TRUE	FALSE	TRUE	FALSE	FALSE	TRUE	FALSE	FALSE	TRUE	FALSE
proteomics	CLL_30	RSRC2	CLL_30	-0.0877379	1	0	0	12	122503454	122527000	122515227	FALSE	TRUE	TRUE	FALSE	TRUE	FALSE	TRUE	FALSE	TRUE	FALSE	FALSE	TRUE	FALSE	FALSE	TRUE	FALSE
proteomics	CLL_30	SART3	CLL_30	0.120134	1	0	0	12	108522214	108561400	108541807	FALSE	TRUE	TRUE	FALSE	TRUE	FALSE	TRUE	FALSE	TRUE	FALSE	FALSE	TRUE	FALSE	FALSE	TRUE	FALSE
proteomics	CLL_30	SBNO1	CLL_30	0.163639	1	0	0	12	123289109	123364847	123326978	FALSE	TRUE	TRUE	FALSE	TRUE	FALSE	TRUE	FALSE	TRUE	FALSE	FALSE	TRUE	FALSE	FALSE	TRUE	FALSE
proteomics	CLL_30	SCAF11	CLL_30	0.0833419	1	0	0	12	45919131	45992120	4.59556e+07	FALSE	TRUE	TRUE	FALSE	TRUE	FALSE	TRUE	FALSE	TRUE	FALSE	FALSE	TRUE	FALSE	FALSE	TRUE	FALSE
proteomics	CLL_30	SCYL2	CLL_30	0.412254	1	0	0	12	100267140	100341724	100304432	FALSE	TRUE	TRUE	FALSE	TRUE	FALSE	TRUE	FALSE	TRUE	FALSE	FALSE	TRUE	FALSE	FALSE	TRUE	FALSE
proteomics	CLL_30	SELPLG	CLL_30	0.213228	1	0	0	12	108622277	108633959	108628118	FALSE	TRUE	TRUE	FALSE	TRUE	FALSE	TRUE	FALSE	TRUE	FALSE	FALSE	TRUE	FALSE	FALSE	TRUE	FALSE
proteomics	CLL_30	SENP1	CLL_30	0.0380629	1	0	0	12	48042897	48106079	48074488	FALSE	TRUE	TRUE	FALSE	TRUE	FALSE	TRUE	FALSE	TRUE	FALSE	FALSE	TRUE	FALSE	FALSE	TRUE	FALSE
proteomics	CLL_30	SETD1B	CLL_30	0.0645593	1	0	0	12	121804180	121832584	121818382	FALSE	TRUE	TRUE	FALSE	TRUE	FALSE	TRUE	FALSE	TRUE	FALSE	FALSE	TRUE	FALSE	FALSE	TRUE	FALSE
proteomics	CLL_30	SFSWAP	CLL_30	0.119605	1	0	0	12	131711081	131799737	131755409	FALSE	TRUE	TRUE	FALSE	TRUE	FALSE	TRUE	FALSE	TRUE	FALSE	FALSE	TRUE	FALSE	FALSE	TRUE	FALSE
proteomics	CLL_30	SHMT2	CLL_30	0.140389	1	0	0	12	57229573	57234935	57232254	FALSE	TRUE	TRUE	FALSE	TRUE	FALSE	TRUE	FALSE	TRUE	FALSE	FALSE	TRUE	FALSE	FALSE	TRUE	FALSE
proteomics	CLL_30	SINHCAF	CLL_30	-0.517139	1	0	0	12	31280584	31327058	31303821	FALSE	TRUE	TRUE	FALSE	TRUE	FALSE	TRUE	FALSE	TRUE	FALSE	FALSE	TRUE	FALSE	FALSE	TRUE	FALSE
proteomics	CLL_30	SLC15A4	CLL_30	0.0841585	1	0	0	12	128793194	128823958	128808576	FALSE	TRUE	TRUE	FALSE	TRUE	FALSE	TRUE	FALSE	TRUE	FALSE	FALSE	TRUE	FALSE	FALSE	TRUE	FALSE
proteomics	CLL_30	SLC16A7	CLL_30	-0.0698889	1	0	0	12	59596029	59789855	59692942	FALSE	TRUE	TRUE	FALSE	TRUE	FALSE	TRUE	FALSE	TRUE	FALSE	FALSE	TRUE	FALSE	FALSE	TRUE	FALSE
proteomics	CLL_30	SLC25A3	CLL_30	0.392127	1	0	0	12	98593591	98606379	98599985	FALSE	TRUE	TRUE	FALSE	TRUE	FALSE	TRUE	FALSE	TRUE	FALSE	FALSE	TRUE	FALSE	FALSE	TRUE	FALSE
proteomics	CLL_30	SLC35E3	CLL_30	0.068006	1	0	0	12	68746176	68793964	68770070	FALSE	TRUE	TRUE	FALSE	TRUE	FALSE	TRUE	FALSE	TRUE	FALSE	FALSE	TRUE	FALSE	FALSE	TRUE	FALSE
proteomics	CLL_30	SLC38A1	CLL_30	0.270257	1	0	0	12	46183063	46270017	46226540	FALSE	TRUE	TRUE	FALSE	TRUE	FALSE	TRUE	FALSE	TRUE	FALSE	FALSE	TRUE	FALSE	FALSE	TRUE	FALSE
proteomics	CLL_30	SLC38A2	CLL_30	-0.169569	1	0	0	12	46358188	46372773	4.63655e+07	FALSE	TRUE	TRUE	FALSE	TRUE	FALSE	TRUE	FALSE	TRUE	FALSE	FALSE	TRUE	FALSE	FALSE	TRUE	FALSE
proteomics	CLL_30	SLC8B1	CLL_30	-0.406368	1	0	0	12	113298759	113359493	113329126	FALSE	TRUE	TRUE	FALSE	TRUE	FALSE	TRUE	FALSE	TRUE	FALSE	FALSE	TRUE	FALSE	FALSE	TRUE	FALSE
proteomics	CLL_30	SMARCC2	CLL_30	-0.114291	1	0	0	12	56162359	56189567	56175963	FALSE	TRUE	TRUE	FALSE	TRUE	FALSE	TRUE	FALSE	TRUE	FALSE	FALSE	TRUE	FALSE	FALSE	TRUE	FALSE
proteomics	CLL_30	SMARCD1	CLL_30	0.0607226	1	0	0	12	50084972	50100712	50092842	FALSE	TRUE	TRUE	FALSE	TRUE	FALSE	TRUE	FALSE	TRUE	FALSE	FALSE	TRUE	FALSE	FALSE	TRUE	FALSE
proteomics	CLL_30	SMUG1	CLL_30	-0.0523391	1	0	0	12	54121277	54189008	5.41551e+07	FALSE	TRUE	TRUE	FALSE	TRUE	FALSE	TRUE	FALSE	TRUE	FALSE	FALSE	TRUE	FALSE	FALSE	TRUE	FALSE
proteomics	CLL_30	SNRNP35	CLL_30	-0.156789	1	0	0	12	123457641	123473154	1.23465e+08	FALSE	TRUE	TRUE	FALSE	TRUE	FALSE	TRUE	FALSE	TRUE	FALSE	FALSE	TRUE	FALSE	FALSE	TRUE	FALSE
proteomics	CLL_30	SNRPF	CLL_30	0.0420618	1	0	0	12	95858928	95903828	95881378	FALSE	TRUE	TRUE	FALSE	TRUE	FALSE	TRUE	FALSE	TRUE	FALSE	FALSE	TRUE	FALSE	FALSE	TRUE	FALSE
proteomics	CLL_30	SP1	CLL_30	-0.105686	1	0	0	12	53380176	53416446	53398311	FALSE	TRUE	TRUE	FALSE	TRUE	FALSE	TRUE	FALSE	TRUE	FALSE	FALSE	TRUE	FALSE	FALSE	TRUE	FALSE
proteomics	CLL_30	SPATS2	CLL_30	0.64611	1	0	0	12	49366584	49527424	49447004	FALSE	TRUE	TRUE	FALSE	TRUE	FALSE	TRUE	FALSE	TRUE	FALSE	FALSE	TRUE	FALSE	FALSE	TRUE	FALSE
proteomics	CLL_30	SPRYD3	CLL_30	0.235585	1	0	0	12	53064316	53079404	53071860	FALSE	TRUE	TRUE	FALSE	TRUE	FALSE	TRUE	FALSE	TRUE	FALSE	FALSE	TRUE	FALSE	FALSE	TRUE	FALSE
proteomics	CLL_30	SPRYD4	CLL_30	0.248448	1	0	0	12	56468578	56479708	56474143	FALSE	TRUE	TRUE	FALSE	TRUE	FALSE	TRUE	FALSE	TRUE	FALSE	FALSE	TRUE	FALSE	FALSE	TRUE	FALSE
proteomics	CLL_30	SRSF9	CLL_30	0.402331	1	0	0	12	120461672	120469748	120465710	FALSE	TRUE	TRUE	FALSE	TRUE	FALSE	TRUE	FALSE	TRUE	FALSE	FALSE	TRUE	FALSE	FALSE	TRUE	FALSE
proteomics	CLL_30	SSH1	CLL_30	0.0401304	1	0	0	12	108778191	108857590	1.08818e+08	FALSE	TRUE	TRUE	FALSE	TRUE	FALSE	TRUE	FALSE	TRUE	FALSE	FALSE	TRUE	FALSE	FALSE	TRUE	FALSE
proteomics	CLL_30	STAT2	CLL_30	0.602157	1	0	0	12	56341597	56360167	56350882	FALSE	TRUE	TRUE	FALSE	TRUE	FALSE	TRUE	FALSE	TRUE	FALSE	FALSE	TRUE	FALSE	FALSE	TRUE	FALSE
proteomics	CLL_30	STAT6	CLL_30	0.781299	1	0	0	12	57095408	57132139	5.71138e+07	FALSE	TRUE	TRUE	FALSE	TRUE	FALSE	TRUE	FALSE	TRUE	FALSE	FALSE	TRUE	FALSE	FALSE	TRUE	FALSE
proteomics	CLL_30	STK38L	CLL_30	-0.0665555	1	0	0	12	27243968	27325959	2.7285e+07	FALSE	TRUE	TRUE	FALSE	TRUE	FALSE	TRUE	FALSE	TRUE	FALSE	FALSE	TRUE	FALSE	FALSE	TRUE	FALSE
proteomics	CLL_30	STRAP	CLL_30	0.377492	1	0	0	12	15882387	15903478	1.58929e+07	FALSE	TRUE	TRUE	FALSE	TRUE	FALSE	TRUE	FALSE	TRUE	FALSE	FALSE	TRUE	FALSE	FALSE	TRUE	FALSE
proteomics	CLL_30	SUDS3	CLL_30	-0.401393	1	0	0	12	118376555	118418033	118397294	FALSE	TRUE	TRUE	FALSE	TRUE	FALSE	TRUE	FALSE	TRUE	FALSE	FALSE	TRUE	FALSE	FALSE	TRUE	FALSE
proteomics	CLL_30	TAOK3	CLL_30	0.213519	1	0	0	12	118149801	118372907	118261354	FALSE	TRUE	TRUE	FALSE	TRUE	FALSE	TRUE	FALSE	TRUE	FALSE	FALSE	TRUE	FALSE	FALSE	TRUE	FALSE
proteomics	CLL_30	TAPBPL	CLL_30	0.174013	1	0	0	12	6451690	6466517	6.4591e+06	FALSE	TRUE	TRUE	FALSE	TRUE	FALSE	TRUE	FALSE	TRUE	FALSE	FALSE	TRUE	FALSE	FALSE	TRUE	FALSE
proteomics	CLL_30	TARBP2	CLL_30	0.0127776	1	0	0	12	53500921	53506431	53503676	FALSE	TRUE	TRUE	FALSE	TRUE	FALSE	TRUE	FALSE	TRUE	FALSE	FALSE	TRUE	FALSE	FALSE	TRUE	FALSE
proteomics	CLL_30	TBC1D15	CLL_30	0.217373	1	0	0	12	71839707	71927248	7.18835e+07	FALSE	TRUE	TRUE	FALSE	TRUE	FALSE	TRUE	FALSE	TRUE	FALSE	FALSE	TRUE	FALSE	FALSE	TRUE	FALSE
proteomics	CLL_30	TBK1	CLL_30	0.330581	1	0	0	12	64452092	64502114	64477103	FALSE	TRUE	TRUE	FALSE	TRUE	FALSE	TRUE	FALSE	TRUE	FALSE	FALSE	TRUE	FALSE	FALSE	TRUE	FALSE
proteomics	CLL_30	TCHP	CLL_30	-0.119352	1	0	0	12	109900264	109983841	1.09942e+08	FALSE	TRUE	TRUE	FALSE	TRUE	FALSE	TRUE	FALSE	TRUE	FALSE	FALSE	TRUE	FALSE	FALSE	TRUE	FALSE
proteomics	CLL_30	TCP11L2	CLL_30	-0.0654285	1	0	0	12	106301929	106347003	106324466	FALSE	TRUE	TRUE	FALSE	TRUE	FALSE	TRUE	FALSE	TRUE	FALSE	FALSE	TRUE	FALSE	FALSE	TRUE	FALSE
proteomics	CLL_30	TESC	CLL_30	-0.581305	1	0	0	12	117038923	117099479	117069201	FALSE	TRUE	TRUE	FALSE	TRUE	FALSE	TRUE	FALSE	TRUE	FALSE	FALSE	TRUE	FALSE	FALSE	TRUE	FALSE
proteomics	CLL_30	TESPA1	CLL_30	-0.0071629	1	0	0	12	54948015	54984762	5.49664e+07	FALSE	TRUE	TRUE	FALSE	TRUE	FALSE	TRUE	FALSE	TRUE	FALSE	FALSE	TRUE	FALSE	FALSE	TRUE	FALSE
proteomics	CLL_30	TFCP2	CLL_30	0.238336	1	0	0	12	51093663	51173134	5.11334e+07	FALSE	TRUE	TRUE	FALSE	TRUE	FALSE	TRUE	FALSE	TRUE	FALSE	FALSE	TRUE	FALSE	FALSE	TRUE	FALSE
proteomics	CLL_30	THAP2	CLL_30	0.164553	1	0	0	12	71664301	71680644	7.16725e+07	FALSE	TRUE	TRUE	FALSE	TRUE	FALSE	TRUE	FALSE	TRUE	FALSE	FALSE	TRUE	FALSE	FALSE	TRUE	FALSE
proteomics	CLL_30	TIGAR	CLL_30	0.772032	1	0	0	12	4307763	4360028	4.3339e+06	FALSE	TRUE	TRUE	FALSE	TRUE	FALSE	TRUE	FALSE	TRUE	FALSE	FALSE	TRUE	FALSE	FALSE	TRUE	FALSE
proteomics	CLL_30	TIMELESS	CLL_30	0.194342	1	0	0	12	56416363	56449426	5.64329e+07	FALSE	TRUE	TRUE	FALSE	TRUE	FALSE	TRUE	FALSE	TRUE	FALSE	FALSE	TRUE	FALSE	FALSE	TRUE	FALSE
proteomics	CLL_30	TM7SF3	CLL_30	0.057337	1	0	0	12	26971579	27014434	2.6993e+07	FALSE	TRUE	TRUE	FALSE	TRUE	FALSE	TRUE	FALSE	TRUE	FALSE	FALSE	TRUE	FALSE	FALSE	TRUE	FALSE
proteomics	CLL_30	TMBIM6	CLL_30	0.414513	1	0	0	12	49707725	49764934	4.97363e+07	FALSE	TRUE	TRUE	FALSE	TRUE	FALSE	TRUE	FALSE	TRUE	FALSE	FALSE	TRUE	FALSE	FALSE	TRUE	FALSE
proteomics	CLL_30	TMCC3	CLL_30	0.371233	1	0	0	12	94567122	94650557	9.46088e+07	FALSE	TRUE	TRUE	FALSE	TRUE	FALSE	TRUE	FALSE	TRUE	FALSE	FALSE	TRUE	FALSE	FALSE	TRUE	FALSE
proteomics	CLL_30	TMED2	CLL_30	0.239429	1	0	0	12	123584533	123598582	1.23592e+08	FALSE	TRUE	TRUE	FALSE	TRUE	FALSE	TRUE	FALSE	TRUE	FALSE	FALSE	TRUE	FALSE	FALSE	TRUE	FALSE
proteomics	CLL_30	TMEM19	CLL_30	0.834773	1	0	0	12	71686087	71705046	7.16956e+07	FALSE	TRUE	TRUE	FALSE	TRUE	FALSE	TRUE	FALSE	TRUE	FALSE	FALSE	TRUE	FALSE	FALSE	TRUE	FALSE
proteomics	CLL_30	TMEM263	CLL_30	0.467031	1	0	0	12	106955719	106978778	1.06967e+08	FALSE	TRUE	TRUE	FALSE	TRUE	FALSE	TRUE	FALSE	TRUE	FALSE	FALSE	TRUE	FALSE	FALSE	TRUE	FALSE
proteomics	CLL_30	TMPO	CLL_30	-0.304853	1	0	0	12	98515512	98550379	9.85329e+07	FALSE	TRUE	TRUE	FALSE	TRUE	FALSE	TRUE	FALSE	TRUE	FALSE	FALSE	TRUE	FALSE	FALSE	TRUE	FALSE
proteomics	CLL_30	TMTC3	CLL_30	0.388899	1	0	0	12	88142296	88199887	8.81711e+07	FALSE	TRUE	TRUE	FALSE	TRUE	FALSE	TRUE	FALSE	TRUE	FALSE	FALSE	TRUE	FALSE	FALSE	TRUE	FALSE
proteomics	CLL_30	TPCN1	CLL_30	-0.461876	1	0	0	12	113221050	113298585	1.1326e+08	FALSE	TRUE	TRUE	FALSE	TRUE	FALSE	TRUE	FALSE	TRUE	FALSE	FALSE	TRUE	FALSE	FALSE	TRUE	FALSE
proteomics	CLL_30	TPI1	CLL_30	0.175648	1	0	0	12	6867119	6870948	6.86903e+06	FALSE	TRUE	TRUE	FALSE	TRUE	FALSE	TRUE	FALSE	TRUE	FALSE	FALSE	TRUE	FALSE	FALSE	TRUE	FALSE
proteomics	CLL_30	TRAFD1	CLL_30	0.738608	1	0	0	12	112125538	112153604	112139571	FALSE	TRUE	TRUE	FALSE	TRUE	FALSE	TRUE	FALSE	TRUE	FALSE	FALSE	TRUE	FALSE	FALSE	TRUE	FALSE
proteomics	CLL_30	TRIAP1	CLL_30	0.0339147	1	0	0	12	120443964	120446384	120445174	FALSE	TRUE	TRUE	FALSE	TRUE	FALSE	TRUE	FALSE	TRUE	FALSE	FALSE	TRUE	FALSE	FALSE	TRUE	FALSE
proteomics	CLL_30	TSFM	CLL_30	0.70426	1	0	0	12	57782761	57808071	57795416	FALSE	TRUE	TRUE	FALSE	TRUE	FALSE	TRUE	FALSE	TRUE	FALSE	FALSE	TRUE	FALSE	FALSE	TRUE	FALSE
proteomics	CLL_30	TUBA1C	CLL_30	0.599733	1	0	0	12	49188736	49274603	4.92317e+07	FALSE	TRUE	TRUE	FALSE	TRUE	FALSE	TRUE	FALSE	TRUE	FALSE	FALSE	TRUE	FALSE	FALSE	TRUE	FALSE
proteomics	CLL_30	TWF1	CLL_30	0.181048	1	0	0	12	43793723	43806375	43800049	FALSE	TRUE	TRUE	FALSE	TRUE	FALSE	TRUE	FALSE	TRUE	FALSE	FALSE	TRUE	FALSE	FALSE	TRUE	FALSE
proteomics	CLL_30	TXNRD1	CLL_30	0.443566	1	0	0	12	104215779	104350307	104283043	FALSE	TRUE	TRUE	FALSE	TRUE	FALSE	TRUE	FALSE	TRUE	FALSE	FALSE	TRUE	FALSE	FALSE	TRUE	FALSE
proteomics	CLL_30	UBE2N	CLL_30	0.359661	1	0	0	12	93405673	93441947	93423810	FALSE	TRUE	TRUE	FALSE	TRUE	FALSE	TRUE	FALSE	TRUE	FALSE	FALSE	TRUE	FALSE	FALSE	TRUE	FALSE
proteomics	CLL_30	UBE3B	CLL_30	0.423625	1	0	0	12	109477402	109536705	1.09507e+08	FALSE	TRUE	TRUE	FALSE	TRUE	FALSE	TRUE	FALSE	TRUE	FALSE	FALSE	TRUE	FALSE	FALSE	TRUE	FALSE
proteomics	CLL_30	UHRF1BP1L	CLL_30	0.146009	1	0	0	12	100028455	100142874	1.00086e+08	FALSE	TRUE	TRUE	FALSE	TRUE	FALSE	TRUE	FALSE	TRUE	FALSE	FALSE	TRUE	FALSE	FALSE	TRUE	FALSE
proteomics	CLL_30	ULK1	CLL_30	0.285436	1	0	0	12	131894622	131923150	131908886	FALSE	TRUE	TRUE	FALSE	TRUE	FALSE	TRUE	FALSE	TRUE	FALSE	FALSE	TRUE	FALSE	FALSE	TRUE	FALSE
proteomics	CLL_30	UNC119B	CLL_30	0.0975504	1	0	0	12	120710458	120723640	120717049	FALSE	TRUE	TRUE	FALSE	TRUE	FALSE	TRUE	FALSE	TRUE	FALSE	FALSE	TRUE	FALSE	FALSE	TRUE	FALSE
proteomics	CLL_30	UNG	CLL_30	0.317576	1	0	0	12	109097574	109110992	109104283	FALSE	TRUE	TRUE	FALSE	TRUE	FALSE	TRUE	FALSE	TRUE	FALSE	FALSE	TRUE	FALSE	FALSE	TRUE	FALSE
proteomics	CLL_30	USP15	CLL_30	0.335364	1	0	0	12	62260338	62417431	6.23389e+07	FALSE	TRUE	TRUE	FALSE	TRUE	FALSE	TRUE	FALSE	TRUE	FALSE	FALSE	TRUE	FALSE	FALSE	TRUE	FALSE
proteomics	CLL_30	USP5	CLL_30	0.547907	1	0	0	12	6852128	6866632	6859380	FALSE	TRUE	TRUE	FALSE	TRUE	FALSE	TRUE	FALSE	TRUE	FALSE	FALSE	TRUE	FALSE	FALSE	TRUE	FALSE
proteomics	CLL_30	UTP20	CLL_30	-0.0724541	1	0	0	12	101280105	101386618	1.01333e+08	FALSE	TRUE	TRUE	FALSE	TRUE	FALSE	TRUE	FALSE	TRUE	FALSE	FALSE	TRUE	FALSE	FALSE	TRUE	FALSE
proteomics	CLL_30	VEZT	CLL_30	0.590375	1	0	0	12	95217746	95302799	9.52603e+07	FALSE	TRUE	TRUE	FALSE	TRUE	FALSE	TRUE	FALSE	TRUE	FALSE	FALSE	TRUE	FALSE	FALSE	TRUE	FALSE
proteomics	CLL_30	VPS29	CLL_30	0.0669839	1	0	0	12	110491097	110502117	110496607	FALSE	TRUE	TRUE	FALSE	TRUE	FALSE	TRUE	FALSE	TRUE	FALSE	FALSE	TRUE	FALSE	FALSE	TRUE	FALSE
proteomics	CLL_30	VPS33A	CLL_30	0.134259	1	0	0	12	122229564	122266521	1.22248e+08	FALSE	TRUE	TRUE	FALSE	TRUE	FALSE	TRUE	FALSE	TRUE	FALSE	FALSE	TRUE	FALSE	FALSE	TRUE	FALSE
proteomics	CLL_30	VPS37B	CLL_30	-1.34531	1	0	0	12	122865330	122896127	1.22881e+08	FALSE	TRUE	TRUE	FALSE	TRUE	FALSE	TRUE	FALSE	TRUE	FALSE	FALSE	TRUE	FALSE	FALSE	TRUE	FALSE
proteomics	CLL_30	WASHC3	CLL_30	0.419482	1	0	0	12	102012927	102062149	102037538	FALSE	TRUE	TRUE	FALSE	TRUE	FALSE	TRUE	FALSE	TRUE	FALSE	FALSE	TRUE	FALSE	FALSE	TRUE	FALSE
proteomics	CLL_30	WASHC4	CLL_30	0.24501	1	0	0	12	105107324	105169134	105138229	FALSE	TRUE	TRUE	FALSE	TRUE	FALSE	TRUE	FALSE	TRUE	FALSE	FALSE	TRUE	FALSE	FALSE	TRUE	FALSE
proteomics	CLL_30	WBP11	CLL_30	0.00320169	1	0	0	12	14784582	14803486	14794034	FALSE	TRUE	TRUE	FALSE	TRUE	FALSE	TRUE	FALSE	TRUE	FALSE	FALSE	TRUE	FALSE	FALSE	TRUE	FALSE
proteomics	CLL_30	WNK1	CLL_30	0.43871	1	0	0	12	752579	911452	832016	FALSE	TRUE	TRUE	FALSE	TRUE	FALSE	TRUE	FALSE	TRUE	FALSE	FALSE	TRUE	FALSE	FALSE	TRUE	FALSE
proteomics	CLL_30	XPOT	CLL_30	0.312646	1	0	0	12	64404392	64451125	6.44278e+07	FALSE	TRUE	TRUE	FALSE	TRUE	FALSE	TRUE	FALSE	TRUE	FALSE	FALSE	TRUE	FALSE	FALSE	TRUE	FALSE
proteomics	CLL_30	YAF2	CLL_30	0.0677948	1	0	0	12	42157104	42238349	4.21977e+07	FALSE	TRUE	TRUE	FALSE	TRUE	FALSE	TRUE	FALSE	TRUE	FALSE	FALSE	TRUE	FALSE	FALSE	TRUE	FALSE
proteomics	CLL_30	YARS2	CLL_30	0.466089	1	0	0	12	32727490	32755902	32741696	FALSE	TRUE	TRUE	FALSE	TRUE	FALSE	TRUE	FALSE	TRUE	FALSE	FALSE	TRUE	FALSE	FALSE	TRUE	FALSE
proteomics	CLL_30	YBX3	CLL_30	-0.30457	1	0	0	12	10699089	10723323	10711206	FALSE	TRUE	TRUE	FALSE	TRUE	FALSE	TRUE	FALSE	TRUE	FALSE	FALSE	TRUE	FALSE	FALSE	TRUE	FALSE
proteomics	CLL_30	YEATS4	CLL_30	-0.192116	1	0	0	12	69359710	69390870	69375290	FALSE	TRUE	TRUE	FALSE	TRUE	FALSE	TRUE	FALSE	TRUE	FALSE	FALSE	TRUE	FALSE	FALSE	TRUE	FALSE
proteomics	CLL_30	ZC3H10	CLL_30	-0.232523	1	0	0	12	56118260	56127514	56122887	FALSE	TRUE	TRUE	FALSE	TRUE	FALSE	TRUE	FALSE	TRUE	FALSE	FALSE	TRUE	FALSE	FALSE	TRUE	FALSE
proteomics	CLL_30	ZCCHC8	CLL_30	0.142007	1	0	0	12	122471600	122501073	1.22486e+08	FALSE	TRUE	TRUE	FALSE	TRUE	FALSE	TRUE	FALSE	TRUE	FALSE	FALSE	TRUE	FALSE	FALSE	TRUE	FALSE
[truncated: 23,665 more rows]

## Sheet: Fig2b_RNA
assay	primary	rowname	colname	value	hgnc_symbol	chromosome_name	start_position	end_position	mean_position	chrom_abber_del11q	chrom_abber_del13q14	chrom_abber_del17p13	chrom_abber_gain8q24	chrom_abber_trisomy12	SNPs_ATM	SNPs_BIRC3	SNPs_EGR2	SNPs_NOTCH1	SNPs_POT1	SNPs_SF3B1	SNPs_TP53	SNPs_XPO1	health_record_bin_IGHV_mutated	health_record_bin_elderly_at_diagnosis	health_record_bin_treated	mean_value
RNAseq_norm	CLL_42	ENSG00000002016	CLL_42	0.999849	RAD52	12	NA	NA	NA	FALSE	FALSE	FALSE	FALSE	FALSE	FALSE	FALSE	FALSE	TRUE	FALSE	FALSE	FALSE	FALSE	TRUE	TRUE	FALSE	0.957521
RNAseq_norm	CLL_42	ENSG00000003056	CLL_42	1.01423	M6PR	12	8940361	8949761	8945061	FALSE	FALSE	FALSE	FALSE	FALSE	FALSE	FALSE	FALSE	TRUE	FALSE	FALSE	FALSE	FALSE	TRUE	TRUE	FALSE	1.01659
RNAseq_norm	CLL_42	ENSG00000004478	CLL_42	0.985329	FKBP4	12	2794970	2805423	2.8002e+06	FALSE	FALSE	FALSE	FALSE	FALSE	FALSE	FALSE	FALSE	TRUE	FALSE	FALSE	FALSE	FALSE	TRUE	TRUE	FALSE	0.990666
RNAseq_norm	CLL_42	ENSG00000004700	CLL_42	1.0139	RECQL	12	21468910	21501669	2.14853e+07	FALSE	FALSE	FALSE	FALSE	FALSE	FALSE	FALSE	FALSE	TRUE	FALSE	FALSE	FALSE	FALSE	TRUE	TRUE	FALSE	1.03007
RNAseq_norm	CLL_42	ENSG00000005175	CLL_42	1.01372	RPAP3	12	47661249	47706030	4.76836e+07	FALSE	FALSE	FALSE	FALSE	FALSE	FALSE	FALSE	FALSE	TRUE	FALSE	FALSE	FALSE	FALSE	TRUE	TRUE	FALSE	0.979934
RNAseq_norm	CLL_42	ENSG00000006831	CLL_42	1.0057	ADIPOR2	12	NA	NA	NA	FALSE	FALSE	FALSE	FALSE	FALSE	FALSE	FALSE	FALSE	TRUE	FALSE	FALSE	FALSE	FALSE	TRUE	TRUE	FALSE	1.00113
RNAseq_norm	CLL_42	ENSG00000008405	CLL_42	0.868345	CRY1	12	NA	NA	NA	FALSE	FALSE	FALSE	FALSE	FALSE	FALSE	FALSE	FALSE	TRUE	FALSE	FALSE	FALSE	FALSE	TRUE	TRUE	FALSE	0.906718
RNAseq_norm	CLL_42	ENSG00000010219	CLL_42	0.994301	DYRK4	12	NA	NA	NA	FALSE	FALSE	FALSE	FALSE	FALSE	FALSE	FALSE	FALSE	TRUE	FALSE	FALSE	FALSE	FALSE	TRUE	TRUE	FALSE	0.966137
RNAseq_norm	CLL_42	ENSG00000010278	CLL_42	1.05839	CD9	12	6199715	6238271	6218993	FALSE	FALSE	FALSE	FALSE	FALSE	FALSE	FALSE	FALSE	TRUE	FALSE	FALSE	FALSE	FALSE	TRUE	TRUE	FALSE	0.884229
RNAseq_norm	CLL_42	ENSG00000010292	CLL_42	0.98979	NCAPD2	12	6493356	6531955	6.51266e+06	FALSE	FALSE	FALSE	FALSE	FALSE	FALSE	FALSE	FALSE	TRUE	FALSE	FALSE	FALSE	FALSE	TRUE	TRUE	FALSE	1.00915
RNAseq_norm	CLL_42	ENSG00000010295	CLL_42	0.996373	IFFO1	12	NA	NA	NA	FALSE	FALSE	FALSE	FALSE	FALSE	FALSE	FALSE	FALSE	TRUE	FALSE	FALSE	FALSE	FALSE	TRUE	TRUE	FALSE	1.02603
RNAseq_norm	CLL_42	ENSG00000010626	CLL_42	0.988097	LRRC23	12	NA	NA	NA	FALSE	FALSE	FALSE	FALSE	FALSE	FALSE	FALSE	FALSE	TRUE	FALSE	FALSE	FALSE	FALSE	TRUE	TRUE	FALSE	0.950113
RNAseq_norm	CLL_42	ENSG00000012822	CLL_42	1.00658	CALCOCO1	12	53708517	53727745	53718131	FALSE	FALSE	FALSE	FALSE	FALSE	FALSE	FALSE	FALSE	TRUE	FALSE	FALSE	FALSE	FALSE	TRUE	TRUE	FALSE	1.07669
RNAseq_norm	CLL_42	ENSG00000013503	CLL_42	0.992184	POLR3B	12	106357748	106510198	106433973	FALSE	FALSE	FALSE	FALSE	FALSE	FALSE	FALSE	FALSE	TRUE	FALSE	FALSE	FALSE	FALSE	TRUE	TRUE	FALSE	0.947347
RNAseq_norm	CLL_42	ENSG00000013573	CLL_42	0.999659	DDX11	12	31073860	31104799	3.10893e+07	FALSE	FALSE	FALSE	FALSE	FALSE	FALSE	FALSE	FALSE	TRUE	FALSE	FALSE	FALSE	FALSE	TRUE	TRUE	FALSE	1.02001
RNAseq_norm	CLL_42	ENSG00000015153	CLL_42	0.991702	YAF2	12	42157104	42238349	4.21977e+07	FALSE	FALSE	FALSE	FALSE	FALSE	FALSE	FALSE	FALSE	TRUE	FALSE	FALSE	FALSE	FALSE	TRUE	TRUE	FALSE	0.986972
RNAseq_norm	CLL_42	ENSG00000022840	CLL_42	0.993137	RNF10	12	NA	NA	NA	FALSE	FALSE	FALSE	FALSE	FALSE	FALSE	FALSE	FALSE	TRUE	FALSE	FALSE	FALSE	FALSE	TRUE	TRUE	FALSE	1.08617
RNAseq_norm	CLL_42	ENSG00000023697	CLL_42	1.01163	DERA	12	15911302	16037381	1.59743e+07	FALSE	FALSE	FALSE	FALSE	FALSE	FALSE	FALSE	FALSE	TRUE	FALSE	FALSE	FALSE	FALSE	TRUE	TRUE	FALSE	0.968654
RNAseq_norm	CLL_42	ENSG00000023734	CLL_42	0.99265	STRAP	12	15882387	15903478	1.58929e+07	FALSE	FALSE	FALSE	FALSE	FALSE	FALSE	FALSE	FALSE	TRUE	FALSE	FALSE	FALSE	FALSE	TRUE	TRUE	FALSE	1.05136
RNAseq_norm	CLL_42	ENSG00000028203	CLL_42	0.996964	VEZT	12	95217746	95302799	9.52603e+07	FALSE	FALSE	FALSE	FALSE	FALSE	FALSE	FALSE	FALSE	TRUE	FALSE	FALSE	FALSE	FALSE	TRUE	TRUE	FALSE	1.01161
RNAseq_norm	CLL_42	ENSG00000033030	CLL_42	1.0012	ZCCHC8	12	122471600	122501073	1.22486e+08	FALSE	FALSE	FALSE	FALSE	FALSE	FALSE	FALSE	FALSE	TRUE	FALSE	FALSE	FALSE	FALSE	TRUE	TRUE	FALSE	1.04784
RNAseq_norm	CLL_42	ENSG00000047621	CLL_42	1.0051	C12orf4	12	4487735	4538508	4.51312e+06	FALSE	FALSE	FALSE	FALSE	FALSE	FALSE	FALSE	FALSE	TRUE	FALSE	FALSE	FALSE	FALSE	TRUE	TRUE	FALSE	0.961731
RNAseq_norm	CLL_42	ENSG00000050426	CLL_42	1.00905	LETMD1	12	51047962	51060424	51054193	FALSE	FALSE	FALSE	FALSE	FALSE	FALSE	FALSE	FALSE	TRUE	FALSE	FALSE	FALSE	FALSE	TRUE	TRUE	FALSE	1.02762
RNAseq_norm	CLL_42	ENSG00000050438	CLL_42	0.9358	SLC4A8	12	NA	NA	NA	FALSE	FALSE	FALSE	FALSE	FALSE	FALSE	FALSE	FALSE	TRUE	FALSE	FALSE	FALSE	FALSE	TRUE	TRUE	FALSE	0.894674
RNAseq_norm	CLL_42	ENSG00000051825	CLL_42	1.00956	MPHOSPH9	12	123152320	123244014	123198167	FALSE	FALSE	FALSE	FALSE	FALSE	FALSE	FALSE	FALSE	TRUE	FALSE	FALSE	FALSE	FALSE	TRUE	TRUE	FALSE	1.01426
RNAseq_norm	CLL_42	ENSG00000057704	CLL_42	1.01129	TMCC3	12	94567122	94650557	9.46088e+07	FALSE	FALSE	FALSE	FALSE	FALSE	FALSE	FALSE	FALSE	TRUE	FALSE	FALSE	FALSE	FALSE	TRUE	TRUE	FALSE	0.982725
RNAseq_norm	CLL_42	ENSG00000058272	CLL_42	1.00116	PPP1R12A	12	79773563	79935460	7.98545e+07	FALSE	FALSE	FALSE	FALSE	FALSE	FALSE	FALSE	FALSE	TRUE	FALSE	FALSE	FALSE	FALSE	TRUE	TRUE	FALSE	1.08079
RNAseq_norm	CLL_42	ENSG00000059758	CLL_42	0.993612	CDK17	12	96278261	96400480	9.63394e+07	FALSE	FALSE	FALSE	FALSE	FALSE	FALSE	FALSE	FALSE	TRUE	FALSE	FALSE	FALSE	FALSE	TRUE	TRUE	FALSE	1.0421
RNAseq_norm	CLL_42	ENSG00000059804	CLL_42	1.04212	SLC2A3	12	NA	NA	NA	FALSE	FALSE	FALSE	FALSE	FALSE	FALSE	FALSE	FALSE	TRUE	FALSE	FALSE	FALSE	FALSE	TRUE	TRUE	FALSE	1.04907
RNAseq_norm	CLL_42	ENSG00000060138	CLL_42	1.01013	YBX3	12	10699089	10723323	10711206	FALSE	FALSE	FALSE	FALSE	FALSE	FALSE	FALSE	FALSE	TRUE	FALSE	FALSE	FALSE	FALSE	TRUE	TRUE	FALSE	1.16178
RNAseq_norm	CLL_42	ENSG00000060237	CLL_42	0.998639	WNK1	12	752579	911452	832016	FALSE	FALSE	FALSE	FALSE	FALSE	FALSE	FALSE	FALSE	TRUE	FALSE	FALSE	FALSE	FALSE	TRUE	TRUE	FALSE	1.101
RNAseq_norm	CLL_42	ENSG00000060982	CLL_42	0.915656	BCAT1	12	24810024	24949101	2.48796e+07	FALSE	FALSE	FALSE	FALSE	FALSE	FALSE	FALSE	FALSE	TRUE	FALSE	FALSE	FALSE	FALSE	TRUE	TRUE	FALSE	0.939724
RNAseq_norm	CLL_42	ENSG00000061273	CLL_42	0.98217	HDAC7	12	47782722	47833132	47807927	FALSE	FALSE	FALSE	FALSE	FALSE	FALSE	FALSE	FALSE	TRUE	FALSE	FALSE	FALSE	FALSE	TRUE	TRUE	FALSE	1.09673
RNAseq_norm	CLL_42	ENSG00000061794	CLL_42	1.00025	MRPS35	12	27710822	27756295	2.77336e+07	FALSE	FALSE	FALSE	FALSE	FALSE	FALSE	FALSE	FALSE	TRUE	FALSE	FALSE	FALSE	FALSE	TRUE	TRUE	FALSE	0.964581
RNAseq_norm	CLL_42	ENSG00000061936	CLL_42	1.00192	SFSWAP	12	131711081	131799737	131755409	FALSE	FALSE	FALSE	FALSE	FALSE	FALSE	FALSE	FALSE	TRUE	FALSE	FALSE	FALSE	FALSE	TRUE	TRUE	FALSE	1.08332
RNAseq_norm	CLL_42	ENSG00000061987	CLL_42	1.00367	MON2	12	62466817	62600476	6.25336e+07	FALSE	FALSE	FALSE	FALSE	FALSE	FALSE	FALSE	FALSE	TRUE	FALSE	FALSE	FALSE	FALSE	TRUE	TRUE	FALSE	1.05633
RNAseq_norm	CLL_42	ENSG00000062485	CLL_42	0.987382	CS	12	56271699	56300391	56286045	FALSE	FALSE	FALSE	FALSE	FALSE	FALSE	FALSE	FALSE	TRUE	FALSE	FALSE	FALSE	FALSE	TRUE	TRUE	FALSE	1.06527
RNAseq_norm	CLL_42	ENSG00000063046	CLL_42	0.989034	EIF4B	12	53006158	53042209	5.30242e+07	FALSE	FALSE	FALSE	FALSE	FALSE	FALSE	FALSE	FALSE	TRUE	FALSE	FALSE	FALSE	FALSE	TRUE	TRUE	FALSE	1.12705
RNAseq_norm	CLL_42	ENSG00000064102	CLL_42	1.01054	INTS13	12	26905181	26938326	2.69218e+07	FALSE	FALSE	FALSE	FALSE	FALSE	FALSE	FALSE	FALSE	TRUE	FALSE	FALSE	FALSE	FALSE	TRUE	TRUE	FALSE	0.961609
RNAseq_norm	CLL_42	ENSG00000064115	CLL_42	1.01088	TM7SF3	12	26971579	27014434	2.6993e+07	FALSE	FALSE	FALSE	FALSE	FALSE	FALSE	FALSE	FALSE	TRUE	FALSE	FALSE	FALSE	FALSE	TRUE	TRUE	FALSE	0.977888
RNAseq_norm	CLL_42	ENSG00000065357	CLL_42	1.00405	DGKA	12	55927319	55954027	55940673	FALSE	FALSE	FALSE	FALSE	FALSE	FALSE	FALSE	FALSE	TRUE	FALSE	FALSE	FALSE	FALSE	TRUE	TRUE	FALSE	1.12346
RNAseq_norm	CLL_42	ENSG00000065970	CLL_42	0.999747	FOXJ2	12	8032716	8055517	8.04412e+06	FALSE	FALSE	FALSE	FALSE	FALSE	FALSE	FALSE	FALSE	TRUE	FALSE	FALSE	FALSE	FALSE	TRUE	TRUE	FALSE	1.00979
RNAseq_norm	CLL_42	ENSG00000066084	CLL_42	1.00231	DIP2B	12	50504985	50748657	50626821	FALSE	FALSE	FALSE	FALSE	FALSE	FALSE	FALSE	FALSE	TRUE	FALSE	FALSE	FALSE	FALSE	TRUE	TRUE	FALSE	1.07574
RNAseq_norm	CLL_42	ENSG00000066117	CLL_42	0.993242	SMARCD1	12	50084972	50100712	50092842	FALSE	FALSE	FALSE	FALSE	FALSE	FALSE	FALSE	FALSE	TRUE	FALSE	FALSE	FALSE	FALSE	TRUE	TRUE	FALSE	1.07257
RNAseq_norm	CLL_42	ENSG00000069493	CLL_42	1.03675	CLEC2D	12	NA	NA	NA	FALSE	FALSE	FALSE	FALSE	FALSE	FALSE	FALSE	FALSE	TRUE	FALSE	FALSE	FALSE	FALSE	TRUE	TRUE	FALSE	1.07916
RNAseq_norm	CLL_42	ENSG00000070961	CLL_42	0.999071	ATP2B1	12	89588049	89709300	8.96487e+07	FALSE	FALSE	FALSE	FALSE	FALSE	FALSE	FALSE	FALSE	TRUE	FALSE	FALSE	FALSE	FALSE	TRUE	TRUE	FALSE	1.11957
RNAseq_norm	CLL_42	ENSG00000072609	CLL_42	0.991569	CHFR	12	132822187	132956304	1.32889e+08	FALSE	FALSE	FALSE	FALSE	FALSE	FALSE	FALSE	FALSE	TRUE	FALSE	FALSE	FALSE	FALSE	TRUE	TRUE	FALSE	1.04166
RNAseq_norm	CLL_42	ENSG00000073614	CLL_42	0.989319	KDM5A	12	280129	389454	334792	FALSE	FALSE	FALSE	FALSE	FALSE	FALSE	FALSE	FALSE	TRUE	FALSE	FALSE	FALSE	FALSE	TRUE	TRUE	FALSE	1.10263
RNAseq_norm	CLL_42	ENSG00000075089	CLL_42	1.01975	ACTR6	12	100199122	100241865	1.0022e+08	FALSE	FALSE	FALSE	FALSE	FALSE	FALSE	FALSE	FALSE	TRUE	FALSE	FALSE	FALSE	FALSE	TRUE	TRUE	FALSE	0.957811
RNAseq_norm	CLL_42	ENSG00000075188	CLL_42	1.02073	NUP37	12	102073103	102120120	1.02097e+08	FALSE	FALSE	FALSE	FALSE	FALSE	FALSE	FALSE	FALSE	TRUE	FALSE	FALSE	FALSE	FALSE	TRUE	TRUE	FALSE	0.931879
RNAseq_norm	CLL_42	ENSG00000075415	CLL_42	0.996035	SLC25A3	12	98593591	98606379	98599985	FALSE	FALSE	FALSE	FALSE	FALSE	FALSE	FALSE	FALSE	TRUE	FALSE	FALSE	FALSE	FALSE	TRUE	TRUE	FALSE	1.13591
RNAseq_norm	CLL_42	ENSG00000075856	CLL_42	0.992233	SART3	12	108522214	108561400	108541807	FALSE	FALSE	FALSE	FALSE	FALSE	FALSE	FALSE	FALSE	TRUE	FALSE	FALSE	FALSE	FALSE	TRUE	TRUE	FALSE	1.05214
RNAseq_norm	CLL_42	ENSG00000076108	CLL_42	0.993617	BAZ2A	12	56595596	56636816	56616206	FALSE	FALSE	FALSE	FALSE	FALSE	FALSE	FALSE	FALSE	TRUE	FALSE	FALSE	FALSE	FALSE	TRUE	TRUE	FALSE	1.14163
RNAseq_norm	CLL_42	ENSG00000076248	CLL_42	0.987547	UNG	12	109097574	109110992	109104283	FALSE	FALSE	FALSE	FALSE	FALSE	FALSE	FALSE	FALSE	TRUE	FALSE	FALSE	FALSE	FALSE	TRUE	TRUE	FALSE	0.919185
RNAseq_norm	CLL_42	ENSG00000076513	CLL_42	0.998064	ANKRD13A	12	109999186	110039763	1.10019e+08	FALSE	FALSE	FALSE	FALSE	FALSE	FALSE	FALSE	FALSE	TRUE	FALSE	FALSE	FALSE	FALSE	TRUE	TRUE	FALSE	1.106
RNAseq_norm	CLL_42	ENSG00000076555	CLL_42	1.01831	ACACB	12	NA	NA	NA	FALSE	FALSE	FALSE	FALSE	FALSE	FALSE	FALSE	FALSE	TRUE	FALSE	FALSE	FALSE	FALSE	TRUE	TRUE	FALSE	0.98873
RNAseq_norm	CLL_42	ENSG00000078237	CLL_42	0.983965	TIGAR	12	4307763	4360028	4.3339e+06	FALSE	FALSE	FALSE	FALSE	FALSE	FALSE	FALSE	FALSE	TRUE	FALSE	FALSE	FALSE	FALSE	TRUE	TRUE	FALSE	0.951106
RNAseq_norm	CLL_42	ENSG00000078246	CLL_42	0.999114	TULP3	12	NA	NA	NA	FALSE	FALSE	FALSE	FALSE	FALSE	FALSE	FALSE	FALSE	TRUE	FALSE	FALSE	FALSE	FALSE	TRUE	TRUE	FALSE	0.942992
RNAseq_norm	CLL_42	ENSG00000079337	CLL_42	1.00948	RAPGEF3	12	47734363	47771040	4.77527e+07	FALSE	FALSE	FALSE	FALSE	FALSE	FALSE	FALSE	FALSE	TRUE	FALSE	FALSE	FALSE	FALSE	TRUE	TRUE	FALSE	1.09004
RNAseq_norm	CLL_42	ENSG00000079387	CLL_42	0.998126	SENP1	12	48042897	48106079	48074488	FALSE	FALSE	FALSE	FALSE	FALSE	FALSE	FALSE	FALSE	TRUE	FALSE	FALSE	FALSE	FALSE	TRUE	TRUE	FALSE	0.998473
RNAseq_norm	CLL_42	ENSG00000080371	CLL_42	0.995226	RAB21	12	71754863	71800286	7.17776e+07	FALSE	FALSE	FALSE	FALSE	FALSE	FALSE	FALSE	FALSE	TRUE	FALSE	FALSE	FALSE	FALSE	TRUE	TRUE	FALSE	1.0325
RNAseq_norm	CLL_42	ENSG00000081760	CLL_42	0.996902	AACS	12	125065434	125143333	1.25104e+08	FALSE	FALSE	FALSE	FALSE	FALSE	FALSE	FALSE	FALSE	TRUE	FALSE	FALSE	FALSE	FALSE	TRUE	TRUE	FALSE	0.953687
RNAseq_norm	CLL_42	ENSG00000082805	CLL_42	0.988703	ERC1	12	990509	1495933	1243221	FALSE	FALSE	FALSE	FALSE	FALSE	FALSE	FALSE	FALSE	TRUE	FALSE	FALSE	FALSE	FALSE	TRUE	TRUE	FALSE	1.03908
RNAseq_norm	CLL_42	ENSG00000084112	CLL_42	1.00876	SSH1	12	108778191	108857590	1.08818e+08	FALSE	FALSE	FALSE	FALSE	FALSE	FALSE	FALSE	FALSE	TRUE	FALSE	FALSE	FALSE	FALSE	TRUE	TRUE	FALSE	1.03277
RNAseq_norm	CLL_42	ENSG00000084463	CLL_42	0.986842	WBP11	12	14784582	14803486	14794034	FALSE	FALSE	FALSE	FALSE	FALSE	FALSE	FALSE	FALSE	TRUE	FALSE	FALSE	FALSE	FALSE	TRUE	TRUE	FALSE	1.09819
RNAseq_norm	CLL_42	ENSG00000086598	CLL_42	0.994183	TMED2	12	123584533	123598582	1.23592e+08	FALSE	FALSE	FALSE	FALSE	FALSE	FALSE	FALSE	FALSE	TRUE	FALSE	FALSE	FALSE	FALSE	TRUE	TRUE	FALSE	1.05133
RNAseq_norm	CLL_42	ENSG00000087448	CLL_42	1.00116	KLHL42	12	NA	NA	NA	FALSE	FALSE	FALSE	FALSE	FALSE	FALSE	FALSE	FALSE	TRUE	FALSE	FALSE	FALSE	FALSE	TRUE	TRUE	FALSE	0.962964
RNAseq_norm	CLL_42	ENSG00000087470	CLL_42	0.990614	DNM1L	12	32679200	32745650	32712425	FALSE	FALSE	FALSE	FALSE	FALSE	FALSE	FALSE	FALSE	TRUE	FALSE	FALSE	FALSE	FALSE	TRUE	TRUE	FALSE	1.05186
RNAseq_norm	CLL_42	ENSG00000087502	CLL_42	1.00616	ERGIC2	12	29337352	29381189	2.93593e+07	FALSE	FALSE	FALSE	FALSE	FALSE	FALSE	FALSE	FALSE	TRUE	FALSE	FALSE	FALSE	FALSE	TRUE	TRUE	FALSE	0.980274
RNAseq_norm	CLL_42	ENSG00000088986	CLL_42	0.993619	DYNLL1	12	120469850	120498493	1.20484e+08	FALSE	FALSE	FALSE	FALSE	FALSE	FALSE	FALSE	FALSE	TRUE	FALSE	FALSE	FALSE	FALSE	TRUE	TRUE	FALSE	1.02676
RNAseq_norm	CLL_42	ENSG00000088992	CLL_42	0.942861	TESC	12	117038923	117099479	117069201	FALSE	FALSE	FALSE	FALSE	FALSE	FALSE	FALSE	FALSE	TRUE	FALSE	FALSE	FALSE	FALSE	TRUE	TRUE	FALSE	1.00096
RNAseq_norm	CLL_42	ENSG00000089009	CLL_42	0.990287		12	NA	NA	NA	FALSE	FALSE	FALSE	FALSE	FALSE	FALSE	FALSE	FALSE	TRUE	FALSE	FALSE	FALSE	FALSE	TRUE	TRUE	FALSE	1.14255
RNAseq_norm	CLL_42	ENSG00000089022	CLL_42	0.989919	MAPKAPK5	12	111842228	111902222	111872225	FALSE	FALSE	FALSE	FALSE	FALSE	FALSE	FALSE	FALSE	TRUE	FALSE	FALSE	FALSE	FALSE	TRUE	TRUE	FALSE	1.02112
RNAseq_norm	CLL_42	ENSG00000089041	CLL_42	0.983304	P2RX7	12	121132819	121188032	1.2116e+08	FALSE	FALSE	FALSE	FALSE	FALSE	FALSE	FALSE	FALSE	TRUE	FALSE	FALSE	FALSE	FALSE	TRUE	TRUE	FALSE	0.974056
RNAseq_norm	CLL_42	ENSG00000089053	CLL_42	1.00709	ANAPC5	12	121308245	121399896	1.21354e+08	FALSE	FALSE	FALSE	FALSE	FALSE	FALSE	FALSE	FALSE	TRUE	FALSE	FALSE	FALSE	FALSE	TRUE	TRUE	FALSE	1.10173
RNAseq_norm	CLL_42	ENSG00000089060	CLL_42	1.03605	SLC8B1	12	113298759	113359493	113329126	FALSE	FALSE	FALSE	FALSE	FALSE	FALSE	FALSE	FALSE	TRUE	FALSE	FALSE	FALSE	FALSE	TRUE	TRUE	FALSE	0.968541
RNAseq_norm	CLL_42	ENSG00000089094	CLL_42	0.985253	KDM2B	12	121429096	121581023	1.21505e+08	FALSE	FALSE	FALSE	FALSE	FALSE	FALSE	FALSE	FALSE	TRUE	FALSE	FALSE	FALSE	FALSE	TRUE	TRUE	FALSE	1.07355
RNAseq_norm	CLL_42	ENSG00000089127	CLL_42	1.01085		12	NA	NA	NA	FALSE	FALSE	FALSE	FALSE	FALSE	FALSE	FALSE	FALSE	TRUE	FALSE	FALSE	FALSE	FALSE	TRUE	TRUE	FALSE	0.995686
RNAseq_norm	CLL_42	ENSG00000089154	CLL_42	0.988558	GCN1	12	120127202	120194715	1.20161e+08	FALSE	FALSE	FALSE	FALSE	FALSE	FALSE	FALSE	FALSE	TRUE	FALSE	FALSE	FALSE	FALSE	TRUE	TRUE	FALSE	1.09037
RNAseq_norm	CLL_42	ENSG00000089157	CLL_42	0.986856	RPLP0	12	120196699	120201235	120198967	FALSE	FALSE	FALSE	FALSE	FALSE	FALSE	FALSE	FALSE	TRUE	FALSE	FALSE	FALSE	FALSE	TRUE	TRUE	FALSE	1.15895
RNAseq_norm	CLL_42	ENSG00000089159	CLL_42	0.982743	PXN	12	120210439	120265771	120238105	FALSE	FALSE	FALSE	FALSE	FALSE	FALSE	FALSE	FALSE	TRUE	FALSE	FALSE	FALSE	FALSE	TRUE	TRUE	FALSE	0.981768
RNAseq_norm	CLL_42	ENSG00000089220	CLL_42	0.978592	PEBP1	12	118136124	118145584	118140854	FALSE	FALSE	FALSE	FALSE	FALSE	FALSE	FALSE	FALSE	TRUE	FALSE	FALSE	FALSE	FALSE	TRUE	TRUE	FALSE	1.09484
RNAseq_norm	CLL_42	ENSG00000089234	CLL_42	0.98916	BRAP	12	111642146	111685956	111664051	FALSE	FALSE	FALSE	FALSE	FALSE	FALSE	FALSE	FALSE	TRUE	FALSE	FALSE	FALSE	FALSE	TRUE	TRUE	FALSE	1.00359
RNAseq_norm	CLL_42	ENSG00000089248	CLL_42	0.979916	ERP29	12	112013348	112023449	1.12018e+08	FALSE	FALSE	FALSE	FALSE	FALSE	FALSE	FALSE	FALSE	TRUE	FALSE	FALSE	FALSE	FALSE	TRUE	TRUE	FALSE	1.08648
RNAseq_norm	CLL_42	ENSG00000089692	CLL_42	0.861472	LAG3	12	NA	NA	NA	FALSE	FALSE	FALSE	FALSE	FALSE	FALSE	FALSE	FALSE	TRUE	FALSE	FALSE	FALSE	FALSE	TRUE	TRUE	FALSE	0.913952
RNAseq_norm	CLL_42	ENSG00000089693	CLL_42	0.99031	MLF2	12	6747996	6767475	6.75774e+06	FALSE	FALSE	FALSE	FALSE	FALSE	FALSE	FALSE	FALSE	TRUE	FALSE	FALSE	FALSE	FALSE	TRUE	TRUE	FALSE	1.03583
RNAseq_norm	CLL_42	ENSG00000089818	CLL_42	1.00723	NECAP1	12	8076939	8097881	8087410	FALSE	FALSE	FALSE	FALSE	FALSE	FALSE	FALSE	FALSE	TRUE	FALSE	FALSE	FALSE	FALSE	TRUE	TRUE	FALSE	1.05795
RNAseq_norm	CLL_42	ENSG00000090612	CLL_42	1.00928	ZNF268	12	NA	NA	NA	FALSE	FALSE	FALSE	FALSE	FALSE	FALSE	FALSE	FALSE	TRUE	FALSE	FALSE	FALSE	FALSE	TRUE	TRUE	FALSE	0.994774
RNAseq_norm	CLL_42	ENSG00000090615	CLL_42	0.994934	GOLGA3	12	132768914	132829078	132798996	FALSE	FALSE	FALSE	FALSE	FALSE	FALSE	FALSE	FALSE	TRUE	FALSE	FALSE	FALSE	FALSE	TRUE	TRUE	FALSE	1.07357
RNAseq_norm	CLL_42	ENSG00000090975	CLL_42	0.990377	PITPNM2	12	122983480	123150015	1.23067e+08	FALSE	FALSE	FALSE	FALSE	FALSE	FALSE	FALSE	FALSE	TRUE	FALSE	FALSE	FALSE	FALSE	TRUE	TRUE	FALSE	1.11705
RNAseq_norm	CLL_42	ENSG00000091039	CLL_42	1.00532	OSBPL8	12	76351797	76559809	76455803	FALSE	FALSE	FALSE	FALSE	FALSE	FALSE	FALSE	FALSE	TRUE	FALSE	FALSE	FALSE	FALSE	TRUE	TRUE	FALSE	1.04697
RNAseq_norm	CLL_42	ENSG00000092841	CLL_42	0.98403	MYL6	12	56158161	56163496	5.61608e+07	FALSE	FALSE	FALSE	FALSE	FALSE	FALSE	FALSE	FALSE	TRUE	FALSE	FALSE	FALSE	FALSE	TRUE	TRUE	FALSE	1.10888
RNAseq_norm	CLL_42	ENSG00000094914	CLL_42	0.979987	AAAS	12	53307457	53324864	5.33162e+07	FALSE	FALSE	FALSE	FALSE	FALSE	FALSE	FALSE	FALSE	TRUE	FALSE	FALSE	FALSE	FALSE	TRUE	TRUE	FALSE	0.999063
RNAseq_norm	CLL_42	ENSG00000094916	CLL_42	1.01428	CBX5	12	54230942	54280133	5.42555e+07	FALSE	FALSE	FALSE	FALSE	FALSE	FALSE	FALSE	FALSE	TRUE	FALSE	FALSE	FALSE	FALSE	TRUE	TRUE	FALSE	1.068
RNAseq_norm	CLL_42	ENSG00000102189	CLL_42	1.00969	EEA1	12	92770637	92929331	92849984	FALSE	FALSE	FALSE	FALSE	FALSE	FALSE	FALSE	FALSE	TRUE	FALSE	FALSE	FALSE	FALSE	TRUE	TRUE	FALSE	1.00598
RNAseq_norm	CLL_42	ENSG00000110844	CLL_42	0.975714	PRPF40B	12	49568218	49644666	49606442	FALSE	FALSE	FALSE	FALSE	FALSE	FALSE	FALSE	FALSE	TRUE	FALSE	FALSE	FALSE	FALSE	TRUE	TRUE	FALSE	0.926203
RNAseq_norm	CLL_42	ENSG00000110848	CLL_42	1.0294	CD69	12	NA	NA	NA	FALSE	FALSE	FALSE	FALSE	FALSE	FALSE	FALSE	FALSE	TRUE	FALSE	FALSE	FALSE	FALSE	TRUE	TRUE	FALSE	1.16127
RNAseq_norm	CLL_42	ENSG00000110851	CLL_42	0.985926	PRDM4	12	NA	NA	NA	FALSE	FALSE	FALSE	FALSE	FALSE	FALSE	FALSE	FALSE	TRUE	FALSE	FALSE	FALSE	FALSE	TRUE	TRUE	FALSE	1.07924
RNAseq_norm	CLL_42	ENSG00000110852	CLL_42	1.07178	CLEC2B	12	NA	NA	NA	FALSE	FALSE	FALSE	FALSE	FALSE	FALSE	FALSE	FALSE	TRUE	FALSE	FALSE	FALSE	FALSE	TRUE	TRUE	FALSE	0.936932
RNAseq_norm	CLL_42	ENSG00000110871	CLL_42	1.00523	COQ5	12	120503279	120534434	1.20519e+08	FALSE	FALSE	FALSE	FALSE	FALSE	FALSE	FALSE	FALSE	TRUE	FALSE	FALSE	FALSE	FALSE	TRUE	TRUE	FALSE	0.939897
RNAseq_norm	CLL_42	ENSG00000110876	CLL_42	0.984497	SELPLG	12	108622277	108633959	108628118	FALSE	FALSE	FALSE	FALSE	FALSE	FALSE	FALSE	FALSE	TRUE	FALSE	FALSE	FALSE	FALSE	TRUE	TRUE	FALSE	0.942025
RNAseq_norm	CLL_42	ENSG00000110880	CLL_42	0.975209	CORO1C	12	108645109	108731596	1.08688e+08	FALSE	FALSE	FALSE	FALSE	FALSE	FALSE	FALSE	FALSE	TRUE	FALSE	FALSE	FALSE	FALSE	TRUE	TRUE	FALSE	1.0106
RNAseq_norm	CLL_42	ENSG00000110888	CLL_42	1.00471	CAPRIN2	12	NA	NA	NA	FALSE	FALSE	FALSE	FALSE	FALSE	FALSE	FALSE	FALSE	TRUE	FALSE	FALSE	FALSE	FALSE	TRUE	TRUE	FALSE	1.05554
RNAseq_norm	CLL_42	ENSG00000110906	CLL_42	0.994364	KCTD10	12	109448655	109477359	109463007	FALSE	FALSE	FALSE	FALSE	FALSE	FALSE	FALSE	FALSE	TRUE	FALSE	FALSE	FALSE	FALSE	TRUE	TRUE	FALSE	1.00451
RNAseq_norm	CLL_42	ENSG00000110911	CLL_42	1.01829	SLC11A2	12	NA	NA	NA	FALSE	FALSE	FALSE	FALSE	FALSE	FALSE	FALSE	FALSE	TRUE	FALSE	FALSE	FALSE	FALSE	TRUE	TRUE	FALSE	1.01625
RNAseq_norm	CLL_42	ENSG00000110917	CLL_42	0.99817	MLEC	12	120687149	120701859	120694504	FALSE	FALSE	FALSE	FALSE	FALSE	FALSE	FALSE	FALSE	TRUE	FALSE	FALSE	FALSE	FALSE	TRUE	TRUE	FALSE	1.02899
RNAseq_norm	CLL_42	ENSG00000110921	CLL_42	0.962455	MVK	12	109573255	109598125	109585690	FALSE	FALSE	FALSE	FALSE	FALSE	FALSE	FALSE	FALSE	TRUE	FALSE	FALSE	FALSE	FALSE	TRUE	TRUE	FALSE	0.927018
RNAseq_norm	CLL_42	ENSG00000110925	CLL_42	0.994816	CSRNP2	12	NA	NA	NA	FALSE	FALSE	FALSE	FALSE	FALSE	FALSE	FALSE	FALSE	TRUE	FALSE	FALSE	FALSE	FALSE	TRUE	TRUE	FALSE	0.987521
RNAseq_norm	CLL_42	ENSG00000110931	CLL_42	0.961992	CAMKK2	12	121237675	121298308	1.21268e+08	FALSE	FALSE	FALSE	FALSE	FALSE	FALSE	FALSE	FALSE	TRUE	FALSE	FALSE	FALSE	FALSE	TRUE	TRUE	FALSE	0.972831
RNAseq_norm	CLL_42	ENSG00000110934	CLL_42	1.01014	BIN2	12	51281038	51324668	51302853	FALSE	FALSE	FALSE	FALSE	FALSE	FALSE	FALSE	FALSE	TRUE	FALSE	FALSE	FALSE	FALSE	TRUE	TRUE	FALSE	1.06412
RNAseq_norm	CLL_42	ENSG00000110955	CLL_42	0.983897	ATP5F1B	12	56638175	56645984	5.66421e+07	FALSE	FALSE	FALSE	FALSE	FALSE	FALSE	FALSE	FALSE	TRUE	FALSE	FALSE	FALSE	FALSE	TRUE	TRUE	FALSE	1.1089
RNAseq_norm	CLL_42	ENSG00000110958	CLL_42	1.00043	PTGES3	12	56663341	56688408	5.66759e+07	FALSE	FALSE	FALSE	FALSE	FALSE	FALSE	FALSE	FALSE	TRUE	FALSE	FALSE	FALSE	FALSE	TRUE	TRUE	FALSE	1.06513
RNAseq_norm	CLL_42	ENSG00000110987	CLL_42	0.886537	BCL7A	12	122019422	122062044	122040733	FALSE	FALSE	FALSE	FALSE	FALSE	FALSE	FALSE	FALSE	TRUE	FALSE	FALSE	FALSE	FALSE	TRUE	TRUE	FALSE	0.944389
RNAseq_norm	CLL_42	ENSG00000111011	CLL_42	1.00287	RSRC2	12	122503454	122527000	122515227	FALSE	FALSE	FALSE	FALSE	FALSE	FALSE	FALSE	FALSE	TRUE	FALSE	FALSE	FALSE	FALSE	TRUE	TRUE	FALSE	1.13905
RNAseq_norm	CLL_42	ENSG00000111142	CLL_42	0.990766	METAP2	12	95473520	95515839	9.54947e+07	FALSE	FALSE	FALSE	FALSE	FALSE	FALSE	FALSE	FALSE	TRUE	FALSE	FALSE	FALSE	FALSE	TRUE	TRUE	FALSE	1.03079
RNAseq_norm	CLL_42	ENSG00000111144	CLL_42	1.01599	LTA4H	12	96000753	96043520	9.60221e+07	FALSE	FALSE	FALSE	FALSE	FALSE	FALSE	FALSE	FALSE	TRUE	FALSE	FALSE	FALSE	FALSE	TRUE	TRUE	FALSE	1.1013
RNAseq_norm	CLL_42	ENSG00000111145	CLL_42	0.958213	ELK3	12	NA	NA	NA	FALSE	FALSE	FALSE	FALSE	FALSE	FALSE	FALSE	FALSE	TRUE	FALSE	FALSE	FALSE	FALSE	TRUE	TRUE	FALSE	0.927
RNAseq_norm	CLL_42	ENSG00000111196	CLL_42	1.01419	MAGOHB	12	NA	NA	NA	FALSE	FALSE	FALSE	FALSE	FALSE	FALSE	FALSE	FALSE	TRUE	FALSE	FALSE	FALSE	FALSE	TRUE	TRUE	FALSE	0.936497
RNAseq_norm	CLL_42	ENSG00000111203	CLL_42	0.995695	ITFG2	12	2812622	2859791	2.83621e+06	FALSE	FALSE	FALSE	FALSE	FALSE	FALSE	FALSE	FALSE	TRUE	FALSE	FALSE	FALSE	FALSE	TRUE	TRUE	FALSE	1.04284
RNAseq_norm	CLL_42	ENSG00000111224	CLL_42	0.991233	PARP11	12	NA	NA	NA	FALSE	FALSE	FALSE	FALSE	FALSE	FALSE	FALSE	FALSE	TRUE	FALSE	FALSE	FALSE	FALSE	TRUE	TRUE	FALSE	0.985969
RNAseq_norm	CLL_42	ENSG00000111229	CLL_42	1.00967	ARPC3	12	110434823	110450422	1.10443e+08	FALSE	FALSE	FALSE	FALSE	FALSE	FALSE	FALSE	FALSE	TRUE	FALSE	FALSE	FALSE	FALSE	TRUE	TRUE	FALSE	1.06924
RNAseq_norm	CLL_42	ENSG00000111237	CLL_42	1.01383	VPS29	12	110491097	110502117	110496607	FALSE	FALSE	FALSE	FALSE	FALSE	FALSE	FALSE	FALSE	TRUE	FALSE	FALSE	FALSE	FALSE	TRUE	TRUE	FALSE	1.04435
RNAseq_norm	CLL_42	ENSG00000111252	CLL_42	0.967209	SH2B3	12	NA	NA	NA	FALSE	FALSE	FALSE	FALSE	FALSE	FALSE	FALSE	FALSE	TRUE	FALSE	FALSE	FALSE	FALSE	TRUE	TRUE	FALSE	1.06265
RNAseq_norm	CLL_42	ENSG00000111269	CLL_42	1.01798	CREBL2	12	12611827	12645108	1.26285e+07	FALSE	FALSE	FALSE	FALSE	FALSE	FALSE	FALSE	FALSE	TRUE	FALSE	FALSE	FALSE	FALSE	TRUE	TRUE	FALSE	0.979612
RNAseq_norm	CLL_42	ENSG00000111271	CLL_42	0.997017	ACAD10	12	111686056	111757107	1.11722e+08	FALSE	FALSE	FALSE	FALSE	FALSE	FALSE	FALSE	FALSE	TRUE	FALSE	FALSE	FALSE	FALSE	TRUE	TRUE	FALSE	1.01353
RNAseq_norm	CLL_42	ENSG00000111276	CLL_42	0.995308	CDKN1B	12	12715058	12722369	1.27187e+07	FALSE	FALSE	FALSE	FALSE	FALSE	FALSE	FALSE	FALSE	TRUE	FALSE	FALSE	FALSE	FALSE	TRUE	TRUE	FALSE	1.05517
RNAseq_norm	CLL_42	ENSG00000111300	CLL_42	1.01163	NAA25	12	112026689	112108796	1.12068e+08	FALSE	FALSE	FALSE	FALSE	FALSE	FALSE	FALSE	FALSE	TRUE	FALSE	FALSE	FALSE	FALSE	TRUE	TRUE	FALSE	1.02789
RNAseq_norm	CLL_42	ENSG00000111331	CLL_42	1.01284	OAS3	12	112938444	112973251	1.12956e+08	FALSE	FALSE	FALSE	FALSE	FALSE	FALSE	FALSE	FALSE	TRUE	FALSE	FALSE	FALSE	FALSE	TRUE	TRUE	FALSE	0.982296
RNAseq_norm	CLL_42	ENSG00000111335	CLL_42	1.00041	OAS2	12	112978395	113011723	112995059	FALSE	FALSE	FALSE	FALSE	FALSE	FALSE	FALSE	FALSE	TRUE	FALSE	FALSE	FALSE	FALSE	TRUE	TRUE	FALSE	0.99804
RNAseq_norm	CLL_42	ENSG00000111348	CLL_42	0.983968	ARHGDIB	12	14942031	14961728	1.49519e+07	FALSE	FALSE	FALSE	FALSE	FALSE	FALSE	FALSE	FALSE	TRUE	FALSE	FALSE	FALSE	FALSE	TRUE	TRUE	FALSE	1.1067
RNAseq_norm	CLL_42	ENSG00000111358	CLL_42	1.0068	GTF2H3	12	123633739	123662604	1.23648e+08	FALSE	FALSE	FALSE	FALSE	FALSE	FALSE	FALSE	FALSE	TRUE	FALSE	FALSE	FALSE	FALSE	TRUE	TRUE	FALSE	0.966775
RNAseq_norm	CLL_42	ENSG00000111361	CLL_42	1.00544	EIF2B1	12	123620406	123633766	123627086	FALSE	FALSE	FALSE	FALSE	FALSE	FALSE	FALSE	FALSE	TRUE	FALSE	FALSE	FALSE	FALSE	TRUE	TRUE	FALSE	1.02036
RNAseq_norm	CLL_42	ENSG00000111364	CLL_42	0.992147	DDX55	12	123602077	123620943	123611510	FALSE	FALSE	FALSE	FALSE	FALSE	FALSE	FALSE	FALSE	TRUE	FALSE	FALSE	FALSE	FALSE	TRUE	TRUE	FALSE	1.00386
RNAseq_norm	CLL_42	ENSG00000111371	CLL_42	0.993851	SLC38A1	12	46183063	46270017	46226540	FALSE	FALSE	FALSE	FALSE	FALSE	FALSE	FALSE	FALSE	TRUE	FALSE	FALSE	FALSE	FALSE	TRUE	TRUE	FALSE	1.14812
RNAseq_norm	CLL_42	ENSG00000111405	CLL_42	1.00812	ENDOU	12	NA	NA	NA	FALSE	FALSE	FALSE	FALSE	FALSE	FALSE	FALSE	FALSE	TRUE	FALSE	FALSE	FALSE	FALSE	TRUE	TRUE	FALSE	0.959555
RNAseq_norm	CLL_42	ENSG00000111412	CLL_42	0.983965	C12orf49	12	NA	NA	NA	FALSE	FALSE	FALSE	FALSE	FALSE	FALSE	FALSE	FALSE	TRUE	FALSE	FALSE	FALSE	FALSE	TRUE	TRUE	FALSE	1.01024
RNAseq_norm	CLL_42	ENSG00000111445	CLL_42	1.00018	RFC5	12	118013588	118033130	118023359	FALSE	FALSE	FALSE	FALSE	FALSE	FALSE	FALSE	FALSE	TRUE	FALSE	FALSE	FALSE	FALSE	TRUE	TRUE	FALSE	0.985372
RNAseq_norm	CLL_42	ENSG00000111450	CLL_42	0.979945	STX2	12	NA	NA	NA	FALSE	FALSE	FALSE	FALSE	FALSE	FALSE	FALSE	FALSE	TRUE	FALSE	FALSE	FALSE	FALSE	TRUE	TRUE	FALSE	0.970189
RNAseq_norm	CLL_42	ENSG00000111481	CLL_42	0.982789	COPZ1	12	54301202	54351846	54326524	FALSE	FALSE	FALSE	FALSE	FALSE	FALSE	FALSE	FALSE	TRUE	FALSE	FALSE	FALSE	FALSE	TRUE	TRUE	FALSE	1.01384
RNAseq_norm	CLL_42	ENSG00000111530	CLL_42	1.00125	CAND1	12	67269358	67319953	6.72947e+07	FALSE	FALSE	FALSE	FALSE	FALSE	FALSE	FALSE	FALSE	TRUE	FALSE	FALSE	FALSE	FALSE	TRUE	TRUE	FALSE	1.08234
RNAseq_norm	CLL_42	ENSG00000111540	CLL_42	0.998569		12	NA	NA	NA	FALSE	FALSE	FALSE	FALSE	FALSE	FALSE	FALSE	FALSE	TRUE	FALSE	FALSE	FALSE	FALSE	TRUE	TRUE	FALSE	0.938395
RNAseq_norm	CLL_42	ENSG00000111554	CLL_42	1.0095	MDM1	12	68272443	68332381	68302412	FALSE	FALSE	FALSE	FALSE	FALSE	FALSE	FALSE	FALSE	TRUE	FALSE	FALSE	FALSE	FALSE	TRUE	TRUE	FALSE	0.989049
RNAseq_norm	CLL_42	ENSG00000111581	CLL_42	1.01325	NUP107	12	68686951	68745809	68716380	FALSE	FALSE	FALSE	FALSE	FALSE	FALSE	FALSE	FALSE	TRUE	FALSE	FALSE	FALSE	FALSE	TRUE	TRUE	FALSE	1.03721
RNAseq_norm	CLL_42	ENSG00000111596	CLL_42	0.999081		12	NA	NA	NA	FALSE	FALSE	FALSE	FALSE	FALSE	FALSE	FALSE	FALSE	TRUE	FALSE	FALSE	FALSE	FALSE	TRUE	TRUE	FALSE	1.05939
RNAseq_norm	CLL_42	ENSG00000111602	CLL_42	0.99038	TIMELESS	12	56416363	56449426	5.64329e+07	FALSE	FALSE	FALSE	FALSE	FALSE	FALSE	FALSE	FALSE	TRUE	FALSE	FALSE	FALSE	FALSE	TRUE	TRUE	FALSE	1.0456
RNAseq_norm	CLL_42	ENSG00000111605	CLL_42	1.00539	CPSF6	12	69239569	69274358	6.9257e+07	FALSE	FALSE	FALSE	FALSE	FALSE	FALSE	FALSE	FALSE	TRUE	FALSE	FALSE	FALSE	FALSE	TRUE	TRUE	FALSE	1.06897
RNAseq_norm	CLL_42	ENSG00000111615	CLL_42	0.999166	KRR1	12	75490863	75511636	7.55012e+07	FALSE	FALSE	FALSE	FALSE	FALSE	FALSE	FALSE	FALSE	TRUE	FALSE	FALSE	FALSE	FALSE	TRUE	TRUE	FALSE	1.06152
RNAseq_norm	CLL_42	ENSG00000111639	CLL_42	0.986136	MRPL51	12	6491886	6493841	6.49286e+06	FALSE	FALSE	FALSE	FALSE	FALSE	FALSE	FALSE	FALSE	TRUE	FALSE	FALSE	FALSE	FALSE	TRUE	TRUE	FALSE	0.932933
RNAseq_norm	CLL_42	ENSG00000111640	CLL_42	0.981157	GAPDH	12	6534512	6538374	6536443	FALSE	FALSE	FALSE	FALSE	FALSE	FALSE	FALSE	FALSE	TRUE	FALSE	FALSE	FALSE	FALSE	TRUE	TRUE	FALSE	1.11449
RNAseq_norm	CLL_42	ENSG00000111641	CLL_42	0.98678	NOP2	12	6556863	6568691	6562777	FALSE	FALSE	FALSE	FALSE	FALSE	FALSE	FALSE	FALSE	TRUE	FALSE	FALSE	FALSE	FALSE	TRUE	TRUE	FALSE	1.04911
RNAseq_norm	CLL_42	ENSG00000111642	CLL_42	0.986307	CHD4	12	6570082	6614524	6592303	FALSE	FALSE	FALSE	FALSE	FALSE	FALSE	FALSE	FALSE	TRUE	FALSE	FALSE	FALSE	FALSE	TRUE	TRUE	FALSE	1.10523
RNAseq_norm	CLL_42	ENSG00000111647	CLL_42	0.997594	UHRF1BP1L	12	100028455	100142874	1.00086e+08	FALSE	FALSE	FALSE	FALSE	FALSE	FALSE	FALSE	FALSE	TRUE	FALSE	FALSE	FALSE	FALSE	TRUE	TRUE	FALSE	1.01516
RNAseq_norm	CLL_42	ENSG00000111652	CLL_42	0.979576	COPS7A	12	6724014	6731875	6.72794e+06	FALSE	FALSE	FALSE	FALSE	FALSE	FALSE	FALSE	FALSE	TRUE	FALSE	FALSE	FALSE	FALSE	TRUE	TRUE	FALSE	0.963441
RNAseq_norm	CLL_42	ENSG00000111653	CLL_42	1.01169	ING4	12	6650301	6663142	6.65672e+06	FALSE	FALSE	FALSE	FALSE	FALSE	FALSE	FALSE	FALSE	TRUE	FALSE	FALSE	FALSE	FALSE	TRUE	TRUE	FALSE	0.968876
RNAseq_norm	CLL_42	ENSG00000111666	CLL_42	0.956992	CHPT1	12	101696947	101744140	1.01721e+08	FALSE	FALSE	FALSE	FALSE	FALSE	FALSE	FALSE	FALSE	TRUE	FALSE	FALSE	FALSE	FALSE	TRUE	TRUE	FALSE	1.05676
RNAseq_norm	CLL_42	ENSG00000111667	CLL_42	0.98394	USP5	12	6852128	6866632	6859380	FALSE	FALSE	FALSE	FALSE	FALSE	FALSE	FALSE	FALSE	TRUE	FALSE	FALSE	FALSE	FALSE	TRUE	TRUE	FALSE	1.01049
RNAseq_norm	CLL_42	ENSG00000111669	CLL_42	0.970334	TPI1	12	6867119	6870948	6.86903e+06	FALSE	FALSE	FALSE	FALSE	FALSE	FALSE	FALSE	FALSE	TRUE	FALSE	FALSE	FALSE	FALSE	TRUE	TRUE	FALSE	1.03762
RNAseq_norm	CLL_42	ENSG00000111670	CLL_42	0.967639	GNPTAB	12	101745499	101830959	101788229	FALSE	FALSE	FALSE	FALSE	FALSE	FALSE	FALSE	FALSE	TRUE	FALSE	FALSE	FALSE	FALSE	TRUE	TRUE	FALSE	1.08488
RNAseq_norm	CLL_42	ENSG00000111674	CLL_42	0.896698	ENO2	12	6913745	6923698	6.91872e+06	FALSE	FALSE	FALSE	FALSE	FALSE	FALSE	FALSE	FALSE	TRUE	FALSE	FALSE	FALSE	FALSE	TRUE	TRUE	FALSE	1.00423
RNAseq_norm	CLL_42	ENSG00000111676	CLL_42	0.974088	ATN1	12	6924463	6942321	6933392	FALSE	FALSE	FALSE	FALSE	FALSE	FALSE	FALSE	FALSE	TRUE	FALSE	FALSE	FALSE	FALSE	TRUE	TRUE	FALSE	1.05815
RNAseq_norm	CLL_42	ENSG00000111678	CLL_42	0.976451	C12orf57	12	6942978	6946003	6.94449e+06	FALSE	FALSE	FALSE	FALSE	FALSE	FALSE	FALSE	FALSE	TRUE	FALSE	FALSE	FALSE	FALSE	TRUE	TRUE	FALSE	1.03041
RNAseq_norm	CLL_42	ENSG00000111679	CLL_42	0.9764	PTPN6	12	6946468	6961316	6953892	FALSE	FALSE	FALSE	FALSE	FALSE	FALSE	FALSE	FALSE	TRUE	FALSE	FALSE	FALSE	FALSE	TRUE	TRUE	FALSE	1.10313
RNAseq_norm	CLL_42	ENSG00000111684	CLL_42	0.990252	LPCAT3	12	6976185	7018477	6997331	FALSE	FALSE	FALSE	FALSE	FALSE	FALSE	FALSE	FALSE	TRUE	FALSE	FALSE	FALSE	FALSE	TRUE	TRUE	FALSE	0.963764
RNAseq_norm	CLL_42	ENSG00000111696	CLL_42	1.02948	NT5DC3	12	103770453	103841234	1.03806e+08	FALSE	FALSE	FALSE	FALSE	FALSE	FALSE	FALSE	FALSE	TRUE	FALSE	FALSE	FALSE	FALSE	TRUE	TRUE	FALSE	1.00014
RNAseq_norm	CLL_42	ENSG00000111707	CLL_42	0.999777	SUDS3	12	118376555	118418033	118397294	FALSE	FALSE	FALSE	FALSE	FALSE	FALSE	FALSE	FALSE	TRUE	FALSE	FALSE	FALSE	FALSE	TRUE	TRUE	FALSE	1.03394
RNAseq_norm	CLL_42	ENSG00000111711	CLL_42	0.999773	GOLT1B	12	NA	NA	NA	FALSE	FALSE	FALSE	FALSE	FALSE	FALSE	FALSE	FALSE	TRUE	FALSE	FALSE	FALSE	FALSE	TRUE	TRUE	FALSE	1.02394
RNAseq_norm	CLL_42	ENSG00000111716	CLL_42	0.969123	LDHB	12	21635342	21757857	2.16966e+07	FALSE	FALSE	FALSE	FALSE	FALSE	FALSE	FALSE	FALSE	TRUE	FALSE	FALSE	FALSE	FALSE	TRUE	TRUE	FALSE	1.0323
RNAseq_norm	CLL_42	ENSG00000111725	CLL_42	0.99726	PRKAB1	12	119667864	119681624	119674744	FALSE	FALSE	FALSE	FALSE	FALSE	FALSE	FALSE	FALSE	TRUE	FALSE	FALSE	FALSE	FALSE	TRUE	TRUE	FALSE	1.0144
RNAseq_norm	CLL_42	ENSG00000111726	CLL_42	1.0087	CMAS	12	22046218	22065674	22055946	FALSE	FALSE	FALSE	FALSE	FALSE	FALSE	FALSE	FALSE	TRUE	FALSE	FALSE	FALSE	FALSE	TRUE	TRUE	FALSE	0.927184
RNAseq_norm	CLL_42	ENSG00000111727	CLL_42	1.01838	HCFC2	12	104064531	104106524	1.04086e+08	FALSE	FALSE	FALSE	FALSE	FALSE	FALSE	FALSE	FALSE	TRUE	FALSE	FALSE	FALSE	FALSE	TRUE	TRUE	FALSE	0.960548
RNAseq_norm	CLL_42	ENSG00000111731	CLL_42	0.999753	C2CD5	12	22448583	22544546	2.24966e+07	FALSE	FALSE	FALSE	FALSE	FALSE	FALSE	FALSE	FALSE	TRUE	FALSE	FALSE	FALSE	FALSE	TRUE	TRUE	FALSE	1.0388
RNAseq_norm	CLL_42	ENSG00000111737	CLL_42	0.988921	RAB35	12	120095099	120117502	1.20106e+08	FALSE	FALSE	FALSE	FALSE	FALSE	FALSE	FALSE	FALSE	TRUE	FALSE	FALSE	FALSE	FALSE	TRUE	TRUE	FALSE	1.01395
RNAseq_norm	CLL_42	ENSG00000111752	CLL_42	0.991332	PHC1	12	8913896	8941467	8.92768e+06	FALSE	FALSE	FALSE	FALSE	FALSE	FALSE	FALSE	FALSE	TRUE	FALSE	FALSE	FALSE	FALSE	TRUE	TRUE	FALSE	0.985272
RNAseq_norm	CLL_42	ENSG00000111775	CLL_42	0.976802	COX6A1	12	120438090	120440737	1.20439e+08	FALSE	FALSE	FALSE	FALSE	FALSE	FALSE	FALSE	FALSE	TRUE	FALSE	FALSE	FALSE	FALSE	TRUE	TRUE	FALSE	0.961685
RNAseq_norm	CLL_42	ENSG00000111785	CLL_42	0.943443	RIC8B	12	NA	NA	NA	FALSE	FALSE	FALSE	FALSE	FALSE	FALSE	FALSE	FALSE	TRUE	FALSE	FALSE	FALSE	FALSE	TRUE	TRUE	FALSE	0.924942
RNAseq_norm	CLL_42	ENSG00000111786	CLL_42	1.0001	SRSF9	12	120461672	120469748	120465710	FALSE	FALSE	FALSE	FALSE	FALSE	FALSE	FALSE	FALSE	TRUE	FALSE	FALSE	FALSE	FALSE	TRUE	TRUE	FALSE	1.06667
RNAseq_norm	CLL_42	ENSG00000111788	CLL_42	0.991264		12	NA	NA	NA	FALSE	FALSE	FALSE	FALSE	FALSE	FALSE	FALSE	FALSE	TRUE	FALSE	FALSE	FALSE	FALSE	TRUE	TRUE	FALSE	0.951546
RNAseq_norm	CLL_42	ENSG00000111790	CLL_42	1.00771	FGFR1OP2	12	26938470	26966650	26952560	FALSE	FALSE	FALSE	FALSE	FALSE	FALSE	FALSE	FALSE	TRUE	FALSE	FALSE	FALSE	FALSE	TRUE	TRUE	FALSE	1.0204
RNAseq_norm	CLL_42	ENSG00000112787	CLL_42	0.983142	FBRSL1	12	132489551	132585188	1.32537e+08	FALSE	FALSE	FALSE	FALSE	FALSE	FALSE	FALSE	FALSE	TRUE	FALSE	FALSE	FALSE	FALSE	TRUE	TRUE	FALSE	1.04387
RNAseq_norm	CLL_42	ENSG00000118308	CLL_42	0.982323	LRMP	12	25004342	25108334	25056338	FALSE	FALSE	FALSE	FALSE	FALSE	FALSE	FALSE	FALSE	TRUE	FALSE	FALSE	FALSE	FALSE	TRUE	TRUE	FALSE	1.14467
RNAseq_norm	CLL_42	ENSG00000118596	CLL_42	1.033	SLC16A7	12	59596029	59789855	59692942	FALSE	FALSE	FALSE	FALSE	FALSE	FALSE	FALSE	FALSE	TRUE	FALSE	FALSE	FALSE	FALSE	TRUE	TRUE	FALSE	0.955525
RNAseq_norm	CLL_42	ENSG00000118600	CLL_42	1.02203	RXYLT1	12	NA	NA	NA	FALSE	FALSE	FALSE	FALSE	FALSE	FALSE	FALSE	FALSE	TRUE	FALSE	FALSE	FALSE	FALSE	TRUE	TRUE	FALSE	0.939144
RNAseq_norm	CLL_42	ENSG00000118971	CLL_42	1.00052	CCND2	12	NA	NA	NA	FALSE	FALSE	FALSE	FALSE	FALSE	FALSE	FALSE	FALSE	TRUE	FALSE	FALSE	FALSE	FALSE	TRUE	TRUE	FALSE	1.03772
RNAseq_norm	CLL_42	ENSG00000119242	CLL_42	0.981426	CCDC92	12	123918660	123972831	1.23946e+08	FALSE	FALSE	FALSE	FALSE	FALSE	FALSE	FALSE	FALSE	TRUE	FALSE	FALSE	FALSE	FALSE	TRUE	TRUE	FALSE	0.976761
RNAseq_norm	CLL_42	ENSG00000120647	CLL_42	1.01726	CCDC77	12	389273	442642	415958	FALSE	FALSE	FALSE	FALSE	FALSE	FALSE	FALSE	FALSE	TRUE	FALSE	FALSE	FALSE	FALSE	TRUE	TRUE	FALSE	0.949526
RNAseq_norm	CLL_42	ENSG00000120798	CLL_42	1.00452	NR2C1	12	95020229	95073628	9.50469e+07	FALSE	FALSE	FALSE	FALSE	FALSE	FALSE	FALSE	FALSE	TRUE	FALSE	FALSE	FALSE	FALSE	TRUE	TRUE	FALSE	1.02802
RNAseq_norm	CLL_42	ENSG00000120800	CLL_42	0.998408	UTP20	12	101280105	101386618	1.01333e+08	FALSE	FALSE	FALSE	FALSE	FALSE	FALSE	FALSE	FALSE	TRUE	FALSE	FALSE	FALSE	FALSE	TRUE	TRUE	FALSE	1.02381
RNAseq_norm	CLL_42	ENSG00000120802	CLL_42	1.02354	TMPO	12	98515512	98550379	9.85329e+07	FALSE	FALSE	FALSE	FALSE	FALSE	FALSE	FALSE	FALSE	TRUE	FALSE	FALSE	FALSE	FALSE	TRUE	TRUE	FALSE	1.06705
RNAseq_norm	CLL_42	ENSG00000120805	CLL_42	1.00252	ARL1	12	101393116	101407772	101400444	FALSE	FALSE	FALSE	FALSE	FALSE	FALSE	FALSE	FALSE	TRUE	FALSE	FALSE	FALSE	FALSE	TRUE	TRUE	FALSE	0.990444
RNAseq_norm	CLL_42	ENSG00000120832	CLL_42	1.04886	MTERF2	12	NA	NA	NA	FALSE	FALSE	FALSE	FALSE	FALSE	FALSE	FALSE	FALSE	TRUE	FALSE	FALSE	FALSE	FALSE	TRUE	TRUE	FALSE	0.923277
RNAseq_norm	CLL_42	ENSG00000120837	CLL_42	1.00471	NFYB	12	104117086	104138241	1.04128e+08	FALSE	FALSE	FALSE	FALSE	FALSE	FALSE	FALSE	FALSE	TRUE	FALSE	FALSE	FALSE	FALSE	TRUE	TRUE	FALSE	0.967834
RNAseq_norm	CLL_42	ENSG00000120860	CLL_42	1.00802	WASHC3	12	102012927	102062149	102037538	FALSE	FALSE	FALSE	FALSE	FALSE	FALSE	FALSE	FALSE	TRUE	FALSE	FALSE	FALSE	FALSE	TRUE	TRUE	FALSE	0.979204
RNAseq_norm	CLL_42	ENSG00000120868	CLL_42	1.00783	APAF1	12	98645141	98735433	98690287	FALSE	FALSE	FALSE	FALSE	FALSE	FALSE	FALSE	FALSE	TRUE	FALSE	FALSE	FALSE	FALSE	TRUE	TRUE	FALSE	1.02557
RNAseq_norm	CLL_42	ENSG00000121316	CLL_42	1.03256	PLBD1	12	14503661	14567883	14535772	FALSE	FALSE	FALSE	FALSE	FALSE	FALSE	FALSE	FALSE	TRUE	FALSE	FALSE	FALSE	FALSE	TRUE	TRUE	FALSE	0.935808
RNAseq_norm	CLL_42	ENSG00000121350	CLL_42	1.01023	PYROXD1	12	21437615	21471250	2.14544e+07	FALSE	FALSE	FALSE	FALSE	FALSE	FALSE	FALSE	FALSE	TRUE	FALSE	FALSE	FALSE	FALSE	TRUE	TRUE	FALSE	1.00027
RNAseq_norm	CLL_42	ENSG00000121749	CLL_42	0.985138	TBC1D15	12	71839707	71927248	7.18835e+07	FALSE	FALSE	FALSE	FALSE	FALSE	FALSE	FALSE	FALSE	TRUE	FALSE	FALSE	FALSE	FALSE	TRUE	TRUE	FALSE	1.04152
RNAseq_norm	CLL_42	ENSG00000122965	CLL_42	0.995248	RBM19	12	113816738	113966325	1.13892e+08	FALSE	FALSE	FALSE	FALSE	FALSE	FALSE	FALSE	FALSE	TRUE	FALSE	FALSE	FALSE	FALSE	TRUE	TRUE	FALSE	1.05263
RNAseq_norm	CLL_42	ENSG00000122986	CLL_42	1.00952	HVCN1	12	110627841	110704950	1.10666e+08	FALSE	FALSE	FALSE	FALSE	FALSE	FALSE	FALSE	FALSE	TRUE	FALSE	FALSE	FALSE	FALSE	TRUE	TRUE	FALSE	1.06206
RNAseq_norm	CLL_42	ENSG00000123064	CLL_42	0.982421	DDX54	12	113157174	113185479	1.13171e+08	FALSE	FALSE	FALSE	FALSE	FALSE	FALSE	FALSE	FALSE	TRUE	FALSE	FALSE	FALSE	FALSE	TRUE	TRUE	FALSE	1.04366
RNAseq_norm	CLL_42	ENSG00000123066	CLL_42	0.986238	MED13L	12	115953872	116277719	1.16116e+08	FALSE	FALSE	FALSE	FALSE	FALSE	FALSE	FALSE	FALSE	TRUE	FALSE	FALSE	FALSE	FALSE	TRUE	TRUE	FALSE	1.10256
RNAseq_norm	CLL_42	ENSG00000123104	CLL_42	0.97867	ITPR2	12	26335352	26833194	26584273	FALSE	FALSE	FALSE	FALSE	FALSE	FALSE	FALSE	FALSE	TRUE	FALSE	FALSE	FALSE	FALSE	TRUE	TRUE	FALSE	1.06981
RNAseq_norm	CLL_42	ENSG00000123106	CLL_42	1.01224	CCDC91	12	28133249	28581511	28357380	FALSE	FALSE	FALSE	FALSE	FALSE	FALSE	FALSE	FALSE	TRUE	FALSE	FALSE	FALSE	FALSE	TRUE	TRUE	FALSE	0.998291
RNAseq_norm	CLL_42	ENSG00000123268	CLL_42	0.991823	ATF1	12	50763710	50821162	50792436	FALSE	FALSE	FALSE	FALSE	FALSE	FALSE	FALSE	FALSE	TRUE	FALSE	FALSE	FALSE	FALSE	TRUE	TRUE	FALSE	0.954151
RNAseq_norm	CLL_42	ENSG00000123329	CLL_42	0.989346	ARHGAP9	12	57472264	57488814	57480539	FALSE	FALSE	FALSE	FALSE	FALSE	FALSE	FALSE	FALSE	TRUE	FALSE	FALSE	FALSE	FALSE	TRUE	TRUE	FALSE	1.07895
RNAseq_norm	CLL_42	ENSG00000123338	CLL_42	0.994863	NCKAP1L	12	54497752	54548243	5.4523e+07	FALSE	FALSE	FALSE	FALSE	FALSE	FALSE	FALSE	FALSE	TRUE	FALSE	FALSE	FALSE	FALSE	TRUE	TRUE	FALSE	1.09917
RNAseq_norm	CLL_42	ENSG00000123349	CLL_42	0.988705	PFDN5	12	53295291	53299450	5.32974e+07	FALSE	FALSE	FALSE	FALSE	FALSE	FALSE	FALSE	FALSE	TRUE	FALSE	FALSE	FALSE	FALSE	TRUE	TRUE	FALSE	1.11761
RNAseq_norm	CLL_42	ENSG00000123352	CLL_42	0.973213	SPATS2	12	49366584	49527424	49447004	FALSE	FALSE	FALSE	FALSE	FALSE	FALSE	FALSE	FALSE	TRUE	FALSE	FALSE	FALSE	FALSE	TRUE	TRUE	FALSE	0.977381
RNAseq_norm	CLL_42	ENSG00000123353	CLL_42	0.99064	ORMDL2	12	NA	NA	NA	FALSE	FALSE	FALSE	FALSE	FALSE	FALSE	FALSE	FALSE	TRUE	FALSE	FALSE	FALSE	FALSE	TRUE	TRUE	FALSE	0.92541
RNAseq_norm	CLL_42	ENSG00000123358	CLL_42	1.00477	NR4A1	12	NA	NA	NA	FALSE	FALSE	FALSE	FALSE	FALSE	FALSE	FALSE	FALSE	TRUE	FALSE	FALSE	FALSE	FALSE	TRUE	TRUE	FALSE	1.05083
RNAseq_norm	CLL_42	ENSG00000123360	CLL_42	0.958663	PDE1B	12	NA	NA	NA	FALSE	FALSE	FALSE	FALSE	FALSE	FALSE	FALSE	FALSE	TRUE	FALSE	FALSE	FALSE	FALSE	TRUE	TRUE	FALSE	0.990241
RNAseq_norm	CLL_42	ENSG00000123374	CLL_42	1.00266	CDK2	12	55966781	55972789	55969785	FALSE	FALSE	FALSE	FALSE	FALSE	FALSE	FALSE	FALSE	TRUE	FALSE	FALSE	FALSE	FALSE	TRUE	TRUE	FALSE	0.96651
RNAseq_norm	CLL_42	ENSG00000123395	CLL_42	0.96925	ATG101	12	52069246	52077494	52073370	FALSE	FALSE	FALSE	FALSE	FALSE	FALSE	FALSE	FALSE	TRUE	FALSE	FALSE	FALSE	FALSE	TRUE	TRUE	FALSE	0.951586
RNAseq_norm	CLL_42	ENSG00000123411	CLL_42	1.00128	IKZF4	12	NA	NA	NA	FALSE	FALSE	FALSE	FALSE	FALSE	FALSE	FALSE	FALSE	TRUE	FALSE	FALSE	FALSE	FALSE	TRUE	TRUE	FALSE	0.928284
RNAseq_norm	CLL_42	ENSG00000123415	CLL_42	0.998804	SMUG1	12	54121277	54189008	5.41551e+07	FALSE	FALSE	FALSE	FALSE	FALSE	FALSE	FALSE	FALSE	TRUE	FALSE	FALSE	FALSE	FALSE	TRUE	TRUE	FALSE	0.927117
RNAseq_norm	CLL_42	ENSG00000123416	CLL_42	0.996456	TUBA1B	12	NA	NA	NA	FALSE	FALSE	FALSE	FALSE	FALSE	FALSE	FALSE	FALSE	TRUE	FALSE	FALSE	FALSE	FALSE	TRUE	TRUE	FALSE	1.07976
RNAseq_norm	CLL_42	ENSG00000126746	CLL_42	0.984208	ZNF384	12	6666477	6689572	6.67802e+06	FALSE	FALSE	FALSE	FALSE	FALSE	FALSE	FALSE	FALSE	TRUE	FALSE	FALSE	FALSE	FALSE	TRUE	TRUE	FALSE	1.04274
RNAseq_norm	CLL_42	ENSG00000126749	CLL_42	0.992392	EMG1	12	NA	NA	NA	FALSE	FALSE	FALSE	FALSE	FALSE	FALSE	FALSE	FALSE	TRUE	FALSE	FALSE	FALSE	FALSE	TRUE	TRUE	FALSE	0.967996
RNAseq_norm	CLL_42	ENSG00000127311	CLL_42	1.00219	HELB	12	66302545	66347645	66325095	FALSE	FALSE	FALSE	FALSE	FALSE	FALSE	FALSE	FALSE	TRUE	FALSE	FALSE	FALSE	FALSE	TRUE	TRUE	FALSE	0.922544
RNAseq_norm	CLL_42	ENSG00000127314	CLL_42	0.997032	RAP1B	12	68610855	68671901	68641378	FALSE	FALSE	FALSE	FALSE	FALSE	FALSE	FALSE	FALSE	TRUE	FALSE	FALSE	FALSE	FALSE	TRUE	TRUE	FALSE	1.01635
RNAseq_norm	CLL_42	ENSG00000127328	CLL_42	1.00698	RAB3IP	12	69738681	69823204	6.97809e+07	FALSE	FALSE	FALSE	FALSE	FALSE	FALSE	FALSE	FALSE	TRUE	FALSE	FALSE	FALSE	FALSE	TRUE	TRUE	FALSE	0.974513
RNAseq_norm	CLL_42	ENSG00000127334	CLL_42	1.01441	DYRK2	12	NA	NA	NA	FALSE	FALSE	FALSE	FALSE	FALSE	FALSE	FALSE	FALSE	TRUE	FALSE	FALSE	FALSE	FALSE	TRUE	TRUE	FALSE	1.04685
RNAseq_norm	CLL_42	ENSG00000127337	CLL_42	1.01755	YEATS4	12	69359710	69390870	69375290	FALSE	FALSE	FALSE	FALSE	FALSE	FALSE	FALSE	FALSE	TRUE	FALSE	FALSE	FALSE	FALSE	TRUE	TRUE	FALSE	0.963569
RNAseq_norm	CLL_42	ENSG00000127720	CLL_42	1.00955	METTL25	12	82358528	82479239	8.24189e+07	FALSE	FALSE	FALSE	FALSE	FALSE	FALSE	FALSE	FALSE	TRUE	FALSE	FALSE	FALSE	FALSE	TRUE	TRUE	FALSE	0.928185
RNAseq_norm	CLL_42	ENSG00000129315	CLL_42	1.00909	CCNT1	12	48688458	48716998	48702728	FALSE	FALSE	FALSE	FALSE	FALSE	FALSE	FALSE	FALSE	TRUE	FALSE	FALSE	FALSE	FALSE	TRUE	TRUE	FALSE	1.07498
RNAseq_norm	CLL_42	ENSG00000129317	CLL_42	1.02112	PUS7L	12	43718993	43758817	43738905	FALSE	FALSE	FALSE	FALSE	FALSE	FALSE	FALSE	FALSE	TRUE	FALSE	FALSE	FALSE	FALSE	TRUE	TRUE	FALSE	0.96129
RNAseq_norm	CLL_42	ENSG00000130038	CLL_42	1.00193	CRACR2A	12	3606633	3764819	3685726	FALSE	FALSE	FALSE	FALSE	FALSE	FALSE	FALSE	FALSE	TRUE	FALSE	FALSE	FALSE	FALSE	TRUE	TRUE	FALSE	0.991465
RNAseq_norm	CLL_42	ENSG00000130779	CLL_42	0.986145	CLIP1	12	122271432	122422632	122347032	FALSE	FALSE	FALSE	FALSE	FALSE	FALSE	FALSE	FALSE	TRUE	FALSE	FALSE	FALSE	FALSE	TRUE	TRUE	FALSE	1.06762
RNAseq_norm	CLL_42	ENSG00000130787	CLL_42	0.937446	HIP1R	12	122834453	122862961	122848707	FALSE	FALSE	FALSE	FALSE	FALSE	FALSE	FALSE	FALSE	TRUE	FALSE	FALSE	FALSE	FALSE	TRUE	TRUE	FALSE	1.01711
RNAseq_norm	CLL_42	ENSG00000130921	CLL_42	0.994859	C12orf65	12	123232916	123257959	1.23245e+08	FALSE	FALSE	FALSE	FALSE	FALSE	FALSE	FALSE	FALSE	TRUE	FALSE	FALSE	FALSE	FALSE	TRUE	TRUE	FALSE	0.958409
RNAseq_norm	CLL_42	ENSG00000132341	CLL_42	0.998372	RAN	12	130872037	130877678	1.30875e+08	FALSE	FALSE	FALSE	FALSE	FALSE	FALSE	FALSE	FALSE	TRUE	FALSE	FALSE	FALSE	FALSE	TRUE	TRUE	FALSE	1.07808
RNAseq_norm	CLL_42	ENSG00000133639	CLL_42	0.99538	BTG1	12	92140278	92145846	92143062	FALSE	FALSE	FALSE	FALSE	FALSE	FALSE	FALSE	FALSE	TRUE	FALSE	FALSE	FALSE	FALSE	TRUE	TRUE	FALSE	1.15143
RNAseq_norm	CLL_42	ENSG00000133641	CLL_42	0.996485	C12orf29	12	88033846	88050160	88042003	FALSE	FALSE	FALSE	FALSE	FALSE	FALSE	FALSE	FALSE	TRUE	FALSE	FALSE	FALSE	FALSE	TRUE	TRUE	FALSE	0.947621
RNAseq_norm	CLL_42	ENSG00000133703	CLL_42	0.997426	KRAS	12	25204789	25250936	2.52279e+07	FALSE	FALSE	FALSE	FALSE	FALSE	FALSE	FALSE	FALSE	TRUE	FALSE	FALSE	FALSE	FALSE	TRUE	TRUE	FALSE	1.04717
RNAseq_norm	CLL_42	ENSG00000133704	CLL_42	1.0119	IPO8	12	30628988	30695869	3.06624e+07	FALSE	FALSE	FALSE	FALSE	FALSE	FALSE	FALSE	FALSE	TRUE	FALSE	FALSE	FALSE	FALSE	TRUE	TRUE	FALSE	1.03981
RNAseq_norm	CLL_42	ENSG00000133773	CLL_42	1.00901	CCDC59	12	82223681	82358805	82291243	FALSE	FALSE	FALSE	FALSE	FALSE	FALSE	FALSE	FALSE	TRUE	FALSE	FALSE	FALSE	FALSE	TRUE	TRUE	FALSE	1.05782
RNAseq_norm	CLL_42	ENSG00000133858	CLL_42	1.01968	ZFC3H1	12	71609472	71667725	7.16386e+07	FALSE	FALSE	FALSE	FALSE	FALSE	FALSE	FALSE	FALSE	TRUE	FALSE	FALSE	FALSE	FALSE	TRUE	TRUE	FALSE	1.07515
RNAseq_norm	CLL_42	ENSG00000134283	CLL_42	0.99784	PPHLN1	12	42238447	42459715	42349081	FALSE	FALSE	FALSE	FALSE	FALSE	FALSE	FALSE	FALSE	TRUE	FALSE	FALSE	FALSE	FALSE	TRUE	TRUE	FALSE	1.04227
RNAseq_norm	CLL_42	ENSG00000134285	CLL_42	0.989498	FKBP11	12	48921518	48926474	48923996	FALSE	FALSE	FALSE	FALSE	FALSE	FALSE	FALSE	FALSE	TRUE	FALSE	FALSE	FALSE	FALSE	TRUE	TRUE	FALSE	0.95588
RNAseq_norm	CLL_42	ENSG00000134287	CLL_42	0.975033	ARF3	12	NA	NA	NA	FALSE	FALSE	FALSE	FALSE	FALSE	FALSE	FALSE	FALSE	TRUE	FALSE	FALSE	FALSE	FALSE	TRUE	TRUE	FALSE	1.00113
RNAseq_norm	CLL_42	ENSG00000134291	CLL_42	1.01499	TMEM106C	12	NA	NA	NA	FALSE	FALSE	FALSE	FALSE	FALSE	FALSE	FALSE	FALSE	TRUE	FALSE	FALSE	FALSE	FALSE	TRUE	TRUE	FALSE	0.941562
RNAseq_norm	CLL_42	ENSG00000134294	CLL_42	0.999459	SLC38A2	12	46358188	46372773	4.63655e+07	FALSE	FALSE	FALSE	FALSE	FALSE	FALSE	FALSE	FALSE	TRUE	FALSE	FALSE	FALSE	FALSE	TRUE	TRUE	FALSE	1.14292
RNAseq_norm	CLL_42	ENSG00000135090	CLL_42	0.991388	TAOK3	12	118149801	118372907	118261354	FALSE	FALSE	FALSE	FALSE	FALSE	FALSE	FALSE	FALSE	TRUE	FALSE	FALSE	FALSE	FALSE	TRUE	TRUE	FALSE	1.05874
RNAseq_norm	CLL_42	ENSG00000135093	CLL_42	0.999119	USP30	12	NA	NA	NA	FALSE	FALSE	FALSE	FALSE	FALSE	FALSE	FALSE	FALSE	TRUE	FALSE	FALSE	FALSE	FALSE	TRUE	TRUE	FALSE	0.964562
RNAseq_norm	CLL_42	ENSG00000135108	CLL_42	0.989053	FBXO21	12	117141988	117190531	1.17166e+08	FALSE	FALSE	FALSE	FALSE	FALSE	FALSE	FALSE	FALSE	TRUE	FALSE	FALSE	FALSE	FALSE	TRUE	TRUE	FALSE	1.0466
RNAseq_norm	CLL_42	ENSG00000135116	CLL_42	0.92604	HRK	12	NA	NA	NA	FALSE	FALSE	FALSE	FALSE	FALSE	FALSE	FALSE	FALSE	TRUE	FALSE	FALSE	FALSE	FALSE	TRUE	TRUE	FALSE	0.989057
RNAseq_norm	CLL_42	ENSG00000135119	CLL_42	0.977502	RNFT2	12	116738178	116853631	1.16796e+08	FALSE	FALSE	FALSE	FALSE	FALSE	FALSE	FALSE	FALSE	TRUE	FALSE	FALSE	FALSE	FALSE	TRUE	TRUE	FALSE	0.923431
RNAseq_norm	CLL_42	ENSG00000135124	CLL_42	0.983419	P2RX4	12	121209857	121234106	1.21222e+08	FALSE	FALSE	FALSE	FALSE	FALSE	FALSE	FALSE	FALSE	TRUE	FALSE	FALSE	FALSE	FALSE	TRUE	TRUE	FALSE	0.993503
RNAseq_norm	CLL_42	ENSG00000135127	CLL_42	0.992597	BICDL1	12	NA	NA	NA	FALSE	FALSE	FALSE	FALSE	FALSE	FALSE	FALSE	FALSE	TRUE	FALSE	FALSE	FALSE	FALSE	TRUE	TRUE	FALSE	1.0065
RNAseq_norm	CLL_42	ENSG00000135144	CLL_42	1.01947	DTX1	12	113056709	113098028	1.13077e+08	FALSE	FALSE	FALSE	FALSE	FALSE	FALSE	FALSE	FALSE	TRUE	FALSE	FALSE	FALSE	FALSE	TRUE	TRUE	FALSE	0.991522
RNAseq_norm	CLL_42	ENSG00000135148	CLL_42	0.99192	TRAFD1	12	112125538	112153604	112139571	FALSE	FALSE	FALSE	FALSE	FALSE	FALSE	FALSE	FALSE	TRUE	FALSE	FALSE	FALSE	FALSE	TRUE	TRUE	FALSE	0.995596
RNAseq_norm	CLL_42	ENSG00000135390	CLL_42	0.974952	ATP5MC2	12	NA	NA	NA	FALSE	FALSE	FALSE	FALSE	FALSE	FALSE	FALSE	FALSE	TRUE	FALSE	FALSE	FALSE	FALSE	TRUE	TRUE	FALSE	1.05153
RNAseq_norm	CLL_42	ENSG00000135392	CLL_42	0.988127	DNAJC14	12	NA	NA	NA	FALSE	FALSE	FALSE	FALSE	FALSE	FALSE	FALSE	FALSE	TRUE	FALSE	FALSE	FALSE	FALSE	TRUE	TRUE	FALSE	0.976419
RNAseq_norm	CLL_42	ENSG00000135404	CLL_42	0.973524	CD63	12	55725323	55729707	55727515	FALSE	FALSE	FALSE	FALSE	FALSE	FALSE	FALSE	FALSE	TRUE	FALSE	FALSE	FALSE	FALSE	TRUE	TRUE	FALSE	0.998173
RNAseq_norm	CLL_42	ENSG00000135426	CLL_42	0.991777	TESPA1	12	54948015	54984762	5.49664e+07	FALSE	FALSE	FALSE	FALSE	FALSE	FALSE	FALSE	FALSE	TRUE	FALSE	FALSE	FALSE	FALSE	TRUE	TRUE	FALSE	1.0136
RNAseq_norm	CLL_42	ENSG00000135439	CLL_42	0.98759	AGAP2	12	57723761	57742157	57732959	FALSE	FALSE	FALSE	FALSE	FALSE	FALSE	FALSE	FALSE	TRUE	FALSE	FALSE	FALSE	FALSE	TRUE	TRUE	FALSE	0.961236
RNAseq_norm	CLL_42	ENSG00000135441	CLL_42	1.0051	BLOC1S1	12	55716037	55720087	55718062	FALSE	FALSE	FALSE	FALSE	FALSE	FALSE	FALSE	FALSE	TRUE	FALSE	FALSE	FALSE	FALSE	TRUE	TRUE	FALSE	0.942047
RNAseq_norm	CLL_42	ENSG00000135446	CLL_42	0.987102	CDK4	12	57747727	57756013	57751870	FALSE	FALSE	FALSE	FALSE	FALSE	FALSE	FALSE	FALSE	TRUE	FALSE	FALSE	FALSE	FALSE	TRUE	TRUE	FALSE	0.971144
RNAseq_norm	CLL_42	ENSG00000135452	CLL_42	1.01042	TSPAN31	12	NA	NA	NA	FALSE	FALSE	FALSE	FALSE	FALSE	FALSE	FALSE	FALSE	TRUE	FALSE	FALSE	FALSE	FALSE	TRUE	TRUE	FALSE	0.955603
RNAseq_norm	CLL_42	ENSG00000135457	CLL_42	0.994297	TFCP2	12	51093663	51173134	5.11334e+07	FALSE	FALSE	FALSE	FALSE	FALSE	FALSE	FALSE	FALSE	TRUE	FALSE	FALSE	FALSE	FALSE	TRUE	TRUE	FALSE	0.996106
RNAseq_norm	CLL_42	ENSG00000135469	CLL_42	0.999007	COQ10A	12	56266858	56270966	56268912	FALSE	FALSE	FALSE	FALSE	FALSE	FALSE	FALSE	FALSE	TRUE	FALSE	FALSE	FALSE	FALSE	TRUE	TRUE	FALSE	1.002
RNAseq_norm	CLL_42	ENSG00000135473	CLL_42	0.997367	PAN2	12	56316223	56334053	56325138	FALSE	FALSE	FALSE	FALSE	FALSE	FALSE	FALSE	FALSE	TRUE	FALSE	FALSE	FALSE	FALSE	TRUE	TRUE	FALSE	1.09741
RNAseq_norm	CLL_42	ENSG00000135486	CLL_42	0.998149	HNRNPA1	12	54280193	54287088	5.42836e+07	FALSE	FALSE	FALSE	FALSE	FALSE	FALSE	FALSE	FALSE	TRUE	FALSE	FALSE	FALSE	FALSE	TRUE	TRUE	FALSE	1.17183
RNAseq_norm	CLL_42	ENSG00000135503	CLL_42	1.00677	ACVR1B	12	NA	NA	NA	FALSE	FALSE	FALSE	FALSE	FALSE	FALSE	FALSE	FALSE	TRUE	FALSE	FALSE	FALSE	FALSE	TRUE	TRUE	FALSE	0.929562
RNAseq_norm	CLL_42	ENSG00000135506	CLL_42	0.981781	OS9	12	57693955	57721557	57707756	FALSE	FALSE	FALSE	FALSE	FALSE	FALSE	FALSE	FALSE	TRUE	FALSE	FALSE	FALSE	FALSE	TRUE	TRUE	FALSE	1.08223
RNAseq_norm	CLL_42	ENSG00000135655	CLL_42	1.00259	USP15	12	62260338	62417431	6.23389e+07	FALSE	FALSE	FALSE	FALSE	FALSE	FALSE	FALSE	FALSE	TRUE	FALSE	FALSE	FALSE	FALSE	TRUE	TRUE	FALSE	1.10233
RNAseq_norm	CLL_42	ENSG00000135677	CLL_42	0.987969	GNS	12	64713445	64759431	64736438	FALSE	FALSE	FALSE	FALSE	FALSE	FALSE	FALSE	FALSE	TRUE	FALSE	FALSE	FALSE	FALSE	TRUE	TRUE	FALSE	1.00525
RNAseq_norm	CLL_42	ENSG00000135679	CLL_42	1.00399	MDM2	12	NA	NA	NA	FALSE	FALSE	FALSE	FALSE	FALSE	FALSE	FALSE	FALSE	TRUE	FALSE	FALSE	FALSE	FALSE	TRUE	TRUE	FALSE	1.06771
RNAseq_norm	CLL_42	ENSG00000136003	CLL_42	0.98946	ISCU	12	108562582	108569384	108565983	FALSE	FALSE	FALSE	FALSE	FALSE	FALSE	FALSE	FALSE	TRUE	FALSE	FALSE	FALSE	FALSE	TRUE	TRUE	FALSE	1.11007
RNAseq_norm	CLL_42	ENSG00000136014	CLL_42	1.03739	USP44	12	NA	NA	NA	FALSE	FALSE	FALSE	FALSE	FALSE	FALSE	FALSE	FALSE	TRUE	FALSE	FALSE	FALSE	FALSE	TRUE	TRUE	FALSE	0.925243
RNAseq_norm	CLL_42	ENSG00000136021	CLL_42	0.999679	SCYL2	12	100267140	100341724	100304432	FALSE	FALSE	FALSE	FALSE	FALSE	FALSE	FALSE	FALSE	TRUE	FALSE	FALSE	FALSE	FALSE	TRUE	TRUE	FALSE	1.03696
RNAseq_norm	CLL_42	ENSG00000136026	CLL_42	0.99019	CKAP4	12	106237881	106304279	106271080	FALSE	FALSE	FALSE	FALSE	FALSE	FALSE	FALSE	FALSE	TRUE	FALSE	FALSE	FALSE	FALSE	TRUE	TRUE	FALSE	1.06203
RNAseq_norm	CLL_42	ENSG00000136040	CLL_42	0.953045	PLXNC1	12	94148577	94307675	94228126	FALSE	FALSE	FALSE	FALSE	FALSE	FALSE	FALSE	FALSE	TRUE	FALSE	FALSE	FALSE	FALSE	TRUE	TRUE	FALSE	0.885872
RNAseq_norm	CLL_42	ENSG00000136044	CLL_42	0.988669	APPL2	12	105173297	105236203	105204750	FALSE	FALSE	FALSE	FALSE	FALSE	FALSE	FALSE	FALSE	TRUE	FALSE	FALSE	FALSE	FALSE	TRUE	TRUE	FALSE	1.02996
RNAseq_norm	CLL_42	ENSG00000136045	CLL_42	1.00003	PWP1	12	107685799	107713162	1.07699e+08	FALSE	FALSE	FALSE	FALSE	FALSE	FALSE	FALSE	FALSE	TRUE	FALSE	FALSE	FALSE	FALSE	TRUE	TRUE	FALSE	1.0321
RNAseq_norm	CLL_42	ENSG00000136051	CLL_42	1.01417	WASHC4	12	105107324	105169134	105138229	FALSE	FALSE	FALSE	FALSE	FALSE	FALSE	FALSE	FALSE	TRUE	FALSE	FALSE	FALSE	FALSE	TRUE	TRUE	FALSE	1.08578
RNAseq_norm	CLL_42	ENSG00000139083	CLL_42	0.991019	ETV6	12	11649854	11895402	11772628	FALSE	FALSE	FALSE	FALSE	FALSE	FALSE	FALSE	FALSE	TRUE	FALSE	FALSE	FALSE	FALSE	TRUE	TRUE	FALSE	1.08155
RNAseq_norm	CLL_42	ENSG00000139112	CLL_42	1.05306	GABARAPL1	12	NA	NA	NA	FALSE	FALSE	FALSE	FALSE	FALSE	FALSE	FALSE	FALSE	TRUE	FALSE	FALSE	FALSE	FALSE	TRUE	TRUE	FALSE	0.998697
RNAseq_norm	CLL_42	ENSG00000139131	CLL_42	1.01544	YARS2	12	32727490	32755902	32741696	FALSE	FALSE	FALSE	FALSE	FALSE	FALSE	FALSE	FALSE	TRUE	FALSE	FALSE	FALSE	FALSE	TRUE	TRUE	FALSE	0.948686
RNAseq_norm	CLL_42	ENSG00000139133	CLL_42	1.00963	ALG10	12	NA	NA	NA	FALSE	FALSE	FALSE	FALSE	FALSE	FALSE	FALSE	FALSE	TRUE	FALSE	FALSE	FALSE	FALSE	TRUE	TRUE	FALSE	0.923854
RNAseq_norm	CLL_42	ENSG00000139146	CLL_42	1.0047	SINHCAF	12	31280584	31327058	31303821	FALSE	FALSE	FALSE	FALSE	FALSE	FALSE	FALSE	FALSE	TRUE	FALSE	FALSE	FALSE	FALSE	TRUE	TRUE	FALSE	1.06625
RNAseq_norm	CLL_42	ENSG00000139154	CLL_42	1.00483	AEBP2	12	NA	NA	NA	FALSE	FALSE	FALSE	FALSE	FALSE	FALSE	FALSE	FALSE	TRUE	FALSE	FALSE	FALSE	FALSE	TRUE	TRUE	FALSE	1.0134
RNAseq_norm	CLL_42	ENSG00000139163	CLL_42	1.00636	ETNK1	12	22625075	22690665	22657870	FALSE	FALSE	FALSE	FALSE	FALSE	FALSE	FALSE	FALSE	TRUE	FALSE	FALSE	FALSE	FALSE	TRUE	TRUE	FALSE	1.00133
[truncated: 28,153 more rows]

## Sheet: Fig2c
symbol	cor	p	padj
AAAS	0.208124	0.113598	0.197161
AACS	0.520222	3.16727e-05	0.000183438
[truncated: 6,392 more rows]

## Sheet: Fig2d
gene	differential in	cor	p	padj
[truncated: 7,423 more rows]

[truncated: 88 more sheets: Fig2e, Fig2f, Fig2g, Fig3b, Fig3c, Fig3d, Fid4b, Fig4c, Fig4d, Fig4e, Fig5a, Fig5b, Fig5c, Fig5d, Fig5e, Fig5f, Fig6b, Fig6c, Fig6d, Fig6e …]
